# Supplementary material for: Cardiolipin preserves Treg metabolic fitness and immune homeostasis in the gut
Source: Nat Metab. 2026 May 18;8(6):1368–89. doi: 10.1038/s42255-026-01533-9 (PMC13303090; doi:10.1038/s42255-026-01533-9)
Supplement: Supplementary file 3 — Statistical source data and tissue images. [file 42255_2026_1533_MOESM3_ESM.xlsx]

## Sheet: Fig. 1a
Weeks of age	PTPMT1 Wt																																									PTPMT1 ΔT
4							12.64	12.34	11.76	14.5	12.83	13.7	11.96	10.86	10.56	10.79	10.6	15.05					10.27																						10.54	12.45	11.32	10.4	10.63
5							17.1	16.85	15.77	17.59	19.28	19.56	17.16	15.64	15.45	16.08	16.14	16.94	16.38	17.65	17.07	16.25	14.86	17.38	14.28	16.18	18.11	17.91	14.94																15.01	17	15.77	12.84	13.89
6							17.58	18.59	17.7	18.87	21.59	20.89	19.25	18.63	19.55	19.67	19.59	19.85	19.2	20.24	19	18.21	18.38	19.82	17.95	20.38	21.16	19.81	18.59																17.07	18.83	17.84	14.81	15.88
7							20	19.86	19.52	20.01	22.6	21.96	20.12	20.92	21.69	21.68	21.93	20.7	20.85	22.45	21.28	19.51	20.41	22.83	20.51	23.03	22.56	20.89	20.83																19	20.92	19.64	16.08	17.4
8	21.74	22.09		21.51			22.09	20.23	20.47	20.2	23.51	23.35	21.23	22.32	23.62	23.68	23.77	21.98	23.77	22.88	21.97	20.02	21.85	23.91	22.13	24.52	23.49	22.04	22.44	22.03												20.14			20.94	22.65	21.75	16.72	18.25
9							23.86	21.02	21.09	20.74	24.61	24.48	22.06	24.16	25.19	25.63	25.31	22.33	25.31	24.27	23.54	21.6	21.51	24.53	22.5	24.57	24.6	23.14	23.78																21.75	23.73	22.84	17.28	19.29
10							24.39	21.95	22.16	21.76	24.24	24.8	23.18	24.15	25.65	26.03	25.34		25.34	24.44	23.36	22.37	22.48	25.71	23.33	25.73	25.22	23.4	24.19																22.1	24.38	23.48	18.04	19.8
11							25.53	22.94	22.69	22.03	26.59	25.46	23.67	24.84	26.26	26.93	26.08						23.85	26.63	23.86	26.3	25.05	23.67	25.11															21.6	22.99	25.7	24.6	18.06	19.75
12					25.9	26.4	26.84	23.2	23.39	22.2	25.89	26.02	24.85	25.99	27.43	27.97	27.91						24.08	26.5	23.9	26.49	25.46	24.69	26.02														23.4	22.39	23.81	26.77	25.24	18.5	19.8
13					25.11	26.7	27.14	24.13	24.21	22.74	26.67	26.51	24.55	25.8	27.37	28.06	26.97						25.02	27.47	25.03	27.34	26.6	24.75	27.2														23.63	23.08	24.01	27.07	25.42	19.3	20.86
14	25.3	26.1		26.2	26.02	27.01	28.22	24.15	23.98	22.98	27.95	27.11	25.67	27.36	28.78	29.28	28.21						25.61	28.97	26.74	28.06	26.8	25.18	27.29	25.3												24.4	24.83	23.52	24.29	27.31	26.26	18.91	21.789
15	25.65	26.85		26.07	26.51	28.16	28.54	24.74	25.72	24.11	27.39	27.39	25.08	27.38	28.24	29.42	27.97						26.44				26.1	25.84	27.01	25.2												24.32	25.8	23.13	25.88	28.4	27.37	19.32	22.81
16	25.68	26.97		27.85	26.04	28.5	28.33	24.8	25.41	24.35	28.37	27.9	26.2	28.48	29.61	29.98	29.12						26.5				26.63	26.08	27.68	26.17												24.63	24.76	23.81	25.58	28.89	27.09	19.73	22.49
17	26.6	27.97		28.27	26.02		29.16	25.04	25.62	25.16	28.8	28.13	26.91	28.96	29.81	30.31	28.83						26.06				27.56	25.72	27.91	26.09												25.65	25.28	24.54	26.38	29.19	27.61	19.77	23.08
18	26.67	27.24		27.74	26		29.39	25.43	25.1	24.74	28.95	28.25	26.95	28.72	29.55	30.19	29.34						25.93				27.1	26.81	28.44	26.72												25.66	25.9	24.91	26.11	28.48	27.63	19.86	23.21
19	26.71	27.25		27.33	27.28		30.34	25.7	26.03	24.81	29.19	28.8	27.56	29.42	30.2	30.9	30.05						26.87				27.62	26.95	27.49	26.78												25.44	26.75	24.51	26.95	29.33	28.88	20.53	22.69
20	26.76	27.38		27.87	27.77		31.01	26.64	26.15	25.3	30.01	29.45	27.57	28.82	30.57	30.69	29.82						27.14				29.31	27.81	28.83	26.4												25.78	26.18	24.73	26.92	29.53	28.89	20.61	23.44
21	26.91	28.08		28.25	27.66		30.31	26.27	26.49	24.56	29.38	28.49	27.39	28.83	29.23	30.28	28.98						26.95				28.31	27.18	28.49	26.94												26.1	26.26	25.08	27.08	29.63	28.42	21.05	22.83
22	27.86	28.16		28.69	27.7		31.57	26.26	26.09	24.9	29.78	28.44	27.83	29.15	29.43	30.4	29.65						27.61				27.97	27.88	28.49	26.98												25.93	27.18	24.42	27.91	30.42	29.15	20.85	23.05
23	28.28	28.13		28.09	28.04		31.55	26.55	26.22	25.62	30.3	29.3	27.48	29.13	30.08	30.78	29.73						27.37				28.53	28.27	29.19	27.16												25.72	27.12	24.55	28.21	30.28	29.15	20.76	23.24
24	29.28	28.59		28.57	27.8		31.3	26.58	26.62	25.58	30.62	29.35	27.19	28.87	30.09	30.7	29.48						27.78				28.32	28.18	28.08	27.46												26.1	27.06	25.24	27.69	30.36	29.69	21.27	23.22
25	28.1	28.6		29.04	29.1		31.55	26.73	26.66	25.5	30.54	29.88	27.27	29.24	29.75	30.4	29.26						27.63				28.66	28.82	28.6	27.87												26.29	28.28	25.23	27.85	30.03	29.84	21.11	23.48
26	28.62	27.94		29.09	29.32		31.93	27.02	27.19	25.71	31.1	30.88	27.97	30.06	30.73	30.82	30.3						27.88				29.32	29.3	29.16	27.26												25.75		25.4	28.71	30.64	29.95	21.27	24.08
27	30.05	28.58		29.04	28.85		31.65	27.65	27.63	25.83	31.25	30.81	28.14	30.95	30.97	32.33	30.8						27.6				29.88	29.38	28.93	28.39												26.09	28.22	26.21	28.27	30.1	29.87	21.79	24.62
28		29.58		30.08	28.78		32.35	28.7	28.28	26.86	32.18	30.85	28.69	30.99	30	33.02	30.68						28.2				29.36	30.27	28.35	28.81												26.57	29.3	25.55	28.6	29.88	29.8	21.74	24.25
29	27.86	29.6		29.61	29.25		33.09	28.06	27.35	27.11	31.93	31.48	28.14	30.35	30.12	31.42	30.66						27.73							27.47												26.41	29.35	26.25	28.7	29.87	30.36	21.73	24.41
30	28.65	30.38		30.49	29.79		33.91	27.39	27.19	27.66	32.63	32.06	28.63	29.99	30.51	31.72	30.27						28.46				29.02	30.88	28.49	28.12												26.71	28.72	26.43	28.95	29.25	30.52	21.73	24.71
31	27.91	29.61		29.7	29.56		33.93	27.95	27.4	27.32	33.79	33.05	29.27	31.1	31.6	32.89	31.35										29.61	30.93	28.96	27.69												25.55	28.6	26.34	29.24	29.24	30.72	22.15	24.4
32	28.22	30.05		30.12	30.51		33.6	28.67	27.56	28.07	34.55	33.08	30.66	32.05	31.69	33.91	30.93						29.16				28.75	29.6	29.3	28.56												25.82	28.75	26.24	28.82	28.6	30.46	22.84	24.94
33	29.08	29.89		29.82	30.09		34.2	28.5	27.84	27.94	33.52	32.36	30	30.61	31.86	33.18	30.57						28.11				29.56	30.39	29.85	28.78												25.53	29.36	26.64	28.95	29	30.89	22.78	25.45
34	29.11	29.64		29.78	30.63		35	28.51	27.91	28.12	25.5	33.8	30.52	31.16	31.8	33.43	30.6						28.84				29.93	31.55	29.96	28.03												25.04	29.38	26.13	29.43	29.7	31.52	22.6	24.92
35	28.77	29.97		30.67	30.44		34.93	29.1	27.1	28.15	33.54	32.39	29.61	30.6	31.06	31.71	30.86						29.08				29.52	31.01	30.21	28.58												25.38	28.75	25.74	29.5	29.86	31.3	22.94	25.09
36	28.68	30.3		30.87	30.43		34.7	28.52	27	28.39	33.28	32.56	29.6	30.75	30.81	32.83	30.89						29.29				29.86	32.44	31.72	28.56												25.6	28.8	26.66	28.94	29.68	31.52	22.6	25.01
37	28.49	29.4		29.81	30.63		35.67	28.62	27.2	28.32	32.65	32.41	29.49	30.99	30.64	32.61	31.33						28.89				30.29	32.06	31.66	28.98												24.91	29.8	26.37	29.83	30.15	32.45	22.97	25.19
38	28.99	29.55		29.69	31.47		35.13	28.22	27.5	27.9	33.39	32.85	29.49	31.44	31.1	32.85	31.1						28.95				30.4	31.4	30.2	28.84												25.09	30.39	26.75	29.73	29.82	32.19	23.4	25.45
39	29.06	29.17		29.61	31.4		35.08	27.97	27.57	28.01	33.5	32.7	28.63	30.99	31.32	33.15	31.2						29.18							28.27												25.33	30.4	26.77	29.29	29.86	32.25	23.13	25.5
40	29.49	29.09		30.15	31.8		35.53	28.54	27.57	28.2	33.77	33.03	29.6	31.58	31.78	33.44	31.1						29.52							29.23												25.73	30.66	27.42	29.18	30.26	31.6	23.2	25.35
41	29.9	29.16		30.59	31.83		35.03	28.77	28.39	29.11	34.02	33.26	29.63	31.53	31.92	33.7	30.97						29.48							29.29												26.66	31.95	27.05	29.16	29.81	31.39	23.1	25.66
42	30.29	29.63		30.91	31.88		35.95	28.58	28.39	29.61	34.31	33.78	30.48	31.26	32.09	33.33	31.49						29.93							29.64												27.14	31.66	26.54	29.85	30.1	31.11	22.92	25.42
43	30.7	29.37		31.51	31.98		36.57	28.53	28.35	29.19													30.28																			27.1	31.59	26.65	29.83	31.06	31.51	23.32	25.58
44	30.78	29.41		30.96	31.89		37.22				31.28	31.05	30.39	31.26	31.9	34.52	31.69						29.88																			25.63	31.59	27.43	29.52	30.15	31.9
45	30.61	29.18		30.67	32.89		37.99	29.33	28.17	30.74	33.58	31.07	30.2	31.46	31.55	33.82	31.88						30.51																			25.02	32.38	28.1	29.61	30.56	32.27	23	25.87
46	31.57	29.44		30.79	32.64			28.94	28.11	30.3	30.78	33.89	29.96	31	31.19	33.05	31.61						29.98																				32.22	27.3				22.63	25.63
47	31.75	29.9		32.11	32.38		37.9	28.42	28.25	29.88	32.32	35.55	29.62	31.66	31.54	34.2	31.52						30.38																				31.52	27.95	29.3	29.82	31.88	22.85	25.8
48	32.38	29.8		31.95	32.6		37.48	29.35	28.63	30.63	33.5	34.73	30.42	30.82	31.84	34.3	31.73						31.05																				32.39	27.74	39.31	30.22	31.87	23.7	25.54
49	31.94	29.77		31.54	32.13		37.92	29.35	28.2	31	33.37	34.31	30.5	31.59	31.5	33.68	31.5						30.5																				32.28	26.78	29.43	29.77	31.79	23.64	26.02
50	33.2	30.56		32.57	33.18		37.65	29.73	28.08	30.72	34.51	34.73	30.4	31.98	32.93	34.64	31.71						29.53																				31.55	27.1	29.56	30.56	32.44	23.16	25.89
51	32.6	30.34		32.15	33		38.7	29.99	29.16	30.89	34.81	35.37	30.66	32.22	32.2	35.25	31.92						29.56																				31.95	26.88	30.04	30.84	32.44	23.08	26.37
52	31.86	30.25		32.18	32.75		38	29.73	28.63	31.19	33.57	34.31	30.93	32.32	31.89	34.83	32.12						29.75																				31.73	26.51	29.37	29.96	32.16	23.22	26.79
53	32.84	30.23		32.22	32.29		38.28	29.97	28.89	31.02	35.6	35.12	30.7	32.07	31.53	33.9	31.74						30.29																				31.46	26.9	29.91	30.95	31.85	22.45	25.9
54	32.33	29.78		31.66	33.11		38.18	30.39	28.83	31.42	35.37	35.01	30.71	31.79	32	34.51	31.82						30.5																				31.95	26.28	30	30.88	31.87	23.36	25.74
55	32.16	29.48		31.61	32.79		38.33	30.82	28.52	32.1	36.01	36.23	30.19	32.22	31.87	34.93	32.9						30.72																				32.06	26.54	29.42	30.84	31.41	23.47	26.07
56	32.5	29.76		32.07	33.18		39.33	30.55	28.4	32.02	35.12	35.24	30.27	32.66	32.09	34.94	32.67						31.14																				32.51		29.15	31.53	31.46	23.79	25.63
57	32.96	29.3		31.49			39.87	31	28.44	32.47	35.71	35.44	30.52	32.27	32.23	35.19	32.42						29.94																					26.56	29.29	30.98	31.98	23.39	25.45
58	33.47	30.23		31.84	33.3		40.16	31.21	29.08	32.89	35.4	35.71	30.34	32.36	31.5	34.23	32.58						30.6																				33.01	26.04	29.58	30.83	31.83	23.69	25.89
59					33.52		40.29	30.98	28.68	32.27	35.97	36.12	30.47	32.56	31.88	34.82	32.05						30.1																				32.47	26.38	28.57	30.55	31.52	23.04	25.54
60	34.59	31.1		31.6	33.93		39.67	31.52	29.72	32.73	35.6	35.79	30.58	32.15	31.82	34.8	32.54						30																				32.6	27.06	28.79	31.57	30.59	23.65	25.64
61	34.31	31.15		32.2	34.4		39.39	31.39	29.29	32.64	35.73	35.85	31.14	32.77	32.28	36.08	32.93						29.77																				33.27	27.58	28.71	30.44	31.79	23.55	25.44
62	34.69	31.1		31.66	34.74		39.75	31.87	29.43	32.71	35.26	35.19	30.67	31.69	32.18	34.76	32.39						30.4																				32.57	27.09	29.29	31.08	32.28	23.3	25.62
63	35.02	30.97		31.62	33.42		39.62	31.2	28.63	32.2	35.65	34.78	29.6	31.88	32.4	34.36	32.54						30.46																				32.56	27.65	28.98	30.48	31.93	23.2	25.93
64	35.7	31.76		32.84	34.35		39.49	30.92	28.06	31.81	35.33	34.83	29.81	32.02	31.93	34.89	33.07						30.08																				33	27.94	28.92	30.21	31.49	23.07	25.91
65	35.55	30.3		31.68	33.97		40.24	30.75	28.1	31.88	35.85	35.05	30.1	32.27	32.58	36.06	33.98						30.49																				32.34	27.06	28.86	29.9	31.09	23.01	24.79
66	35.98	32.18		33.07	33.29		40.51	32.88	28.75	31.99	35.2	34.1	29.9	32	31.5	35.8	33.1						31.15																				32.41	27.57	29.14	30.38	31.4	23.42	25.06
67	35.06	31.62		32.12	33.86		39.84	31.4	28.6	32.3	35.05	33.94	29.71	32.12	31.58	35.2	32.8						30.7																				31.7	28.03	29.08	30.4	31.27	23.3	24.2
68	35.39	31.97		32.94	34.01		40.45	31.28	28.82	32.78	34.7	34.64	30.52	32.53	31.95	35.34	33.45						30.32																				32.95	27.01	29.82	30.92	31.21	23.87	24.96
69	35.63	32.49		32.47	34.26		39.6	31.5	29.04	33.14	33.03	34.09	29.81	33.3	31.6	35.49	32.96						30.68																				32.45	26.52	29.1	29.2	30.5	24.47	24.27
70	35.8	32.88	32.6	33.06	32.75		40.1	30.78	28.78	32.24	32.6	33.6	30	32.7	31.2	35.1	32.8						30.48																				32.7	26.09	29.9	30.8	31.25	23.61	23.98
[truncated: 19 more columns]

## Sheet: Fig. 1b
	Weaks elapsed	Wt	PTPMT1 KO
	81	1
	140	1
	139	1
	115	1
	132	1
	128	1
	129	1
	128	1
	100	1
	133	1
	133	1
	106	1
	126	1
	126	1
	126	1
	95	1
	75	1
	94	0
	43	0
	94	1
	42	0
	45	0
	29	0
	135	1
	135	1
	100	0
	71	1
	76	0
	56	0
	84	1
	45		1
	129		1
	97		1
	79		1
	89		1
	130		1
	98		1
	78		1
	128		1
	121		1
	118		1
	87		1
	14		1
	97		1
	75		1
	126		1
	39		1
	132		1
	50		1
	77		1
	62		1
	115		1
	115		1
	110		1
	16		1
	47		1
	47		1
	22		1
	88		1
	86		1
	32		1
	88		1
	87		1
	56		1
	56		1
	125		1
	116		1
	41		1
	92		1
	86		1
	108		1
	44		1
	123		1
	118		1
	85		1
	108		1
	115		1
	123		1
	123		1
	106		1
	56		0
	84		1
	92		1
	69		1
	112		1
	106		0
	64		1
	106		0
	93		1

## Sheet: Fig. 1d
Histopathology score
PTPMT1 Wt	PTPMT1 ΔT
0	2.3
0	2.3
0	3
0	3.3

## Sheet: Fig. 1e
scRNAseq dataset is available with accession number GSE288641
Cluster proportions
	Cluster	WT	KO
B cells	0	20.2923	11.7148
B cells	1	18.9432	12.196
ILC3	2	7.56605	16.4134
ILCs	3	7.65599	6.99088
pDCs	4	5.72232	8.21935
CD4 T cells	5	4.45194	5.78774
Macrophages	6	2.88926	4.91388
B cells	7	4.27206	2.27964
Cd8 T cells	8	3.2715	3.22948
ILC2	9	3.33895	3.12817
B cells	10	3.13659	2.19098
NKT cells	11	3.49635	1.58308
DCs	12	1.72007	3.36879
NK cells	13	1.48398	3.48278
B cells	14	2.93423	1.6844
ILCs	15	0.944351	3.29281
ILC3	16	1.06802	2.98886
B cells	17	1.82125	1.6464
Unresolved	18	2.03485	0.582573
Treg	19	1.11298	1.2538
DCs	20	0.674536	1.15248
Neutrophils	21	0.314784	1.20314
pDCs	22	0.573356	0.443262

## Sheet: Fig. 1f
scRNAseq dataset is available with accession number GSE288641

## Sheet: Fig. 1g
Inflammatory monocytes
	PTPMT1 Wt				PTPMT1 ΔT
siLP	0.359128	0.261711	0.538479	0.301806		1.29047	1.01987	3.13903
mLN	0.110927	0.0741772	0.0778358	0.0534784	0.162059	0.404223	0.305578	0.117326
Spleen	0.916234	0.643309	0.606649	0.675587	0.931999	0.753534	1.42152	1.2432
Neutrophils
	PTPMT1 Wt				PTPMT1 ΔT
siLP	0.234157	0.226961	0.695752	0.152645		2.95099	1.88442	3.76807
mLN	0.0301515	0.0309937	0.036173	0.017441	0.0817868	0.139736	0.16306	0.0760469
Spleen	0.727209	1.05271	1.00315	0.922875	1.70249	1.78886	1.52692	1.92212
Dendritic cells
	PTPMT1 Wt				PTPMT1 ΔT
siLP	0.277613	0.145167	0.317175	0.353154		1.09493	0.806188	0.632195
mLN	0.329197	0.203112	0.335423	0.438871	0.598181	0.457847	0.443028	0.582425
Spleen	0.594484	1.02601	1.02001	0.813861	0.795003	0.635805	0.874677	0.868971

## Sheet: Fig. 1h
Treg cells
	PTPMT1 Wt				PTPMT1 ΔT
siLP	1.26405	1.14836	1.37276	1.04727		0.621594	0.719189	0.99193
mLN	3.64701	3.82127	3.67566	3.59218	2.86957	2.7259	2.99799	3.1792
Spleen	1.33602	1.46497	1.33982		0.753533	0.632948	0.588235

## Sheet: Fig. 1i
	Treg PTPMT1 Wt			Treg PTPMT1 ΔT
CD357 (GITR)+	83.8	87	85.1	74.5	75.7	79.4
CD304 (NRP1)+	78.5	81.1	82.4	74.3	76	71.9

## Sheet: Fig. 1j
scRNAseq dataset is available with accession number GSE288641

## Sheet: Fig. 1k
	Treg PTPMT1 Wt									Treg PTPMT1 ΔT
FoxP3	1366	1325	1368	1262	1278	1340	1364			1193	647	749	1139	1171	1248	804	1094	1206
CD25	651	593	587							473	447	436
CD152	122	123	130							96.9	111	104
CD278	393	438	539							128	174	159

[truncated: 1 more sheets: Fig. 1l]
