# Supplementary material for: Cardiolipin preserves Treg metabolic fitness and immune homeostasis in the gut
Source: Nat Metab. 2026 May 18;8(6):1368–89. doi: 10.1038/s42255-026-01533-9 (PMC13303090; doi:10.1038/s42255-026-01533-9)
Supplement: Supplementary file 4 — Statistical source data and tissue images. [file 42255_2026_1533_MOESM4_ESM.xlsx]

## Sheet: Fig. 2b
Weaks elapsed	PTPMT1 Wt	PTPMT1 ΔTreg
12	0
12	0
12	0
12	0
12	0
12	0
15	0
11	0
11	0
6	0
6	0
7	0
8	0
5	0
5	0
5	0
11	0
11	0
6		1
6		1
7		1
5		1
5		1
5		1
3		1
5		1
5		1
5		1
4		1
5		1
5		1
7		1
6		1

## Sheet: Fig. 2c
Weeks of age	PTPMT1 Wt																		PTPMT1 ΔTreg
1
2
3
4	13.91	13.68	18.56	16.88	18.57	13.2	20.15	19.34	18.72			14.93					15.28	18.48			14.3
5	16.63	17.46	20.88	20.26	20.89	16.33	22.44	21.97	21.42	21.24	20.82	17.75		20.28	19.4	20.59	19.18	21.33	17.24	15.05	14.69	15.61	15.8	18.09
6	18.15	18.82	22.75	22.25	21.74	20.55	24.27	23.38	23.84	22.81	22.11	19.77					21.95	24.24	18.42	14.42	13.15
7	20.98	20.79	24.5	25.08	23.5	22.79	24.3	24.03	24.21			22.03					22.58	24.51			14.28
8	21.41	20.93	24.5	25.22	23.8	22.47	25.09	24.65	24.7				13.78				24.14	25.49

## Sheet: Fig. 2f
	wt			FoxP3 cre ko
Spleen	11.8	13.4	13	48.4	49.2	47.6
Liver	36.9	34.8	33.5	83.9	85.8	84.5
Lung	13.1	10.3	12	68.8	67.8	70.2
siLP	22.6	17.8	17.6	36.1	35.3	36.2
Skin	62.1	46.7	48.5	56.1	56.6	26.9

## Sheet: Fig. 2g
	wt			FoxP3 cre ko
Spleen	5.49	3.44	3.12	72.6	73	71.5
Liver	21	22.1	18.1	94.5	94.5	93.6
Lung	13.6	9.92	10.8	89.7	89.6	89.5
siLP	25.2	15.1	16.9	59.2	60.5	59.1
Skin	6.52	7.66	7.24	9.84	10.6	10.2

## Sheet: Fig. 2h
	Wt naïve CD4+ cells + PTPMT1 Wt Treg			Wt naïve CD4+ cells + PTPMT1 DT Treg
21	28.4	27.8	29	31.3	32.6	31.4
28	29.2	28.5	29.8	30.1	31.4	30.1
35	29	28.3	29.8	30.1	29.8	29.8
42	29.2	28.2	30.1	26.8	29.3	27.8
49	29.7	28.4	30.9	26.3	25	25.5
