# Supplementary material for: Cardiolipin preserves Treg metabolic fitness and immune homeostasis in the gut
Source: Nat Metab. 2026 May 18;8(6):1368–89. doi: 10.1038/s42255-026-01533-9 (PMC13303090; doi:10.1038/s42255-026-01533-9)
Supplement: Supplementary file 5 — Statistical source data and tissue images. [file 42255_2026_1533_MOESM5_ESM.xlsx]

## Sheet: Fig. 3a
Weaks elapsed	PTPMT1 Wt ivRF A	PTPMT1 KO ivRF A	PTPMT1 Wt ivRF B	PTPMT1 KO ivRF B
81	1
100	0
100	0
100	0
100	0
100	0
100	0
100	0
100	1
100	0
100	0
100	0
100	0
100	0
100	0
95	1
75	1
94	1
100	0
100	0
100	0
71	1
76	0
56	0
84	1
45		1
100		0
97		1
79		1
89		1
100		0
98		1
78		1
100		0
100		0
100		0
87		1
14		1
97		1
75		1
100		0
39		1
50		1
77		1
62		1
83		0
83		0
83		0
16		1
47		1
47		1
22		1
88		1
86		1
32		1
88		1
87		1
100		0
100		0
100		0
41		1
92		1
86		1
100		0
86		0
83		0
56		0
76		0
68		1
76		0
76		0
64		1
76		0
44		1
92		0
92		0
85		1
92		0
92		0
92		0
92		1
69		1
30			0
30			0
30			0
30			0
30			0
30			0
30			0
30			0
30			0
30			0
30			0
30			0
30			0
30			0
30			0
30			0
30			0
30				0
25				1
10				1
7				1
11				1
29				1
10				1
10				1
9				1
23				1
30				0
14				1
10				1
12				1
14				1
10				1
12				1
30				0
13				1
30				0
13				1
30				0
6				1

## Sheet: Fig. 3b
Weeks of age	PTPMT1 Wt ivRF A																																		PTPMT1 ΔT ivRF A
4	16.1	16.3	18.9				16.9	17	18	19.3	18.4	18.7	19	20.1	16	15	21.4	21.9	19.9	15.5	18.5	20	16.2	15.6	11.2	16.6	15.4	17.5							17.7	16.2	18.1						17.3	14.1	15.4	11.3	14.8	16.1	13.5
5	19.7	19.2	21.4				20.3	21.8	21.5	20.5	19.9	22	22.1	23.6	20	19.5	22.6	22.2	21	18.2	20.9	22	17.8	18	15.5	23	22.1	24						19.2	19.9	18.5	20.8						20.6	19.2	18.8	10.2	19.5	20.5	18.9
6	20.9	19.9	22.7	22.1	22	22.5	21.4	22.4	22.3	20.7	21.1	22.7	23.8	26	22.8	22.7	23	23.5	21.5	19.7	22.8	22.7	18.1	18.7	20.3	23.6	22.6	24.8						21.9	19.7	20.3	23	22	23.2	21.4	20.5	18.5	21.1	20.4	18.9		20.7	20.7	19.5
7	22.5	21.6	23.4	23.5	23.4	23.5	22.3	23.4	22.7	23.4	23.7	25	23.8	26.4	22.6	22.8	24.9	24.6	23.5	21.4	24.4	24.1	18.6	20	22.9	24.2	23.9	25.8	25.7	24.7	22.2		23	21.4	18.7	20.7	23.3	23.6	24.6	22.3	21.5	20	22.7	22	20.1		22.7	22.2	22
8	24	22.7	24.2	24.3	24.3	24.8				23.6	24	25.2	25	27.1			25	24.8	24.1	22.6	24.9	24.1	18.1	20.7	23.7	25.1	24.2	25.8	26.3	25.6	22.8		24.9	23.3	17.7	20.9	23.5	23.4	24.5	22.9	22.3	20.6
9	24.6	22.9	25.8							24.4		26.4					26.4	26.6	25.1	23.3	25.8	24.6		21.2	24.7	25	25	26.8	27	25.7	23.2	25.2	25.4	24.7	19.5	22.1	24.9	24.3
10	25.3	22.9	25.3							25.3							26.4	26.4	25.6	23.1	26.1	24.4		21.2	24.2	27.4	26.4	28.3	28	26.2	24.2	26.4	26	24.7	20.6	22
11	25.9	24.7	25.6							25.4							27.6	27.6	26.3	23.3	26	25.2		22.2	24.7	26.8	26.4	28.5	28.5	27.8	23.4	27	27.1	24.8	22.2	22.4
12	25.4	24.2	25.9							26.7							27.6	27.4	25.5	24.2	26.9	26.4		23	26.2	27.9	27	28.8	29.3	29.3	24.5	27.6	27.1	27.4	22.6	22
13	25.8	24.4	26.2							27.1							28.8	29.1	28.2	25	28	26.7		23.2	26.8	26.7	27.2	29.1	29.6	29.6	24.6	28	27.1	27.5	22.7	23.5
14	26.5	25.1	28							27.6							30.6	29.3	29.4	24.8	27.3	26.9		24	27.3	27.5	28.3	29.5	29.3	30.1	25.3	27.9	28.1	28.4	23.1	24.6
15	27.2	25.5	28														30.6	29	29.7	25.5	28.2	26.2		23.5	27.7	27.9	27.8	28.8	29.4	30.3	25.2	28.3	28.9	27.8	23.1	24.3
16	28.1	26.7	28														31.5	29.9	30.4	25.9	28.6	27.5		23.5	27.8	29.5	28.7	30.3	30.4	30.9	25.9	28.7	29	27.1	24.4	25.4
17	27.5	26.7	27.9														31.3	30.4	30.7	25.3	28.2	28		24.1	27.9	29.9	29.8	31.1	29.9	31.2	26	28.8	29.6	27.7	24	24.8
18	27.8	27.4	28.5														30.6	28.9	30.3	25.9	28.3	28.4		24.8	28.8	30.1	29.9	31.4	30.4	31.4	26.3	28.9	29.8	28	24.6	25.5
19	29.2	27.6	29														31.5	29.9	30.7		29.2	29.4		25.1	29.6	30.4	29.6	31.8	31.8	32.3	25.1	28.6	30.4		24.8	26
20	28.5	27.6	28.4														32.8		30.6		28.9	29.8		25.2	30	29.8	29.4	31.1	32	32.4	26.4	29.1	30		25.2	25.9
21	29.1	28.1	29.5														32.5		31.9		28.6	28.8		24.9	29.6	30.8	29.8	31.8	32.8	33.2	26.4	30			25.9	26.3
22	29	28.6	29.5														31.8		31.1		28.9	28.7		25.2	30.8	30.7	29.9	31.2	33.2	33.6	26.5	30.5			26.2	24.6
23	28.6	28.8	29.7														32.7		31.9		29.2	29.3		25.7	30.8	30.6	30.8	31.4	33.5	33.6	26.9	30.3			26	25.7
24	28.5	29.1	30														32.9		33		30	28.7		25.1	30.3	31.2	30.3	32.4	32.9	34	26.7	30.7			26.2	25.8
25	28.3	29.2	28.9														33.5		33		29.6	29.6		25.7	30.6	31.5	30.6	32.7	33.1	34.4	26.5	30.2			26.1
26	27.1	28.6	29														33.1		32.6		29.8	29.4		25.7	31.2	32	30.8	33.3	33.7	35.7					26.1
27	28.2	29.2	29.4														33.4		32.8		30.5	29.4		25.3	30.4	33.6	31.7	33.8	34.1	35.5					25.7
28	27.6	29	29.2														34.2		33.4		30.4	29.6		26.1	30.6	32.9	31.7	33.2	34.3	35					25.6
29	28.4	29.7	29.6														34.6		34.2		30.6	30.2		26.7	31.5	33.3	33	34.9	34.3	34.6					27.4
30	28.4	29.5	29.7																		30.7	30.8		27	32.4	33.1	32.3	33.9	34.4	34.6					27
[truncated: 73 more columns]

## Sheet: Fig. 3d
PTPMT1 Wt ivRF A	PTPMT1 ΔT ivRF A	PTPMT1 Wt ivRF B	PTPMT1 ΔT ivRF B
0	0	0	4.66667
0	0	0	6.66667
0	0	0	4.66667
0	0.666667	0.666667	5
0	0	0.666667	4.66667

## Sheet: Fig. 3e
LBP					G-CSF					IFNg
PTPMT1 Wt ivRF A	PTPMT1 ΔT ivRF A	PTPMT1 Wt ivRF B	PTPMT1 ΔT ivRF B		PTPMT1 Wt ivRF A	PTPMT1 ΔT ivRF A	PTPMT1 Wt ivRF B	PTPMT1 ΔT ivRF B		PTPMT1 Wt ivRF A	PTPMT1 ΔT ivRF A	PTPMT1 Wt ivRF B	PTPMT1 ΔT ivRF B
5.99968	7.72092	11.0366	12.5445		547.27	620	461.4	331.73		2.36	1.28	0.05	7.68
6.24591	7.04186	13.4987	12.5259		343.54	938.4	825.21	2763.28		3.12	3.43	0.51	4.36
7.68794	6.70237	9.47339	15.8431		367.08	593.04	362.8	1994.69		4.52	4.05	0.67	7.04
7.09871	16.1826	11.9708	11.5235		563.94	1019.67	894.16	1622.61		0.2	0.36	0.36	1.59
6.96889	8.0023	9.10485	11.5144		642.77	744.92	556.65	985.72		0.05	1.28	2.2	18.05
6.22202	8.12705	11.1263	10.742		73.42	593.04	674.81	7286.31		3.43	3.43	0.36	2.51
9.80192	6.85561	8.31908	34.7849		2556.48	658.28	618.96	763.46		1.74	3.74	1.59	3.43
7.1231	7.70442	6.71042	10.5115		855.06	913.71	485.57	2303.64		1.89	1.89	5.93	11.29
5.70762	9.1988	7.1231	9.55095		341.39	914.73	241.76	5690.18		0.05	3.12
7.0013	14.9242	8.21043	19.6256		596.15	930.17		689.26		0.82	6.72
7.69618	7.994	8.83276	7.82001		273.39	2413.39		332.81		3.12	0.97
6.24591	12.5912	8.52882	10.3439		525.36	913.71		546.23		3.12	0.97
6.67018	9.23302	9.09632	8.62145		523.27	746.98				2.97	0.36
6.86369	9.36161	5.9601	7.00941		1340.62	533.71				0.36	0.67
6.79909	14.7057	6.33362	8.92608		546.23	1214.08				2.51
6.72653	7.92763	9.55095	17.5007		562.9	293.99
7.2534	9.21591	6.67018			693.39	2415.46
8.59617	10.6709
9.11338	6.71847
13.1178	11.1263
11.578
9.74987

## Sheet: Fig. 3f
FOXP3+ cells
PTPMT1 Wt ivRF A	PTPMT1 ΔT ivRF A	PTPMT1 Wt ivRF B	PTPMT1 ΔT ivRF B
10.1	7.5	18	5.64
10.5	4.94	14.1	4.27
14.1	7.98	18.9	8.65
12.1			3.52
Neutrophils
PTPMT1 Wt ivRF A	PTPMT1 ΔT ivRF A	PTPMT1 Wt ivRF B	PTPMT1 ΔT ivRF B
0.234157	2.95099	0.23	2.27
0.226961	1.88442	0.28	0.72
0.695752	3.76807	0.081	0.56
0.152645
Dendritic cells
PTPMT1 Wt ivRF A	PTPMT1 ΔT ivRF A	PTPMT1 Wt ivRF B	PTPMT1 ΔT ivRF B
0.277613	1.09493	1.31673	2.18118
0.145167	0.806188	0.940886	2.67487
0.317175	0.632195	1.62085	2.79827
0.353154		1.78158	1.62551

## Sheet: Fig. 3g
geno_dataset	PCo1	PCo2
KO_ivRF A	-0.3062247009430837	0.055810316938478155
KO_ivRF A	-0.2938348972714966	0.05797010611425922
KO_ivRF A	-0.30717299526277164	0.05549245227212392
WT_ivRF A	-0.3313580837283688	0.010522724020909889
KO_ivRF A	-0.20556549122931117	0.02694050977869767
WT_ivRF A	-0.15432591855867467	0.06605368285316324
WT_ivRF A	-0.2949215234292294	-0.01493339745032365
WT_ivRF A	-0.30905308939867293	-0.004301618977199312
WT_ivRF A	-0.3274978615532396	-0.04599803594432479
KO_ivRF A	-0.30888517764842716	-0.06500838387519148
WT_ivRF A	-0.32664196556826547	-0.056459273067529965
KO_ivRF A	-0.2939987773815238	-0.037110638052565426
WT_ivRF B	0.30401643107116566	-0.006691533347724911
WT_ivRF B	0.388312989885601	0.2419544871588229
WT_ivRF B	0.39352451147169426	-0.31016420478313944
WT_ivRF B	0.2777919390493214	-0.3077507137672753
WT_ivRF B	0.4427918265935849	0.019167330744235746
KO_ivRF B	0.2820691416238229	0.2934094795983421
KO_ivRF B	0.36705457526500523	0.17022681436585882
KO_ivRF B	0.36394098557134763	0.3632446728449406
KO_ivRF B	0.37129847262509935	-0.3165124362590833
KO_ivRF B	0.26867960881642206	-0.19586234116547477

## Sheet: Fig. 3h
geno_dataset	taxonomy	Abundance
WT_ivRF A	s__Helicobacter_C typhlonius	0
WT_ivRF A	s__Helicobacter_C typhlonius	0
WT_ivRF A	s__Helicobacter_C typhlonius	0
WT_ivRF A	s__Helicobacter_C typhlonius	0
WT_ivRF A	s__Helicobacter_C typhlonius	0
WT_ivRF A	s__Helicobacter_C typhlonius	0
KO_ivRF A	s__Helicobacter_C typhlonius	0
KO_ivRF A	s__Helicobacter_C typhlonius	0
KO_ivRF A	s__Helicobacter_C typhlonius	0
KO_ivRF A	s__Helicobacter_C typhlonius	0
KO_ivRF A	s__Helicobacter_C typhlonius	0
KO_ivRF A	s__Helicobacter_C typhlonius	0
WT_ivRF B	s__Helicobacter_C typhlonius	1.04957
WT_ivRF B	s__Helicobacter_C typhlonius	4.26821
WT_ivRF B	s__Helicobacter_C typhlonius	7.68402
WT_ivRF B	s__Helicobacter_C typhlonius	4.37411
WT_ivRF B	s__Helicobacter_C typhlonius	5.10859
KO_ivRF B	s__Helicobacter_C typhlonius	6.85613
KO_ivRF B	s__Helicobacter_C typhlonius	4.54409
KO_ivRF B	s__Helicobacter_C typhlonius	3.76893
KO_ivRF B	s__Helicobacter_C typhlonius	4.49509
KO_ivRF B	s__Helicobacter_C typhlonius	0.50501

## Sheet: Fig. 3j
PTPMT1 Wt + PBS			PTPMT1 ΔT + PBS			PTPMT1 Wt + Hh											PTPMT1 ΔT + Hh
100	100	100	100	100	100	100	100	100	100	100	100	100	100	100	100	100	100	100	100	100	100	100	100	100
104.603	100.813	101.633	103.39	100.42	103.54	102.49	101.619	100.394	99.2063	102.909	107.143	101.581	103.347	101.25	100.8	105.344	100.823	102.273	102.347	100	101.938	94.4664	99.6016	105.485
110.042	108.13	111.429	109.746	107.983	114.602	108.714	105.263	106.299	107.143	108	116.387	107.905	107.531	108.333	107.2	109.16	98.7654	109.545	100.939	95.057	96.8992	92.0949	100.797	102.11
109.205	106.911	105.306	110.169	107.563	119.027	107.884	105.668	103.937	106.349	109.455	111.345	106.719	105.439	108.333	108	108.779	99.5885	108.182	101.878	96.1977	102.326	90.5138	101.992	104.219
116.736	113.008	111.02	114.407	112.605	119.027	114.108	109.312	110.63	112.698	113.091	119.328	111.462	111.715	112.5	112.4	111.832	105.761	111.364	103.286	103.422	105.426	94.0711	101.594	110.97
114.644	113.821	106.531	112.288	107.983	114.159	115.768	113.36	110.236	109.127	111.273	118.908	111.462	109.623	109.167	110	108.397	104.527	110	103.286	101.141	100.775	91.6996	100.797	105.485
118.41	114.228	110.612	113.559	110.924	116.814	117.427	116.194	107.48	111.905	112.364	123.109	115.02	113.808	114.167	113.6	114.122	106.996	110.455	106.103	97.7186	103.876	92.8854	105.179	111.392
116.318	114.228	111.429	114.407	111.765	117.699	117.012	114.98	111.417	113.492	116.364	121.008	117.787	116.318	112.917	113.6	114.885	105.761	111.364	104.225	101.901	103.101	93.2806	101.992	106.751

## Sheet: Fig. 3l
PTPMT1 Wt + PBS	PTPMT1 ΔT + PBS	PTPMT1 Wt + Hh	PTPMT1 ΔT + Hh
0	0	0	3.66667
0	0	0	5.66667
0	0	0	4.66667
		0	6
		0.666667	6.66667
		0
		0.666667

## Sheet: Fig. 3m
FOXP3+ cells
PTPMT1 Wt + PBS	PTPMT1 ΔT + PBS	PTPMT1 Wt + Hh	PTPMT1 ΔT + Hh
	9.46	18.61	6.62
14.87	7.67	21.12	12.07
18.2	8.05	46.5	7.29
		14.55	9.93
		18.05	5.75
		21.5	9.65
		36.2	15.13
		19.79	18.62
		38.03
		18
		34.49
FOXP3+ RORgt+ cells
PTPMT1 Wt + PBS	PTPMT1 ΔT + PBS	PTPMT1 Wt + Hh	PTPMT1 ΔT + Hh
	1.36	11.9	1.91
5.67	0.74	13.3	1.77
7.3	1.91	35.4	1.22
		8.33	1.5
		9.08	0.86
		15.1	1.59
		25.5	3.63
		13	7.22
		28.7
		12.3
		25.2
Inflammatory monocytes
PTPMT1 Wt + PBS	PTPMT1 ΔT + PBS	PTPMT1 Wt + Hh	PTPMT1 ΔT + Hh
	509	317	5516
277	262	508	660
420	977	306	10548
		282	9256
		330	3714
		505	6608
		79	3758
		109	3142
		281
		324
		120
Neutrophils
PTPMT1 Wt + PBS	PTPMT1 ΔT + PBS	PTPMT1 Wt + Hh	PTPMT1 ΔT + Hh
	127	77	1778
64	214	81	2127
69	1235	168	4936
		328	2413
		104	1088
		343	7947
		8	186
		97	673
		28
		222
		141
