# Supplementary material for: Cardiolipin preserves Treg metabolic fitness and immune homeostasis in the gut
Source: Nat Metab. 2026 May 18;8(6):1368–89. doi: 10.1038/s42255-026-01533-9 (PMC13303090; doi:10.1038/s42255-026-01533-9)
Supplement: Supplementary file 6 — Statistical source data. [file 42255_2026_1533_MOESM6_ESM.xlsx]

## Sheet: Fig. 4a
Cardiolipin content
Th1	Th2	Th17	Treg
7621.82	13556.8	10652	15406.2
8449.07	9986.44	13969	14218.2
6947.45	11923	9864.1	14507.1

## Sheet: Fig. 4c
Lipidomics analysis (lipid species)
	Log2FC	q value
CE 14:0;0
CE 16:0;0	-0.727816	0.023408
CE 16:1;0	-0.635357	0.060057
CE 17:1;0	0.297204	0.389384
CE 18:1;0	-0.444855	0.079122
CE 18:2;0	-0.443464
CE 20:4;0	-0.0328638
CL 66:4;0
CL 66:5;0
CL 68:3;0
CL 68:4;0
CL 68:5;0
CL 68:6;0
CL 70:4;0
CL 70:5;0	-1.48145	0.000536
CL 70:6;0
CL 70:7;0
CL 72:5;0
CL 72:6;0	-0.967991	0.073143
CL 72:7;0
CL 72:8;0
CL 72:9;0
CL 74:8;0
CL 74:9;0
Cer 32:1;2	0.135883	0.264916
Cer 33:1;2	0.0103598	0.566589
Cer 34:0;2
Cer 34:1;2	0.270004	0.002714
Cer 34:2;2	-0.410375	0.003399
Cer 36:1;2	0.40241	0.010549
Cer 38:1;2	0.287657	0.149323
Cer 40:1;2	0.158335	0.144713
Cer 40:2;2	0.451307	0.023851
Cer 41:1;2	-0.298864	0.051867
Cer 41:2;2	0.244003	0.088049
Cer 42:0;2
Cer 42:1;2	-0.995998	0.001757
Cer 42:2;2	0.167795	0.112498
Cer 42:3;2	0.978996	0.000507
DAG 12:0;0_16:0;0
DAG 12:0;0_18:0;0
DAG 12:0;0_18:1;0
DAG 14:0;0_16:0;0	-1.87995	0.000297
DAG 14:0;0_16:1;0
DAG 14:0;0_18:0;0	-3.02193	0.001336
DAG 14:0;0_18:1;0	-1.36475	0.000441
DAG 14:0;0_18:2;0
DAG 14:0;0_19:1;0
DAG 14:0;0_20:1;0	-1.97195	0.002376
DAG 14:0;0_20:2;0	0.301392	0.197902
DAG 14:0;0_22:0;0
DAG 14:0;0_22:1;0
DAG 14:0;0_22:4;0	1.14259	0.034612
DAG 14:0;0_24:1;0
DAG 14:1;0_16:0;0
DAG 14:1;0_18:0;0	-1.7122	0.171769
DAG 14:1;0_18:1;0
DAG 15:0;0_18:1;0
DAG 15:0;0_20:4;0	0.603775	0.144752
DAG 16:0;0_16:0;0	-2.23292	0.000371
DAG 16:0;0_16:1;0	-1.89133	0.000331
DAG 16:0;0_16:2;0
DAG 16:0;0_17:1;0
DAG 16:0;0_18:0;0	-2.48827	0.002099
DAG 16:0;0_18:1;0	-1.62574	0.000547
DAG 16:0;0_18:2;0	-0.4333	0.009526
DAG 16:0;0_20:0;0
DAG 16:0;0_20:1;0	-1.90732	0.000536
DAG 16:0;0_20:2;0	-0.0823372	0.312441
DAG 16:0;0_20:3;0	-0.0172463	0.550472
DAG 16:0;0_20:4;0	0.714219	0.001716
DAG 16:0;0_22:1;0
DAG 16:0;0_22:2;0
DAG 16:0;0_22:4;0	1.19076	0.000641
DAG 16:0;0_22:5;0	0.479968	0.002875
DAG 16:0;0_22:6;0	-0.126362	0.386234
DAG 16:0;0_24:1;0
DAG 16:0;0_24:4;0
DAG 16:0;0_24:5;0
DAG 16:1;0_16:1;0
DAG 16:1;0_17:0;0
DAG 16:1;0_18:0;0	-2.7704	0.001716
DAG 16:1;0_18:1;0	-1.99494	0.001207
DAG 16:1;0_20:0;0
DAG 16:1;0_20:1;0	-2.3556	0.00128
DAG 16:1;0_20:2;0	-0.907046	0.005913
DAG 16:1;0_20:3;0	-0.482059	0.021691
DAG 16:1;0_22:1;0
DAG 16:1;0_22:4;0	0.43131	0.009526
DAG 16:1;0_22:5;0	0.301165	0.126333
DAG 16:1;0_24:0;0
DAG 16:1;0_24:4;0
DAG 18:0;0_18:0;0
DAG 18:0;0_18:1;0	-2.43958	0.004338
DAG 18:0;0_18:2;0	-1.10549	0.000371
DAG 18:0;0_20:1;0
DAG 18:0;0_20:2;0
DAG 18:0;0_20:3;0
DAG 18:0;0_20:4;0	-0.375913	0.010561
DAG 18:0;0_20:5;0
DAG 18:0;0_22:1;0
DAG 18:0;0_22:4;0
DAG 18:0;0_22:5;0	0.348069	0.030073
DAG 18:0;0_22:6;0	-0.0248012	0.497109
DAG 18:1;0_18:1;0	-1.96913	0.000916
DAG 18:1;0_18:2;0	-0.72955	0.001027
DAG 18:1;0_18:3;0	-1.40918	0.002185
DAG 18:1;0_20:1;0
DAG 18:1;0_20:3;0	-0.378276	0.010549
DAG 18:1;0_20:4;0	0.313639	0.005639
DAG 18:1;0_22:0;0
DAG 18:1;0_22:3;0
DAG 18:1;0_22:4;0	0.380361	0.091202
DAG 18:1;0_22:5;0	0.457933	0.240283
DAG 18:1;0_22:6;0
DAG 18:1;0_24:0;0
DAG 18:2;0_18:2;0	0.484846	0.046894
DAG 18:2;0_20:2;0	0.346821	0.103236
DAG 18:2;0_20:3;0	0.284015	0.078125
DAG 18:2;0_20:4;0
DAG 18:2;0_22:4;0
DAG 18:2;0_22:5;0
DAG 20:1;0_20:3;0
DAG 20:1;0_20:4;0	0.660725	0.037769
DAG 20:2;0_20:3;0
DAG 20:2;0_20:4;0
DAG 20:3;0_20:3;0	-0.398155
DAG 20:3;0_20:4;0
HexCer 34:0;2
HexCer 34:1;2	-0.401382	0.066597
HexCer 36:1;2	-0.463855	0.021455
HexCer 38:1;2	-0.343714	0.142189
HexCer 40:1;2	-0.350476	0.086235
HexCer 40:2;2	0.119578
HexCer 41:1;2	-0.220361	0.257272
HexCer 42:0;2
HexCer 42:1;2	-1.5018	0.000852
HexCer 42:2;2	-0.538662	0.053383
LPA 16:0;0
LPA 18:0;0	-1.34924	0.01233
LPA 18:1;0	-1.21637	0.028031
LPA 19:2;0
LPA 22:1;0	0.503583	0.20725
LPC 14:0;0	-1.17342	0.001364
LPC 14:1;0	-1.15721	0.147275
LPC 16:0;0	-1.49908	0.00155
LPC 16:1;0	-2.17871	0.000141
LPC 18:0;0	-1.93124	0.001364
LPC 18:1;0	-2.17136	0.000187
LPC 18:2;0	-0.941885	0.000795
LPC 20:0;0
LPC 20:1;0	-2.42523	0.020382
LPC 20:2;0	-0.854303	0.009478
LPC 20:3;0	-0.695747	0.020382
LPC 20:4;0	0.171439	0.185634
LPC 22:1;0
LPC 22:4;0	-0.150398	0.355035
LPC 22:5;0	0.139159	0.344403
LPC 22:6;0	-0.176469	0.352365
LPC 24:4;0
LPC O-14:1;0
LPC O-16:0;0	-4.14926	0.00518
LPC O-16:1;0	-2.15336	0.004931
LPC O-16:2;0
LPC O-18:0;0	-3.34943	0.113172
LPC O-18:1;0	-3.40422	0.002724
LPC O-18:2;0
LPE 14:0;0	-0.260248	0.130863
LPE 16:0;0	-1.42833	0.000183
LPE 16:1;0	-1.6045	0.000487
LPE 18:0;0	-1.67334	0.000183
LPE 18:1;0	-1.44449	0.000266
LPE 18:2;0	-0.787177	0.015939
LPE 20:0;0
LPE 20:1;0	-0.922737	0.023851
LPE 20:2;0
LPE 20:3;0	-0.528893	0.01943
LPE 20:4;0	0.230081	0.2358
LPE 22:4;0	0.341313	0.077086
LPE 22:5;0	0.174544	0.29776
LPE 22:6;0	0.0476799	0.496763
LPE O-14:1;0	0.905885
LPE O-16:0;0	-4.59631	0.00218
LPE O-16:1;0	-2.29462	0.000536
LPE O-16:2;0	-0.544946	0.095643
LPE O-18:0;0	-3.81637	0.000916
LPE O-18:1;0	-2.18248	0.00103
LPE O-18:2;0	-1.1895	0.000358
LPE O-20:0;0
LPE O-20:1;0	-0.736973	0.000662
LPG 16:0;0	-2.24586	0.000297
LPG 16:1;0	-0.610042	0.07892
LPG 18:0;0	-1.13979	0.067392
LPG 18:1;0	-0.821324	0.00112
LPG 18:2;0	1.44109	0.002999
LPG 19:1;0	-0.332156	0.487099
LPG 20:2;0	-0.0871826	0.567898
LPG 20:3;0	1.40997	0.021158
LPG 20:4;0	2.70658	0.032491
LPG 22:4;0	1.71397	0.064711
LPG 22:5;0	1.83164	0.102218
LPG 22:6;0	2.34588	0.031365
LPI 18:0;0	-2.27709	0.000436
LPI 18:1;0	-2.72294	0.000164
LPI 20:1;0
LPI 20:3;0
LPI 20:4;0	-1.12828	0.000129
LPS 18:0;0	-1.47106	0.001642
LPS 22:4;0
LPS 22:5;0	-0.245454	0.169179
LPS 22:6;0	-0.350388	0.033703
PA 14:0;0_16:0;0
PA 14:0;0_18:0;0	-1.39162	0.008013
PA 14:0;0_18:1;0	-0.149121	0.434266
PA 16:0;0_16:0;0	-2.31665	0.000853
PA 16:0;0_16:1;0	-1.16723	0.02955
PA 16:0;0_18:0;0	-2.69606	0.000891
PA 16:0;0_18:1;0	-0.121607	0.28402
PA 16:0;0_18:2;0
PA 16:0;0_20:1;0
PA 16:0;0_20:2;0
PA 16:0;0_20:4;0
PA 16:1;0_18:0;0	-2.23932	0.004952
PA 16:1;0_18:1;0
PA 18:0;0_18:1;0	-1.70426	0.004385
PA 18:0;0_18:2;0	-0.444209	0.143887
PA 18:0;0_20:2;0
PA 18:1;0_18:1;0	-1.14268	0.00454
PA 18:1;0_20:1;0
PA 20:1;0_20:1;0
PA 22:5;0_22:5;0	1.13592	0.166323
PC 12:0;0_16:0;0	-0.142694	0.189757
PC 12:0;0_16:1;0	-0.547689	0.01233
PC 12:0;0_17:0;0
PC 12:0;0_17:1;0	-3.15871	0.003469
PC 12:0;0_18:0;0
PC 12:0;0_18:1;0	-1.54739	0.021055
PC 12:0;0_18:2;0
PC 12:0;0_19:1;0
PC 12:1;0_16:0;0
PC 12:1;0_18:1;0
PC 13:0;0_16:0;0	1.48857	0.001047
PC 13:0;0_18:1;0
PC 14:0;0_14:0;0	-0.0097302	0.551122
PC 14:0;0_14:1;0	0.716531	0.00155
PC 14:0;0_15:0;0	0.616579	0.010948
PC 14:0;0_15:1;0
PC 14:0;0_16:0;0	0.0153177	0.529669
PC 14:0;0_16:1;0	-0.134729	0.111134
PC 14:0;0_16:2;0
PC 14:0;0_17:0;0	1.07131	0.006665
PC 14:0;0_17:1;0	0.0648544	0.487231
PC 14:0;0_18:0;0	-0.831596	0.003966
PC 14:0;0_18:1;0	-0.167466	0.005634
PC 14:0;0_18:2;0	1.67521	0.000316
PC 14:0;0_19:1;0	1.60946	0.006367
PC 14:0;0_20:1;0	-0.586453	0.005454
PC 14:0;0_20:2;0	1.39826	0.000709
PC 14:0;0_20:3;0	1.52139	0.000183
PC 14:0;0_20:4;0	2.48368	0.000102
PC 14:0;0_22:1;0
PC 14:0;0_22:3;0
PC 14:0;0_22:4;0	2.48126	0.000102
PC 14:0;0_22:5;0	1.95195	0.000269
PC 14:0;0_22:6;0	1.74049	0.003433
PC 14:0;0_24:1;0
PC 14:0;0_24:4;0	1.32099	0.042564
PC 14:1;0_15:0;0
PC 14:1;0_16:0;0	-0.0358362	0.487231
PC 14:1;0_16:1;0	-0.371501	0.149323
PC 14:1;0_17:0;0
PC 14:1;0_17:1;0	0.96646	0.004019
PC 14:1;0_18:0;0	-0.882756	0.00575
PC 14:1;0_18:1;0	-0.489235	0.020443
PC 14:1;0_18:2;0
PC 14:1;0_20:1;0
PC 14:1;0_20:4;0
PC 15:0;0_16:0;0	0.770413	0.001672
PC 15:0;0_16:1;0	-1.18452	0.001464
PC 15:0;0_16:2;0
PC 15:0;0_18:0;0	1.09627	0.001708
PC 15:0;0_18:1;0	-0.298886	0.009908
PC 15:0;0_18:2;0	-0.579265	0.216034
PC 15:0;0_18:3;0	0.326151	0.115383
PC 15:0;0_20:1;0	-1.52161	0.004887
PC 15:0;0_20:2;0
PC 15:0;0_20:3;0	1.08129	0.002081
PC 15:0;0_20:4;0
PC 15:0;0_22:2;0	-0.16243	0.566181
PC 15:0;0_22:3;0	-1.05857	0.040663
PC 15:0;0_22:4;0	2.07566	0.001368
PC 15:0;0_22:5;0
PC 15:0;0_22:6;0
PC 15:0;0_24:3;0
PC 15:0;0_24:4;0
PC 15:0;0_24:5;0
PC 15:1;0_16:0;0	1.58837	0.000492
PC 15:1;0_16:1;0
PC 15:1;0_18:1;0
PC 16:0;0_16:0;0	0.156259	0.210465
PC 16:0;0_16:1;0	-0.564239	0.000183
PC 16:0;0_16:2;0	0.664525	0.001171
PC 16:0;0_17:0;0	-0.0661832	0.434266
PC 16:0;0_17:1;0	0.312238	0.057703
PC 16:0;0_18:0;0	-0.520281	0.045204
PC 16:0;0_18:1;0	-0.405085	0.000183
PC 16:0;0_18:2;0	0.656126	0.000635
PC 16:0;0_18:3;0	0.350735	0.042324
PC 16:0;0_19:1;0	0.954027	0.000835
PC 16:0;0_19:2;0	1.56354	0.001162
PC 16:0;0_19:3;0	0.820802
PC 16:0;0_20:1;0	-0.788421	0.000441
PC 16:0;0_20:2;0	1.02393	0.000332
PC 16:0;0_20:3;0	0.969778	0.000438
PC 16:0;0_20:4;0	2.2242	0.000129
PC 16:0;0_20:5;0	0.921555	0.000839
PC 16:0;0_21:1;0
PC 16:0;0_21:3;0	0.564404	0.066011
PC 16:0;0_22:1;0	-0.889304	0.006367
PC 16:0;0_22:2;0	0.0676122	0.469794
PC 16:0;0_22:3;0	0.775444	0.003916
PC 16:0;0_22:4;0	2.19356	0.000102
PC 16:0;0_22:5;0	1.69852	0.000282
PC 16:0;0_22:6;0	1.67439	0.000483
PC 16:0;0_24:1;0
PC 16:0;0_24:3;0
PC 16:0;0_24:4;0	1.51386	0.001757
PC 16:0;0_24:5;0	0.581195	0.023048
PC 16:1;0_16:1;0	-0.667075	0.000441
PC 16:1;0_16:2;0	0.483842	0.314476
PC 16:1;0_17:0;0	-0.169771	0.27231
PC 16:1;0_17:1;0	-1.20614	0.022423
PC 16:1;0_18:0;0	-1.81765	0.000335
PC 16:1;0_18:1;0	-0.868133	0.000228
PC 16:1;0_18:2;0	1.03318	0.000853
PC 16:1;0_18:3;0
PC 16:1;0_19:1;0	-0.186134	0.236527
PC 16:1;0_19:2;0
PC 16:1;0_20:1;0	-1.76698	0.000735
PC 16:1;0_20:2;0	0.380932	0.029415
PC 16:1;0_20:3;0	0.776376	0.008148
PC 16:1;0_20:4;0	1.63393	0.000183
PC 16:1;0_20:5;0	-0.147523	0.459504
PC 16:1;0_22:1;0	-1.82853	0.079122
PC 16:1;0_22:3;0	0.438495	0.284949
PC 16:1;0_22:4;0	1.41627	0.001162
PC 16:1;0_22:5;0	1.27305	0.000537
PC 16:1;0_22:6;0	1.14046	0.000335
PC 16:1;0_24:0;0
PC 16:1;0_24:1;0
PC 16:1;0_24:4;0	0.77017	0.00969
PC 16:2;0_17:1;0
PC 16:2;0_18:0;0	-0.269842	0.201208
PC 16:2;0_18:1;0	0.153971	0.127113
PC 17:0;0_18:1;0	-0.772801	0.002518
PC 17:0;0_18:2;0	-0.220675	0.050905
PC 17:0;0_20:1;0
PC 17:0;0_20:2;0	-1.0155	0.093427
PC 17:0;0_20:3;0	-0.331626	0.025275
PC 17:0;0_20:4;0	2.4958	0.000197
PC 17:0;0_22:3;0
PC 17:0;0_22:4;0
PC 17:0;0_22:5;0	0.760885	0.030416
PC 17:0;0_22:6;0
PC 17:1;0_18:0;0	-0.813519	0.000355
PC 17:1;0_18:1;0	-1.27735	0.000371
PC 17:1;0_18:2;0	0.861413	0.004744
PC 17:1;0_20:1;0	-2.29107	0.002294
PC 17:1;0_20:2;0	-1.19406	0.012857
PC 17:1;0_20:3;0	0.994218	0.05638
PC 17:1;0_20:4;0
PC 17:1;0_22:1;0
PC 17:1;0_22:3;0
PC 17:1;0_22:4;0
PC 17:1;0_22:5;0
PC 17:1;0_22:6;0
PC 17:2;0_18:1;0	-0.0526108	0.546647
PC 18:0;0_18:1;0	-1.75433	0.000335
PC 18:0;0_18:1;1
PC 18:0;0_18:2;0	-0.056355	0.322989
PC 18:0;0_18:3;0	-0.582532	0.00873
PC 18:0;0_19:1;0
PC 18:0;0_19:2;0	0.367743	0.072079
PC 18:0;0_20:1;0	-1.47375	0.00677
PC 18:0;0_20:2;0	-0.383592	0.051546
PC 18:0;0_20:3;0	0.267518	0.049036
PC 18:0;0_20:4;0	1.95542	0.000183
PC 18:0;0_20:5;0	1.0163	0.008316
PC 18:0;0_22:1;0
PC 18:0;0_22:3;0
PC 18:0;0_22:4;0	1.65283	0.001094
PC 18:0;0_22:5;0	1.52127	0.000183
PC 18:0;0_22:6;0	1.35504	0.000536
PC 18:0;0_24:1;0
PC 18:0;0_24:4;0	-0.367364	0.023116
PC 18:0;0_24:5;0	0.124717	0.224641
PC 18:0;1_18:1;0
PC 18:1;0_18:1;0	-1.23552	0.000391
PC 18:1;0_18:2;0	0.307748	0.00902
PC 18:1;0_18:3;0	-0.581716	0.004762
PC 18:1;0_19:0;0
PC 18:1;0_19:1;0	-0.677397	0.023048
PC 18:1;0_19:2;0	0.0872773	0.392716
PC 18:1;0_19:3;0
PC 18:1;0_20:0;0	-2.48177	0.128012
PC 18:1;0_20:1;0	-2.04365	0.001074
PC 18:1;0_20:2;0	-0.160123	0.158522
PC 18:1;0_20:3;0	0.551329	0.00128
PC 18:1;0_20:4;0	1.63677	0.000192
PC 18:1;0_20:5;0	0.119912	0.332701
PC 18:1;0_21:1;0
PC 18:1;0_21:3;0
PC 18:1;0_22:0;0
PC 18:1;0_22:1;0
PC 18:1;0_22:2;0
PC 18:1;0_22:3;0	0.33197	0.105773
PC 18:1;0_22:4;0	1.24389	0.000183
PC 18:1;0_22:5;0	0.888007	0.000457
PC 18:1;0_22:6;0	0.872768	0.001412
PC 18:1;0_24:0;0
PC 18:1;0_24:1;0
PC 18:1;0_24:4;0	0.458101	0.053383
PC 18:1;0_24:5;0	-0.656229	0.027555
PC 18:2;0_18:2;0	1.59486	0.000358
PC 18:2;0_19:1;0	0.26477	0.122372
PC 18:2;0_20:0;0
PC 18:2;0_20:1;0	-0.54208	0.002099
PC 18:2;0_20:2;0	1.18052	0.008537
PC 18:2;0_20:3;0	0.980289	0.002976
PC 18:2;0_20:4;0	1.71172	0.000259
PC 18:2;0_22:1;0
PC 18:2;0_22:3;0
PC 18:2;0_22:4;0	1.6419	0.003561
PC 18:2;0_22:5;0	0.967697	0.000852
PC 18:2;0_22:6;0	0.376932	0.185634
PC 18:2;0_24:4;0
PC 19:0;0_20:4;0
PC 19:1;0_20:1;0
PC 19:1;0_20:3;0
PC 19:1;0_20:4;0	1.32477	0.033111
PC 20:0;0_20:4;0	0.271898	0.356756
PC 20:1;0_20:1;0
PC 20:1;0_20:2;0
PC 20:1;0_20:3;0	0.484864	0.019977
PC 20:1;0_20:4;0	1.3836	0.000102
PC 20:1;0_22:1;0
PC 20:1;0_22:4;0	0.812147	0.010866
PC 20:1;0_22:5;0	0.180234	0.468708
PC 20:1;0_22:6;0	-0.0198338	0.57895
PC 20:2;0_20:2;0	0.935953	0.051546
PC 20:2;0_20:3;0	1.20124	0.01968
PC 20:2;0_20:4;0	2.27271	0.000797
PC 20:2;0_22:4;0	1.08694	0.216322
PC 20:2;0_22:5;0	1.39774	0.001412
PC 20:2;0_22:6;0
PC 20:3;0_20:3;0	0.534769	0.014752
PC 20:3;0_20:4;0	1.36701	0.000374
PC 20:3;0_22:4;0	0.465806	0.017388
PC 20:3;0_22:5;0	0.188099	0.396715
PC 20:3;0_22:6;0
PC 20:4;0_20:4;0	0.825175	0.101296
PC 20:4;0_22:1;0	1.08899	0.006863
PC 20:4;0_22:2;0
PC 20:4;0_22:3;0	1.07843	0.028388
PC 20:4;0_22:4;0	0.798259	0.034649
PC 20:4;0_22:5;0
PC 20:4;0_24:4;0
PC 22:3;0_22:5;0
PC 22:4;0_22:4;0
PC O-12:0;0/16:0;0	1.6478	0.003989
PC O-12:0;0/18:0;0	-1.74659	0.005742
PC O-12:0;0/18:1;0	-3.34662	0.004887
PC O-12:0;0/18:2;0
PC O-12:0;0/22:4;0
PC O-12:0;0/22:5;0
PC O-12:1;0/14:0;0
PC O-12:1;0/18:0;0	-1.68234	0.002616
PC O-12:1;0/18:1;0
PC O-12:1;0/20:1;0
PC O-12:1;0/22:4;0	1.3479	0.095375
PC O-14:0;0/14:0;0	-1.18396	0.143956
PC O-14:0;0/16:0;0	-1.68265	0.000433
PC O-14:0;0/16:1;0	-3.56817	0.001987
PC O-14:0;0/18:0;0	-1.99851	0.00078
PC O-14:0;0/18:1;0	-3.00953	0.000635
PC O-14:0;0/18:2;0	-0.338464	0.248357
PC O-14:0;0/20:1;0
PC O-14:0;0/20:3;0	0.145994	0.520476
PC O-14:0;0/20:4;0	2.57635	0.002178
PC O-14:0;0/22:4;0	1.25853	0.00263
PC O-14:0;0/22:5;0	1.63263	0.000441
PC O-14:0;0/22:6;0	0.910908	0.284146
PC O-14:0;0/24:4;0
PC O-14:1;0/16:0;0	-1.23267	0.005547
PC O-14:1;0/16:1;0
PC O-14:1;0/18:0;0	-0.0014443	0.604517
PC O-14:1;0/18:1;0	-1.12703	0.001054
PC O-14:1;0/18:2;0	0.56564	0.032539
PC O-14:1;0/20:1;0	-2.05897	0.002987
PC O-14:1;0/20:2;0	0.721384	0.017729
PC O-14:1;0/20:3;0	1.49035	0.000891
PC O-14:1;0/20:4;0	1.2325	0.058246
PC O-14:1;0/22:1;0
PC O-14:1;0/22:4;0	1.26834	0.021821
PC O-14:1;0/22:5;0	0.710937	0.126333
PC O-14:1;0/24:0;0
PC O-14:1;0/24:4;0	0.184709	0.185856
PC O-16:0;0/12:0;0
PC O-16:0;0/14:0;0	-2.74066	0.000583
PC O-16:0;0/14:1;0	-4.44149	0.009966
PC O-16:0;0/16:0;0	-2.01737	0.000877
PC O-16:0;0/16:1;0	-3.94509	0.002099
PC O-16:0;0/16:2;0	-0.742679	0.025275
PC O-16:0;0/18:0;0	-0.847712	0.060339
PC O-16:0;0/18:1;0	-2.66887	0.002109
PC O-16:0;0/18:2;0	-2.29877	0.004071
PC O-16:0;0/18:3;0	-1.20024	0.008485
PC O-16:0;0/20:1;0	-4.86742	0.007614
PC O-16:0;0/20:2;0	-2.53994	0.001798
PC O-16:0;0/20:3;0	-1.49696	0.000852
PC O-16:0;0/20:4;0	0.387169	0.009908
PC O-16:0;0/20:5;0	0.516893	0.155654
PC O-16:0;0/22:1;0	-5.16083	0.057599
PC O-16:0;0/22:2;0	-3.89739	0.144752
PC O-16:0;0/22:3;0	-2.10876	0.00218
PC O-16:0;0/22:4;0	-0.240673	0.200894
PC O-16:0;0/22:5;0	0.46024	0.013769
PC O-16:0;0/22:6;0	-0.249117	0.102426
PC O-16:0;0/24:4;0	-0.838839	0.034736
PC O-16:0;0/24:5;0	-0.51007	0.119731
PC O-16:1;0/14:0;0	-3.22715	0.00078
PC O-16:1;0/14:1;0
PC O-16:1;0/16:0;0	-0.879313	0.000743
PC O-16:1;0/16:1;0	-1.58399	0.000622
PC O-16:1;0/16:2;0
PC O-16:1;0/18:0;0	-0.0841899	0.366763
PC O-16:1;0/18:1;0	-1.31171	0.001364
PC O-16:1;0/18:2;0	0.0943003	0.341375
PC O-16:1;0/18:3;0	0.553847	0.236682
PC O-16:1;0/20:0;0
PC O-16:1;0/20:1;0	-2.76528	0.002768
PC O-16:1;0/20:2;0	-0.323917	0.115746
PC O-16:1;0/20:3;0	0.106492	0.309534
PC O-16:1;0/20:4;0	2.10882	0.000164
PC O-16:1;0/20:5;0	0.705073	0.072111
PC O-16:1;0/22:1;0
PC O-16:1;0/22:2;0
PC O-16:1;0/22:3;0	-0.805066	0.014488
PC O-16:1;0/22:4;0	0.676235	0.001338
PC O-16:1;0/22:5;0	0.48093	0.001513
PC O-16:1;0/22:6;0	2.06258	0.000371
PC O-16:1;0/24:4;0	-0.808539	0.000859
PC O-16:1;0/24:5;0	-1.1575	0.015585
PC O-16:2;0/14:0;0
PC O-16:2;0/16:0;0	-1.26328	0.000712
PC O-16:2;0/16:1;0	-0.621921	0.020382
PC O-16:2;0/18:0;0	-1.88409	0.000852
PC O-16:2;0/18:1;0	-0.911915	0.028589
PC O-16:2;0/18:2;0	0.923721	0.003165
PC O-16:2;0/20:0;0	-2.88138	0.007219
PC O-16:2;0/20:1;0	-1.9428	0.000916
PC O-16:2;0/20:2;0	-0.0127497	0.580315
PC O-16:2;0/20:3;0	0.313195	0.236527
PC O-16:2;0/20:4;0	0.905433	0.057548
PC O-16:2;0/22:0;0	-4.38953	0.152378
PC O-16:2;0/22:1;0	-2.57773	0.004192
PC O-16:2;0/22:4;0	0.407877	0.086894
PC O-16:2;0/22:5;0	1.84102	0.002347
PC O-16:2;0/24:3;0
PC O-16:2;0/24:4;0	-0.363182	0.091464
PC O-18:0;0/12:0;0	-1.25728	0.080662
PC O-18:0;0/14:0;0	-1.67805	0.002827
PC O-18:0;0/14:1;0
PC O-18:0;0/16:0;0	-2.26069	0.05302
PC O-18:0;0/16:1;0	-2.63239	0.002952
PC O-18:0;0/18:1;0	-4.08241	0.005634
PC O-18:0;0/18:2;0	-2.3419	0.006195
PC O-18:0;0/18:3;0
PC O-18:0;0/20:1;0	-4.87407	0.068593
PC O-18:0;0/20:2;0	-3.63191	0.128569
PC O-18:0;0/20:3;0	-2.34336	0.000388
PC O-18:0;0/20:4;0	-0.186288	0.182468
PC O-18:0;0/20:5;0
PC O-18:0;0/22:4;0	-0.219327	0.28707
PC O-18:0;0/22:5;0	-0.138959	0.215952
PC O-18:0;0/22:6;0	-0.112656	0.142189
PC O-18:1;0/12:0;0	-2.8719	0.040776
PC O-18:1;0/14:0;0	-2.58159	0.000507
PC O-18:1;0/14:1;0	-1.13136	0.181851
PC O-18:1;0/16:0;0	-1.80278	0.000662
PC O-18:1;0/16:1;0	-2.74569	0.002282
PC O-18:1;0/18:0;0	-3.88821	0.001464
PC O-18:1;0/18:1;0	-3.30731	0.004019
PC O-18:1;0/18:2;0	-1.85103	0.002011
PC O-18:1;0/18:3;0
PC O-18:1;0/20:1;0	-4.60049	0.144752
PC O-18:1;0/20:2;0	-2.94495	0.0012
PC O-18:1;0/20:3;0	-1.38427	0.000374
PC O-18:1;0/20:4;0	0.620295	0.00078
PC O-18:1;0/20:5;0
PC O-18:1;0/22:3;0	-1.19994	0.053813
PC O-18:1;0/22:4;0	0.127247	0.197902
PC O-18:1;0/22:5;0	0.0370096	0.459504
PC O-18:1;0/22:6;0	-0.238638	0.065326
PC O-18:2;0/14:0;0	-0.723466	0.002806
PC O-18:2;0/16:0;0	-1.14444	0.000291
PC O-18:2;0/16:1;0	-0.858158	0.072278
PC O-18:2;0/18:0;0	-3.16027	0.003989
PC O-18:2;0/18:1;0	-2.16082	0.000751
PC O-18:2;0/18:2;0	-0.601263	0.001082
PC O-18:2;0/20:1;0
PC O-18:2;0/20:3;0	0.318503	0.158933
PC O-18:2;0/20:4;0	1.36933	0.000441
PC O-18:2;0/22:4;0	0.644133	0.073512
PC O-18:2;0/22:5;0	0.990744	0.00263
PC O-18:2;0/22:6;0
PC O-20:0;0/14:0;0	-1.04098	0.103194
PC O-20:0;0/16:1;0	-3.638	0.001769
PC O-20:0;0/18:1;0	-3.23454	0.031126
PC O-20:0;0/18:2;0	-2.76246	0.097297
PC O-20:0;0/20:4;0	-0.228555	0.296975
PC O-20:1;0/12:0;0
PC O-20:1;0/14:0;0	-0.288381	0.244316
PC O-20:1;0/16:0;0	-1.64928	0.005118
PC O-20:1;0/16:1;0	-1.95815	0.003375
PC O-20:1;0/18:0;0	-2.5143	0.046477
PC O-20:1;0/18:1;0	-2.35098	0.127934
PC O-20:1;0/18:2;0	-1.17578	0.003037
PC O-20:1;0/20:3;0	-0.563276	0.203959
PC O-20:1;0/20:4;0	0.470148	0.036183
PC O-20:1;0/20:5;0
PC O-20:2;0/14:0;0	-0.380245	0.162146
PC O-20:2;0/16:0;0	-0.171339	0.321904
PC O-20:2;0/16:1;0	-0.32768	0.05638
PC O-20:2;0/18:0;0	-2.11889	0.070596
PC O-20:2;0/18:1;0	-1.30823	0.001427
PC O-20:2;0/18:2;0	0.0303871	0.504828
PC O-20:2;0/20:2;0	0.7684	0.031293
PC O-20:2;0/20:3;0	0.728151	0.090101
PC O-20:2;0/20:4;0	0.898215	0.026769
PC O-22:0;0/16:1;0	-4.16897	0.091993
PC O-22:1;0/14:0;0	-1.88893	0.014821
PC O-22:1;0/16:0;0	-1.92964	0.012784
PC O-22:1;0/16:1;0	-4.46222	0.181851
PC O-22:2;0/14:0;0	-0.629417	0.178736
PC O-22:2;0/16:0;0	-1.6863	0.066011
PC O-22:2;0/16:1;0	-2.20861	0.002423
PC O-22:2;0/18:2;0	-0.053075	0.469794
PE 12:0;0_18:0;0	0.130774	0.387892
PE 14:0;0_16:0;0	0.484629	0.004744
PE 14:0;0_18:0;0	0.241749	0.06777
PE 14:0;0_18:1;0	0.453718	0.000331
PE 14:0;0_18:2;0	0.694719	0.32764
PE 14:0;0_20:2;0
PE 14:0;0_20:3;0
PE 14:0;0_20:4;0
PE 14:0;0_22:4;0	0.316766	0.240902
PE 14:0;0_22:5;0	-0.206791	0.164455
PE 14:0;0_22:6;0
PE 14:1;0_18:0;0	-0.673867	0.00113
PE 14:1;0_18:1;0	-0.623865	0.224641
PE 14:1;0_20:3;0
PE 14:1;0_22:4;0
PE 14:1;0_22:5;0
PE 15:0;0_18:1;0	-0.499977	0.03541
PE 15:0;0_20:1;0	-0.790649	0.022423
PE 15:0;0_20:2;0	0.445953	0.077023
PE 15:0;0_22:4;0	1.2457	0.037902
PE 15:0;0_24:4;0
PE 15:1;0_18:0;0	1.71545	0.184418
PE 15:1;0_22:3;0	0.943631	0.041436
PE 16:0;0_16:0;0	1.09167	0.000512
PE 16:0;0_16:1;0	-0.362825	0.006385
PE 16:0;0_16:2;0	0.622937	0.159442
PE 16:0;0_17:1;0	1.11296	0.023175
PE 16:0;0_18:0;0	0.148219	0.178043
PE 16:0;0_18:1;0	0.144673	0.046509
PE 16:0;0_18:2;0	0.938671	0.000436
PE 16:0;0_18:3;0
PE 16:0;0_19:1;0	0.923504	0.003433
PE 16:0;0_20:1;0	-0.0288658	0.324627
PE 16:0;0_20:2;0	0.531936	0.005889
PE 16:0;0_20:3;0	0.515333	0.000297
PE 16:0;0_20:4;0	1.45312	0.000335
PE 16:0;0_20:5;0	-0.480998	0.058831
PE 16:0;0_22:3;0	0.912724	0.001416
PE 16:0;0_22:4;0	0.753787	0.000666
PE 16:0;0_22:5;0	0.618673	0.000807
PE 16:0;0_22:6;0	2.59334	0.000223
PE 16:0;0_24:4;0	0.457717	0.007687
PE 16:1;0_16:1;0	-0.285291	0.209978
PE 16:1;0_17:0;0	-0.138624	0.359944
PE 16:1;0_18:0;0	-0.97272	0.000391
PE 16:1;0_18:1;0	-0.780954	0.000183
PE 16:1;0_18:2;0
PE 16:1;0_19:1;0
PE 16:1;0_20:1;0	-0.994471	0.036469
PE 16:1;0_20:2;0	0.0376577	0.356756
PE 16:1;0_20:3;0	-0.168416	0.171855
PE 16:1;0_20:4;0	1.16292	0.000279
PE 16:1;0_22:4;0	0.821442	0.001171
PE 16:1;0_22:5;0	-0.0991413	0.336008
PE 16:1;0_22:6;0	0.498602	0.144752
PE 16:2;0_18:0;0	-0.0440158	0.531133
PE 16:2;0_18:1;0
PE 16:2;0_20:2;0
PE 16:2;0_20:3;0
PE 16:2;0_22:4;0
PE 16:2;0_22:5;0	1.49034	0.034649
PE 17:0;0_18:1;0	-0.0438681	0.393478
PE 17:0;0_18:2;0
PE 17:0;0_20:2;0
PE 17:0;0_20:4;0	1.4701	0.065548
PE 17:0;0_22:4;0
PE 17:0;0_22:5;0
PE 17:0;0_22:6;0
PE 17:1;0_18:0;0	0.649248	0.003678
PE 17:1;0_18:1;0	0.042155	0.534686
PE 17:1;0_20:1;0
PE 17:1;0_20:3;0	0.679102	0.010866
PE 17:1;0_22:3;0
PE 17:1;0_22:4;0
PE 17:1;0_22:5;0
PE 18:0;0_18:1;0	-0.348867	0.019249
PE 18:0;0_18:2;0	0.748641	0.000297
PE 18:0;0_18:3;0	-0.453536	0.007176
PE 18:0;0_19:2;0
PE 18:0;0_20:1;0
PE 18:0;0_20:2;0	1.03585	0.007346
PE 18:0;0_20:3;0	1.29619	0.004192
PE 18:0;0_20:4;0	1.50586	0.000366
PE 18:0;0_20:5;0	0.314062	0.152775
PE 18:0;0_22:4;0	0.586376	0.11362
PE 18:0;0_22:5;0	1.58912	0.000388
PE 18:0;0_22:6;0	1.96848	0.000583
PE 18:0;0_24:4;0	0.242568	0.048775
PE 18:0;0_24:5;0	0.873039	0.142349
PE 18:1;0_18:1;0	-0.290871	0.018682
PE 18:1;0_18:2;0	0.762971	0.004338
PE 18:1;0_18:3;0	-0.739518	0.031126
PE 18:1;0_19:1;0
PE 18:1;0_20:1;0	-0.698266	0.000358
PE 18:1;0_20:2;0	0.150292	0.488396
PE 18:1;0_20:3;0	0.436285	0.001878
PE 18:1;0_20:4;0	2.07455	0.000187
PE 18:1;0_20:5;0	0.452847	0.114652
PE 18:1;0_21:3;0
PE 18:1;0_22:3;0	0.132128	0.025251
PE 18:1;0_22:4;0	0.840666	0.000414
PE 18:1;0_22:5;0	0.326233	0.011702
PE 18:1;0_22:6;0	1.77115	0.000183
PE 18:1;0_24:4;0	0.112171	0.356085
PE 18:2;0_18:2;0	0.15198	0.441859
PE 18:2;0_20:1;0	1.33396	0.259418
PE 18:2;0_20:3;0	1.66642	0.00504
PE 18:2;0_20:4;0	2.71443	0.000223
PE 18:2;0_22:4;0	1.68158	0.007632
PE 18:2;0_22:5;0	0.624607	0.010866
PE 18:2;0_22:6;0
PE 18:2;0_24:4;0
PE 18:3;0_22:5;0
PE 19:0;0_20:4;0
PE 19:1;0_20:3;0
PE 19:1;0_20:4;0
PE 20:0;0_20:4;0
PE 20:0;0_22:5;0
PE 20:0;0_22:6;0
PE 20:1;0_20:3;0	-0.328724	0.388126
PE 20:1;0_20:4;0	1.24781	0.000536
PE 20:1;0_22:4;0	0.865495	0.201008
PE 20:1;0_22:5;0	1.2727	0.078608
PE 20:1;0_22:6;0	0.490035	0.025275
PE 20:2;0_20:2;0	0.886514	0.020175
PE 20:2;0_20:3;0	0.412227	0.122011
PE 20:2;0_20:4;0	1.23978	0.038738
PE 20:2;0_22:3;0
PE 20:2;0_22:4;0	2.37118	0.002466
PE 20:2;0_22:5;0	1.09879	0.001757
PE 20:2;0_22:6;0
PE 20:3;0_20:3;0	1.49594	0.144752
PE 20:3;0_20:4;0
PE 20:3;0_22:4;0	1.83191	0.122372
PE 20:3;0_22:5;0
PE 20:4;0_20:4;0
PE 20:4;0_22:1;0
PE 20:4;0_22:4;0
PE 22:5;0_22:6;0	-0.143788	0.448748
PE 22:6;0_22:6;0	-0.706474	0.021158
PE O-12:1;0/22:4;0	0.474826
PE O-14:0;0/18:0;0
PE O-14:0;0/18:1;0	-1.44897	0.007219
PE O-14:0;0/18:2;0
PE O-14:0;0/20:3;0
PE O-14:1;0/18:0;0	-0.365313	0.208838
PE O-14:1;0/18:1;0	-1.90359	0.000891
PE O-14:1;0/20:2;0
PE O-14:1;0/20:4;0	0.674004	0.034265
PE O-14:1;0/22:4;0	0.764828	0.037307
PE O-14:1;0/22:5;0	0.752134	0.023138
PE O-14:1;0/22:6;0
PE O-16:0;0/16:0;0
PE O-16:0;0/16:1;0	-2.99864	0.000462
PE O-16:0;0/18:0;0
PE O-16:0;0/18:1;0	-3.37842	0.000433
PE O-16:0;0/18:2;0	-1.64557	0.001516
PE O-16:0;0/18:3;0
PE O-16:0;0/20:1;0	-3.29519	0.055798
PE O-16:0;0/20:2;0	-1.78589	0.001117
PE O-16:0;0/20:3;0	-2.25216	0.000371
PE O-16:0;0/20:4;0	-2.46305	0.00042
PE O-16:0;0/20:5;0	-0.252062	0.220444
PE O-16:0;0/22:2;0
PE O-16:0;0/22:3;0
PE O-16:0;0/22:4;0	-1.7597	0.000371
PE O-16:0;0/22:5;0	-1.24699	0.00042
PE O-16:0;0/22:6;0	-1.77361	0.000102
PE O-16:0;0/24:4;0	-2.98003	0.001983
PE O-16:1;0/16:0;0	-0.0593716	0.437133
PE O-16:1;0/16:1;0	-2.67596	0.000441
PE O-16:1;0/18:0;0	-0.886082	0.228917
PE O-16:1;0/18:1;0	-1.6621	0.000332
PE O-16:1;0/18:2;0	-1.01194	0.003209
PE O-16:1;0/19:1;0
PE O-16:1;0/20:1;0	-2.97149	0.000335
PE O-16:1;0/20:2;0	-1.14929	0.002228
PE O-16:1;0/20:3;0	-1.38505	0.000707
PE O-16:1;0/20:4;0	0.68234	0.000436
PE O-16:1;0/20:5;0	-1.68715	0.000183
PE O-16:1;0/21:3;0	0.753928	0.018653
PE O-16:1;0/21:4;0
PE O-16:1;0/22:1;0
PE O-16:1;0/22:2;0
PE O-16:1;0/22:3;0	-0.955626	0.006461
PE O-16:1;0/22:4;0	0.69065	0.004878
PE O-16:1;0/22:5;0	0.435101	0.002999
PE O-16:1;0/22:6;0	0.444139	0.001094
PE O-16:1;0/24:3;0
PE O-16:1;0/24:4;0	-1.03481	0.000348
PE O-16:1;0/24:5;0	-0.994058	0.014718
PE O-16:1;0/24:6;0	-0.404825	0.268085
PE O-16:2;0/16:0;0	-0.143759	0.459504
PE O-16:2;0/18:0;0	-0.391238	0.253789
PE O-16:2;0/18:1;0	-1.75635	0.000164
PE O-16:2;0/20:1;0
PE O-16:2;0/20:2;0
PE O-16:2;0/20:3;0
PE O-16:2;0/20:4;0	1.34533	0.000371
PE O-16:2;0/22:4;0
PE O-16:2;0/22:5;0	1.06829	0.040776
PE O-16:2;0/22:6;0
PE O-18:0;0/14:0;0
PE O-18:0;0/14:1;0
PE O-18:0;0/16:0;0
PE O-18:0;0/16:1;0	-2.48664	0.00084
PE O-18:0;0/18:1;0	-2.40313	0.073954
PE O-18:0;0/18:2;0	-1.28425	0.002121
PE O-18:0;0/18:3;0
PE O-18:0;0/20:2;0
PE O-18:0;0/20:3;0
PE O-18:0;0/20:4;0	-1.40529	0.000441
PE O-18:0;0/20:5;0
PE O-18:0;0/22:4;0	-1.18796	0.010797
PE O-18:0;0/22:5;0	-0.64887	0.002622
PE O-18:0;0/22:6;0	-0.705883	0.00078
PE O-18:1;0/14:0;0	-1.00534	0.001321
PE O-18:1;0/14:1;0
PE O-18:1;0/16:0;0	-0.740615	0.003293
PE O-18:1;0/16:1;0	-2.36312	0.000348
PE O-18:1;0/17:1;0
PE O-18:1;0/18:0;0	-1.84976	0.090101
PE O-18:1;0/18:1;0	-2.04747	0.000792
PE O-18:1;0/18:2;0	-1.51989	0.000371
PE O-18:1;0/18:3;0	-1.13314	0.15928
PE O-18:1;0/20:1;0
PE O-18:1;0/20:2;0
PE O-18:1;0/20:3;0	-2.1586	0.000635
PE O-18:1;0/20:4;0	0.211115	0.063712
PE O-18:1;0/20:5;0	-1.30851	0.002616
PE O-18:1;0/22:3;0	-1.8257	0.014305
PE O-18:1;0/22:4;0	0.0557751	0.441859
PE O-18:1;0/22:5;0	-0.161418	0.01329
PE O-18:1;0/22:6;0	-0.175839	0.027554
PE O-18:1;0/24:4;0
PE O-18:2;0/14:0;0	0.0333367	0.514409
PE O-18:2;0/16:0;0	0.677839	0.023127
PE O-18:2;0/16:1;0	-1.65419	0.000358
PE O-18:2;0/17:0;0
PE O-18:2;0/18:0;0	-0.628813	0.192954
PE O-18:2;0/18:1;0	-1.35228	0.000297
PE O-18:2;0/18:2;0	-1.23644	0.000422
PE O-18:2;0/20:1;0
PE O-18:2;0/20:2;0	-1.33463	0.000853
PE O-18:2;0/20:3;0	-0.296038	0.119015
PE O-18:2;0/20:4;0	1.30114	0.000183
PE O-18:2;0/20:5;0	-0.973836	0.002011
PE O-18:2;0/21:3;0
PE O-18:2;0/22:2;0
PE O-18:2;0/22:3;0	0.192959	0.309534
PE O-18:2;0/22:4;0	1.34973	0.000456
PE O-18:2;0/22:5;0	1.27362	0.000358
PE O-18:2;0/22:6;0	1.16707	0.000371
PE O-20:0;0/14:0;0
PE O-20:0;0/16:1;0	-3.24991	0.065111
PE O-20:0;0/18:2;0
PE O-20:0;0/20:4;0	-0.839343	0.066011
PE O-20:0;0/20:5;0
PE O-20:0;0/22:5;0
PE O-20:1;0/14:0;0	-1.22087	0.000662
PE O-20:1;0/16:0;0	-1.3768	0.050851
PE O-20:1;0/16:1;0	-1.76219	0.000348
PE O-20:1;0/18:1;0
PE O-20:1;0/18:2;0
PE O-20:1;0/20:3;0	-1.4451	0.00414
PE O-20:1;0/20:4;0	0.416679	0.019964
PE O-20:1;0/22:4;0
PE O-20:2;0/14:0;0	-1.15526	0.000183
PE O-20:2;0/16:0;0	-0.446795	0.017278
PE O-20:2;0/16:1;0	-1.38475	0.000183
PE O-20:2;0/18:0;0
PE O-20:2;0/18:1;0
PE O-20:2;0/18:2;0	-0.611593	0.031548
PE O-20:2;0/20:4;0	0.959835	0.017126
PE O-22:0;0/20:5;0
PE O-22:1;0/14:0;0	-0.455632	0.136056
PE O-22:1;0/16:1;0
PE O-22:1;0/20:4;0
PE O-22:2;0/14:0;0	-2.36269	0.001757
PE O-22:2;0/14:1;0
PE O-22:2;0/16:0;0
PE O-22:2;0/16:1;0
PE O-22:2;0/18:2;0	-2.49109	0.022423
PE O-22:2;0/20:3;0
PG 14:0;0_16:0;0
PG 14:0;0_18:0;0	-1.54154	0.034493
PG 14:0;0_18:1;0	-1.02231	0.002976
PG 14:0;0_19:1;0
PG 15:0;0_18:1;0	1.46617	0.170932
PG 16:0;0_16:1;0	-0.892392	0.021468
PG 16:0;0_17:1;0	0.797794	0.47388
PG 16:0;0_18:0;0	-0.990024	0.034736
PG 16:0;0_18:1;0	-1.32622	0.000371
PG 16:0;0_18:2;0	0.0623471	0.53212
PG 16:0;0_19:1;0	-0.216184	0.224984
PG 16:0;0_20:1;0	-1.28189	0.103194
PG 16:0;0_20:2;0	0.0153206	0.573606
PG 16:0;0_20:3;0	0.201858	0.103742
PG 16:0;0_20:4;0	0.470435	0.130863
PG 16:0;0_22:4;0	1.25083	0.005913
PG 16:0;0_22:5;0
PG 16:1;0_17:0;0	-0.2167	0.279344
PG 16:1;0_18:0;0	-0.870876	0.001242
PG 16:1;0_18:1;0	-1.08179	0.00518
PG 16:1;0_18:2;0	-0.426485	0.360862
PG 16:1;0_20:1;0	-1.081	0.139908
PG 16:1;0_20:2;0	0.752338	0.087328
PG 16:1;0_20:3;0	0.267479	0.366763
PG 16:1;0_22:3;0	1.06169	0.027554
PG 16:1;0_22:4;0	0.958973	0.189757
PG 16:1;0_24:4;0
PG 17:0;0_18:0;0	0.178928
PG 17:0;0_18:1;0	0.507154	0.219338
PG 17:0;0_22:4;0	0.280466	0.529669
PG 17:1;0_18:0;0	0.249875	0.387892
PG 18:0;0_18:0;0	-0.67796	0.081522
PG 18:0;0_18:1;0	-1.68315	0.003756
PG 18:0;0_18:2;0	-0.202187	0.323735
PG 18:0;0_20:2;0
PG 18:0;0_20:3;0
PG 18:0;0_20:4;0	1.27616	0.001094
PG 18:0;0_22:4;0	-0.685257	0.368308
PG 18:0;0_22:5;0
PG 18:0;0_22:6;0
PG 18:1;0_18:1;0	-1.26311	0.001547
PG 18:1;0_18:2;0	-0.0277119	0.546647
PG 18:1;0_18:3;0
PG 18:1;0_20:1;0
PG 18:1;0_20:2;0
PG 18:1;0_20:3;0	0.0405794	0.530913
PG 18:1;0_20:4;0	0.599793	0.16402
PG 18:1;0_22:4;0
PG 18:1;0_22:5;0	-2.55753	0.000488
PG 18:1;0_22:6;0	-0.679672	0.025461
PG 18:2;0_18:2;0	0.0832032	0.570252
PG 18:2;0_20:2;0	1.01231	0.023657
PG 18:2;0_20:3;0	2.4883	0.219338
PG 18:2;0_22:4;0
PG 18:2;0_22:5;0	0.656709	0.103232
PG 18:2;0_22:6;0
PG 19:1;0_20:3;0
PG 20:1;0_20:3;0	-2.46479	0.399843
PG 20:1;0_20:4;0
PG 20:1;0_22:6;0	-2.12519	0.102071
PG 20:2;0_20:3;0
PG 20:2;0_20:4;0	2.01363	0.022854
PG 20:2;0_22:5;0	-0.267082	0.459504
PG 20:2;0_22:6;0	-0.720178	0.249911
PG 20:3;0_20:3;0
PG 20:3;0_20:4;0	0.62388	0.102071
PG 20:3;0_22:4;0	-0.259858	0.442468
PG 20:3;0_22:5;0	-1.19996	0.068355
PG 20:3;0_22:6;0
PG 20:4;0_20:4;0
PG 20:4;0_22:3;0
PG 20:4;0_22:4;0	-0.147071	0.497109
PG 20:4;0_22:5;0
PG 20:4;0_22:6;0
PG 20:4;0_24:4;0
PG 20:5;0_22:4;0
PG 22:4;0_22:4;0	-0.772873	0.011702
PG 22:4;0_22:5;0	0.230011	0.183903
PG 22:4;0_22:6;0
PG 22:5;0_22:5;0
PG 22:5;0_22:6;0
PGP 16:0;0_18:1;0
PGP 16:0;0_20:2;0
PGP 16:0;0_20:4;0
PGP 16:0;0_22:4;0
PGP 16:1;0_18:0;0
PGP 16:1;0_20:3;0
PGP 18:0;0_18:2;0
PGP 18:0;0_20:4;0
PGP 18:1;0_18:1;0
PGP 18:1;0_20:3;0
PGP 18:2;0_18:2;0
PGP 18:2;0_20:2;0
PI 14:0;0_18:0;0
PI 14:0;0_18:1;0	-3.1221	0.049036
PI 14:0;0_18:2;0
PI 14:0;0_20:2;0	-1.30307
PI 14:0;0_22:5;0	0.576318	0.414416
PI 14:1;0_18:0;0	-1.81764	0.032539
PI 14:1;0_18:1;0
PI 15:0;0_18:1;0
PI 15:0;0_20:1;0	-2.68166	0.047373
PI 15:0;0_20:2;0
PI 15:0;0_22:4;0	1.80467	0.000972
PI 15:0;0_22:5;0
PI 16:0;0_16:1;0	-3.46346	0.010229
PI 16:0;0_17:1;0
PI 16:0;0_18:0;0	-1.47641	0.023502
PI 16:0;0_18:1;0	-3.365	0.000316
PI 16:0;0_18:2;0	-1.61031	0.001757
PI 16:0;0_19:1;0	-1.27608	0.00787
PI 16:0;0_19:2;0
PI 16:0;0_20:1;0	-1.70672	0.002851
PI 16:0;0_20:2;0	-1.40508	0.001138
PI 16:0;0_20:3;0	-0.682232	0.00155
PI 16:0;0_20:4;0	0.516099	0.052918
PI 16:0;0_20:5;0	-1.58917	0.122243
PI 16:0;0_22:3;0
PI 16:0;0_22:4;0	0.434105	0.029977
PI 16:0;0_22:5;0	0.820995	0.002724
PI 16:0;0_22:6;0	0.218126	0.240502
PI 16:1;0_16:1;0
PI 16:1;0_17:0;0
PI 16:1;0_18:0;0	-1.95407	0.01375
PI 16:1;0_18:1;0	-3.07316	0.000266
PI 16:1;0_19:1;0	0.150064	0.436172
PI 16:1;0_20:1;0
PI 16:1;0_20:2;0	-0.186926	0.529669
PI 16:1;0_20:3;0	-1.05594	0.052918
PI 16:1;0_20:4;0	-0.54671	0.224955
PI 16:1;0_22:4;0	-0.317489	0.405052
PI 16:1;0_22:5;0	-0.0208876	0.584905
PI 17:0;0_18:0;0
PI 17:0;0_18:1;0	-1.98793	0.000986
PI 17:0;0_18:2;0	-0.941111	0.306906
PI 17:0;0_20:1;0
PI 17:0;0_20:2;0	-0.985532	0.181836
PI 17:0;0_20:3;0
PI 17:0;0_20:4;0	0.919232	0.005286
PI 17:0;0_22:4;0	0.182069	0.32867
PI 17:0;0_22:5;0
PI 17:1;0_18:0;0	-1.01315	0.144752
PI 17:1;0_18:1;0	-1.5095	0.048339
PI 17:1;0_20:2;0
PI 17:1;0_20:3;0	0.0122005
PI 17:1;0_20:4;0
PI 18:0;0_18:0;0	-1.82809	0.002969
PI 18:0;0_18:1;0	-3.39218	0.001757
PI 18:0;0_18:2;0	-1.41514	0.001772
PI 18:0;0_18:3;0	-1.17991	0.053478
PI 18:0;0_19:1;0
PI 18:0;0_19:2;0	-1.3514	0.068288
PI 18:0;0_19:3;0
PI 18:0;0_20:1;0
PI 18:0;0_20:2;0	-1.4904	0.107703
PI 18:0;0_20:3;0	-0.772385	0.00177
PI 18:0;0_20:4;0	0.570416	0.001437
PI 18:0;0_20:5;0	-0.929346	0.003399
PI 18:0;0_21:3;0	-0.842658	0.182468
PI 18:0;0_22:3;0	-0.80475	0.025275
PI 18:0;0_22:4;0	-0.400342	0.00541
PI 18:0;0_22:5;0	0.13323	0.160498
PI 18:0;0_22:6;0	0.407223	0.005103
PI 18:1;0_18:1;0	-2.70814	0.000536
PI 18:1;0_18:2;0	-1.09658	0.000304
PI 18:1;0_18:3;0
PI 18:1;0_19:1;0	-1.7756	0.089702
PI 18:1;0_19:2;0
PI 18:1;0_20:1;0	-1.96714	0.097821
PI 18:1;0_20:2;0	-1.64763	0.001757
PI 18:1;0_20:3;0	-0.619746	0.00177
PI 18:1;0_20:4;0	0.115961	0.307605
PI 18:1;0_20:5;0	-1.30477	0.00662
PI 18:1;0_21:3;0	-0.214524	0.23463
PI 18:1;0_22:3;0	-1.0479	0.001642
PI 18:1;0_22:4;0	-0.1212	0.30141
PI 18:1;0_22:5;0	0.404564	0.001665
PI 18:1;0_22:6;0	0.390215	0.003989
PI 18:2;0_18:2;0	0.294173	0.32662
PI 18:2;0_20:1;0	0.355866	0.099483
PI 18:2;0_20:3;0	-0.28356	0.295113
PI 18:2;0_20:4;0	0.563727	0.029267
PI 18:2;0_22:4;0	0.724369	0.248901
PI 18:2;0_22:5;0	-0.0554524	0.570002
PI 19:0;0_20:4;0	0.738089	0.064602
PI 19:1;0_20:3;0	0.342788	0.178736
PI 19:1;0_20:4;0	-0.375665	0.167094
PI 20:0;0_20:4;0	-0.487872	0.045204
PI 20:1;0_20:3;0	-0.831081	0.103194
PI 20:1;0_20:4;0	-0.197586	0.203367
PI 20:2;0_20:3;0
PI 20:2;0_20:4;0	1.25881	0.003338
PI 20:3;0_20:4;0	0.504546	0.105538
PI 20:4;0_20:4;0
PS 12:0;0_18:0;0
PS 14:0;0_16:0;0	0.613834
PS 14:0;0_17:0;0
PS 14:0;0_18:0;0	1.22367	0.007219
PS 14:0;0_18:1;0	-0.278402	0.055049
PS 14:0;0_20:1;0
PS 14:0;0_22:4;0	1.14324	0.011197
PS 14:1;0_18:0;0	-1.32501	0.119917
PS 14:1;0_24:4;0	0.0652766	0.54651
PS 15:0;0_18:0;0
PS 15:0;0_20:1;0
PS 15:0;0_22:4;0
PS 16:0;0_16:0;0	2.30387	0.000668
PS 16:0;0_16:1;0	-1.57655	0.000366
PS 16:0;0_17:0;0
PS 16:0;0_17:1;0	-0.60825	0.056727
PS 16:0;0_18:0;0	1.6898	0.048339
PS 16:0;0_18:1;0	-0.794958	0.00686
PS 16:0;0_18:2;0	0.0380827	0.534174
PS 16:0;0_19:1;0	0.713254	0.173841
PS 16:0;0_20:1;0	-0.449389	0.061588
PS 16:0;0_20:2;0	0.550271	0.032539
PS 16:0;0_20:3;0	0.431579	0.075494
PS 16:0;0_20:4;0	1.04658	0.000164
PS 16:0;0_22:1;0
PS 16:0;0_22:4;0	0.954004	0.014393
PS 16:0;0_22:5;0	1.86489	0.000433
PS 16:0;0_22:6;0	0.752506	0.003374
PS 16:0;0_24:0;0
PS 16:0;0_24:4;0	-0.904287	0.030785
PS 16:1;0_17:0;0	-1.07329	0.229086
PS 16:1;0_18:0;0	-1.66231	0.002081
PS 16:1;0_18:1;0	-1.80253	0.001757
PS 16:1;0_19:1;0
PS 16:1;0_20:1;0	-1.84231	0.003117
PS 16:1;0_20:2;0	-0.83481	0.054606
PS 16:1;0_20:3;0	0.0991585	0.305776
PS 16:1;0_22:0;0
PS 16:1;0_22:1;0	0.0549007	0.529669
PS 16:1;0_22:3;0	-0.199183	0.368651
PS 16:1;0_22:4;0	1.6051	0.000853
PS 16:1;0_22:5;0	1.2356	0.001757
PS 16:1;0_24:0;0	-4.25176	0.182468
PS 16:1;0_24:1;0	-2.34031	0.038522
PS 16:1;0_24:4;0	-1.07852	0.035454
PS 16:2;0_18:0;0
PS 17:0;0_18:0;0
PS 17:0;0_18:1;0	-0.607935	0.11073
PS 17:0;0_18:2;0	2.64102	0.193798
PS 17:0;0_20:1;0	-0.0762063	0.570002
PS 17:0;0_20:2;0	0.408261	0.277676
PS 17:0;0_20:3;0	0.972081	0.194964
PS 17:0;0_20:4;0
PS 17:0;0_22:4;0	1.11666	0.130863
PS 17:0;0_22:5;0	1.35795	0.000223
PS 17:0;0_22:6;0	1.4815	0.034961
PS 17:1;0_18:0;0	-1.00465	0.030591
PS 17:1;0_18:1;0	-1.08154	0.047504
PS 17:1;0_20:1;0	-1.74983	0.221171
PS 17:1;0_20:3;0
PS 17:1;0_22:5;0	1.17537
PS 18:0;0_18:1;0	-0.801089	0.013769
PS 18:0;0_18:2;0	-0.282624	0.064646
PS 18:0;0_18:3;0	-0.13174	0.426759
PS 18:0;0_19:1;0	0.503384	0.189113
PS 18:0;0_20:1;0	-0.820837	0.171855
PS 18:0;0_20:2;0	0.503253	0.090765
PS 18:0;0_20:3;0	0.432778	0.025131
PS 18:0;0_20:4;0	1.23183	0.000197
PS 18:0;0_20:5;0	1.08114	0.041072
PS 18:0;0_21:3;0	0.422982	0.233541
PS 18:0;0_22:1;0	-1.12457	0.134472
PS 18:0;0_22:2;0
PS 18:0;0_22:3;0	-0.238595	0.432859
PS 18:0;0_22:4;0	0.894442	0.001826
PS 18:0;0_22:5;0	0.767975	0.000884
PS 18:0;0_22:6;0	0.510534	0.004887
PS 18:0;0_24:1;0
PS 18:0;0_24:4;0	-0.565366	0.014258
PS 18:0;0_24:5;0
PS 18:1;0_18:1;0	-1.08846	0.003028
PS 18:1;0_18:2;0	-0.313022	0.202736
PS 18:1;0_19:0;0	-0.0421031	0.487231
PS 18:1;0_19:1;0	-0.133449	0.318674
PS 18:1;0_20:0;0	-1.99482	0.00741
PS 18:1;0_20:1;0	-1.06003	0.015557
PS 18:1;0_20:2;0	-0.112917	0.322989
PS 18:1;0_20:3;0	-0.271327	0.18819
PS 18:1;0_20:4;0	0.75844	0.023021
PS 18:1;0_20:5;0	0.711858	0.080469
PS 18:1;0_22:0;0	-1.57023	0.019238
PS 18:1;0_22:1;0	-1.02438	0.00595
PS 18:1;0_22:4;0	0.387588	0.073942
PS 18:1;0_22:5;0	0.172475	0.270549
PS 18:1;0_22:6;0	0.342935	0.032539
PS 18:1;0_24:0;0
PS 18:1;0_24:1;0
PS 18:1;0_24:3;0
PS 18:1;0_24:4;0
PS 18:2;0_18:2;0	1.60361	0.000102
PS 18:2;0_20:1;0	-0.6264	0.02955
PS 18:2;0_20:2;0	1.20425	0.024277
PS 18:2;0_20:3;0	1.31468	0.002423
PS 18:2;0_20:4;0	1.93308	0.000789
PS 18:2;0_22:4;0	1.39529	0.001124
PS 18:2;0_22:5;0	2.61203	0.001738
PS 19:0;0_20:4;0
PS 19:0;0_22:4;0	0.486624	0.07291
PS 19:0;0_22:5;0	0.502853	0.244398
PS 19:0;0_22:6;0	0.350417	0.269886
PS 19:1;0_22:4;0
PS 19:1;0_22:5;0	0.243227	0.359824
PS 19:1;0_22:6;0
PS 20:0;0_22:5;0
PS 20:0;0_22:6;0
PS 20:1;0_20:1;0
PS 20:1;0_20:3;0	-0.0431671	0.546647
PS 20:1;0_20:4;0	0.764481	0.012637
PS 20:1;0_22:4;0
PS 20:1;0_22:5;0
PS 20:1;0_22:6;0
PS 20:2;0_20:3;0	1.13211	0.017843
PS 20:2;0_20:4;0	1.28776	0.003577
PS 20:2;0_22:4;0
PS 20:2;0_22:5;0
PS 20:3;0_20:3;0	0.601433	0.034511
PS 20:3;0_20:4;0	2.24578	0.000807
PS 20:3;0_22:4;0
PS 20:3;0_22:6;0	0.150307	0.459504
PS 20:4;0_22:5;0	-0.12887	0.489593
SM 32:1;2	0.606759	0.000102
SM 33:1;2	0.212159	0.127779
SM 34:0;2
SM 34:1;2	0.811884	0.00033
SM 34:2;2	-0.0434734	0.48947
SM 35:1;2
SM 36:1;2	0.618596	0.001631
SM 36:2;3
SM 38:1;2	0.126527	0.155115
SM 40:1;2	0.581532	0.00662
SM 40:2;2
SM 41:2;2
SM 42:1;2	-0.48641	0.006531
SM 42:2;2	0.695869	0.003342
SM 42:3;2	1.47816	0.000668
TAG 44:0;0
TAG 46:0;0	-0.889072	0.097257
TAG 46:1;0
TAG 48:0;0	-1.6865	0.002612
TAG 48:1;0	-0.70338	0.060705
TAG 48:2;0	-0.181566	0.052918
TAG 48:4;0
TAG 49:1;0
TAG 50:0;0	-1.46789	0.103742
TAG 50:1;0	-1.20869	0.00705
TAG 50:2;0	-0.283831	0.184494
TAG 50:3;0	0.803852	0.00518
TAG 50:4;0
TAG 51:1;0
TAG 51:2;0
TAG 52:1;0	-2.16987	0.002877
TAG 52:2;0	-0.739377	0.034364
TAG 52:3;0	0.419401	0.046509
TAG 52:4;0
TAG 52:5;0
TAG 52:6;0
TAG 53:2;0
TAG 54:1;0	-2.04443	0.068933
TAG 54:2;0	-1.79412	0.004304
TAG 54:3;0	-0.47884	0.10305
TAG 54:4;0	1.30223	0.000102
TAG 54:5;0	2.26171	0.00019
TAG 54:6;0
TAG 54:7;0
TAG 56:1;0	-1.33669	0.149323
TAG 56:2;0	-1.33905	0.149185
TAG 56:3;0	-0.899123	0.184418
TAG 56:4;0	0.52814	0.003285
TAG 56:5;0	1.74238	0.000102
TAG 56:6;0	2.21393	0.000183
TAG 56:7;0
TAG 56:8;0
TAG 58:1;0
TAG 58:2;0
TAG 58:5;0	0.573492	0.025275
TAG 58:6;0
TAG 58:7;0
TAG 58:8;0
TAG 58:9;0
TAG 60:10;0
TAG 60:11;0
TAG 60:2;0
TAG 60:7;0
TAG 60:8;0
TAG 60:9;0
TAG O-46:0;0
TAG O-48:0;0
TAG O-48:1;0
TAG O-50:0;0
TAG O-50:1;0	-1.93356	0.020829
TAG O-50:2;0	-0.79944	0.133204
TAG O-52:0;0
TAG O-52:1;0	-1.65111	0.148367
TAG O-52:2;0	-1.26732	0.017915
TAG O-54:1;0
TAG O-54:2;0
TAG O-54:5;0	-0.216022	0.261255
TAG O-54:6;0	-0.394236	0.14183
TAG O-56:1;0
TAG O-56:5;0	-0.261539	0.244398
TAG O-56:6;0	-0.395589	0.0947
TAG O-56:7;0	0.0336376	0.529463
TAG O-58:7;0

## Sheet: Fig. 4d
Lipidomics analysis (lipid classes)
	Log2FC	q value
CE	-0.624311	0.088917
CL	-3.68639	0.0039934
Cer	0.071627	0.479196
DAG	-1.6037	0.00022807
HexCer	-0.6371	0.00991749
LPA	-1.32116	0.222652
LPC	-1.60289	9.2478e-05
LPE	-0.839192	0.00049514
LPE O-	-2.25542	0.00015793
LPG	0.883978	0.00406026
LPI	-2.24742	4.5257e-05
LPS	-0.852612	0.00153424
PA	-1.14563	0.00338403
PC	0.0117777	0.656521
PC O-	-1.05482	0.00034775
PE	0.918656	3.6255e-05
PE O-	0.264379	0.00359856
PG	-0.54937	0.00039975
PI	-0.115077	0.266906
PS	0.0646635	0.595587
SM	0.74747	9.7029e-05
TAG	-0.133884	0.555198
TAG O-	-1.91259	0.00534501

## Sheet: Fig. 4e
CL/PG/PGP content
	PTPMT1 Wt					PTPMT1 ΔT
PGP	non detect.	non detect.	non detect.	non detect.	non detect.	0.0467782	0.110423	0.143814	0.0964181	0.0397809
PG	1.66828	1.68486	1.5727	1.925	1.82076	1.17709	1.02943	1.18315	1.08924	1.44656
CL	1.33331	1.07763	1.33144	1.08457	1.09956	0	0	0.0529334	0.0767782	0.11632

## Sheet: Fig. 4f
Cardiolipin content
	PTPMT1 Wt					PTPMT1 ΔT
CL 66:4	0.0777359	0.0722817	0.0504237	0.0834587		0	0	0	0	0
CL 66:5	0.177238			0.0788216	0.19459	0	0	0	0	0
CL 68:4	0.169237	0.132475	0.0889791	0.124604		0	0	0	0	0
CL 68:5	0.152345	0.111815	0.09965	0.145503	0.0967988	0	0	0	0	0
CL 70:4	0.0679812	0.0934596	0.0608993	0.0843831		0	0	0	0	0
CL 70:5	0.199012	0.195804	0.157929	0.166705	0.160665	0	0	0.0529334	0.0767782	0.059405
CL 70:6	0.0983845	0.109604	0.113424	0.111423		0	0	0	0	0
CL 70:7	0.0601315	0.0555912	0.0781105	0.0618473		0	0	0	0	0
CL 72:6	0.102992	0.106275	0.138822	0.0972397		0	0	0	0	0.0569149
CL 72:7	0.0674855	0.0751307	0.0941936	0.0622801		0	0	0	0	0
CL 72:8	0.101274	0.0657587	0.110164	0.0683075		0	0	0	0	0
CL 74:9		0.0594377	0.10578			0	0	0	0	0

## Sheet: Fig. 4g
PG content
	PTPMT1 Wt					PTPMT1 ΔT
PG 18:0_18:0		0.00832494	0.00630201	0.0145909	0.0117749		0.00787967	0.00649251	0.00586492	0.00538534
PG 18:0_18:1	0.102455	0.084258	0.0429737	0.0929911	0.0558534	0.0159098	0.028382	0.0262523	0.015999	0.0313325
PG 18:0_18:2	0.00839458	0.00612926	0.00457357	0.00937754	0.00445862	0.00642764	0.00532036	0.00469354	0.0044706	0.00771478
PG 18:0_20:4	0.00572392	0.00618262	0.00448596	0.00738403		0.0130066	0.0164636	0.0174684	0.0130075	0.0120353
PG 18:0_22:4	0.0167126	0.0155111	0.00982865		0.0500224		0.0147253			0.0139051
PG 18:0_22:5						0.00306096	0.00293648	0.00086623	0.00103548	0.00257135
PG 18:0_22:6						0.00365786	0.00021802		0.00058642
PG 18:1_18:1	0.138166	0.117721	0.0890085	0.159463	0.127694	0.0414096	0.0480658	0.0490297	0.0445463	0.0802908
PG 18:1_18:2	0.0127298	0.013119	0.0148559	0.0162799	0.00866135	0.00875572	0.0126384	0.0153203	0.0131639	0.0145188
PG 18:1_20:3	0.0221215	0.0166718	0.0105585	0.0237336		0.0172258	0.0170372	0.0210448	0.0195944	0.0190608
PG 18:1_20:4		0.0102568				0.0179007	0.0158666			0.0128651
PG 18:1_22:4						0.0120131	0.0102874	0.0134656	0.011324	0.00934199
PG 18:1_22:5					0.0340825	0.00494286	0.00618589	0.00689985	0.00512931
PG 18:1_22:6	0.0207721	0.0295956	0.0313155	0.0308352	0.0447119	0.0217758	0.0151802	0.0174858	0.018885	0.0248332
PG 18:2_18:2	0.0045621	0.00275344	0.0331832	0.00492678	0.00053965	0.0127783	0.00812849	0.00457943	0.0177401	0.00546778
PG 18:2_20:2		0.00049592	0.0006121	0.0009904			0.00167565	0.00163552	0.00124615	0.00108641
PG 18:2_20:3		0.00038499	0.00543547			0.00880603	0.00655495	0.0434658	0.0153065	0.00751539
PG 18:2_22:5	0.0145856	0.0176184	0.00301998	0.018055		0.0311635	0.0162173	0.0196493	0.0166874	0.0212742

## Sheet: Fig. 4h
PGP content
	PTPMT1 Wt					PTPMT1 ΔT
PGP 16:0_18:1	0	0	0	0	0	0.0467782	0.0540842	0.0715043	0.0649336	0.0372079
PGP 16:0_20:2	0	0	0	0	0			0.00789551
PGP 16:0_20:4	0	0	0	0	0		0.0116197	0.011514
PGP 16:0_22:4	0	0	0	0	0			0.00411797
PGP 16:1_18:0	0	0	0	0	0		0.0110086	0.0148996	0.012352	0.002573
PGP 16:1_20:3	0	0	0	0	0		0.00124762	0.00165219
PGP 18:0_18:2	0	0	0	0	0		0.00618195	0.00225758
PGP 18:0_20:4	0	0	0	0	0		0.0103314	0.0060212
PGP 18:1_18:1	0	0	0	0	0		0.0138701	0.0182707	0.0191324
PGP 18:1_20:3	0	0	0	0	0			0.00391099
PGP 18:2_18:2	0	0	0	0	0		0.00069045	0.00116989
PGP 18:2_20:2	0	0	0	0	0		0.00138904	0.00059962

## Sheet: Fig. 4k
# of cells
Wt sgCTRL	WT sgPGS1	PTPMT1 ΔT sgCTRL	PTPMT1 ΔT sgPGS1
1.8	1.1	0.7	0.4
1.6	1.4	0.8	0.4
1.7	1.2	0.75	0.4

## Sheet: Fig. 4l
% FOXP3 cells
Wt sgCTRL	WT sgPGS1	PTPMT1 ΔT sgCTRL	PTPMT1 ΔT sgPGS1
73.4	61.8	47.6	24.6
71.7	60.5	48.6	24.4
71.5	60.8	47.7	24.5

## Sheet: Fig. 4m
ICOS MFI
Wt sgCTRL	WT sgPGS1	PTPMT1 ΔT sgCTRL	PTPMT1 ΔT sgPGS1
3517	3436	2052	1707
3386	3438	1992	1743
3437	3374	1959	1705
