# Supplementary material for: Cardiolipin preserves Treg metabolic fitness and immune homeostasis in the gut
Source: Nat Metab. 2026 May 18;8(6):1368–89. doi: 10.1038/s42255-026-01533-9 (PMC13303090; doi:10.1038/s42255-026-01533-9)
Supplement: Supplementary file 7 — Statistical source data and uncropped blot scans. [file 42255_2026_1533_MOESM7_ESM.xlsx]

## Sheet: Fig. 5a
Mito volume
PTPMT1 Wt	PTPMT1 ΔT
0.8	4.27
1.52	6.39
1.09	0.04
1.37	0.2
1.73	0.84
1.2	0.07
0.02	0.04
2.15	2.17
0.79	7.18
1.91	36.34
0.01	0.67
76.3	0.23
0.2	29.53
2.53	0.02
12.18	0.19
1.59	0.03
13.28	2.95
2.06	6.53
15.36	0.11
0.03	3.82
1.06	77.52
0.69	5.1
1.85	0.04
0.61	0.03
0.77	68.1
1.58	5.09
1.22	6.36
8.83	3.67
0.08	0.03
0.17	1.19
2.73	0.04
20.87	0.26
1.71	2.21
0.15	10.41
0.04	0.29
3.55	27.68
7.59	3.29
25.4	3.12
0.06	1.09
6.16	0.95
1.01	0.03
2.95	1.62
5.74	1.77
1.79	13.09
2.02	24.51
0.35	3.52
25.73	1.03
5.88	0.1
4.3	9.43
2.01	3.93
1.43	1.94
8.89	12.83
0.15	0.38
11.9	4.79
8.73	33.19
0.83	19.56
24.68	0.01
1.87	0.14
6.17	0.08
2.61	2.71
2.15	0.03
1.8	0.1
3.2	37.41
5.32	0.1
9.83	0.23
86.45	2.05
0.15	8.62
0.46	0.12
5.3	1.23
2.09	0.15
0.05	29.64
16.43	0.14
33.23	2.41
0.41	0.06
0.71	0.02
13.98	0.2
19.76	0.58
2.48	0.66
9.73	6.79
2.79	0.1
4.18	0.31
17.34	0.01
2.26	1.21
0.66	0.5
14.92	11.39
1.09	0.95
0.1	2.25
0.44	0.14
0.22	0.85
0.09	1.79
3.1	2.24
1.38	2.67
7.41	0.01
0.14	3.92
0.05	9.48
3.66	9.08
5.12	31.15
0.73	1.56
0.48	1.27
0.98	11.01
0.16	40.62
2.73	2.34
0.6	0.18
1.49	0.32
1.21	0.13
4.92	44.74
3.29	0.06
1.55	8.54
0.37	0.04
0.27	9.39
0.04	2.79
3.27	0.58
1.04	1.72
17.44	2.84
15.39	0.4
5.79	0.8
1.41	2.09
3.88	5.55
2.18	0.08
6.05	0.73
15.95	0.82
7.63	1.65
9.64	1.05
3.88	0.07
1.54	3.82
16.45	0.7
0.64	7.05
12.02	0.59
14.38	0.34
18.12	1.59
0.83	7.17
0.52	0.08
2.34	0.95
1.31	22.33
0.09	0.11
0.32	0.17
0.61	1.26
2.01	0.39
1.23	0.15
0.79	0.02
20.98	0.22
20.03	0
0.11	15.84
54.81	1.12
5.16	0.27
0.18	0.15
1.28	7.24
4.8	11.96
30.23	0.01
1.05	3.01
0.96	2.84
5.29	0.35
0.61	19.9
12.98	0.27
2.08	0.07
2.8	1.78
6.51	10.24
9.1	4.85
1.54	10.38
20.41	4.4
3.77	4.51
1.53	0.1
0.44	0.01
2.3	0.39
2.01	0.13
13.06	0.19
12.21	0
20	1.43
1.65	0.16
35.56	0.33
1.02	0.39
26.34	0.17
0.61	0.11
24.89	6.69
6.21	6.76
0.21	2.18
3.63	0.47
23.31	0.01
1.22	0.73
1.75	0.09
20.78	2.15
3.15	0.12
1.96	0.03
4.13	0
0.56	14.34
1.42	0.04
6.73	7.12
2.42	0.85
3.35	0.33
0.33	0.21
6.16	0.1
2.7	0.01
1.84	0.47
1.06	4.55
0.44	3.13
0.71	1.08
1.17	4.49
0.21	4.38
3.95	11.46
0.84	41.86
0.11	3.55
1.22	0.78
1.93	7.77
0.14	0.47
11.6	9.54
0.06	3.12
0.42	0.01
3.93	34.08
0.26	0
4.02	0.03
3.09	2.54
0.52	0.34
0.17	0.28
3.25	0.12
2.99	30.43
0.67	2.05
95.5	0.95
0.41	4.39
4.1	0.43
0.23	0.06
0.02	0.14
66.53	0.77
0.82	2.26
80.85	1.45
1.16	3.6
0.32	2.79
1.06	0.06
1.39	4.02
9.1	6.4
0.85	0.1
0.05	0.96
3.27	0.4
0.18	0.29
0.07	8.24
0.3	2.06
1.17	1.49
5.57	4.87
8.18	4.71
0.7	0.28
6.25	72.51
0.31	0.22
2.11	0.81
5.46	0.03
4.56	0.47
1.11	0.08
17.14	3.56
0.38	9.92
4.35	0.11
0.17	1.3
1.38	0.44
1.71	1.62
9.06	0.69
110.58	2.66
0.8	10.33
0.17	18.89
0.71	0.01
0.8	0.27
6.48	0.09
0.36	0.03
0.01	6.52
1.91	0.48
0.39	0.05
0.07	0.02
0.04	0.05
0.78	2.03
0.42	10.65
4.18	6.2
2.81	0.83
0.56	2.62
5.51	0.08
4.45	0.34
0.42	0.79
4.83	3.82
0.24	1.26
0.08	6.09
39.13	0.35
0.52	4.26
6.13	0.03
6.72	0.01
0.65	0.41
5.32	0.02
23.27	2.37
0.86	2.62
9.85	0.22
0.66	0.65
30.22	0.03
4.09	0.18
0.03	4.21
0.05	0.22
3.2	0.04
14.58	0.05
7.3	23.34
9.7	2.83
0.11	0.66
0.81	30.36
0.27	3.83
21.13	0.05
0.25	1.14
3.47	3.55
6.25	4.55
0.02	0.07
0.05	0.19
0.1	0.98
1.32	6.9
0.12	1.04
0.71	0.3
0.47	1.27
2.46	0.36
0.96	0.36
0.75	2.6
3.73	0.94
2.56	2.23
1.49	1.77
40.38	0.06
0.52	0.18
0.09	0.38
0.27	1.39
6.78	4
7.58	0.07
1.71	0.1
6.93	0.3
9.71	11.01
7.77	0.1
3	0.11
4.7	1.19
7.46	0.88
0.07	0.49
6.24	0.75
0.29	4.19
1.65	16.12
2.43	4.78
0.16	14.66
1.69	0.03
12.6	2.67
0.18	0.06
21	0.84
5.22	20.25
2.2	46.11
0.37	32.81
25.58	12.76
5.53	1.51
1.69	15.14
24.35	32.28
11.59	0.35
6.24	1.05
118.14	0.03
2.18	0.24
4.57	11.72
30.09	40.8
148.59	0.35
19.66	14.7
21.72	6.18
0.9	0.8
9.49	0.01
96.47	1.41
124.88	0.25
0.75	0.66
0.47	32.75
4.04	19.63
0.69	0.09
0.24	0.19
2.81	3.95
0.08	0.15
1.95	2.67
0.11	0.88
1.02	0.01
8.15	0.23
3.01	0
14.89	0.46
2.09	0.06
0.4	0.01
5.75	0.09
6.76	3.64
0.58	0.18
0.47	0.28
5.08	0.55
8.35	0.12
16.7	17.02
25.36	0.02
0.69	0.33
0.07	2.92
4.5	0.7
1.61	1.08
0.37	1.52
25.04	86.94
9.39	2.16
15.64	25.79
0.94	0.19
60.88	0.13
0.18	0.08
2.01	2.34
0.51	0.05
0.15	1.27
0.93	0.1
177.6	0.13
41.95	1.11
0.38	1.21
11.94	8.26
5.33	11.48
66.97	10.4
134.09	8.2
9.88	3.03
0.42	19.36
3.43	3.03
1.49	7.82
14.95	5.15
14.76	0.59
51.23	0.41
0.02	0.08
6.72	4.32
0.87	0.28
61.49	0.11
33	0.52
76.23	0.02
2.13	0.31
1.56	8.29
3.12	30.63
2.79	0.41
0.06	2.2
47.08	6.22
3.75	10.03
140.38	15.72
0.27	78.34
0.35	16.48
0.1	38.92
0.43	48.76
0.68	0.15
21.79	8.09
0.25	0.21
20.06	2.13
0.23	0.05
16.9	0.96
0.29	0.01
3.64	8.37
2.28	0.08
2.28	1.79
2.44	0.69
0.03	3.71
0.31	0.02
5.11	0.04
0.14	0.06
0.89	0.11
1.21	15.68
1.46	2.36
1.72	6.93
19.44	1.98
0.04	0.3
1.63	0.11
5.1	0
4.35	0.53
8.02	0.52
12.01	1.48
0.33	0.23
0.18	0.03
2.74	1.1
3.38	2.82
73.28	3.97
0.63	0.03
0.12	2.05
11.15	0.14
3.51	0.48
69.96	11.12
22.88	2.11
3.18	0.75
20.17	0.07
23.85	0.45
18.84	1.3
13.54	1
0.33	0.48
0.15	3.77
4.86	0.18
0.28	0.46
1.61	0.01
29.73	2.8
5.73	3.93
29.78	0.84
5.83	0.01
12.28	0.06
1.74	0.72
11.17	4.76
5.76	0.11
20.13	0.17
40.79	0.49
0.33	7.66
1.36	0
2.37	0.04
1.62	2.62
5.61	18.26
10.69	20.5
9.2	0.2
2.1	8.07
21.89	28.25
0.17	14.33
3.25	2.7
37.27	0.6
17.53	2.63
0.25	1.52
2.75	2.91
22.02	0.55
10	0.46
2.06	44.95
46.68	2.2
60.67	5.14
0.67	21.95
0.01	0.31
16.86	42.48
9.79	42.09
6.2	0.17
1.59	0.6
0	0.15
2.78	1.7
7.06	0.07
0.43	0.86
0.45	10.58
12.65	3.32
6.46	2.09
12.44	1.58
0.61	8.33
0.23	0.06
9.54	0.43
2.06	0.02
1.21	0.54
1.32	0.13
6.1	0.05
0.43	1.79
43.87	0.43
0.91	0.39
13.57	5.3
0.05	2.59
62.47	0.81
0.05	6.07
0.42	0.62
8.69	1.76
8.88	8.86
6.12	40.34
2.96	55.9
14.95	0.03
0.8	0.18
40.4	0.02
29.38	1.18
0.58	0.1
0.04	0.79
0.2	0.27
3.58	13.27
67.56	6.26
0.09	0.03
13.09	0.15
0.53	1.32
0.63	3.83
1.03	0.05
54.03	0.02
2.5	0.01
0.31	6.01
0.08	0.04
1.73	1.12
0.89	0.01
1.65	10.45
0.28	14.4
0.85	0.22
0.19	2.12
6.14	9.79
11.8	4.75
0.42	0.5
0.11	3.03
16.33	9.54
16.44	0.02
0.15	0.13
0.83	5.87
1.34	3.29
0.9	0.12
20.44	18.95
18.43	9.5
4.43	1.36
20.15	1.05
0.07	3.86
6.15	22.01
1.13	14.91
0.01	0.31
0.17	0.09
6.35	0.05
0.3	4.16
0.13	1.88
0.02	0.03
4.76	5.1
0.24	0.12
0.35	1.93
13.15	3.76
3.32	2.18
0.21	0.04
0.01	2.22
0.29	0.2
0.23	244.01
1.43	0.42
2.73	4.11
1.75	1.35
0.28	1.02
10.95	0.12
0.06	0.51
0.21	0.31
3.13	1.01
4.28	10.35
1.85	3.99
6.1	0.18
7.09	3.1
0.98	0.01
5.83	0.42
25.78	0.05
3.71	1.87
0.38	17.84
0	0.06
0.02	0.1
8	2.34
0.35	2.38
13.08	1.47
0.19	0.05
10.84	1.56
0.49	2.95
0.27	0.24
0.15	6.36
1.78	0.06
96.11	2.7
5.14	7.45
0.67	0.03
2.06	0.58
0.74	7.85
0.16	0.02
16.1	0.07
1.43	0.31
17.56	0.26
6.78	0.6
47.29	0.18
3.55	0.02
19.36	0.58
7.86	0.43
1.4	1.15
2.6	2.14
3.12	0.36
70.37	0.13
0.11	2.97
25.32	1.12
39.33	1.44
0.02	0.42
6.26	0.4
0.19	0.34
13.13	6.28
3.15	3.46
6.19	0.03
21.73	4.97
9.2	0.34
12.94	6.51
0.02	2.07
6.1	0.32
4.51	0.32
8.44	3.86
1.52	0.07
0.3	0.24
0.04	0.03
3.54	2.13
20.84	5.72
0.03	1.54
0.63	7.87
0.08	1.16
25.75	0.93
4.66	0.25
0.19	1.19
0.15	1.65
3.59	23.87
6.06	8.08
0.34	1.88
6.5	23.57
0.06	13.38
1.64	2.07
41.9	3.1
11.66	0.3
21.21	0.92
0.56	2.94
5.74	1.17
0.46	0.11
0.18	0.42
0.15	1.12
1.16	12.49
34.37	1.38
1.08	0.35
52.75	0.38
2.81	0.27
16.04	1.17
9.57	4.7
1.72	6.98
0.47	0.89
0.09	6.9
8.67	21.29
1.03	0.14
22.08	2.86
0.04	0.99
0.21	6.65
0.22	3.98
0.03	0.11
0.92	0.12
2.07	3.77
0.23	2.15
1.65	0.08
11.89	1.92
0.85	0.66
26.12	0.73
27.57	0.46
0.87	4.64
5.41	19.62
0.06	0.64
31.01	0.38
3.14	6.21
18.49	1.21
1.21	0.21
6.54	0.63
1.78	1.9
2.74	0.39
1.8	3.55
0.02	4.54
0.06	0.44
0.03	1.54
0.09	0.22
0.76	0.12
2.25	0.16
0.9	0.25
1.37	1.63
12.69	0.29
0.03	0.4
3.3	5.73
38.79	0.49
13.72	6.41
0.62	2.47
1.66	5.27
0.78	0.88
0.02	1.71
0.14	3.69
0.1	7.22
6.05	3.36
6.18	1.68
0.16	3.95
28.19	0.85
0.5	6.26
0.13	0.85
0.18	7.29
0.88	44.37
0.23	41.83
0.04	0.02
28.18	0.24
0.41	0.05
11.25	0.01
26.62	6.03
4.19	0.08
2.59	13.4
5.07	2.27
0.19	0.24
10.25	3.99
1.38	1.61
45.51	0.44
3.48	10.21
3.78	0.56
6.57	3.56
7.88	3.41
7.07	2.66
14.74	0.06
13.81	12.13
0.59	4.55
0.43	1.47
0	20.96
3.3	0.67
0.21	0.39
0.05	0.69
0.03	1.9
8.23	8.13
0.04	0.29
3.73	0.15
0.09	0.07
0.09	0
3.45	8.37
3.64	0.01
0.11	0.45
0.01	0.04
0.08	0.08
0.07	0.99
24.08	0.76
0.57	2.04
0.06	0.72
0.04	1.35
0.44	1.52
0.51	2.45
0.12	16.34
0.67	10.15
3.78	27.99
0.68	0.21
1.37	0.34
0.76	2.17
3.6	4.54
1.25	0.2
4.54	8.81
4.11	0.02
0.69	0
0.43	2.33
0.5	0.02
6.24	0.4
93.08	2.08
1.01	1.62
0.02	0.51
6.93	1.03
0.16	0.12
0.16	2.94
0.2	0.05
6.12	3.75
10.7	0.03
0.54	22.9
0.16	0.11
0.27	2.3
16	0.42
30.98	5.81
0.14	1.25
0.07	0.04
0.14	0.14
0.29	0.17
0.43	0.49
0.17	5.33
3.34	1.01
1.31	7.57
0.06	0.05
0.62	3.22
18.26	2.76
46.69	0.64
14.38	0.04
0.2	0
3.61	1.31
0.3	25.28
23.18	0.33
0.11	0.24
2.11	0.01
4.19	0.27
2.47	0.16
0.34	90.88
2.63	72.24
2.35	30.61
3.94	9.78
0.09	93.62
8.5	0.09
0.3	0.36
12.5	1.45
0.97	0.65
1.25	0.16
6.19	1.87
1.79	2.19
1.73	0.96
7.93	0.17
9.4	1.06
1.22	35.42
9.49	4.77
0.35	1.3
10.55	3.33
1.61	1.1
81.45	1.29
0.98	1.17
0.7	3.35
4.44	0.05
27.21	62.55
10.24	7.45
4.46	35.4
37.59	0.19
12.54	0.54
0.26	0.02
1.31	0.13
8.95	0.02
1.8	3.1
1.04	0.01
0.06	3.77
41.65	0.03
1.98	0.01
0.14	0.07
3.33	3.31
10.65	0.02
8.91	2.49
48.53	0.53
1.71	0.41
6.46	0.78
10.03	2.2
2.44	2.31
0.76	0.87
1.15	1.08
1.28	6.79
2.25	3.27
0.86	2.74
0.52	0.1
30.65	6.71
6.34	3.85
1.27	0.54
21.84	0.03
5.31	5.29
0.64	0.01
1.19	3.97
4.48	4.24
1.73	0.08
5.1	11.71
0.7	53.69
15.21	17.57
8.14	28.94
0.25	0.01
2.71	4.33
6.95	2.09
0.98	3.83
10.62	5.97
0.26	0.1
2.98	0.86
0.62	0.05
0.3	11.3
0.24	2.2
0.65	0.15
1.19	5.02
9.35	1.15
1.17	0.15
0.12	1.52
0.25	1.74
3.2	5.66
6.94	0.84
1.28	0.41
55.46	1.22
38.37	0.6
12.73	0.01
42.75	0.19
0.12	0.02
0.7	2.02
1.12	4.18
0.16	0.75
76.7	0.07
2.32	0.21
0.14	0.8
0.46	0.81
12.6	2.33
11.62	1.91
4.09	2.5
0.07	15.58
1.35	12.66
3.35	18.52
0.45	0.01
5.26	0.43
0.39	0.63
3.56	0.41
1.3	0.12
15.72	0.26
0.46	0.01
0.08	2.73
1.04	0.01
24.06	0.59
0.03	0.05
14.27	1.74
1.72	0.37
0.65	0.01
12.66	1.8
0.44	0.49
1.33	0.02
0.23	0.09
0.04	0.25
1.34	0.47
1.74	0.01
17.45	0.52
7.62	0.09
0.66	0.03
1.67	4.49
1.73	16.72
1.37	0.08
3.17	0.09
13.57	1.06
0.94	0.02
0.38	1.89
7.54	0.01
0.52	0.26
2.65	0.15
1.27	1.42
1.31	1.25
1.98	0.39
35.15	0.13
0.64	1.07
3.48	3.02
1.94	0.08
1.13	1.13
24.44	0.97
0.15	0.84
0.02	0.41
26.39	1.95
58.82	1.7
0.69	0.15
1.2	4.79
1.03	29.01
0.73	8.95
1.72	72.59
14.12	0.34
4.29	0.75
1.28	0.09
0.97	0.21
0.17	0.01
0.47	0.05
0.22	1.56
1	0.01
0.06	0.8
2.05	0.04
6.09	0.02
9.91	3.07
4.47	0.01
0.07	0.04
13.88	0.17
0.01	0
1.97	2.07
0.01	0.99
0.72	0.59
0.73	4.03
0.12	1.74
5.99	9.86
5.2	4.42
0.56	0.01
23.94	29.4
5.41	0.02
0.23	0.05
0.09	47.36
0.01	0.29
4.28	0.77
19.63	4.18
0.06	1.88
5.08	0.53
0.09	0.75
10.91	13.04
1.23	0.96
7.86	2.42
0.01	0.24
13.51	47.83
0.69	1.24
0.15	8.13
14.47	7.37
22.08	0.23
5.97	0.17
8.44	6.17
0.01	0.34
11.02	0.17
8.22	0.62
17.57	4.08
0.47	21.51
0.5	0.15
1.57	0.99
1.52	0.46
1.74	6.9
3.39	0.02
0.52	0.03
3.4	0.03
0.5	0.16
0.02	0.17
0.01	0.02
0.13	3.22
6.38	2.03
5.77	7.12
8.69	0.08
9.47	0.82
3.33	0.39
1.13	0.13
2.04	0.01
0.34	1.99
56.94	0.76
0.08	47.19
1.46	5.62
0.05	0.33
40.52	0.03
0.18	7.05
15.83	0.25
4.41	1.71
34.04	9.98
7.13	0.02
0.1	0.02
0.27	0.71
1.47	24.09
0.92	0.08
1.64	2.1
0.64	0.21
1.39	13.33
6.84	0.02
8.48	0.04
6.07	0.54
24.52	7.58
0.01	0.7
1.03	4.93
2.2	3.51
0.35	2.97
1.91	0.19
1.85	0.01
6.06	7.86
0.45	0.02
0.53	11.23
31.95	0.91
1.92	14.01
8.16	0.04
0.71	0.1
0.52	1.77
3.77	0.19
38.3	2.3
0.23	0.06
33.61	0.44
2.79	0.8
75.38	5.6
0.69	0.43
2.18	8.75
8.57	0.25
2.54	1.43
0.13	4.2
0.68	9.54
0.2	0.01
0.69	1.62
23.54	1.77
36.83	5.46
11.14	0.02
11.28	2.44
0.3	1.62
1.2	0.05
0.21	1.67
0.01	0.81
20.55	13.03
0.03	0.25
0.4	0.15
1.36	15.62
10.13	1.08
0.04	26.85
8.67	7
1	2.53
12.34	3.36
0.24	74.37
9.71	6.41
12.52	0
2.09	0.88
3.75	3.38
14.64	7.69
17.86	38.38
2.85	3.28
0.35	12.49
11.39	0.07
1.85	0.38
6.41	0.04
1.02	0.32
6.23	1.66
0.76	1.2
0.33	1.32
11.14	0.04
16.17	1.21
23.33	4.69
7.18	0.01
9.09	0.05
0.05	1.67
41.31	0.45
34.79	1.93
22.07	0.12
21.05	0.28
57.7	0.29
0.09	0.04
0.17	17.47
0.23	6.76
0.17	10.16
3.98	0.55
5.27	0.6
38.42	0.42
0.01	0.26
0.06	0.47
0.15	0.11
4.31	0.07
0.98	2.06
0.18	0.1
0.68	0.23
8.14	1.06
0.21	0.1
0.13	0.05
8.18	4.14
11.27	0.83
0.2	0.16
0.03	0.75
33.18	2.5
0.17	9.37
0.13	0.02
0.32	0.02
0.16	0.45
0.07	0.42
0.17	0.03
19.82	0.4
40.78	0.01
1.2	1.04
19.72	1.58
0.44	0.64
0.04	0.85
0.86	0.92
0.14	0.32
1.17	2.46
5.89	1.39
2.82	0.38
1.85	2.71
0.05	0.19
13.42	3.09
0.17	28.8
1.76	0.02
0.05	0.02
0.05	0.03
2.03	0.09
0.03	1.26
1.08	0.04
13.05	1.07
0.7	12.24
25.98	34.16
4.63	4.39
8.35	0.02
0.3	0.36
0.54	18.69
0.13	0.1
4.71	0.68
3.49	0.79
0.02	0.01
4.87	0.05
0.47	26.17
10.2	0.07
0.17	0.52
3.23	0.24
0.93	0.28
0.18	24.62
0.5	3.92
0.49	5.16
12.43	16.62
0.52	0.01
0.23	18.44
0.2	0.85
9.15	0.07
1.72	0.98
0.01	0.02
1.16	0.11
4.23	0.12
0.11	0.17
2.22	0.41
9.93	0.5
1.35	0.06
0.07	51.78
3.13	0.28
2.18	0.27
2.28	0.07
0.5	0.05
4.85	0.13
8.81	0.1
5.39	0.06
3.3	0.01
0.68	0.69
0.35	0.03
2.77	0.08
0.61	7.9
0	1.13
0.07	0.03
1.09	0.39
0.69	4.36
0.57	19.15
0.26	10.79
0.04	0.39
0.1	10.19
1.57	3.9
2.16	3.34
1.13	18.38
0.1	7.59
0.82	0.44
1.15	7.4
43.09	17.6
2.16	0.06
1.3	0.01
1.15	0.1
6.25	0.2
1.99	1.09
2.93	1.19
1.33	0.81
1.86	0.17
0.43	1.53
0.61	1.16
1.91	0.74
0.08	1.53
15.19	0.3
0.15	14.87
3.46	0.75
1.48	0.82
0.33	3.33
12.9	2.28
1.49	2.29
1.43	5.04
8.75	1.24
4.41	3.17
4.09	0.15
4.94	0.67
8.9	0.92
4.03	0.97
2.68	17.1
4.14	0.35
1.81	7.01
6.29	0.91
44.08	90.32
6.98	137.36
0.48	0.73
6.12	0.24
0.81	1.57
1.42	0.01
10.89	0.06
0.9	1.35
4.11	1.31
0.11	5.33
4.92	4.52
2.3	2.95
5.45	2.1
4.76	0.26
0.17	2.17
0.04	0.13
0.39	12.52
0.03	0.51
0.04	2.99
0.32	0.01
1.61	0.04
23.08	1.57
1.59	1.14
14.68	1.04
0.92	5.71
5.87	0.78
0.2	5.4
1.69	0.66
1.44	2.17
1.83	0.12
1.25	54.21
0.21	3.73
0.18	2.46
0.12	0.83
0.3	0.46
4.65	3.53
0.22	0.05
0.24	0.08
4.25	16.05
1.29	2.26
0.08	0.08
7.65	0.01
22.23	2.4
3.82	7.49
3.38	0.05
45.78	187.92
0.13	0.31
20.51	1.18
0.12	0.12
0.01	0.19
0.06	0.02
0.36	0.01
0.25	0.04
0.46	0.36
0.44	0.35
6.99	0.29
1.2	2.57
53.5	1.56
5.39	0.55
19.47	0.22
0.09	0.86
11.55	0.81
0.23	0.01
0.58	0.11
35.38	0.25
0.14	0.28
5.69	0.02
0.15	0.3
2.21	12.17
7.4	2.59
3.5	2.03
1.31	0.07
0.85	72.85
0.25	2.39
4.71	0.76
15.76	37.79
1.44	0.51
10.56	0.57
4.45	0.16
25.88	0.86
6.66	0.17
12.82	14.49
0.27	2.76
3.3	0.08
0.81	19.02
1.14	3.72
6.03	0.02
4.34	0.11
8.67	1.87
3.79	1.57
0.39	3.39
0.05	24.04
0.03	52.03
0	43.38
10.3	14.41
0.37	0.03
0.88	0.01
12.22	0.01
0.48	0.16
0.14	0.03
0.46	3.54
11.43	0.16
13.45	0.01
0.63	0.14
2.14	0.2
2.34	0.02
25.89	3.96
0.04	1
0.1	1.16
0.44	20.48
0.93	0.71
0.72	1.09
21.15	2.86
2.32	0.42
14.7	2.67
22.39	35.61
2.59	0.08
33.18	10.49
16.17	45.45
0.32	104.39
0.5	7.04
2.72	44.07
1.72	0.21
0.51	0.03
0.04	0.02
10.01	0.2
4.27	0.08
12.09	0.02
0.73	0.06
39.64	74.01
0.78	0.74
50.96	0.06
0.27	0.18
11.93	0.04
11.31	9.84
1.18	1.48
1.35	38.08
6.27	0.12
5.11	2.7
6.37	2.37
2.71	0.79
0.8	0.14
0.24	0.31
0.05	0.1
6.26	0.09
20.04	0.01
0.47	1.67
21.76	0.36
3.49	0.13
2.21	0.11
46.72	0.02
0.14	1.59
0.04	23.85
0.81	0.64
0.13	1.66
2.79	0.04
4.22	0.17
13.06	0.14
0.35	0.21
0.04	2.14
0.26	218.72
0.46	2.62
0.51	7.08
8.48	0.11
5.66	36.1
0.36	0.19
2.37	4.87
20.22	0.87
24.61	0.01
27.93	2.78
0.2	3.11
0.83	11.35
0.02	0.04
0.03	0
1.22	11.97
3.15	6.53
0.44	0.71
11.68	5.36
3.31	0.9
10.79	7.52
27.74	1.34
0.01	0.23
0	1.47
0.07	3.27
3.19	0.01
1.16	0.15
0.88	8.63
0.14	1.55
0.05	4.26
16.93	7.59
0.47	10.87
0.04	5.96
0.06	22.26
7.84	1.58
13.84	1.14
0.18	3.65
0.02	0.58
0.04	1.44
2.38	0.31
0.83	0.6
0.51	3.73
0.63	8.62
8.17	1.68
0.35	9.54
0.02	0.2
10.45	3.91
5.48	0.45
0.59	0.16
3.38	62.94
2.59	3.94
3.94	1.85
0.05	3.31
0.1	0.03
0	81.05
8.02	4.62
30.39	0.95
51.11	31.56
0.04	1.65
3.13	0.64
19.95	0.15
4.9	1.43
1.3	0.32
1.32	0.04
0.69	22.56
0.11	1.69
22.47	0.03
17.94	3.74
0.76	1.49
0.03	2.11
83.08	9.36
0.12	0.06
0.26	5.87
0.04	26.74
0.44	0.05
1.71	0.14
0.45	22.38
4.07	14.51
0.06	0.08
0.06	10
6.85	3.54
0.02	2.85
10.47	0.01
1.8	17.37
0.47	0.01
0.66	6.03
1.5	1.82
0.04	11.57
12.65	2.02
1.47	14.38
0.04	0.04
9.5	9.05
0.59	0.41
8.08	0.12
10.94	1.25
9.69	2.16
0.09	0.01
0.15	0.02
0.02	0.85
0.08	2.61
0.5	0.2
3.84	0.4
1.7	6.8
21.88	31.49
9	76.86
22.68	0.04
0.43	0.06
15.45	0.03
17.1	4.25
10.29	1.04
0.03	0.08
0.03	0.18
0.07	0.84
0.05	7.45
0.05	0.28
0.28	0.34
0.96	0.02
0.04	2.51
0.43	0.01
9.63	0.24
10.11	0.31
0.01	0.01
0.4	4.03
0.04	0.5
0.21	1.99
0.32	0.01
2.05	26.25
0.61	1.19
1.6	0.37
1.17	0.13
1	1.58
0.45	0.43
0.3	5.53
3.78	1.63
1.63	2.15
0.07	26.29
1.79	0.35
19	18.09
14.92	7.98
13.35	3.03
1.3	1.42
0.1	0.02
1.56	0.69
0.03	0.16
0.14	1.52
1.16	15.23
0.5	40.07
9.9	5.43
0.63	23.78
0.21	19.24
2.63	0.3
0.28	0.01
0.19	2.62
2.43	0.07
3.82	0.05
0.86	0.02
3.6	4.61
2.47	0.06
4.11	0.11
0.88	0.01
3.31	4.78
0.71	0.07
0.27	0
26.21	0.55
0.02	0.58
22.27	0.33
4.6	0.12
3.65	0.22
0.36	1.02
0.33	0.41
4.19	5.38
3.3	0.54
0.39	2.33
0.04	11.15
0.21	0.6
1.63	4.4
20.81	18.72
2.75	24.8
11.26	0.15
1.58	3.35
0.37	16.16
7.48	9.36
6.87	2
1.07	11.84
0.11	14.45
11.24	2.44
6.38	0.75
37.21	0.22
1.16	1.01
24.22	0.1
0.25	21.9
0.13	2.53
11.92	4.66
1.77	1.84
11.79	0.07
55.59	26.78
0.57	25.23
7.73	16.51
0.53	4.26
0.84	0.01
13.2	144.84
33.71	3.77
	13.9
	2.03
	9.38
	4.49
	3.96
	29.35
	2.12
	0.05
	4.43
	52.51
	5.28
	2.65
	2.66
	0.18
	0.02
	8.57
	14.89
	0.07
	5.61
	4.75
	1.23
	6.84
	11.21
	2.63
	1.1
	14.06
	0.18
	0.09
	6.77
	0.08
	4.3
	0.35
	8.04
	0.32
	9.52
	2.01
	0.04
	2.57
	77.48
	18.87
	0.01
	1.71
	1.64
	4.69
	50.01
	0.02
	0.02
	0.1
	0.06
	0.17
	0.2
	0.23
	0.03
	0.03
	0.03
	2.68
	0.72
	0.09
	0.06
	0
	0.98
	5.19
	0.2
	0.17
	2.59
	22.29
	13.57
	2.03
	0.92
	30.57
	0.09
	3.73
	7.94
	1.55
	1.63
	1.02
	0.96
	0.59
	11.68
	0.07
	0.66
	0.31
	0.12
	5.95
	1.78
	19.11
	0.14
	1.2
	1.15
	0.04
	8.3
	1.28
	2.7
	0.21
	7.64
	4.57
	0.27
	0.56
	12.02
	1.79
	2.97
	4.02
	16.16
	11.56
	1.84
	1.06
	10.04
	1.47
	9.8
	53.71
	0.94
	0.09
	0.11
	3.48
	0.2
	0.09
	13.73
	1.46
	0.03
	4.04
	0.12
	0.07
	0.06
	0.92
	0.39
	5.61
	1.51
	9.27
	1.24
	1.18
	0.01
	1.65
	0.26
	0.04
	0.02
	0.93
	0.97
	0.02
	0.76
	3.72
	0.04
	0.02
	1.56
	0.03
	0.46
	0.17
	0.01
	0.52
	0.22
	20.44
	14.96
	3.65
	3.71
	0.83
	3.93
	33.62
	3.82
	0.02
	4.8
	0.22
	2.13
	1.09
	6.12
	0.1
	0.39
	0.1
	2.93
	0.8
	0.43
	0.01
	0.31
	6.11
	0.22
	2.13
	0.33
	1.72
	0.62
	0.55
	0.03
	0.08
	0.68
	0.86
	2.62
	0.05
	0.04
	1.2
	3.88
	0.11
	0.37
	3.33
	0.01
	0.92
	4.17
	0.75
	0.31
	1.25
	6.64
	6.03
	10.58
	13.81
	27.11
	0.05
	6.73
	5.45
	0.14
	9.27
	4.9
	8.57
	5.07
	2.95
	7.67
	18.28
	0.07
	1.64
	3.85
	85.91
	0.06
	2.23
	0.15
	0.83
	0.11
	0.3
	0.53
	4.01
	0.91
	0.19
	15.61
	1.77
	2.26
	21.67
	10.69
	1.86
	4.89
	1.21
	0.24
	19.66
	12.53
	2.14
	0.28
	3.34
	12.91
	3.85
	1.33
	0.02
	0.26
	0.04
	0.81
	2.46
	0.52
	0.93
	7.09
	0.1
	0.36
	2.03
	0.01
	4.5
	1.32
	0.18
	1.66
	4.94
	3.72
	5.32
	0.5
	0.68
	1.12
	1.3
	0.09
	0.22
	8.54
	14.23
	0.01
	0.02
	0.35
	4.11
	0.01
	0.38
	0.12
	0
	0.45
	5.88
	0.05
	0.32
	0.01
	0.17
	0.15
	8.11
	0.52
	0.03
	0.05
	0.26
	0.14
	4.89
	0.03
	0.02
	2.95
	3.21
	26.25
	0.01
	11.96
	0.03
	0.24
	0.02
	4.36
	0.53
	0.67
	2.21
	0.63
	80.98
	37.02
	0.14
	3.61
	0.62
	1.02
	39.75
	2.18
	0.04
	0.12
	0.14
	3.42
	3.63
	0.03
	9.51
	1
	33.24
	2.72
	18.73
	4.1
	1.33
	79.36
	4.04

## Sheet: Fig. 5b
Max cristae width
PTPMT1 Wt	PTPMT1 ΔT
80.994	87.13
70.767	59.93
75.895	58.31
62.482	150.48
45.607	62.48
40.792	66.57
91.214	41.62
62.097	47.71
89.889	47.41
94.149	67.2
60	42.52
25.612	48.42
59.464	62.03
50.912	52.61
59.464	44.27
64.622	46.17
68.352	34.06
41.761	89.11
53.814	48.42
48.662	44.41
40.447	52.8
68.352	74.67
32.985	76.55
36.77	38.9
32.558	69.29
30.529	46.52
27.203	48
31.241	50.48
22.361	44.72
30	63.81
53.666	43.08
24	31.24
28.844	45.65
46.043	96.17
102.489	67.23
85.159	56.32
54.589	67.47
54.589	53.25
82.073	98.81
36.878	32
51.108	92.02
36.878	114.14
62.032	63.25
90.022	101.98
107.331	62.8
124.74	46.86
50.912	50.04
26.907	115.31
42.72	89.74
26.87	76.24
20.809	36.06
31.78	71.03
38.21	95.01
88.023	31.62
68.029	40.82
20.1	71.42
46.043	140.12
71.021	31.62
32.388	53.09
33.015	117.05
65.605	52.8
31.257	48.08
55.218	42.43
60.465	58.31
47.539	81.44
52	98.06
50	64.56
31.623	128.02
28.636	54.15
54.406	36.06
25.06	68.26
27.295	26.08
25.298	30
31.113	124.34
29	141.15
26.926	151.54
22	72.47
22.361	49.4
20	63.25
26.833	65.3
27.203	105.62
68.469	74.24
91.302	110.92
23.087	40.2
26.476	85.88
40.311	43.91
62.225	109.18
72.201	81.22
43.278	94.76
57.428	61.74
75.24	142.23
64.885	190
80.623	177.18
43.105	68.88
46.872	98
55.785	76.94
45.486	39.45
45.651	55.17
45.607	132.74
22.204	64.03
35.341	157.54
38.013	199.62
32	72.72
32.388	88.84
32.558	108.41
43.658	87.73
44.407	41.76
22.825	90.2
22.136	59.46
21.541	43.91
22.023	68.12
47.434	98.06
39.598	95.04
32.985	52.15
28.071	59.67
30.529	96.83
25.71	60.17
61	75.18
44.418	68
39.013	84.31
28	87.86
27.203	50.91
27.893	88.77
34.015	127.78
32.016	35.06
19.235	55.47
30.48	46.57
38.949	68.35
41.146	136.89
58.523	79.25
29.732	77.2
32.249	77.67
28	44.41
24.331	62.77
25.06	52
40	64.28
30.067	62.8
36.715	39.7
31.623	87.36
28.425	36
33.242	51.23
35.228	147.47
39.825	68.82
27.659	38
28.16	88.36
38.949	65.15
34.059	41.04
28.862	91.59
33.377	136.31
42.059	75.39
37.947	25.5
32.65	26.93
33.601	42.43
36.497	39.21
27.313	27.66
40.311	29.55
28.601	40.61
26.401	30.53
33.941	40.61
44.204	28.28
19.416	48
23.345	33.38
22.091	30.68
36.497	43.05
30.364	23.09
32.249	26.93
32.65	43.28
28.071	31.62
27.803	41.59
24.352	40.61
26.926	18.03
33.526	23.02
19.647	38.83
39.051	42.06
51.662	33.42
48.301	40.79
41.195	32.45
24.839	36.13
22.804	34
27.586	41.11
27.203	30.08
33.541	39.83
21.633	28.84
21.954	37.74
25.239	61.4
23.324	48.7
31.064	60.53
22.804	38.9
21.024	18.97
42.059	17.89
17.889	39.41
28.32	135.47
25.942	35.81
36.235	24.19
27.019	64.13
33.302	40.79
32.202	71.47
25.318	35.78
33.541	43.86
33.541	41.76
20.248	48.66
27.203	56.14
25.179	67.68
34.828	34.41
28.443	26.08
34.205	43.91
37.202	42.38
33.287	50.16
58.258	84.9
42.438	114.98
57.201	78.19
33.422	34.41
25.02	23.41
31.385	25.06
35	99.32
41.869	68.03
51.4	40.05
34.366	64.9
30.871	64.9
46.573	106.47
25.318	38.47
81.939	43.86
26.87	31.62
31.048	56.14
26.306	92.2
33.242	65.97
29.12	56.46
48.549	44.94
31.828	90.55
35.805	63.78
34.059	113.72
24.331	76.42
40.792	86.58
25.807	36.72
42.202	65.61
16.155	92.09
35.014	128.14
53.935	75.6
44.181	59.4
28.018	26.83
21.19	58.31
16.492	45.61
27.166	43.08
35.171	58.41
40.853	39.45
32.558	42.52
45.607	53.74
46.669	45.34
23.195	91.94
33.734	43.86
60	70
28.018	42.8
35.468	26.91
50.249	151.61
62.801	73.54
50	82.97
50.359	37.2
56.321	46.65
31.623	48.08
37.577	75.6
47.539	37.44
49.396	58.52
34.986	36.8
34.928	195.58
63.53	47.43
56.321	46.52
72.471	41.04
33.015	37.74
33	74.03
35	57.2
32.696	51.88
56.727	49.52
17.72	52.5
42.953	35.61
25.495	55.17
23.854	65.55
33.121	52.84
71.421	73.79
38.013	109.46
44.181	40.2
41	58.86
39.205	36.06
36.139	39.85
39.56	46.65
37	38.47
30.463	41.23
51.42	34.99
48.918	30.27
66.4	58.31
92.195	60.3
40.249	36.06
39.56	54.92
57.697	44.94
85	40.5
108.296	110.45
63.246	45.12
59.059	54.92
64.661	44.41
44.181	35.38
67.268	94.76
36.878	46.65
72.801	43.91
39.051	29.53
33.971	40.5
88.091	54.04
32.202	55.32
42.059	47.71
33.541	89.2
56.515	42.05
72.56	37.34
96.747	37.58
24.042	28.28
45.177	40.25
36.235	40.79
41.183	52
45.541	44.27
49.82	50.99
35.511	73.78
46.487	45.7
31.575	30.27
22.627	46.39
24.352	23.41
17	52.35
27.857	27.79
46.53	63.56
32.311	38.21
34.205	42.05
29.833	43.68
26.627	30.46
44.283	27.2
33.302	28.28
42.012	34.06
24.166	25.61
42.521	29.55
30.414	31.77
21.024	38.42
24.021	53.25
30.414	92.14
41.593	56.46
38.288	51.61
40.05	40
48.877	36
39.319	24.33
28.284	38.42
36.892	34
42.154	39.6
31.257	107.52
29.682	63.81
22.023	40.05
26.401	89.9
22.804	128.39
27.659	52.63
30.364	29.68
44.721	23.32
44.407	41.68
80.623	22.67
59.933	28.3
71.021	35
47.539	34.67
104.652	24.08
70.682	36.22
62.61	90.44
36.056	76.55
38.21	45.65
39.395	51.88
63.246	58.31
31.241	30.07
31.305	25.3
92.195	50.99
68	30
54.589	40.2
39.459	30.59
81.884	25.18
42	42.06
66	41.15
61.774	43.01
40.447	23.71
57.271	38.91
28.018	40.52
30	29.41
26.683	49.24
28.844	25.06
38.275	31.31
42.942	32.02
28.302	30.08
24.739	56.32
36	42.52
26.683	32.25
31.048	36.77
32.202	31.31
45.88	42.94
32.802	30.46
48.332	83.76
34.409	56.89
32.202	46.04
47.802	46.39
36.056	38.05
41.183	81.25
39.85	56.05
32.65	44.41
30.48	35.78
43.417	44.41
22.023	30.53
32.45	38.83
37.802	36.88
50.478	50.36
28.018	38.05
25.5	48.7
30.81	23.32
40.22	57.59
35.13	46.39
40	50.04
23.77	48.04
30.41	40.79
31.06	28.64
36.13	61.61
52.2	50.6
39.36	53.85
52.48	64.62
35.47	42.19
17.49	52
30.81	36.77
24.17	46.39
21.54	40
21.38	49.4
21.1	36.06
34.67	48.17
25.18	82.8
30	35.61
33.97	31.24
50.93	29.73
41.79	26.31
24.08	55.03
25.08	40.05
28.28	83.26
34.41	110.35
30.27	93.68
43.86	48.17
27.02	28.28
31.31	34.41
31.24	34.06
43.05	44.05
33.42	70.71
57.27	79.7
18.6	70.71
41.23	22.36
33.42	108.17
32	80.05
37.2	75.9
51.43	56.29
55.44	29.83
26.48	73.03
18	83.01
25.5	23.32
36.4	48.01
34.37	26.17
34.23	41.11
31.11	75.29
32.02	32.65
26	123.05
36.77	50.7
27	32.25
49.5	44.01
58.31	61.07
45.79	91.59
33.42	40.31
37	50.57
30.02	57.28
32.02	41.44
30.61	44.72
27.59	29.61
27.59	108.37
46.1	170.01
33.24	101.21
78.03	150.85
48.17	33.24
58.14	137
23.2	48.09
58.03	92.97
80.4	80.72
31.24	48.37
32.8	36.06
44.05	48.66
49.4	34.53
29.12	87
30.59	25.3
38.83	64.38
39.4	55.17
35.78	44.41
31.31	55.08
38.83	32.25
31.62	35.44
34	46.69
37.58	57.59
38.21	76.11
27	68.47
37.64	54.59
35.44	94.2
30.87	38.05
35.47	53.85
26.02	108.67
35.47	48.83
27.79	71.55
28.86	42
30.41	52.8
48.84	34.06
38.01	29.73
31.62	38.21
29.07	48.08
29.02	84.4
31	137
29	41.77
16.4	59.36
24.02	51.89
29.68	30.53
24.04	32.7
25.08	26.93
28.84	40.25
34.41	45.88
52.84	31.62
27.86	53.04
30.15	59.2
32.25	54.15
25	59.21
33.3	55.57
41.23	32.25
44.28	41.87
36.72	58.22
26	36
58.31	41.23
46.04	24.33
36.06	51.48
28.28	28.86
38.47	35
48.17	42.72
27.73	36.77
32.14	36.72
29.53	30.61
82.86	46.86
34.41	62.37
48.08	84.76
59.03	44.82
36.06	39.4
33.96	73.54
27.31	38.33
34.18	22.2
28.16	39.6
27.46	41.87
29.68	40.01
19.8	20.62
35.17	32.65
41.04	43.91
28.28	41.76
35.17	44.94
34.67	54.75
27.8	35.06
27.02	37.05
33.11	48.04
22.47	26.83
19.72	36.67
30.61	53.08
23.77	40.36
28.43	62.13
35.11	46.01
44.72	86.68
36.07	43.19
30.02	56.57
26	35.38
29.41	66.85
22.47	37
27.17	46.65
36.06	41.2
40.61	44.55
58.25	35.85
75.6	41.87
24.21	70
31.83	51.66
41.11	28.64
58.01	94.76
29.61	44.41
24.84	27.59
44.28	66.4
46.76	42.95
24.02	54.15
32.56	67.68
29.53	78.82
42.52	149.46
53.14	42.43
36.22	38.83
44.94	38.21
26.08	68.96
46.69	53.67
27.79	45.65
27.79	69.77
103.09	64.5
37.12	72.69
25.61	38.21
31.02	40
23.71	28.84
29.07	58.03
29.28	40
29	50.91
36.01	69.86
41.18	67.23
30.07	60.53
40.5	78.1
38.21	43.68
72.28	46.39
38.21	32
44.18	32.31
26	69.86
37.58	58.41
28.43	40.5
44.18	44.94
32.99	65.51
23.43	95.08
37.54	45.7
41.77	45.34
58.18	89.44
43.38	42.19
53.45	38.83
36.67	35.38
42.72	52.7
37.58	38.9
86.98	62.77
58.19	29.73
44.18	36.5
34.54	22.09
33.6	49.19
32.2	56.46
25	46.86
51.4	35.78
34.53	30.53
46.17	35.78
45.26	42.05
53.85	28.43
36.06	51.88
55.17	35.61
41.62	28.43
53.81	41.18
34.41	41.23
32.06	34.06
34.41	43.17
56.36	50.48
31.31	47.41
34.93	39.12
25.06	57.71
41	63.29
49.04	48.84
43.27	48.09
44.28	82.38
42.58	50.99
54.82	60.03
47.17	49.68
30.48	70.94
33.38	42.38
36.22	38.83
44.69	52.15
40.8	34.99
35	32.31
48.42	34.06
78.1	38.12
27.3	65.03
39	40.05
32.99	19.11
50	33.53
54.15	44.18
50	105
46.17	80.1
68.96	103.23
34.18	96.33
31.62	41.76
33.84	105.68
36.67	167.48
30.07	28.84
40	45.61
33.29	80.1
76.94	42.52
48.42	40.79
58.14	44.72
44.18	84.38
46.52	80.1
60.93	73.43
33.29	72.11
59.06	156.05
78.23	82.46
54.04	64.13
50.16	95.42
58	65.12
62.29	115.38
48.42	128.89
34.23	52.8
50.64	43.91
43.08	48.42
44.72	69.05
116.48	50
62.51	183.22
105	68.96
49.4	94.83
81.41	98.49
82.22	77.2
34.99	60.83
34.23	69.66
38.05	40
34	35.61
29.73	68.12
44	146.51
64.5	42.95
72.5	177.1
55.03	56.6
44.18	68.41
65.61	32.45
39.45	32.45
34.41	70.23
42.19	37.11
49.19	67.08
28.28	40.8
26.08	21.21
41.76	46.57
43.17	99.18
44.41	130.7
34	47.43
32.25	114.24
34.93	88.84
32.06	57.71
52.5	48.37
43.91	51.79
60.93	42.43
36.67	45.4
46.67	111.36
39.12	176.49
39.85	43.27
41.04	26.31
34.41	69.66
62.51	55.71
38.47	36.5
37.36	53.85
39.29	73.35
31.31	96.75
38.21	28.07
28.64	42.19
37.95	83.95
36.06	60.3
56.36	42.43
26	88.3
88.09	173.37
38.42	97.65
56.6	57.31
32.31	44.05
41.23	67.88
36.72	109.12
38.63	96.54
53.85	39.85
44.41	50.64
38.83	114.86
45.61	75.31
34.53	97.51
23.35	66.03
46.04	56.64
28.02	50.36
38.21	28.43
32.06	38.21
62.13	38.21
67.07	29.53
216.6	32.31
87.21	50.36
80.5	42.05
163.77	30.07
108.17	42.76
80.61	41.18
87	43.08
56.05	65.3
57.94	26.91
103.23	48.08
134.77	46
77.89	75.18
98.33	53.67
66.21	74.67
56.32	62.29
46.04	44.41
40.05	30.27
80.23	45.61
83.74	51.23
83.45	42.43
59.93	57.69
59.67	58.31
85.6	40
75.18	56.04
66.03	74.11
58.24	83.55
85.51	33.29
58.41	34
81.58	51.09
70.77	42.64
72.14	121.49
81.61	48.09
63.56	44.29
46.04	84.05
42.94	48.84
43.86	55.8
50	63.29
38	66.07
64	58.25
84.21	51.79
52.35	57.94
48.17	49.48
48.04	69.07
58.41	78.44
41.04	67.68
48.37	118.41
40.45	106.68
124.96	113.7
16.03	108.17
38.9	33.94
42.44	90.8
44.6	56.04
48.47	29.12
37.11	21.63
54.08	32.25
42	46.17
56.92	84.38
67.42	42.94
47.43	46.69
55.32	42.05
62.43	74.89
54.08	85.09
55.8	48.17
34.99	63.56
42.43	65.12
50.04	82.87
67.91	72.03
70.23	52.5
56.32	56.57
89.82	31.62
56.14	46.65
73.54	68.47
85.44	84.85
60.03	32.56
36.06	34.06
70.71	28.28
62.13	24.7
45.61	41.59
37.95	46.69
31.31	30.41
40.5	34.48
31.62	36.89
34.41	34.99
40.5	32.8
42	33.29
54.92	52.8
68	57.2
47.54	26.83
51.42	48.66
72.11	28.64
70	29.73
45.34	33.29
39.45	49.52
63.25	41
51.92	97.25
44	49.65
46.82	76.42
28	59.46
38.08	58.24
48.37	72.03
42.11	61.61
60	137.24
35.69	34.41
50.7	30.27
37.74	104.31
43.91	72.5
66.12	108.67
28.07	90.25
50	42.43
39.6	98.96
48.17	83.57
46.04	75
54.92	49.2
60	42.64
109.25	58.31
54.04	37.95
55.79	35.78
30.46	99.54
54.41	38.63
67.08	27.86
36.5	31.05
54.15	55.79
46.17	63.53
34.93	56.04
48.37	58.41
42.19	31.24
52.5	28.84
46.69	36.06
44.72	34.41
44.72	38.83
45.61	49.68
32.31	44.94
34.06	73.24
32.31	85.09
26.91	33.94
35.38	32.56
39.4	28
45.61	36.77
62.48	77.8
28.64	55.17
32.56	28.84
46.39	30.27
32.06	62.77
30.53	60.47
46.86	57.27
36.77	28
31.62	80.62
50.12	59.93
36.5	74.1
39.45	90.91
55.57	46.86
46.65	42.05
26	102.49
45.12	98.41
68.12	50.16
57.27	72.25
33.53	70.34
68.73	82.97
31.31	136.53
36.06	58.82
38	46.86
32	50.48
22.8	35.61
31.31	36
40.05	79.62
14.87	45.61
25.61	98.49
27.46	154.21
19.72	147.32
38.42	92.35
40	47.41
19.24	105
14.42	134.47
29	95.86
22.36	125.28
31.31	91.78
22.47	30
31.89	32.25
36.35	37.95
29	84.76
24.04	90.8
20.1	62.13
22.14	135.88
18.39	60
22.8	66.57
75.9	31.11
32	43.86
114.14	36.77
42.19	40.25
56.04	48.7
89.44	49.03
70.77	38.47
42.76	70.71
42.94	56.6
61.77	31.02
76.03	98.23
36.06	28.16
20.1	36.13
41.18	70.46
104.4	90.09
62.29	59.06
40.79	50.64
26.83	44
61.06	43.17
78.72	40.05
45.34	29.53
70.46	62.03
93.74	39.4
94.26	49.03
26.08	60.13
64.62	91.76
102.39	40.25
102.49	65.51
26.83	36.88
52	35.38
26.93	53.67
48.05	37.2
32.65	24
26	66.48
27.51	43.86
34.54	17.89
36.06	30.08
96.8	23
52.5	72.01
34.99	25.81
31.62	42
51.23	54.15
41.23	50.99
46.04	32
41.11	62.61
16.28	64.28
27.07	30.07
25.81	42.05
33.6	37.95
38.21	20.88
26.25	50.99
38.95	87.97
33.53	99.75
43.68	41.4
37.74	38.21
36.77	58.59
34.06	32.02
28.07	47.04
40.2	42.19
24.41	32.39
19.65	74.43
23	75.9
24.08	53.74
36	44.72
43.74	66.75
32.02	91.24
27.17	64.48
30	52.01
31.24	55.9
42.06	67.18
25.3	50.21
25.61	73.82
41.04	80.1
25.24	71.2
24.74	47.42
21.38	35.9
29.83	38.47
31.83	44.72
17	46.17
17.46	30
26.68	95.77
27.3	85.16
30.23	101.92
25.24	76.42
24.41	78.75
36.5	84.05
45.61	81.88
19.72	64.41
36.01	49.4
27.2	51.61
24.6	39.4
23.02	48.83
23.77	44.05
21.93	52.95
21.4	50.12
21.95	44.41
31.62	42.05
33.3	53.81
25.02	88.77
28.84	45.65
31.78	52.04
37.58	107.54
35.06	36.13
18.97	46.96
27.02	84
39.93	38.47
53.81	38.21
24.08	35.61
24.52	53.85
34.06	46.39
24.19	43.17
36.35	36.77
30.08	42.38
35.11	43.91
29.28	55.57
22	68.12
28.16	24.41
37.44	49.19
24.19	54.41
38.48	56.6
25.5	55.17
39.05	44.41
29.68	62.23
25.32	38.21
23.41	42.52
34.18	51.42
35.85	58.14
25.94	32.8
25.18	56.85
28.28	36.13
21.02	48.84
36.36	48.37
30	85.51
32.56	64.5
27.07	72.47
31.39	70.29
39.96	59.78
29.16	95.48
48.75	52.48
41.05	66.07
36	51.79
40.79	33.54
39.12	57
36.69	48.47
41.23	53.67
24.35	49.66
51.97	68.41
26.48	94.87
28.3	53.67
36.24	41.79
28.07	40.8
31.02	66
29.12	106.32
24	60.53
12.04	60.83
12.21	45.65
51.26	45.61
52.04	25.61
35	72.69
44.01	93.74
43.01	106.08
30.08	98.02
40.85	104.81
30.02	70.23
23.2	90.55
52.39	36.88
36.06	72.03
41.63	42.11
56.04	72.5
30.15	73.79
48.17	33.14
24.6	93.05
32.2	42.11
37.05	45.4
28.18	48.84
22.8	91.09
23.6	96.61
38.63	57.71
37.48	84.05
32.06	39
45.79	84.91
21.95	45
23.02	56.37
26.68	63.78
26.08	95.67
35.81	73.06
36.13	61.85
31.77	63.78
29.16	81.06
35.36	66.48
25.24	35.61
25.61	40.2
23.35	42.8
21.95	66.48
22.36	99.3
22.02	43.17
26.25	38.83
27.46	44.41
31.26	32.31
32.89	55.46
31.06	57.27
43.14	80.92
26.42	58.82
32.2	72.44
47.01	67.23
22.36	44.94
48.38	63.07
32	70.61
36.72	49.66
48.42	53.08
64.03	91.44
76.42	55.07
50.12	57.63
58	51.09
35.78	68.48
39.45	50.91
36.88	45.4
52.5	95.72
48.83	49.2
39.4	78.92
41.23	46.86
42.05	43.27
55.46	40.25
30	45
34.18	52.39
37.05	34.21
40.11	34.99
98.62	45.4
36.35	51.61
48.09	42.95
59.54	30.89
62.48	35.11
91.21	74.11
30.53	31.11
67.74	97.2
23.54	58.14
73.43	64.41
33.6	52.95
59.14	60
41.79	113.65
50.09	36.06
43.86	30
50	36.22
43.86	36.88
54.04	41.23
69.86	28.28
34	74.67
57.27	47.54
84.4	29.73
53.85	72.03
44.94	48.08
35.38	118.88
78.1	48.37
47.41	32.25
50.61	27.79
43.01	80.99
65	92.13
37.58	51.88
47.17	84.12
38.01	51.11
30.68	32.56
40.16	44.72
28.07	74.03
41.68	38.21
28.23	46.52
52.15	42.76
26	79.7
39.62	33.29
31.89	47.41
23.09	189.21
24.33	54.08
25.61	72.56
31.4	53.16
33.62	57.94
31.83	61.85
40.2	90
30.46	53.08
18.79	51.79
35.11	36.13
21.02	60.75
49.93	49.93
61.13	72.5
37.64	84.69
38.95	176.62
26.93	60.3
35.01	93.77
29.02	40.8
28.65	34.21
41.05	65.8
30.02	49.2
23.09	42.43
22.47	55.15
18.39	48
27.07	45.4
32.02
39.81
22
25
22.14
29
23.32
22.83
42.72
36.22
16.4
32.76
24.74
28.79
28.64
26
28.84
55.33
34.66
33.54
27.46
26.17
24.19
25.55
25.24
33.14
29.55
24.74
	96.08
	83.52
	144.22
	62.61
	88.81
	135.82
	123.55
	54.41
	74.73
	103.77
	68
	68.12
	92.09
	108.3
	132.48
	103.23
	94.83
	83.24
	73.43
	96.33
	113.7
	24.33
	121.66
	74.1
	57.63
	55.32
	59.09
	78.75
	63.64
	71.56
	70.8
	51.26
	28.46
	40.8
	61.85
	96.42
	91.44
	48.09
	68.48
	78.23
	67.42
	49.66
	54.33
	87.82
	51.35
	123.55
	46.96
	81.5
	84.91
	90.45
	76.66
	78.79
	106.45
	38.47
	67.47
	46.17
	105
	61.19
	42.19
	47.54
	90.8
	102.02
	102.08
	65.51
	60.03
	85.91
	136.02
	50.64
	62.77
	41.23
	122.8
	133.42
	57.72
	38.47
	49.19
	88
	38.42
	84.1
	48.08
	56.6
	35.78
	43.68
	42.19
	34.18
	51.92
	55.79
	46.52
	56.92
	39.12
	24.19
	44.29
	95.48
	94.73
	34.99
	60
	45.1
	37.95
	39
	53.08
	84.05
	60.37
	164.34
	62.64
	52.48
	51
	44.05
	77.28
	46
	34.53
	44
	48
	47.54
	109.84
	29.53
	53.74
	44.41
	42.05
	38.21
	50.64
	26.08
	38.05
	40.5
	30.53
	48.17
	56.04
	42.05
	58.31
	45.12
	42.8
	48.7
	112.87
	40.5
	84.38
	103.77
	45.34
	49.2
	62.64
	53.67
	56.37
	46.57
	52.48
	77.89
	107.33
	64.2
	82.76
	45.1
	54.08
	98.67
	37.2
	80.5
	49.68
	36.88
	34.99
	54.04
	77.9
	76.55
	60.17
	95.71
	90.51
	35.38
	42.8
	56.04
	50.99
	62.29
	59.23
	34.06
	36.06
	44.27
	42.05
	98
	51.42
	64.9
	36.06
	40
	88.09
	44.18
	74.03
	26
	38.21
	54.04
	42.94
	32.56
	44.41
	31.89
	36.13
	36.62
	66
	66.07
	46.67
	73.43
	59.36
	56.32
	72.11
	72.8
	120.07
	55.71
	97.67
	45.34
	126.49
	68.47
	90.44
	58.86
	67.08
	63.66
	79.25
	68.35
	52.04
	102.86
	75.47
	74
	50.64
	54.41
	96.21
	123.55
	68.26
	82.61
	42.43
	68
	47.54
	79.25
	77.82
	65.12
	60.47
	42.76
	80.99
	53.14
	87.68
	64.03
	27.86
	27.86
	38.05
	56.46
	72.25
	46.69
	133.22
	54.59
	68.73
	44.27
	64.03
	44.18
	57.27
	136.82
	48.83
	34.41
	43.91
	55.32
	239.02
	53.37
	31.62
	33.11
	31.62
	48.27
	43.97
	41.59
	79.56
	37.58
	45.97
	31.62
	50.12
	27.79
	56.92
	58.55
	147.03
	123.44
	32.06
	84.59
	112.02
	62
	72.69
	50
	85.51
	67.23
	54.15
	113.84
	50.99
	75.18
	76.66
	86.02
	72.72
	100.66
	68.03
	33.11
	40.25
	48.37
	81.04
	82.61
	41.23
	32.56
	46.39
	38.21
	36.06
	40.79
	30.53
	52.8
	34.93
	34
	43.68
	38
	26.68
	32.06
	35.78
	32
	28.07
	42.52
	34.23
	32.25
	38.83
	49.4
	33.53
	32.25
	68.41
	36
	41.62
	60.53
	45.34
	30
	31.24
	31.24
	35.44
	49.4
	29.97
	28
	35
	24.33
	44.72
	31.05
	36.06
	38
	28
	33.11
	111.16
	88.3
	62.77
	36
	62.03
	37.2
	41.76
	121.75
	146.7
	197.68
	52.15
	50.64
	145.56
	100.02
	60.83
	78.23
	114.16
	107.54
	90.05
	111.36
	165.11
	30.15
	88.77
	56.04
	52.15
	48.37
	53.14
	64.56
	32.8
	52.15
	66.48
	34
	65.79
	75.29
	102
	24.04
	52.15
	53.01
	41.3
	65.51
	84.38
	100.5
	55.32
	58.14
	74
	63.66
	105.68
	93.05
	120.93
	132.03
	145.99
	117.15
	136.06
	60.3
	80.5
	108.37
	127.32
	97.58
	111
	90.45
	128.16
	156.03
	195.09
	99.18
	85.8
	105.34
	89.44
	60
	60.53
	40.2
	44.18
	116
	93.3
	101.98
	126.49
	78.79
	100
	116.07
	121.46
	129
	120.07
	81.58
	75.15
	93.64
	48.33
	55.57
	110.06
	116.48
	136.24
	130.6
	104.31
	126.04
	87.05
	73.55
	73.79
	78.06
	101.98
	121.66
	84
	140.91
	209.99
	138.68
	69.05
	56.57
	59.46
	148
	155.8
	184.39
	73.76
	157.58
	76.11
	130.29
	127.12
	116
	70.77
	141.37
	123.48
	131.03
	85.04
	116
	80.1
	76.94
	83.24
	84
	65.12
	65.97
	78.79
	56.14
	65.61
	125.54
	75.47
	65.12
	77.67
	72.11
	30.53
	36.72
	44.05
	54.92
	52.35
	26
	72.44
	36.5
	46.96
	36.25
	45.1
	46.96
	45.7
	45.1
	55.07
	54.33
	67.68
	26.68
	44.41
	64.03
	44.05
	43.17
	82.02
	49.4
	38.42
	34.99
	29.73
	41.23
	58.14
	38.63
	56.57
	47.41
	51.61
	42.52
	36.77
	46.17
	34.23
	42.38
	47.2
	42.94
	38.83
	43.86
	50
	47.54
	45.34
	48.08
	51.88
	28.07
	48.04
	69.03
	46.1
	51.88
	54.59
	62.77
	54.82
	42.52
	76.03
	54.04
	124.6
	101.61
	86.02
	147.11
	38
	69.86
	44.05
	40.2
	46.17
	30.59
	30
	36.5
	34
	46.69
	44.18
	132.98
	56.04
	81.5
	45.1
	56.92
	66.07
	151.91
	54.04
	86.02
	28.28
	40.2
	45.12
	39.45
	29.53
	41.23
	38.42
	88.57
	41.62
	38.21
	62.13
	55.17
	48.08
	30.53
	43.08
	52.5
	60
	72.25
	44.94
	38.05
	37.36
	32
	42.38
	47.54
	69.05
	78.06
	34.67
	28.84
	80.41
	33.06
	58.8
	31
	52.2
	72.03
	63.29
	111.09
	60.47
	86.02
	64.41
	68.12
	60.96
	122.41
	67.08
	95.34
	35.78
	32
	42
	58.14
	29.73
	32
	28
	32.25
	50.04
	34.99
	43.68
	78.75
	46.96
	48.37
	49.2
	58.25
	101.51
	61.19
	48.37
	43.68
	36.13
	48.09
	33.14
	33.14
	33.14
	42
	37.59
	87.36
	78.52
	81.22
	39
	40.8
	45.1
	83.57
	51.09
	54.08
	55.8
	48.37
	29.73
	32.8
	40.25
	40.25
	45.26
	35.38
	31.11

## Sheet: Fig. 5e
OCR (pmol/min)
time (minutes)	PTPMT1 Wt			PTPMT1 ΔT
1.30847	104.356	86.0349	120.906	50.2996	42.5239	15.8627
7.76727	91.5689	80.0255	113.119	40.0649	39.1578	16.0726
14.2247	91.7396	76.14	109.429	37.4522	37.0526	15.1231
20.7689	34.496	30.2883	39.3684	28.1474	25.5273	17.7023
27.2264	34.996	30.9925	39.7794	28.615	26.2217	16.7671
33.681	34.3438	31.6824	40.7856	31.9871	27.2354	17.7585
40.2172	170.104	134.406	192.381	55.2062	53.4608	28.8181
46.6702	173.711	152.443	218.034	54.6753	56.8386	30.4939
53.1243	172.058	153.813	221.221	53.0695	56.8353	30.6878
59.6586	10.7768	10.2632	10.0297	18.3373	20.2821	4.70024
66.1181	13.066	13.7299	15.006	22.5931	26.1388	7.54005
72.5783	13.268	14.6488	16.2064	23.7733	22.3583	6.03721
OCR/ECAR Ratio
PTPMT1 Wt			PTPMT1 ΔT
2.21717	1.98828	2.39645	1.55228	1.1321	0.715314

## Sheet: Fig. 5f
	log2FoldChange	padj
Cox6a2	7.36612	2.61e-29
Scart2	5.13013	7.37e-07
Trdv4	4.94615	5.71e-07
Gm33707	4.62925	7.5e-32
Slc7a3	4.49775	1.2e-146
Prtn3	4.35163	1.9e-05
Slc18a2	4.21778	2.28e-05
B4galt6	4.15155	1.96e-05
Emp2	4.14555	1.14e-15
Thsd4	4.08768	1.68e-05
Aldh1l2	4.07209	7.04e-89
Slc24a3	3.93492	7.52e-28
Angptl6	3.86974	5.23e-94
Atf5	3.86452	6.7e-202
Rps12-ps7	3.85981	2.56e-05
Try5	3.8466	4.44e-31
Scart1	3.84381	3.16e-05
Clec4n	3.8431	2.34e-09
Pax5	3.7428	5.92e-10
Clec4e	3.70516	3.69e-08
Hpcal4	3.67219	4.65e-05
4930543E12Rik	3.66316	4.04e-05
Pirb	3.6416	5.95e-06
Cybb	3.60821	3.98e-09
Flt3	3.56459	1.09e-05
Fcer2a	3.53924	1.1e-11
Rab38	3.53319	6.67e-32
Cdr2l	3.51433	1.35e-28
Mpo	3.47823	0.000171
S100a8	3.42597	0.000187
Soat2	3.39595	5.04e-57
Il22	3.37056	7.15e-05
Mcpt2	3.35803	3.69e-05
Lpl	3.34519	2.55e-07
Try4	3.32605	3.06e-08
Siglecg	3.3099	1.85e-06
Cav1	3.29684	0.000134
Ncr1	3.27757	1.74e-05
Avil	3.25198	2.18e-17
Acod1	3.23229	5.03e-06
H2-Aa	3.1984	1.2e-19
Pla2g7	3.19672	1.86e-05
Glrp1	3.18825	2.8e-09
Gda	3.13691	6.08e-05
Tgfbi	3.13245	8.24e-56
Ly86	3.1086	1.96e-06
Gpnmb	3.10121	5.53e-05
Pik3r6	3.06283	6.03e-08
Prss34	3.05509	0.000121
Pdgfc	3.0424	1.21e-31
Tlr4	3.0413	1.79e-07
Trgj1	3.02192	2.71e-07
Csf2rb2	3.0195	0.000235
Trgv4	3.00496	6.7e-20
Cxcl16	2.988	9.08e-09
Gata2	2.98378	0.000157
Clec4d	2.9718	0.000185
Cd63	2.95932	1.57e-10
Hp	2.95739	0.000103
Tnfaip2	2.9531	1.52e-06
Csf1r	2.95104	0.000296
H2-M2	2.9345	0.000124
Elane	2.92208	0.000372
Phyhd1	2.91224	2.1e-26
Anpep	2.91065	1.06e-06
Cd19	2.90551	7.22e-19
Ccl6	2.90321	1.69e-07
Slc6a9	2.89543	5.2e-103
Ctsh	2.87223	6.32e-09
Ly6d	2.87139	2.3e-09
Cd33	2.84843	2.84e-07
Igsf6	2.84056	0.00052
Ccr1	2.83922	2.01e-05
Tff1	2.82948	1.1e-19
Lpcat2	2.8193	0.000155
Ighj2	2.81297	0.000534
Gm49708	2.81205	3.88e-08
Htr1b	2.80909	1.38e-06
Npr2	2.79169	3.05e-09
Fcrla	2.76108	6.34e-05
Lyz2	2.75936	5.87e-05
Tyrobp	2.74807	2.34e-06
Ccl20	2.74691	4.53e-39
Slc7a11	2.73611	4.15e-11
Trdc	2.72263	6.6e-29
Ostn	2.69809	0.000655
H2-Eb1	2.69613	1.44e-14
Pira2	2.68869	0.000542
Ighg2b	2.6846	3.69e-09
Trdv5	2.6816	2.11e-15
Jdp2	2.67596	5.02e-45
Apol7c	2.6664	0.000694
Gm44168	2.6492	4.95e-10
Trgv3	2.64865	9.47e-06
Trgc1	2.64156	4.14e-25
Clec5a	2.64089	0.000185
Ccl9	2.61217	2.62e-06
Klrc3	2.59384	1.32e-05
Marchf1	2.59154	0.00046
Psg17	2.59013	7.9e-05
Greb1	2.58816	1.85e-06
Mmp25	2.58708	0.000423
Dnajc6	2.58483	1.71e-08
Lhfpl2	2.58119	5.8e-20
Ccl17	2.58115	7.72e-06
Clec7a	2.58098	0.000123
Klrb1b	2.57932	4.76e-07
Slc11a1	2.57868	0.000756
Gzma	2.57774	3.36e-11
Plac8	2.57516	1.76e-16
Ddit3	2.55113	1.55e-35
Rab44	2.54508	0.000645
Trgv1	2.5436	1.61e-09
Lhx6	2.52904	4.17e-53
Gm28035	2.52578	0.00014
Trp53cor1	2.52481	1.11e-12
Dclk1	2.51828	3.04e-26
Ms4a1	2.51825	2.61e-07
1700029J07Rik	2.49085	9.56e-12
Sirpa	2.4816	2.22e-05
Alox5	2.47875	0.00013
4931431B13Rik	2.47516	0.000935
Inhba	2.44918	6.24e-34
Gm37795	2.43649	3.73e-08
Trib3	2.41659	2.9e-58
Gm19585	2.41322	3.81e-12
Cntn1	2.40706	0.000363
Havcr1	2.37918	0.001216
Pdzk1	2.37543	0.00015
Sp8	2.3753	0.001211
Bpifc	2.37295	3.01e-12
Brd3os	2.36736	3.63e-09
B230303A05Rik	2.353	0.000145
mt-Rnr1	2.34713	1.33e-32
Trdj1	2.33996	0.001234
Cdh10	2.33988	0.000186
Blk	2.32734	7.21e-07
Sh2d1b1	2.30553	1.91e-08
Ddr1	2.30325	3.78e-67
Gm45838	2.29786	2.24e-05
Gm42743	2.29781	0.000428
Foxo6	2.2941	6.91e-07
Il1rl1	2.29345	4.41e-08
Batf3	2.293	3.7e-18
Arhgap20	2.27809	5.99e-08
Asic3	2.27496	9.62e-05
Hck	2.26503	0.000883
Six4	2.25804	1.38e-11
Cyb5r1	2.25535	2.54e-91
Atp1a3	2.24896	3.78e-21
Chst3	2.24059	0.000616
Klrc2	2.23744	6.59e-22
Fam167a	2.23621	2.41e-10
Gzmc	2.23479	6.68e-13
Gas7	2.23224	9.35e-07
Lcn2	2.2268	0.001606
Cpeb3	2.22428	2.33e-09
Ncald	2.22162	4.09e-12
Mef2c	2.21817	1.54e-07
Blnk	2.21286	1.19e-13
Galnt14	2.21218	1.3e-14
Gm20692	2.21168	5.02e-05
Il17f	2.20736	1.62e-16
Pknox2	2.20632	0.001259
Baiap3	2.20483	1.93e-07
Ank2	2.20314	7.42e-05
Klra5	2.20054	1.26e-07
Dleu7	2.19906	1.13e-09
Lgals4	2.19694	2.77e-30
Zfhx3	2.19647	7.65e-09
Ppp2r2c	2.19385	1.72e-12
Ube2ql1	2.18921	8.84e-09
Klrk1	2.18549	9.38e-15
Crtam	2.18099	2.38e-42
Mmp2	2.18081	0.001752
Clec12a	2.15276	2.59e-07
Matn2	2.15203	2.58e-12
Il17a	2.15121	9.48e-06
Abca13	2.14795	4.51e-05
Ighg1	2.13015	0.000351
Soga1	2.12504	3.84e-05
Enpp5	2.12246	3.81e-07
Scn4b	2.11565	1.63e-10
Mcemp1	2.11322	0.000938
Fcgr2b	2.10995	1.19e-05
Gm867	2.09912	1.62e-10
Cables1	2.09895	7.69e-11
Myh15	2.09787	9.49e-21
Gcnt2	2.09387	1.4e-121
Srpk3	2.09296	0.002016
Xcl1	2.08532	8.22e-46
Gm5577	2.08529	1.32e-21
Nupr1	2.07417	2.66e-21
Mcpt1	2.07315	0.002176
Gm37176	2.06898	0.000418
AI504432	2.06264	6.85e-12
Prss50	2.05873	0.000782
Camp	2.052	0.002044
Cd22	2.04853	2.33e-05
Mob3b	2.04523	1.61e-56
Ppm1e	2.04109	0.00053
Insyn1	2.03397	0.000615
Iglc2	2.0318	0.000338
Prlr	2.02838	5.29e-12
Spns2	2.02792	0.00052
Gzmb	2.02391	9.73e-07
Pxdc1	2.0201	3.5e-10
Wnt10b	2.01869	3.87e-47
Rgs18	2.01555	2.78e-07
Stard5	2.0134	2.54e-55
Itgax	2.01046	0.002039
Pou2af1	2.00702	3.93e-20
Dnah10	2.00701	0.002009
Pira1	2.00296	0.002405
Sema6d	1.99962	4.15e-05
Igkc	1.98595	1.36e-21
Sox13	1.98567	0.000592
Bst1	1.97875	0.000473
Gpr34	1.97845	5.33e-33
Nxph4	1.97766	2.42e-07
Cd244a	1.9734	1.08e-08
Fbln5	1.96856	0.000532
E130102H24Rik	1.96427	0.000123
Napsa	1.96211	1.38e-05
Gbp8	1.95473	1.65e-09
Bhlhe41	1.95427	3.84e-05
Gm16094	1.9525	0.000901
Klra4	1.95174	0.000402
Cd180	1.94388	0.000153
Adgrg5	1.94154	7.65e-08
Aldh3b1	1.93954	0.000733
P2rx2	1.9382	0.000935
Igha	1.93816	1.49e-20
Chac1	1.93759	3.07e-22
Ighj1	1.93675	0.000402
Slc37a2	1.93602	4.13e-28
Fcer1a	1.93179	0.002815
Cysrt1	1.93162	2.07e-06
Itga1	1.9314	1.76e-06
Cd200r4	1.93088	9.39e-05
Csprs	1.9295	0.000336
	1.92073	1.47e-08
Ermn	1.91859	0.001543
Ccl22	1.91533	0.000259
Satb1	1.91472	7.12e-39
Iglc3	1.91413	0.000719
Paqr3	1.90902	2.08e-25
Klrc1	1.90828	8.25e-43
Cd79a	1.9074	1.51e-09
Gm50218	1.90728	3.04e-06
Hlf	1.90608	1.91e-07
Ccr2	1.90575	4.26e-05
Prss46	1.9027	2.57e-06
Emid1	1.89741	7.1e-10
Klrb1c	1.89424	0.000203
Hpgds	1.89389	3.76e-17
Rtn4rl1	1.8885	1.3e-15
Il9	1.87431	5.61e-10
2010016I18Rik	1.87164	7.77e-09
Ms4a4c	1.87087	2.13e-07
Lilrb4a	1.86783	0.000262
Syp	1.86658	1.2e-26
Tgfb1i1	1.86603	5.64e-10
Glce	1.8656	4.75e-40
Ak5	1.86459	3.78e-43
Gpr176	1.85811	1.97e-05
Gm10638	1.85085	1.94e-05
Cd160	1.84925	3.27e-17
Nalf1	1.84859	4.34e-05
Fcer1g	1.84569	1.02e-10
Cth	1.84533	9.4e-14
Apol7b	1.83757	1.52e-08
Zeb2	1.83281	6.01e-08
Ahrr	1.83148	1.73e-09
Vipr2	1.8304	2.62e-06
Gbp11	1.82717	0.00011
Lat2	1.82571	3.49e-12
Jchain	1.82225	0.003476
Slc7a2	1.82113	2.33e-12
Cd163	1.81903	0.003494
Pde3b	1.81054	2.38e-41
Adh1	1.81051	2.43e-06
Evpl	1.80486	1.25e-37
Gm45353	1.80246	0.000194
Mmp12	1.79931	0.00238
Bc1	1.79306	2.72e-05
Cd34	1.79189	0.003839
Baalc	1.79052	0.00046
Sarm1	1.78393	2.31e-10
Kcnk12	1.78333	0.000645
Srxn1	1.78312	1.05e-25
Snora57	1.77957	3.87e-11
Fgfr1	1.77786	1.25e-12
Bcl11a	1.77596	1.46e-08
Areg	1.77593	8.55e-13
Srgap3	1.77012	2.42e-08
Shb	1.76939	4.25e-14
F10	1.76096	0.003129
Smim3	1.76052	1.54e-58
Jup	1.75934	9.31e-17
Runx2	1.75893	1.29e-15
Gprasp2	1.75862	7.18e-05
Il1b	1.75807	0.004103
Cspg5	1.7575	9.29e-07
Ophn1	1.75555	1.71e-06
Klf4	1.75492	6.92e-35
Kifc3	1.7542	6.99e-49
Tbc1d9	1.75347	0.002593
Slc27a6	1.74532	1.44e-10
Gbp9	1.74466	1.28e-09
Fbxo2	1.74128	1.22e-21
Sesn2	1.74002	8.22e-46
Cxxc5	1.7386	3.29e-21
Wdfy4	1.73831	1.63e-13
Gm43467	1.73489	1.09e-10
Casp1	1.73388	1.74e-10
Pla2g4a	1.73182	0.002475
Apol7e	1.73173	1.15e-08
Chil3	1.72906	0.004001
AA467197	1.72646	4.12e-15
Gm43314	1.72617	0.003337
Pdgfrl	1.7219	1.11e-09
Spry2	1.72177	8.65e-11
Tmem121b	1.71749	8.43e-14
Gab2	1.71527	1.84e-39
Gm15850	1.71412	0.00061
Dok3	1.71093	3.3e-06
Sec31b	1.71036	1.21e-08
Spi1	1.70988	0.000429
Acot2	1.70492	4.72e-33
Slc8a1	1.70373	0.001691
Npnt	1.70163	6.07e-15
Slc1a4	1.69931	2.95e-83
Cpa3	1.69808	0.004662
Lrrk1	1.69745	1.14e-05
Snhg12	1.69078	1.36e-26
Prr5	1.69065	6.24e-13
Tdrp	1.68716	5.6e-20
Bend6	1.68683	2.13e-17
Cubn	1.67974	2.28e-06
Tm6sf1	1.67547	1.75e-07
Dtx4	1.67324	6.24e-19
Fcrl5	1.66838	0.002025
Ccnd1	1.66705	0.000119
Fpr2	1.66116	0.004932
Mtus1	1.65983	0.000619
Gm33104	1.65578	1.15e-05
Bdh2	1.65023	4.99e-09
Ovgp1	1.64954	1.94e-08
Agap1	1.64851	7.77e-22
Clnk	1.64751	3.98e-08
Stab1	1.64692	6.71e-29
I830077J02Rik	1.64337	9.17e-11
Cebpa	1.64186	0.001789
Akr1b8	1.6349	4.13e-12
Stc2	1.63373	1.65e-10
Acrbp	1.63047	1.23e-13
Slc16a10	1.6259	1.69e-32
Snord87	1.62577	0.000301
Gzmd	1.62332	0.004653
Gm26801	1.62192	1.14e-06
Tbxas1	1.62186	0.002545
Bend4	1.61725	8.81e-13
Msr1	1.61615	0.004185
Rem2	1.60871	8.56e-14
Rhov	1.60787	0.000377
Elfn2	1.59964	3.28e-05
Cd93	1.59227	0.000101
Trdv2-2	1.58971	2.5e-05
Mef2b	1.58402	0.000205
Eno2	1.58207	6.68e-15
Runx2os1	1.57763	0.000801
St3gal6	1.57708	6.59e-13
Foxs1	1.57625	0.001231
Nr1d1	1.57515	7.59e-19
Sox7	1.57012	0.00219
Hrh3	1.56801	7.52e-26
Lamc3	1.56701	2.46e-08
Has3	1.56573	7.34e-08
Tspan7	1.56543	3.4e-10
Pomgnt2	1.56475	0.000936
Slc4a4	1.56053	4.88e-06
2610307P16Rik	1.55446	0.004332
Mkln1os	1.55112	0.001587
Acpp	1.54996	1.46e-07
Tcf7l2	1.53319	1.13e-05
Six1	1.52771	1.16e-12
Gm49284	1.52524	1.47e-07
Tuba8	1.52358	0.001754
Atp6v0d2	1.52313	0.004617
Itgae	1.52218	4.03e-12
Klrb1f	1.52197	0.002545
Tgfb3	1.52112	7.21e-08
Zfp651	1.51995	0.000265
Lrrk2	1.51798	7.26e-08
2900076A07Rik	1.51623	6.58e-08
Thbs1	1.5142	1.1e-30
Marveld1	1.5127	1.03e-84
B930059L03Rik	1.50952	0.002669
Grb10	1.5078	1.8e-05
Gm23201	1.50695	2.33e-05
Gm43549	1.50584	3e-05
Gm2629	1.50315	2.31e-09
Gm30292	1.50233	1.8e-13
Sorl1	1.50193	1.46e-10
Tle2	1.50113	5.5e-07
Cd46	1.50069	3.48e-07
Tbx6	1.49874	1.92e-11
Brdt	1.49873	3.47e-13
Apbb2	1.49864	1.61e-15
Pid1	1.49684	7.38e-14
Sh3pxd2b	1.49551	0.00137
Pltp	1.49412	0.000355
Gpt2	1.48868	8.41e-22
5930430L01Rik	1.48311	0.000767
Anxa3	1.47702	4.48e-24
Ctla2a	1.477	1.49e-11
Cd7	1.47656	9.39e-13
Trgc4	1.47412	1.13e-14
Gm15832	1.46991	4.11e-08
Bbc3	1.46965	1.16e-23
Hic1	1.46711	9.15e-09
Themis2	1.46489	0.004829
Itga2b	1.46371	9.64e-05
BC050972	1.46358	0.000775
Gm44597	1.462	1.52e-05
Maml2	1.46092	9.49e-11
Plcg2	1.46006	7.16e-11
Rnase6	1.45969	0.003333
Klra8	1.45943	0.003845
Gm43890	1.45902	0.001274
Nhsl1	1.45861	4.99e-10
Ms4a4b	1.45712	3.32e-41
Sox12	1.45578	4.81e-19
Klre1	1.4476	0.000198
Arhgef17	1.44212	2.3e-09
1810020O05Rik	1.44202	0.004518
Cyp2r1	1.44091	2.07e-05
Asns	1.43715	1.32e-23
Lmo4	1.42937	6.13e-37
Cxcr5	1.42852	1.1e-19
Padi4	1.42827	0.004702
Padi2	1.4272	1.44e-19
Cst7	1.42697	5.29e-30
Guca1b	1.42688	9.63e-06
Hhex	1.42685	0.000405
C230024C17Rik	1.42287	7.25e-09
Syn1	1.42105	1.2e-16
Cul9	1.41941	7.11e-21
Ly6c2	1.41581	7.15e-06
Shfl	1.41093	1.58e-15
Ociad2	1.40729	3.14e-10
5033430I15Rik	1.40207	3.44e-08
Il4i1	1.4013	7.91e-09
P2ry14	1.4009	0.000101
Neurl3	1.39969	2.92e-36
Zfr2	1.39899	4.71e-08
Mcoln2	1.39524	0.000146
Olfm2	1.39483	1.35e-27
mt-Rnr2	1.3938	1.05e-18
Atp2a1	1.39287	0.001682
Marcks	1.39206	3.23e-19
Catsperg1	1.38869	2.54e-07
Gm15417	1.38139	2.27e-06
Ctla2b	1.38017	1.92e-09
Gm17249	1.37789	0.000267
Pdlim5	1.37749	1.21e-24
Olr1	1.37377	3.63e-07
Vegfc	1.36948	0.000883
Tnfrsf21	1.36929	6.18e-06
Klrd1	1.3676	4.42e-13
Gm14286	1.36617	0.003269
BC048644	1.36377	0.001852
Slc38a6	1.36197	3.01e-15
Gm48619	1.36172	0.001083
Dcdc2b	1.36018	0.000616
Zfp516	1.35984	0.00051
Dapk2	1.35779	5.73e-05
Frmd4b	1.35684	4.27e-06
Gm21781	1.35672	1.43e-05
Fam83g	1.35566	1.49e-33
Spef2	1.355	2.5e-13
Tnfsf8	1.35442	1.01e-22
3300005D01Rik	1.3537	0.001714
Snora73a	1.35368	0.00256
Notch3	1.34996	1.59e-06
Lonrf3	1.34897	3.27e-17
2410006H16Rik	1.34752	5.35e-11
Cela1	1.34734	7.23e-10
Tincr	1.34734	6.44e-07
Slc7a8	1.34679	0.002146
Sytl3	1.34218	4.76e-06
Tmprss3	1.34212	8.01e-17
Sort1	1.34107	0.002446
Ggt5	1.34028	0.004248
Msantd1	1.33607	3.58e-07
Cfp	1.33408	4.15e-09
Sv2a	1.33377	3.62e-09
Gm13054	1.33059	0.003287
Cdh1	1.32625	3.51e-08
8430422M14Rik	1.3223	0.00187
Gm37309	1.31641	0.000629
Src	1.31626	3.45e-29
Ahnak	1.31062	2.05e-05
Ret	1.30502	2.29e-11
Aplp2	1.30163	2.16e-27
Gm26812	1.30102	0.001281
Il12rb2	1.29769	0.001508
Lmna	1.29614	3.33e-08
Hectd2	1.29066	1.22e-17
Dlg2	1.28822	1.49e-15
Gm15952	1.28815	0.002088
Lrrc51	1.28658	8.05e-07
	1.28339	3.02e-09
Cldn12	1.27864	4.34e-10
Tcp11l1	1.27815	4.87e-05
Ncs1	1.27527	6.36e-49
Zfp2	1.27518	3.16e-05
Ugt1a7c	1.27513	0.003937
Glrb	1.27322	0.002404
Pdgfa	1.27147	0.0004
Sema6c	1.26843	8.35e-14
Atxn1	1.26765	4.49e-07
Frg2f1	1.26727	2.59e-13
Snord89	1.26583	0.000816
Jaml	1.26555	9.29e-47
Shank1	1.26495	0.000173
Egf	1.26173	4.69e-05
Ccdc102a	1.26101	2.36e-05
Il1rn	1.26079	1.38e-31
Gm12258	1.26018	1.7e-08
Nhsl2	1.25642	0.000114
Sez6l2	1.2562	1.27e-05
Gm15834	1.25602	0.002923
Cbarp	1.25405	3.69e-27
Phldb3	1.25015	4.97e-18
Nim1k	1.24878	0.000128
Gm14421	1.24867	3.94e-05
Maf	1.24842	7.64e-16
Prdm8	1.24457	0.00363
Gm28529	1.24393	3.62e-05
Avpi1	1.24336	2.54e-08
S100a6	1.24023	6.6e-12
Hoxb3	1.24016	0.003362
Ndrg4	1.23868	1.85e-09
Pycr1	1.23788	1.29e-25
Mycn	1.23745	0.000605
C030015A19Rik	1.23452	0.000112
Nav2	1.23262	1.68e-05
Begain	1.23182	5.96e-11
Dennd5b	1.23154	0.000398
Hecw2	1.23129	2.6e-10
Pbld2	1.22994	0.00205
A230072E10Rik	1.2293	1.43e-05
Gm47283	1.22258	1.78e-06
Gm39526	1.22115	0.003762
H2bc27	1.22071	0.000883
Ttc39c	1.21914	5.18e-27
Rps12-ps5	1.21548	0.000423
Cers6	1.21499	4.47e-08
Amz1	1.21449	8.33e-13
Cxcr6	1.21226	4.39e-15
Hid1	1.21008	1.06e-23
Hyi	1.20878	9.44e-09
Gm42047	1.20826	0.00317
A430110L20Rik	1.20463	0.004865
Cfap418	1.20363	1.55e-25
1810062O18Rik	1.2031	1.63e-05
Maneal	1.20156	0.00043
Stac3	1.20124	0.000126
Bcar3	1.19874	0.002733
Sfxn4	1.19724	1.7e-05
Blcap	1.19547	4.9e-25
Gm12940	1.19274	1.66e-06
Gm12474	1.18949	0.001311
Zfp966	1.18935	6.42e-05
Plekhg3	1.18896	1.07e-06
Tmem132a	1.18874	6.8e-06
Gm38405	1.18356	1.63e-05
Tgfbr3	1.17901	1.9e-09
Rimkla	1.17898	0.000621
Ccn3	1.17891	5.7e-08
Rsph10b	1.17805	0.001275
Ephx4	1.17602	6.85e-06
Plekhm3	1.17568	3.67e-08
Ak1	1.17329	1.05e-08
Lrrc28	1.17017	2.39e-27
Gas5	1.16639	7.57e-12
Pkhd1l1	1.16513	1.57e-06
C3	1.16422	2.44e-06
Gtpbp2	1.16236	1.86e-19
Gm50107	1.16109	9.62e-06
F11r	1.15789	0.001878
C130036L24Rik	1.15556	3.42e-09
Fcgr3	1.15325	0.001408
Gm14027	1.15122	0.00046
Gm55594	1.15035	3.33e-06
Tnfrsf11b	1.14867	1.42e-14
Cdnf	1.14671	4.43e-07
Fam178b	1.14546	0.000344
Cryzl2	1.14503	6.61e-07
Neat1	1.13595	3.1e-07
Rhbdl1	1.1358	0.003384
Stard10	1.13465	2.51e-08
Fgl2	1.13365	1.71e-05
Mei4	1.1321	4.49e-09
Gm11714	1.13195	0.00018
Pck2	1.13087	4.03e-23
Kctd15	1.13072	0.000678
Dtx1	1.12961	0.000349
Npl	1.12896	0.001171
Dock5	1.12777	1.14e-05
Agbl3	1.12726	5.32e-06
Itga10	1.12577	3.49e-06
Eya2	1.12533	4.7e-05
Qrfp	1.12506	0.003384
Reps2	1.12366	3.05e-05
Prr5l	1.12343	1.03e-36
Adam8	1.12314	0.000497
Abhd15	1.1211	1.69e-05
Plekhf2	1.11656	1.13e-31
Arhgap27os2	1.11574	0.002702
Itga2	1.11097	0.000286
Reep6	1.1096	7.14e-06
N4bp1	1.10957	2.59e-14
Tnks1bp1	1.10943	1.48e-31
Fhad1	1.10883	0.000246
Malat1	1.10812	7.08e-05
H2-DMb1	1.10367	3.68e-05
Rab26os	1.10275	5.05e-06
Gm43379	1.10164	0.001061
Iyd	1.10098	0.003384
Sulf2	1.10053	0.000144
Tnfsf13b	1.09875	2.75e-05
Gfi1	1.09761	4.13e-12
Dennd3	1.09704	2.8e-05
Fosl1	1.09476	5.75e-11
Efna2	1.09063	0.001458
Zbtb26	1.09053	3.04e-09
Gm17767	1.08829	2.7e-05
Ciita	1.08314	0.000599
9930014A18Rik	1.08246	8.79e-08
Gm16278	1.0804	0.001162
Plin2	1.07874	1.57e-12
Adam12	1.07783	0.00028
Chst11	1.07777	1.89e-05
Arid5a	1.07473	9.5e-29
Dapk1	1.07339	2.06e-09
Tmem8b	1.07291	1.6e-09
Gm16124	1.07146	1.25e-05
Rnf180	1.07143	7.39e-30
Ahr	1.07097	9.37e-07
Kif5c	1.07023	7.86e-06
Rgs8	1.06982	1.69e-05
Prkcb	1.06949	1.06e-06
Dnm3	1.06939	3.87e-06
Ttc28	1.06855	3.26e-05
Prss23	1.06696	0.000228
BE692007	1.06691	0.000185
Gm45221	1.06573	0.002129
Zfp112	1.06475	0.000257
B230217O12Rik	1.06438	1.61e-05
Pald1	1.06275	0.003385
Plp1	1.06045	7.32e-05
Gm15506	1.06038	9.78e-05
Gm42868	1.05984	0.001363
Spib	1.05922	4.55e-06
Adcy5	1.05902	0.00271
Tsc22d3	1.05804	4.91e-09
Trgv2	1.05801	1.94e-05
Uvssa	1.05745	1.67e-05
Sox4	1.0568	1.6e-08
H2-Q5	1.05663	0.001243
Qpct	1.05646	0.001234
Snhg4	1.05595	2.94e-09
1500002C15Rik	1.05577	0.000426
Rnf128	1.05378	0.003642
Rps12-ps13	1.04715	0.001322
Dsp	1.04709	2.78e-08
Tlr7	1.04627	9.89e-09
Tsc22d1	1.04569	4.55e-21
Gm34006	1.04498	0.000692
Gm26510	1.04497	2.26e-07
Epg5	1.04404	2.73e-08
Rims3	1.04348	2.01e-09
Gm35363	1.04005	0.004449
Ksr1	1.03965	1.56e-11
Tbpl1	1.03908	2.11e-21
1700019D03Rik	1.0383	4.16e-09
Pik3ap1	1.03724	1.44e-13
Slc46a1	1.03705	4.72e-13
Col20a1	1.03584	7.08e-05
Fbxl12	1.03577	6.11e-12
Snord83b	1.03335	0.002999
Rps12-ps15	1.03327	0.001667
Amigo2	1.03067	1.07e-07
H2ac25	1.02967	0.001831
Gpat3	1.02821	4.68e-07
Lratd2	1.02644	8.6e-09
Lgals3	1.02608	7.29e-26
Dennd2d	1.02594	1.59e-43
Anxa1	1.02486	2.3e-05
Syde1	1.02482	0.001192
Rps12-ps14	1.02348	0.001747
5430405H02Rik	1.02337	4.33e-10
Gm46349	1.01968	0.004446
Zfp704	1.01933	0.000864
Gm17491	1.01843	6.91e-06
As3mt	1.01252	2.9e-05
Zfas1	1.01231	1.05e-05
Slc22a17	1.01164	4.75e-06
Tmem240	1.01142	1.75e-05
Snhg20	1.01065	2.8e-06
Mib2	1.00912	3.36e-32
Fmnl2	1.00755	8.67e-06
Prrt1	1.00586	1.54e-06
Gbp4	1.00508	0.001414
Gja5	1.00149	5.06e-05
Wnt11	1.00067	0.003415
Sapcd2	-1.00156	2.01e-17
Bnip3l-ps	-1.00158	3.93e-09
Map3k20	-1.00174	4.43e-09
Lca5	-1.00283	3.27e-07
mt-Cytb	-1.00511	5.29e-08
Gm30214	-1.00521	0.000766
Insig1	-1.01229	3.49e-35
Slc39a10	-1.0224	8.92e-09
Egln3	-1.02281	2.12e-09
Gm7979	-1.02358	0.000706
Pigz	-1.02389	8.68e-11
A630091E08Rik	-1.02433	8.2e-07
Gm4691	-1.02437	0.00014
Synpo	-1.02605	3.43e-07
Rgs11	-1.0289	2.07e-07
Hs3st3b1	-1.03005	5.17e-11
Galnt9	-1.0309	2.36e-10
Gm11960	-1.0315	0.002457
Slc9a3r1	-1.03318	4.79e-44
Pecam1	-1.03339	8.71e-22
Jmjd6	-1.03642	1.5e-10
Itga6	-1.03678	1.05e-10
Myo1e	-1.03737	8.62e-20
Rdh10	-1.03817	4.16e-17
3110045C21Rik	-1.03901	0.000763
S100a10	-1.04255	1.75e-07
Ephx1	-1.04324	1.95e-22
Acy3	-1.0435	0.002803
Gm15708	-1.04368	3.46e-05
Junb	-1.0469	1.6e-19
Cyp39a1	-1.04748	0.000725
Phf11	-1.04983	0.000894
Bnip3l	-1.05083	6.59e-12
Ifi203	-1.05107	2.62e-08
Pimreg	-1.05319	4.31e-27
Nfkbia	-1.05587	8.49e-34
Slc35d3	-1.05638	0.003356
Sdcbp2	-1.05645	3.28e-08
Kank2	-1.06008	1.06e-05
Car5b	-1.06442	1.27e-11
Mcf2l	-1.06755	0.001062
Cdc25b	-1.07074	1.59e-43
Pak4	-1.07308	1.6e-35
Tnfrsf9	-1.07324	1.8e-12
Hsf4	-1.076	9.45e-07
Gldc	-1.08157	1.78e-06
Arhgef11	-1.08159	1.79e-10
Serpinc1	-1.08487	1.42e-07
Sema7a	-1.0883	3.18e-14
Plpp1	-1.0923	4.24e-05
Vwa1	-1.09266	0.000655
Myadm	-1.09531	1.08e-10
Tube1	-1.09629	3.72e-14
Reep1	-1.09764	1.31e-05
Idi1-ps2	-1.09816	1.3e-08
Sdf2l1	-1.10334	6.13e-33
Stard4	-1.10494	2.49e-20
Pros1	-1.1062	5.3e-36
Idh1	-1.10717	2.63e-18
Smim10l2a	-1.10866	1.24e-13
Nanos1	-1.11374	1.59e-12
Map1a	-1.11578	3.57e-06
Atcay	-1.118	8.1e-14
Gls2	-1.11962	8.57e-15
Pgp	-1.12314	1.22e-16
Pglyrp2	-1.12316	2.96e-15
Nsg1	-1.13173	0.000156
Rgcc	-1.13215	8.7e-09
Dhcr7	-1.13288	2.42e-26
Dusp3	-1.13508	4.39e-08
Mmp17	-1.13702	0.000409
Coro2a	-1.13861	1.78e-28
Gpr146	-1.14152	4.52e-29
Xdh	-1.14727	2.14e-10
Il18r1	-1.14898	2.92e-30
Gm10505	-1.14938	2.29e-06
Cask	-1.15235	3.82e-16
Gm45705	-1.15322	2.61e-07
Wnt3	-1.15489	0.000566
Obsl1	-1.15747	0.001558
Samsn1	-1.1589	4.44e-21
Pgam1-ps1	-1.16039	0.00062
Map2	-1.16065	0.000336
Acat2	-1.16113	7.71e-24
Tubb2b	-1.16126	2.22e-13
Slco4a1	-1.16196	8.83e-16
St3gal5	-1.16347	2.06e-09
Acat3	-1.16384	1.66e-18
Acsl3	-1.1654	3.79e-40
Gm5873	-1.16861	1.25e-06
Mroh8	-1.17067	0.004775
Mapk11	-1.17174	6.11e-43
Lrp4	-1.17297	4.33e-05
Gm9247	-1.173	0.000725
Gm10566	-1.17399	0.00464
Trav14n-2	-1.18216	1.16e-13
Gm37090	-1.18666	0.001105
Rab37	-1.18852	8.96e-27
Ticam2	-1.18915	6.79e-14
Mif-ps4	-1.19395	2.19e-09
Trav14d-2	-1.19481	5.44e-14
Tnfrsf18	-1.19667	1.32e-12
Septin10	-1.19914	4.67e-16
Nt5dc2	-1.2002	4.98e-13
Gale	-1.20399	1.09e-15
H2-T24	-1.20962	5.26e-07
Dpf1	-1.21055	0.004727
Cym	-1.21366	0.0002
Gm43042	-1.21652	1.01e-24
Trp53i11	-1.22479	1.06e-19
Abcg1	-1.22562	4.54e-26
Ndrg2	-1.22697	3.69e-08
Lss	-1.23419	5.18e-19
Adamtsl5	-1.23699	0.003047
Pim1	-1.2392	4.53e-38
Tmem200b	-1.24166	5.8e-08
Hmgcs1	-1.24241	6.98e-36
2410004P03Rik	-1.24375	0.000196
Wipi1	-1.24394	6.15e-13
Gpld1	-1.249	8.76e-06
Apln	-1.25725	2.65e-10
Spag6l	-1.26007	0.001669
Elovl6	-1.26101	5.39e-18
Stom	-1.26358	2.08e-05
Lmo2	-1.26625	8.35e-05
Tasl	-1.2686	7.95e-10
Gna15	-1.27204	2.5e-22
Nsdhl	-1.27215	1.95e-28
Smim33	-1.27238	3.67e-16
Akap12	-1.28686	9.43e-10
Haao	-1.29229	3.86e-11
Arc	-1.29265	2.48e-10
Csgalnact1	-1.29625	2.27e-18
Trav14n-1	-1.29834	1.85e-15
Trav14d-1	-1.3018	8.2e-16
Bcl2l14	-1.30243	0.000422
Dusp23	-1.30306	1.1e-06
Fam162a	-1.30559	2.79e-09
Ccdc184	-1.31021	0.004288
Aldoart1	-1.311	0.004064
H2bc11	-1.31458	4.31e-11
Egln1	-1.3154	5.71e-15
H2bc12	-1.31698	8.59e-09
Prg4	-1.32097	8.04e-13
Gli1	-1.32179	0.000138
Wscd2	-1.32462	2.71e-09
Hspa1b	-1.32716	8.5e-06
Dnah7c	-1.32737	0.000437
Pfkfb3	-1.32958	3.56e-18
Fermt1	-1.33959	1.72e-29
Slc22a23	-1.34034	0.00043
B3gnt3	-1.34253	6.55e-13
Uaca	-1.34324	3.75e-05
H1f1	-1.34373	0.001001
Prkar1b	-1.34969	5.34e-19
Ciart	-1.35113	6.17e-11
Dbi	-1.35127	3.07e-13
Irf7	-1.35465	2.93e-06
Adssl1	-1.35653	6.39e-13
Cox7a1	-1.36043	0.000429
Col23a1	-1.36267	0.000478
Pdk1	-1.36407	1.38e-19
Extl1	-1.36518	1.76e-19
Gm5452	-1.36576	2.89e-05
Mif	-1.36721	6.47e-13
Fdps	-1.36839	1.6e-12
Slc14a1	-1.37062	8.15e-07
Hmga2	-1.37445	5.17e-05
Gm3200	-1.37655	0.000252
Rasgrp4	-1.37659	1.55e-07
Pdzk1ip1	-1.38196	2.16e-07
Sgk1	-1.38696	1.33e-38
Gm8483	-1.39151	1.78e-06
Milr1	-1.39254	4.37e-24
Ggt7	-1.39263	4.06e-14
Dhx58	-1.39419	1.95e-09
Hey2	-1.39849	0.000165
Hspa1a	-1.39912	1.1e-05
Tubb6	-1.40178	1.38e-25
Psd3	-1.40368	6.86e-10
Gm2574	-1.40628	1.12e-06
Hspa2	-1.40649	1.55e-05
Ankrd34b	-1.41043	0.000307
Nectin2	-1.41104	1.2e-06
Gm26512	-1.41417	0.002714
Efr3b	-1.4235	2.31e-08
Gm5138	-1.42701	6.89e-06
Fbln1	-1.42935	1.92e-32
Gm9790	-1.43074	1.86e-07
Gm3571	-1.43183	1.3e-12
Pkib	-1.43806	4.67e-08
Oas3	-1.43864	1.76e-06
Gm13882	-1.4414	0.00021
Podnl1	-1.44182	1.87e-22
Vldlr	-1.44183	2.33e-05
Col6a2	-1.44634	1.68e-05
Gm4654	-1.44737	0.000115
Ero1a	-1.4518	3.38e-12
Lad1	-1.45401	3.69e-34
Rab26	-1.45835	0.000165
Kbtbd11	-1.46448	8.58e-17
Bcam	-1.48093	9.6e-12
Gmfg	-1.48601	6.9e-19
Iqcg	-1.49034	2.61e-07
9630013D21Rik	-1.49106	6.62e-12
Grhpr	-1.49176	4.06e-13
Gcat	-1.49193	1.86e-12
Myb	-1.49384	2.16e-27
Ogdhl	-1.49428	3.69e-10
Nphp3	-1.49481	5.25e-10
Hilpda	-1.49568	1.18e-10
Atg9b	-1.49831	3.64e-19
Clybl	-1.50053	3.58e-08
Isg15	-1.5014	0.000392
Wdr54	-1.50333	5.82e-09
Krt87	-1.50583	1.76e-08
Fam13a	-1.50961	4.97e-05
Gm10384	-1.51007	3.12e-05
D430019H16Rik	-1.5114	7.66e-11
Galk1	-1.51296	1.98e-19
Cdcp1	-1.5151	0.000616
Fkbp1b	-1.51702	2.74e-05
Gm2308	-1.51703	1.31e-06
Acox2	-1.51823	2.62e-06
Hk2	-1.52157	3.83e-18
Bcas1	-1.52317	1.6e-06
Ldha-ps2	-1.52343	2.1e-17
Higd1a	-1.52407	7.17e-10
Aldoa	-1.53569	8.06e-23
Gm48878	-1.53668	0.003006
Pkp2	-1.53671	5.45e-07
Efna5	-1.53683	0.001322
Gm6166	-1.53709	8.16e-15
Fabp5	-1.5381	3.44e-22
Gmfg-ps	-1.53967	6.37e-07
Gm10481	-1.54224	1.5e-07
Pcx	-1.54359	5.03e-34
Gm5559	-1.54613	1.04e-19
Ldha-ps	-1.54804	2.95e-05
Gm12286	-1.54817	4.93e-09
Fam89a	-1.54933	3.43e-09
Gm5223	-1.55147	0.001966
Tnip3	-1.55697	3.11e-07
Fsd1l	-1.55798	9.39e-23
Gpr35	-1.55842	1.68e-05
Tfrc	-1.55897	3.94e-31
Gm16103	-1.56226	2.92e-11
Gm12033	-1.56432	3.73e-20
Gm13394	-1.56452	1.43e-20
D630039A03Rik	-1.5653	8.51e-27
Gm13546	-1.57135	2.27e-22
Gm10293	-1.57436	6.51e-05
9930022D16Rik	-1.57739	0.000473
Tcf7l1	-1.57837	5.83e-11
Gm10358	-1.58086	9.04e-06
Gm4217	-1.58216	4.99e-06
Rassf4	-1.58705	4.79e-11
Gm12416	-1.59107	0.001774
H1f0	-1.59278	2.51e-46
Cfap46	-1.59371	0.002514
D5Ertd605e	-1.59702	2.7e-05
Tmem273	-1.59882	7.76e-13
Ggn	-1.60098	0.003612
Hoxb9	-1.60447	0.000114
Tnfsf9	-1.60723	1.53e-11
Gm11951	-1.60867	0.000265
Gapdh	-1.60944	6.82e-26
Mapk13	-1.61299	0.002158
Cavin1	-1.61572	7.45e-07
Csrp2	-1.61799	1.28e-15
Nrgn	-1.62065	3.34e-22
Pglyrp1	-1.62326	5.23e-16
Ccdc33	-1.62634	0.003327
Pgam1	-1.63068	7.29e-39
Slc2a1	-1.6319	1.4e-27
Gm7251	-1.63873	0.003839
Cc2d2b	-1.64438	0.001101
Dio2	-1.64489	1.41e-05
Stap2	-1.64963	6.17e-17
Hs3st6	-1.65055	0.004965
Cd83	-1.65668	3.32e-41
Gm5944	-1.65741	0.002167
Sccpdh	-1.65935	1.66e-12
Ltbp2	-1.66283	1.83e-05
Gm10284	-1.66448	9.4e-07
Pafah1b3	-1.66454	1.49e-15
Lmo7	-1.66852	0.000563
Gm12070	-1.6722	4.13e-33
Npsr1	-1.68368	3.34e-08
Gm12537	-1.6873	3.21e-32
Igf2bp2	-1.68799	1.19e-22
Gm11474	-1.68971	0.00162
Gm2606	-1.6903	1.05e-27
Epor	-1.6913	0.001403
Gm7336	-1.6952	9.76e-34
Gm14760	-1.69649	7.96e-34
Gm12671	-1.69741	7.77e-34
Il3	-1.7004	6.54e-05
H19	-1.70089	7.71e-07
Rnf144b	-1.70371	2.18e-09
Ropn1l	-1.70656	0.001011
Tpi-rs5	-1.70751	0.002901
Avpr1a	-1.70787	3e-12
Gm10359	-1.70854	1.34e-34
Lamb1	-1.71054	2.92e-08
Gm2451	-1.71073	4.56e-13
Ldha	-1.71743	4.59e-35
Lypd8	-1.72206	2.42e-06
F2rl3	-1.7221	1.38e-26
Cgn	-1.72473	0.004261
Dcbld1	-1.72714	4.46e-05
Pgam1-ps2	-1.72937	2.96e-42
Fndc7	-1.73122	0.000987
Sh2d4a	-1.73228	0.001626
Gm3671	-1.73349	0.002716
Epas1	-1.73613	1.17e-13
Irag1	-1.73654	5.05e-11
Isg20	-1.74329	8.06e-13
A230005M16Rik	-1.74393	8.77e-06
Kcnip3	-1.74573	2.91e-10
Gm3839	-1.74704	9.07e-07
Gm5987	-1.74868	1.84e-06
Cpe	-1.75248	2.08e-15
Cacna1c	-1.75672	4.53e-05
Gapdh-ps15	-1.75783	1.05e-07
Bcl6b	-1.75783	1.15e-05
Eno1	-1.75848	1.57e-32
Gcm2	-1.76094	1.63e-10
Slc2a3	-1.76205	9.55e-14
BC035044	-1.76536	4.87e-08
Gm4609	-1.7698	4.86e-07
Eno1b	-1.77091	4.98e-31
a	-1.77922	1.72e-12
Slc2a6	-1.78007	3.91e-52
Gm7466	-1.78603	1.29e-12
Gm16008	-1.78606	0.000752
She	-1.78889	5e-30
Ube2l6	-1.79127	2.96e-08
Gm10642	-1.79187	2.27e-07
Scn9a	-1.79303	0.003536
Fah	-1.79401	6.75e-22
Phf11b	-1.80144	6.06e-32
Gbp2b	-1.80274	1.55e-06
Eaf2	-1.80569	1.39e-09
Wwc1	-1.80779	0.0014
Gm8865	-1.81001	0.00143
Nags	-1.81007	0.003453
Plce1	-1.81053	5.48e-05
Gm4518	-1.82676	2.04e-06
Cpm	-1.827	4.48e-25
C78197	-1.83578	1.43e-05
C5ar2	-1.8402	0.000433
Bcar1	-1.84581	3.19e-25
Sptbn4	-1.84584	4.74e-05
P4ha1	-1.84609	1.38e-52
Gm4735	-1.85059	4.16e-40
Snai2	-1.85194	0.003012
F630040K05Rik	-1.85906	0.003218
Shroom3	-1.86225	0.000165
Gm4335	-1.86242	1.02e-06
Gm5855	-1.86791	8.21e-24
Lyl1	-1.87024	2.73e-14
Gm10291	-1.87319	5.73e-07
Gapdh-ps16	-1.87348	2.97e-06
Fos	-1.87649	2.12e-23
Amotl1	-1.87894	8.32e-25
Nacc2	-1.88201	2.52e-14
Cphx1	-1.88203	0.002999
	-1.88203	0.002999
Dnah7b	-1.89718	1.25e-07
D13Ertd608e	-1.90326	6.6e-16
Tmod1	-1.90846	1.13e-16
Gm21762	-1.9111	2.29e-22
Pgk1	-1.91357	1.02e-28
Gm2445	-1.91738	7.13e-11
Bmerb1	-1.91818	1.96e-07
Elovl4	-1.91876	0.000912
Wtip	-1.92474	1.18e-08
Gm8055	-1.92873	0.002052
Slc5a11	-1.93605	0.000102
Gm9081	-1.9366	0.001196
Gm6992	-1.9372	1.71e-23
Smim35	-1.94133	0.000413
Pgm1	-1.94199	5.53e-26
Tgm1	-1.94529	2.43e-16
Gm10290	-1.94965	1.08e-05
Dnah7a	-1.95174	2.14e-24
Itih5	-1.95381	4.2e-18
Pgk1-rs7	-1.96648	5.89e-35
Gm5537	-1.96707	1.92e-34
Sell	-1.97881	1.04e-45
B9d1	-1.98043	3.77e-22
Map6	-1.98443	1.97e-23
Gm49735	-1.98593	0.001691
Cntnap1	-1.99318	2.37e-08
Vill	-1.99807	1.75e-14
Gm11814	-1.9993	6.8e-06
Pld4	-1.99999	6.04e-18
Kctd12b	-2.00212	2.68e-17
Tsku	-2.0036	7.07e-06
Ppef1	-2.00379	1.18e-06
Tph1	-2.0078	6.3e-26
Gm13292	-2.00917	4.04e-25
Slc9a2	-2.01367	7.47e-21
Myrip	-2.01959	6.22e-11
Stra6	-2.02013	4.11e-13
Mlana	-2.02421	0.002387
Rap1gap2	-2.02536	1.29e-26
Cmpk2	-2.03275	2.69e-10
Pla1a	-2.04529	2.53e-09
Gm6560	-2.04939	3.94e-33
Mpp2	-2.05564	8.87e-16
Prok1	-2.06062	2.11e-24
Yes1	-2.06417	4.19e-14
Kcnj8	-2.08143	4.46e-10
Plpp2	-2.09751	7.38e-22
Sh3bp4	-2.09753	2.01e-24
Medag	-2.10103	0.000609
Gm10327	-2.10289	1.13e-06
Tg	-2.11445	7.28e-09
Tmem74b	-2.11486	0.002008
Acacb	-2.11579	2.33e-19
Cgnl1	-2.11598	5.08e-21
Igfals	-2.13166	2.83e-07
	-2.1331	0.001873
Lrrc66	-2.13409	3.66e-16
Apobec2	-2.13983	2.58e-10
Pkm	-2.14279	1.21e-47
Stx1b	-2.15576	6.85e-12
Maged1	-2.15694	9.41e-62
Plxdc1	-2.17226	1.18e-09
Fam184b	-2.17621	0.000538
Hbb-bs	-2.17975	0.001669
Zcchc12	-2.18033	0.001293
Cd80	-2.18059	1.15e-45
Igf2bp3	-2.18189	1.23e-77
Obp2a	-2.18881	5.69e-05
Tent5d	-2.19016	1.88e-05
Anxa2	-2.19862	3.27e-29
Gm5237	-2.19954	0.000198
Slc6a19	-2.20497	0.000225
Pfkl	-2.20697	3.7e-38
Sdc4	-2.22178	3.24e-18
Gm33280	-2.22218	6.87e-07
Gm12758	-2.22328	6e-09
Gm6951	-2.22666	0.000299
Plxnb2	-2.23076	6.14e-18
8430426J06Rik	-2.24289	0.001543
Gstt1	-2.24421	7.28e-09
Gm53	-2.26167	2.59e-21
Gm5331	-2.26629	3.71e-08
Scd2	-2.27454	7.78e-42
Phf11a	-2.28108	2.03e-08
Acsl6	-2.28294	2.86e-93
Podxl	-2.28433	4.48e-22
2010003K11Rik	-2.28671	3.59e-17
Lrp2bp	-2.30795	0.000103
Ttc21a	-2.31777	3.02e-07
Frzb	-2.32873	9.32e-05
Unc13a	-2.33086	8.47e-23
Gm8773	-2.33754	4.96e-12
Ifi27l2a	-2.34161	3.61e-35
Vgf	-2.34483	0.001234
Gm6020	-2.34911	9.37e-09
Eno3	-2.3528	3.17e-73
Sh2b2	-2.35358	6.8e-42
Notch4	-2.35467	9.08e-13
Neurl1a	-2.36121	1.35e-10
Glp1r	-2.36232	9.71e-29
Amot	-2.367	1.79e-25
Prelid2	-2.37816	2.78e-16
Gm34680	-2.38756	4.01e-20
Hpse	-2.39025	2.69e-07
Nppc	-2.40224	4.88e-15
Disc1	-2.40421	1.8e-14
Tpi-rs10	-2.42512	5.48e-08
Ifitm3	-2.42834	1.6e-25
Endou	-2.4574	0.000205
Ppp1r3g	-2.46141	0.000987
Pkp1	-2.47024	2.41e-07
Tspan17	-2.47825	1.08e-09
Csn2	-2.48377	1.22e-14
Gm31342	-2.53642	0.000803
Abcc8	-2.5406	1.51e-34
Lipg	-2.54715	7.91e-15
Ndrg1	-2.56597	1.02e-30
Mab21l3	-2.56615	1.65e-40
Cuzd1	-2.57162	1.35e-13
Efna1	-2.58549	5.93e-05
Selenbp1	-2.60829	9.78e-14
Gck	-2.60947	0.000504
Ifitm2	-2.61491	5.4e-79
Selenbp2	-2.61533	5.77e-07
Proser2	-2.62374	3.36e-05
Gm3222	-2.62718	2.96e-08
Tpi-rs11	-2.6311	5.15e-42
Apbb1	-2.63601	1.5e-14
1110002J07Rik	-2.63784	1.04e-13
Tpi1	-2.66272	3.46e-45
Otof	-2.66894	8.76e-16
Pygl	-2.67121	1.44e-14
	-2.67323	3.6e-09
Scd3	-2.67751	8.01e-14
Gm5541	-2.69859	1.13e-06
Rab11fip4os1	-2.71289	5.23e-16
Fzd7	-2.71403	6.66e-14
Ankrd37	-2.75222	6.05e-36
Osbpl6	-2.77278	2.87e-07
Mboat2	-2.77422	2.13e-12
Cdhr3	-2.77889	4.94e-40
Fam81a	-2.78092	2.31e-13
Nlrp10	-2.79729	4.84e-23
Adm	-2.80021	1.96e-07
Acvrl1	-2.81075	2.71e-54
Muc1	-2.8586	8.88e-14
Ovol1	-2.87083	5.62e-05
1600014C23Rik	-3.00532	0.000281
Gm5950	-3.02111	1.47e-06
Grin1	-3.05727	7.54e-12
Slc16a3	-3.08507	2.62e-73
Tcea3	-3.08661	1.49e-27
Tgm2	-3.09535	2.6e-08
Mycl	-3.12805	1.32e-13
Hap1	-3.16156	2.58e-50
Serpine1	-3.16999	1.46e-09
Kbtbd13	-3.19923	1.79e-06
Gm6532	-3.20157	1.31e-31
Lif	-3.20991	3.97e-27
P4ha2	-3.22128	6.78e-18
Prss57	-3.23641	3.25e-08
Col6a3	-3.24429	9.34e-07
Bnip3	-3.26768	2.09e-43
Muc2	-3.28341	2.53e-05
Gad1	-3.29909	2.34e-05
Rnase10	-3.31909	8.72e-05
Cacna1s	-3.3231	0.000164
Prr15	-3.34091	9.35e-09
Fhip1a	-3.36976	1.24e-12
Gm16439	-3.37924	1.2e-21
Scd1	-3.38884	2.33e-58
Fads2	-3.49866	1.15e-57
Abi3bp	-3.50871	4.47e-22
Hbb-bt	-3.51119	2.65e-06
C1qtnf1	-3.51876	6.13e-22
Ptpmt1	-3.62943	8.88e-95
Nos2	-3.70678	2.66e-14
Atp7b	-3.71156	1.15e-13
Myh11	-3.86011	4.98e-20
Gipc2	-3.86704	2.81e-05
Aldoc	-4.21646	9.13e-63
Muc13	-4.21876	1.76e-16
Nlrp6	-4.2267	7.14e-55
Fam183b	-4.26066	6.45e-06
Tmem45a	-4.26798	2.45e-06
Itga7	-4.42543	3.49e-12
Pcp4	-4.65488	2.28e-13
Ak3l2-ps	-4.71519	1.85e-11
Ak4	-4.75923	2.85e-72
Col4a2	-4.79738	3.71e-23
Cd248	-4.81442	7.11e-21
Hba-a2	-4.92279	2.22e-23
Aldh1a2	-5.00453	1.78e-31
Plcxd1	-5.0786	6.04e-27
Hba-a1	-5.16204	3.88e-30
Gm16754	-5.46423	1.41e-24
Stc1	-5.59726	2.39e-14
Gm4926	-5.76346	2.18e-81
Gm12173	-6.29422	8.43e-12
Smtnl2	-6.63856	8e-11
Mgarp	-6.68035	5.42e-34

## Sheet: Fig. 5g
	NES	FDR q-val
RESPIRATORY_ELECTRON_TRANSPORT_ATP_SYNTHESIS_BY_CHEMIOSMOTIC_COUPLING_AND_HEAT_PRODUCTION_BY_UNCOUPLING_PROTEINS	-2.39896	0
COMPLEX_I_BIOGENESIS	-2.39509	0
RESPIRATORY_ELECTRON_TRANSPORT	-2.38449	0
THE_CITRIC_ACID_TCA_CYCLE_AND_RESPIRATORY_ELECTRON_TRANSPORT	-2.3464	0
MITOCHONDRIAL_TRANSLATION	-2.09728	1.73379e-05
RESOLUTION_OF_SISTER_CHROMATID_COHESION	-1.97121	0.00109348
AMPLIFICATION_OF_SIGNAL_FROM_THE_KINETOCHORES	-1.84287	0.0142438
TBC_RABGAPS	-1.8332	0.0147516
MITOTIC_SPINDLE_CHECKPOINT	-1.81072	0.0191958
MITOTIC_PROMETAPHASE	-1.76825	0.0334764
DNA_STRAND_ELONGATION	-1.71926	0.0608636
KINESINS	-1.69326	0.0782056
GLUCONEOGENESIS	-1.68363	0.0816093
COPI_DEPENDENT_GOLGI_TO_ER_RETROGRADE_TRAFFIC	-1.65542	0.106849
REGULATION_OF_TP53_ACTIVITY_THROUGH_PHOSPHORYLATION	-1.64096	0.117968
HDR_THROUGH_HOMOLOGOUS_RECOMBINATION_HRR	-1.63899	0.113237
GLYCOLYSIS	-1.6379	0.107659
DNA_DOUBLE_STRAND_BREAK_REPAIR	-1.63654	0.103272
GLUCOSE_METABOLISM	-1.61082	0.130258
TRANSLATION	-1.6067	0.129367
RHO_GTPASES_ACTIVATE_FORMINS	-1.60498	0.125414
REGULATION_OF_APC_C_ACTIVATORS_BETWEEN_G1_S_AND_EARLY_ANAPHASE	-1.6049	0.119828
RAB_REGULATION_OF_TRAFFICKING	-1.59919	0.121675
HDR_THROUGH_SINGLE_STRAND_ANNEALING_SSA	-1.59742	0.118833
SEPARATION_OF_SISTER_CHROMATIDS	-1.59638	0.115249
INTERCONVERSION_OF_NUCLEOTIDE_DI_AND_TRIPHOSPHATES	-1.57283	0.140763
CHOLESTEROL_BIOSYNTHESIS	-1.56633	0.144358
INTEGRATION_OF_ENERGY_METABOLISM	-1.56298	0.143562
TELOMERE_C_STRAND_LAGGING_STRAND_SYNTHESIS	-1.56262	0.139024
RECOGNITION_OF_DNA_DAMAGE_BY_PCNA_CONTAINING_REPLICATION_COMPLEX	-1.56149	0.135937
REGULATION_OF_INSULIN_SECRETION	-1.55848	0.135204
ACTIVATION_OF_THE_PRE_REPLICATIVE_COMPLEX	-1.55207	0.139521
TERMINATION_OF_TRANSLESION_DNA_SYNTHESIS	-1.54916	0.139031
CELL_CYCLE_CHECKPOINTS	-1.54537	0.139751
FACTORS_INVOLVED_IN_MEGAKARYOCYTE_DEVELOPMENT_AND_PLATELET_PRODUCTION	-1.54269	0.139212
METABOLISM_OF_CARBOHYDRATES	-1.51304	0.17701
HOMOLOGY_DIRECTED_REPAIR	-1.4998	0.19333
DNA_DAMAGE_BYPASS	-1.49853	0.190231
DNA_REPLICATION	-1.48688	0.204269
APC_CDC20_MEDIATED_DEGRADATION_OF_NEK2A	-1.48422	0.203717
GOLGI_TO_ER_RETROGRADE_TRANSPORT	-1.47547	0.213852
FATTY_ACYL_COA_BIOSYNTHESIS	-1.47526	0.209127
DNA_DAMAGE_TELOMERE_STRESS_INDUCED_SENESCENCE	-1.45577	0.239088
ACTIVATION_OF_ATR_IN_RESPONSE_TO_REPLICATION_STRESS	-1.43679	0.271684
IRON_UPTAKE_AND_TRANSPORT	-1.43481	0.269468
METABOLISM_OF_NUCLEOTIDES	-1.43322	0.266857
HDMS_DEMETHYLATE_HISTONES	-1.43106	0.265426
POLYMERASE_SWITCHING_ON_THE_C_STRAND_OF_THE_TELOMERE	-1.42611	0.269959
CELL_CYCLE	-1.41539	0.286262
DNA_REPAIR	-1.41264	0.28621
TRANSLESION_SYNTHESIS_BY_Y_FAMILY_DNA_POLYMERASES_BYPASSES_LESIONS_ON_DNA_TEMPLATE	-1.41256	0.280739
CELLULAR_SENESCENCE	-1.41217	0.276181
MITOTIC_METAPHASE_AND_ANAPHASE	-1.4114	0.272453
PROCESSING_OF_DNA_DOUBLE_STRAND_BREAK_ENDS	-1.4114	0.267415
DNA_DOUBLE_STRAND_BREAK_RESPONSE	-1.40464	0.275846
S_PHASE	-1.39835	0.283741
REGULATION_OF_TP53_ACTIVITY	-1.39058	0.294429
M_PHASE	-1.38934	0.291931
RAB_GERANYLGERANYLATION	-1.37793	0.310574
RESOLUTION_OF_AP_SITES_VIA_THE_MULTIPLE_NUCLEOTIDE_PATCH_REPLACEMENT_PATHWAY	-1.37267	0.316698
ACTIVATION_OF_THE_MRNA_UPON_BINDING_OF_THE_CAP_BINDING_COMPLEX_AND_EIFS_AND_SUBSEQUENT_BINDING_TO_43S	-1.36263	0.333273
RECRUITMENT_OF_NUMA_TO_MITOTIC_CENTROSOMES	-1.3606	0.332368
DUAL_INCISION_IN_TC_NER	-1.33253	0.392751
CHROMOSOME_MAINTENANCE	-1.31788	0.423699
HDACS_DEACETYLATE_HISTONES	-1.3135	0.42861
APC_C_MEDIATED_DEGRADATION_OF_CELL_CYCLE_PROTEINS	-1.30108	0.455019
ORGANELLE_BIOGENESIS_AND_MAINTENANCE	-1.29857	0.455048
FATTY_ACID_METABOLISM	-1.29719	0.452108
CD28_CO_STIMULATION	-1.27591	0.504433
DUAL_INCISION_IN_GG_NER	-1.26272	0.535989
REGULATION_OF_PLK1_ACTIVITY_AT_G2_M_TRANSITION	-1.25749	0.544229
G2_M_DNA_DAMAGE_CHECKPOINT	-1.24622	0.571029
G_ALPHA_S_SIGNALLING_EVENTS	-1.24399	0.570028
MITOTIC_G2_G2_M_PHASES	-1.24215	0.56789
RHO_GTPASE_EFFECTORS	-1.23621	0.578677
PEROXISOMAL_PROTEIN_IMPORT	-1.2219	0.615582
DNA_REPLICATION_PRE_INITIATION	-1.20961	0.647651
CHAPERONIN_MEDIATED_PROTEIN_FOLDING	-1.20947	0.639796
SEMAPHORIN_INTERACTIONS	-1.20241	0.65485
PROTEIN_LOCALIZATION	-1.19665	0.665439
BASE_EXCISION_REPAIR	-1.1926	0.670651
INTRA_GOLGI_AND_RETROGRADE_GOLGI_TO_ER_TRAFFIC	-1.18874	0.675093
CYTOPROTECTION_BY_HMOX1	-1.18477	0.680067
G_ALPHA_12_13_SIGNALLING_EVENTS	-1.18336	0.676595
PROTEIN_UBIQUITINATION	-1.17826	0.685245
E3_UBIQUITIN_LIGASES_UBIQUITINATE_TARGET_PROTEINS	-1.17383	0.69172
SIGNALLING_TO_ERKS	-1.16555	0.711068
CARGO_RECOGNITION_FOR_CLATHRIN_MEDIATED_ENDOCYTOSIS	-1.15696	0.731757
RHOQ_GTPASE_CYCLE	-1.15254	0.738344
CHROMATIN_MODIFYING_ENZYMES	-1.14589	0.752856
PHASE_II_CONJUGATION_OF_COMPOUNDS	-1.14504	0.747421
MITOTIC_PROPHASE	-1.13556	0.771203
TRANSCRIPTION_COUPLED_NUCLEOTIDE_EXCISION_REPAIR_TC_NER	-1.13048	0.78031
METABOLISM_OF_LIPIDS	-1.13038	0.772346
ACTIVATION_OF_APC_C_AND_APC_C_CDC20_MEDIATED_DEGRADATION_OF_MITOTIC_PROTEINS	-1.13032	0.764449
THE_ROLE_OF_GTSE1_IN_G2_M_PROGRESSION_AFTER_G2_CHECKPOINT	-1.12975	0.758364
G2_M_CHECKPOINTS	-1.10937	0.819317
APC_C_CDH1_MEDIATED_DEGRADATION_OF_CDC20_AND_OTHER_APC_C_CDH1_TARGETED_PROTEINS_IN_LATE_MITOSIS_EARLY_G1	-1.10269	0.833593
VESICLE_MEDIATED_TRANSPORT	-1.09503	0.851359
TRANSPORT_OF_SMALL_MOLECULES	-1.08956	0.861796
GLOBAL_GENOME_NUCLEOTIDE_EXCISION_REPAIR_GG_NER	-1.08704	0.861971
MEMBRANE_TRAFFICKING	-1.08678	0.854442
BIOSYNTHESIS_OF_THE_N_GLYCAN_PRECURSOR_DOLICHOL_LIPID_LINKED_OLIGOSACCHARIDE_LLO_AND_TRANSFER_TO_A_NASCENT_PROTEIN	-1.08642	0.847331
PLATELET_HOMEOSTASIS	-1.08359	0.84865
CELLULAR_RESPONSE_TO_CHEMICAL_STRESS	-1.08284	0.843012
RHOU_GTPASE_CYCLE	-1.07962	0.845772
SENESCENCE_ASSOCIATED_SECRETORY_PHENOTYPE_SASP	-1.07038	0.868396
SRP_DEPENDENT_COTRANSLATIONAL_PROTEIN_TARGETING_TO_MEMBRANE	-1.0697	0.862651
TELOMERE_MAINTENANCE	-1.06761	0.861554
REGULATION_OF_TP53_DEGRADATION	-1.06638	0.857717
NUCLEOTIDE_EXCISION_REPAIR	-1.06625	0.850441
SELECTIVE_AUTOPHAGY	-1.06591	0.843927
SLC_MEDIATED_TRANSMEMBRANE_TRANSPORT	-1.06386	0.842908
AURKA_ACTIVATION_BY_TPX2	-1.06056	0.845908
MITOPHAGY	-1.06015	0.839905
RHOH_GTPASE_CYCLE	-1.05939	0.835058
CELLULAR_RESPONSES_TO_STIMULI	-1.05702	0.835393
FORMATION_OF_INCISION_COMPLEX_IN_GG_NER	-1.0543	0.836856
G1_S_TRANSITION	-1.05284	0.834461
NONSENSE_MEDIATED_DECAY_NMD_INDEPENDENT_OF_THE_EXON_JUNCTION_COMPLEX_EJC	-1.0317	0.893699
FORMATION_OF_A_POOL_OF_FREE_40S_SUBUNITS	-1.02582	0.904954
TP53_REGULATES_TRANSCRIPTION_OF_CELL_CYCLE_GENES	-1.02563	0.898128
MACROAUTOPHAGY	-1.0232	0.898503
NONHOMOLOGOUS_END_JOINING_NHEJ	-1.02187	0.895493
RNA_POLYMERASE_II_PROMOTER_ESCAPE	-1.01401	0.912623
OPIOID_SIGNALLING	-1.00354	0.937728
TRANSCRIPTIONAL_REGULATION_BY_TP53	-0.997434	0.949442
COSTIMULATION_BY_THE_CD28_FAMILY	-0.996141	0.946025
METABOLISM_OF_STEROIDS	-0.987625	0.964616
KEAP1_NFE2L2_PATHWAY	-0.984125	0.967969
DETOXIFICATION_OF_REACTIVE_OXYGEN_SPECIES	-0.982776	0.964707
METABOLISM_OF_VITAMINS_AND_COFACTORS	-0.974779	0.9815
SYNTHESIS_OF_SUBSTRATES_IN_N_GLYCAN_BIOSYTHESIS	-0.964831	1
ASPARAGINE_N_LINKED_GLYCOSYLATION	-0.963381	1
TRANSPORT_TO_THE_GOLGI_AND_SUBSEQUENT_MODIFICATION	-0.955286	1
NUCLEAR_PORE_COMPLEX_NPC_DISASSEMBLY	-0.954036	1
SIGNALING_BY_RHO_GTPASES_MIRO_GTPASES_AND_RHOBTB3	-0.946765	1
IMMUNOREGULATORY_INTERACTIONS_BETWEEN_A_LYMPHOID_AND_A_NON_LYMPHOID_CELL	-0.94185	1
SUMOYLATION_OF_DNA_REPLICATION_PROTEINS	-0.939468	1
APOPTOTIC_EXECUTION_PHASE	-0.939182	1
NEUTROPHIL_DEGRANULATION	-0.933407	1
EUKARYOTIC_TRANSLATION_INITIATION	-0.92747	1
UCH_PROTEINASES	-0.925568	1
TP53_REGULATES_METABOLIC_GENES	-0.923176	1
NONSENSE_MEDIATED_DECAY_NMD	-0.919206	1
RNA_POLYMERASE_II_TRANSCRIBES_SNRNA_GENES	-0.913236	1
REGULATION_OF_TP53_ACTIVITY_THROUGH_ACETYLATION	-0.908334	1
MITOTIC_G1_PHASE_AND_G1_S_TRANSITION	-0.906142	1
COPI_MEDIATED_ANTEROGRADE_TRANSPORT	-0.905768	1
ANCHORING_OF_THE_BASAL_BODY_TO_THE_PLASMA_MEMBRANE	-0.901987	1
DEADENYLATION_OF_MRNA	-0.897597	1
SWITCHING_OF_ORIGINS_TO_A_POST_REPLICATIVE_STATE	-0.893027	1
CLATHRIN_MEDIATED_ENDOCYTOSIS	-0.885995	1
GLYCEROPHOSPHOLIPID_BIOSYNTHESIS	-0.873742	1
CDK_MEDIATED_PHOSPHORYLATION_AND_REMOVAL_OF_CDC6	-0.871173	1
PLASMA_LIPOPROTEIN_ASSEMBLY_REMODELING_AND_CLEARANCE	-0.862202	1
ADAPTIVE_IMMUNE_SYSTEM	-0.860027	1
PYRUVATE_METABOLISM_AND_CITRIC_ACID_TCA_CYCLE	-0.858819	1
TRANSCRIPTIONAL_REGULATION_BY_E2F6	-0.85696	1
COPI_INDEPENDENT_GOLGI_TO_ER_RETROGRADE_TRAFFIC	-0.855991	1
MHC_CLASS_II_ANTIGEN_PRESENTATION	-0.855048	1
METABOLISM_OF_WATER_SOLUBLE_VITAMINS_AND_COFACTORS	-0.854753	1
GENERIC_TRANSCRIPTION_PATHWAY	-0.85425	1
CLASS_I_MHC_MEDIATED_ANTIGEN_PROCESSING_PRESENTATION	-0.834159	1
OXIDATIVE_STRESS_INDUCED_SENESCENCE	-0.830464	1
RHOG_GTPASE_CYCLE	-0.828466	1
RHOA_GTPASE_CYCLE	-0.821007	1
ASSEMBLY_OF_THE_PRE_REPLICATIVE_COMPLEX	-0.820778	1
RMTS_METHYLATE_HISTONE_ARGININES	-0.817694	1
SIGNALING_BY_WNT	-0.811401	1
NEUROTRANSMITTER_RECEPTORS_AND_POSTSYNAPTIC_SIGNAL_TRANSMISSION	-0.807569	1
GOLGI_ASSOCIATED_VESICLE_BIOGENESIS	-0.804876	1
INTERLEUKIN_2_FAMILY_SIGNALING	-0.800616	1
DEUBIQUITINATION	-0.798722	1
ER_TO_GOLGI_ANTEROGRADE_TRANSPORT	-0.798478	1
SNRNP_ASSEMBLY	-0.796481	1
SIGNALING_BY_TGFB_FAMILY_MEMBERS	-0.791715	1
RHOV_GTPASE_CYCLE	-0.788006	1
DRUG_ADME	-0.783466	1
INITIATION_OF_NUCLEAR_ENVELOPE_NE_REFORMATION	-0.779169	1
ANTIGEN_PROCESSING_UBIQUITINATION_PROTEASOME_DEGRADATION	-0.778294	1
INTERFERON_SIGNALING	-0.771398	1
CELL_DEATH_SIGNALLING_VIA_NRAGE_NRIF_AND_NADE	-0.765874	1
MRNA_SPLICING_MINOR_PATHWAY	-0.765753	1
PROCESSING_OF_CAPPED_INTRONLESS_PRE_MRNA	-0.760684	1
FORMATION_OF_TC_NER_PRE_INCISION_COMPLEX	-0.751548	1
COPII_MEDIATED_VESICLE_TRANSPORT	-0.749636	1
TRANSCRIPTIONAL_ACTIVITY_OF_SMAD2_SMAD3_SMAD4_HETEROTRIMER	-0.74482	1
SUMOYLATION	-0.744657	1
RHOB_GTPASE_CYCLE	-0.738823	1
RAC1_GTPASE_CYCLE	-0.736397	1
TRANSMISSION_ACROSS_CHEMICAL_SYNAPSES	-0.731997	1
RAC2_GTPASE_CYCLE	-0.722852	1
G_ALPHA_Q_SIGNALLING_EVENTS	-0.721187	1
RAC3_GTPASE_CYCLE	-0.720882	1
SIGNALING_BY_NTRK1_TRKA	-0.718494	1
ESR_MEDIATED_SIGNALING	-0.717808	1
SIGNALING_BY_NUCLEAR_RECEPTORS	-0.711468	1
TRANS_GOLGI_NETWORK_VESICLE_BUDDING	-0.701128	1
NUCLEAR_ENVELOPE_BREAKDOWN	-0.699262	1
UB_SPECIFIC_PROCESSING_PROTEASES	-0.69761	1
PHOSPHOLIPID_METABOLISM	-0.694354	1
REGULATION_OF_PTEN_STABILITY_AND_ACTIVITY	-0.691836	1
GENE_EXPRESSION_TRANSCRIPTION	-0.688328	1
TNFR2_NON_CANONICAL_NF_KB_PATHWAY	-0.684324	1
GLYCOSAMINOGLYCAN_METABOLISM	-0.682713	1
RAB_GEFS_EXCHANGE_GTP_FOR_GDP_ON_RABS	-0.680597	1
SIGNALING_BY_MET	-0.675938	1
SIGNALING_BY_TGF_BETA_RECEPTOR_COMPLEX	-0.656052	1
REGULATION_OF_HSF1_MEDIATED_HEAT_SHOCK_RESPONSE	-0.648706	1
RHO_GTPASE_CYCLE	-0.647409	1
PKMTS_METHYLATE_HISTONE_LYSINES	-0.639812	1
NUCLEAR_ENVELOPE_NE_REASSEMBLY	-0.63806	1
ESTROGEN_DEPENDENT_GENE_EXPRESSION	-0.636485	1
NOD1_2_SIGNALING_PATHWAY	-0.632101	1
RUNX1_REGULATES_GENES_INVOLVED_IN_MEGAKARYOCYTE_DIFFERENTIATION_AND_PLATELET_FUNCTION	-0.626256	1
SIGNALING_BY_EGFR	-0.624696	1
BETA_CATENIN_INDEPENDENT_WNT_SIGNALING	-0.624542	1
ABC_FAMILY_PROTEINS_MEDIATED_TRANSPORT	-0.622317	1
INNATE_IMMUNE_SYSTEM	-0.622288	1
TCF_DEPENDENT_SIGNALING_IN_RESPONSE_TO_WNT	-0.621884	1
NEURONAL_SYSTEM	-0.618968	1
ANTIGEN_PRESENTATION_FOLDING_ASSEMBLY_AND_PEPTIDE_LOADING_OF_CLASS_I_MHC	-0.606833	1
INTERLEUKIN_3_INTERLEUKIN_5_AND_GM_CSF_SIGNALING	-0.603697	1
CELLULAR_RESPONSE_TO_HEAT_STRESS	-0.599426	1
SPHINGOLIPID_METABOLISM	-0.590783	1
MRNA_SPLICING	-0.586907	1
MRNA_CAPPING	-0.586748	1
RNA_POLYMERASE_II_PRE_TRANSCRIPTION_EVENTS	-0.585048	1
EPIGENETIC_REGULATION_OF_GENE_EXPRESSION	-0.581409	1
TRANSCRIPTIONAL_REGULATION_BY_RUNX1	-0.5776	1
GLYCOSPHINGOLIPID_METABOLISM	-0.576407	1
CYTOSOLIC_SENSORS_OF_PATHOGEN_ASSOCIATED_DNA	-0.571885	1
CELLULAR_RESPONSE_TO_HYPOXIA	-0.571677	1
NERVOUS_SYSTEM_DEVELOPMENT	-0.553625	1
ANTIGEN_PROCESSING_CROSS_PRESENTATION	-0.533477	1
L1CAM_INTERACTIONS	-0.523322	1
SUMOYLATION_OF_DNA_DAMAGE_RESPONSE_AND_REPAIR_PROTEINS	-0.513019	1
TP53_REGULATES_TRANSCRIPTION_OF_DNA_REPAIR_GENES	-0.500598	1
RNA_POLYMERASE_II_TRANSCRIPTION_TERMINATION	-0.495716	1
TRANSCRIPTIONAL_REGULATION_BY_RUNX2	-0.491735	1
MAPK6_MAPK4_SIGNALING	-0.480904	1
TRANSCRIPTIONAL_REGULATION_BY_SMALL_RNAS	-0.464251	1
PROCESSING_OF_CAPPED_INTRON_CONTAINING_PRE_MRNA	-0.463501	1
SIGNALING_BY_HEDGEHOG	-0.455428	1
FORMATION_OF_THE_EARLY_ELONGATION_COMPLEX	-0.44624	1
SUMOYLATION_OF_UBIQUITINYLATION_PROTEINS	-0.427901	1
RETROGRADE_TRANSPORT_AT_THE_TRANS_GOLGI_NETWORK	-0.427336	1
HSP90_CHAPERONE_CYCLE_FOR_STEROID_HORMONE_RECEPTORS_SHR_IN_THE_PRESENCE_OF_LIGAND	-0.426647	1
TNF_SIGNALING	-0.410239	1
POSTMITOTIC_NUCLEAR_PORE_COMPLEX_NPC_REFORMATION	-0.399347	1
PTEN_REGULATION	-0.393562	1
CYCLIN_A_CDK2_ASSOCIATED_EVENTS_AT_S_PHASE_ENTRY	-0.391657	1
RUNX1_REGULATES_TRANSCRIPTION_OF_GENES_INVOLVED_IN_DIFFERENTIATION_OF_HSCS	-0.385479	0.999545
RESPONSE_TO_ELEVATED_PLATELET_CYTOSOLIC_CA2	1.99857	0.0438133
SIGNALING_BY_PDGF	1.62788	1
BUTYRATE_RESPONSE_FACTOR_1_BRF1_BINDS_AND_DESTABILIZES_MRNA	1.55832	1
PLATELET_ACTIVATION_SIGNALING_AND_AGGREGATION	1.52776	1
PHASE_I_FUNCTIONALIZATION_OF_COMPOUNDS	1.48185	1
METABOLISM_OF_AMINO_ACIDS_AND_DERIVATIVES	1.45358	1
TRANSPORT_OF_INORGANIC_CATIONS_ANIONS_AND_AMINO_ACIDS_OLIGOPEPTIDES	1.45098	1
TRISTETRAPROLIN_TTP_ZFP36_BINDS_AND_DESTABILIZES_MRNA	1.44055	0.972388
CELL_CELL_COMMUNICATION	1.35101	1
INTRINSIC_PATHWAY_FOR_APOPTOSIS	1.34964	1
AMINO_ACIDS_REGULATE_MTORC1	1.33978	1
EXTRACELLULAR_MATRIX_ORGANIZATION	1.32294	1
MUSCLE_CONTRACTION	1.31652	1
TOLL_LIKE_RECEPTOR_CASCADES	1.31564	1
MAJOR_PATHWAY_OF_RRNA_PROCESSING_IN_THE_NUCLEOLUS_AND_CYTOSOL	1.2953	1
RHOBTB2_GTPASE_CYCLE	1.26789	1
RHOF_GTPASE_CYCLE	1.25913	1
SIGNALING_BY_THE_B_CELL_RECEPTOR_BCR	1.25905	1
FCGAMMA_RECEPTOR_FCGR_DEPENDENT_PHAGOCYTOSIS	1.24494	1
ION_CHANNEL_TRANSPORT	1.21596	1
SYNTHESIS_OF_PIPS_AT_THE_PLASMA_MEMBRANE	1.20205	1
TOLL_LIKE_RECEPTOR_4_TLR4_CASCADE	1.19012	1
RHOBTB_GTPASE_CYCLE	1.18806	1
MAP2K_AND_MAPK_ACTIVATION	1.18584	1
APOPTOSIS	1.17046	1
APOPTOTIC_CLEAVAGE_OF_CELLULAR_PROTEINS	1.16581	1
SIGNALING_BY_VEGF	1.16031	1
CYCLIN_D_ASSOCIATED_EVENTS_IN_G1	1.15072	1
PROGRAMMED_CELL_DEATH	1.14744	1
RNA_POLYMERASE_I_TRANSCRIPTION_TERMINATION	1.14342	1
REGULATION_OF_MRNA_STABILITY_BY_PROTEINS_THAT_BIND_AU_RICH_ELEMENTS	1.14024	1
SUMOYLATION_OF_CHROMATIN_ORGANIZATION_PROTEINS	1.13585	1
NEGATIVE_REGULATION_OF_THE_PI3K_AKT_NETWORK	1.1105	1
POSITIVE_EPIGENETIC_REGULATION_OF_RRNA_EXPRESSION	1.10441	1
GPVI_MEDIATED_ACTIVATION_CASCADE	1.08868	1
HEMOSTASIS	1.08564	1
TRANSCRIPTIONAL_REGULATION_BY_RUNX3	1.07561	1
ION_HOMEOSTASIS	1.0705	1
CARDIAC_CONDUCTION	1.06188	1
REGULATED_NECROSIS	1.05294	1
MITOCHONDRIAL_FATTY_ACID_BETA_OXIDATION	1.05211	1
ACTIVATION_OF_NF_KAPPAB_IN_B_CELLS	1.04164	1
SIGNALING_BY_INTERLEUKINS	1.03268	1
DECTIN_1_MEDIATED_NONCANONICAL_NF_KB_SIGNALING	1.02854	1
EPH_EPHRIN_SIGNALING	1.02356	1
AUF1_HNRNP_D0_BINDS_AND_DESTABILIZES_MRNA	1.02011	1
UBIQUITIN_MEDIATED_DEGRADATION_OF_PHOSPHORYLATED_CDC25A	1.01451	1
METABOLISM_OF_POLYAMINES	1.01177	1
ASYMMETRIC_LOCALIZATION_OF_PCP_PROTEINS	1.00894	1
DEGRADATION_OF_AXIN	1.00819	1
REGULATION_OF_RUNX2_EXPRESSION_AND_ACTIVITY	1.00174	1
RHOD_GTPASE_CYCLE	1.00049	1
CROSS_PRESENTATION_OF_SOLUBLE_EXOGENOUS_ANTIGENS_ENDOSOMES	0.996062	1
RHOBTB1_GTPASE_CYCLE	0.986652	1
BIOLOGICAL_OXIDATIONS	0.9782	1
CELL_SURFACE_INTERACTIONS_AT_THE_VASCULAR_WALL	0.973307	1
SIGNALING_BY_PTK6	0.97222	1
SUMOYLATION_OF_TRANSCRIPTION_COFACTORS	0.967364	1
CLEC7A_DECTIN_1_SIGNALING	0.964413	1
DEVELOPMENTAL_BIOLOGY	0.962842	1
DDX58_IFIH1_MEDIATED_INDUCTION_OF_INTERFERON_ALPHA_BETA	0.958465	1
MYD88_INDEPENDENT_TLR4_CASCADE	0.952594	1
GENERATION_OF_SECOND_MESSENGER_MOLECULES	0.949633	1
SUMOYLATION_OF_RNA_BINDING_PROTEINS	0.94751	1
HEDGEHOG_LIGAND_BIOGENESIS	0.946821	1
NEGATIVE_REGULATION_OF_MAPK_PATHWAY	0.94609	1
INTRACELLULAR_SIGNALING_BY_SECOND_MESSENGERS	0.941581	1
P75_NTR_RECEPTOR_MEDIATED_SIGNALLING	0.939288	1
MAPK_FAMILY_SIGNALING_CASCADES	0.937731	1
SIGNALING_BY_SCF_KIT	0.931057	1
G_ALPHA_I_SIGNALLING_EVENTS	0.92953	1
STABILIZATION_OF_P53	0.929301	1
TAK1_DEPENDENT_IKK_AND_NF_KAPPA_B_ACTIVATION	0.923874	1
REGULATION_OF_RUNX3_EXPRESSION_AND_ACTIVITY	0.919516	1
INTERLEUKIN_1_FAMILY_SIGNALING	0.914084	1
RAF_ACTIVATION	0.912727	1
REGULATION_OF_INSULIN_LIKE_GROWTH_FACTOR_IGF_TRANSPORT_AND_UPTAKE_BY_INSULIN_LIKE_GROWTH_FACTOR_BINDING_PROTEINS_IGFBPS	0.911505	1
FOXO_MEDIATED_TRANSCRIPTION	0.907438	1
MYD88_MAL_TIRAP_CASCADE_INITIATED_ON_PLASMA_MEMBRANE	0.906621	1
DEATH_RECEPTOR_SIGNALLING	0.88936	1
TOLL_LIKE_RECEPTOR_9_TLR9_CASCADE	0.876648	1
RNA_POLYMERASE_I_TRANSCRIPTION	0.875717	1
SIGNALING_BY_FGFR1	0.875465	1
SIGNALING_BY_FGFR4	0.873939	1
C_TYPE_LECTIN_RECEPTORS_CLRS	0.87386	1
FCERI_MEDIATED_MAPK_ACTIVATION	0.869675	1
NEDDYLATION	0.851597	1
INOSITOL_PHOSPHATE_METABOLISM	0.849609	1
EXTRA_NUCLEAR_ESTROGEN_SIGNALING	0.844264	1
INTRA_GOLGI_TRAFFIC	0.841054	1
REGULATION_OF_RAS_BY_GAPS	0.840956	1
REGULATION_OF_PTEN_GENE_TRANSCRIPTION	0.83839	1
SIGNALING_BY_FGFR3	0.827475	1
DEADENYLATION_DEPENDENT_MRNA_DECAY	0.82541	1
SIGNALING_BY_RECEPTOR_TYROSINE_KINASES	0.824834	1
SIGNALING_BY_GPCR	0.821571	1
NUCLEAR_EVENTS_KINASE_AND_TRANSCRIPTION_FACTOR_ACTIVATION	0.815481	1
TRANSPORT_OF_MATURE_MRNAS_DERIVED_FROM_INTRONLESS_TRANSCRIPTS	0.812297	1
PI_METABOLISM	0.798417	1
TCR_SIGNALING	0.793405	1
TRANSPORT_OF_THE_SLBP_DEPENDANT_MATURE_MRNA	0.789313	1
HATS_ACETYLATE_HISTONES	0.783426	1
MTORC1_MEDIATED_SIGNALLING	0.778982	1
ENERGY_DEPENDENT_REGULATION_OF_MTOR_BY_LKB1_AMPK	0.773282	1
SIGNALING_BY_NTRKS	0.770449	1
GLI3_IS_PROCESSED_TO_GLI3R_BY_THE_PROTEASOME	0.762907	1
CYTOKINE_SIGNALING_IN_IMMUNE_SYSTEM	0.761522	1
FLT3_SIGNALING	0.758851	1
TRANSPORT_OF_MATURE_TRANSCRIPT_TO_CYTOPLASM	0.749745	1
REGULATION_OF_TNFR1_SIGNALING	0.742238	1
DOWNSTREAM_SIGNALING_EVENTS_OF_B_CELL_RECEPTOR_BCR	0.735591	1
INTERLEUKIN_17_SIGNALING	0.734157	1
ORC1_REMOVAL_FROM_CHROMATIN	0.730344	1
SIGNALING_BY_FGFR2	0.730261	1
CDC42_GTPASE_CYCLE	0.721642	1
LYSOSOME_VESICLE_BIOGENESIS	0.716963	1
SIGNALING_BY_FGFR	0.712334	1
RIPK1_MEDIATED_REGULATED_NECROSIS	0.708299	1
RUNX1_INTERACTS_WITH_CO_FACTORS_WHOSE_PRECISE_EFFECT_ON_RUNX1_TARGETS_IS_NOT_KNOWN	0.698289	1
PCP_CE_PATHWAY	0.688989	1
PEPTIDE_HORMONE_METABOLISM	0.687078	1
FC_EPSILON_RECEPTOR_FCERI_SIGNALING	0.674891	1
METABOLISM_OF_RNA	0.67096	1
G1_S_DNA_DAMAGE_CHECKPOINTS	0.646038	1
MTOR_SIGNALLING	0.641379	1
ENDOSOMAL_SORTING_COMPLEX_REQUIRED_FOR_TRANSPORT_ESCRT	0.638799	1
RECYCLING_PATHWAY_OF_L1	0.632081	1
RHOC_GTPASE_CYCLE	0.630414	1
FCERI_MEDIATED_NF_KB_ACTIVATION	0.630229	1
SCF_SKP2_MEDIATED_DEGRADATION_OF_P27_P21	0.624007	1
SIGNALING_BY_ERBB2	0.622716	1
NUCLEOTIDE_BINDING_DOMAIN_LEUCINE_RICH_REPEAT_CONTAINING_RECEPTOR_NLR_SIGNALING_PATHWAYS	0.61673	1
CITRIC_ACID_CYCLE_TCA_CYCLE	0.615052	1
GENE_SILENCING_BY_RNA	0.590289	1
DNA_DAMAGE_RECOGNITION_IN_GG_NER	0.56002	1
DEGRADATION_OF_DVL	0.533824	1
ANTIVIRAL_MECHANISM_BY_IFN_STIMULATED_GENES	0.533285	1
DOWNSTREAM_TCR_SIGNALING	0.510219	1
PROCESSING_OF_INTRONLESS_PRE_MRNAS	0.508191	1
HEDGEHOG_ON_STATE	0.484781	1
SUMOYLATION_OF_SUMOYLATION_PROTEINS	0.471271	1
TNFR1_INDUCED_NFKAPPAB_SIGNALING_PATHWAY	0.465241	1
RHO_GTPASES_ACTIVATE_WASPS_AND_WAVES	0.450638	1
SIGNALING_BY_INSULIN_RECEPTOR	0.448711	1
DEGRADATION_OF_BETA_CATENIN_BY_THE_DESTRUCTION_COMPLEX	0.43327	1
HEDGEHOG_OFF_STATE	0.417088	1
FORMATION_OF_RNA_POL_II_ELONGATION_COMPLEX	0.404724	0.999495

## Sheet: Fig. 5h
	Diff	p.value
1433B	0.004688	0.011902
1433E	0.01677	0.087134
1433F	-0.02089	0.107562
1433G	0.298977	1.78049
1433S	1.31427	3.53711
1433T	0.30983	1.10601
1433Z	0.35684	2.40396
1A1L1	0.067615	0.219635
2A5A	-0.15335	0.243787
2A5E	0.186233	0.319195
2A5G	-0.57095	1.43138
2AAA	-0.05286	0.195122
2AAB	0.100049	0.964263
2ABA	0.899414	1.95493
3BP1	-0.11229	1.52505
3BP2	0.271902	1.02986
3HIDH	0.198317	0.818096
41	0.202239	0.638092
4ET	-0.0226	0.077032
4F2	0.965643	3.79403
5NT3A	0.188377	1.22096
5NT3B	-0.33625	1.22766
5NTC	0.117392	0.369196
5NTD	0.332919	1.34366
6PGD	-0.00583	0.013563
6PGL	-0.22391	2.56926
A16A1	-0.23981	3.20215
A16L1	0.198312	1.30953
AAAS	-0.04072	0.180899
AAAT	0.070505	0.058248
AACS	-0.66505	3.08064
AAGAB	1.32895	1.57043
AAK1	-0.03031	0.195666
AAKB1	0.054658	0.223231
AAKB1	0.741174	0.367016
AAKG1	0.196718	0.665544
AAMDC	-0.18356	1.11825
AAPK1	0.037796	0.589422
AASD1	0.222846	2.26002
AATC	0.378377	2.51616
AATF	0.309585	1.22833
AATM	-0.78971	1.96639
AB1IP	0.0852	0.320885
ABCB7	-0.31703	0.72577
ABCD1	-0.54034	2.44348
ABCD3	-0.35221	0.442923
ABCE1	0.381079	0.991816
ABCF1	-0.09989	0.410412
ABCF2	-0.07486	0.521856
ABCF3	-0.06994	0.421636
ABCG1	-1.85135	2.12356
ABCG2	-0.95739	0.992658
ABD12	-0.1093	0.102041
ABEC3	-0.05499	0.251453
ABHD6	0.540298	0.677346
ABHDA	0.187163	0.494877
ABHDB	0.455356	2.3466
ABHEB	0.744808	2.42695
ABHGA	-1.72761	1.05944
ABI1	0.270042	1.9603
ABI3	0.15077	0.607387
ABITM	0.025403	0.147988
ABLM1	0.138841	0.811559
ABR	-0.08018	0.039853
ABRAL	0.472221	2.25298
ABRX1	-0.43666	0.483686
ABRX2	0.663079	2.43094
ABT1	0.111736	0.341079
ACACA	-0.32506	1.63333
ACAD8	-0.2378	0.575387
ACAD9	-0.01768	0.073238
ACADL	-0.19222	0.596671
ACADM	0.047926	0.133771
ACADS	-0.19011	0.561262
ACADV	-0.07427	0.184293
ACAP1	0.106827	1.5952
ACAP2	-0.90646	0.521603
ACBD6	-0.04042	0.200685
ACBP	-3.19155	1.26564
ACD10	0.720099	3.4653
ACD11	-0.44724	1.78705
ACDSB	0.205276	1.20159
ACINU	-0.02446	0.118363
ACK1	-0.02306	0.138454
ACL6A	-0.15679	0.695779
ACL6A	-0.00745	0.021047
ACLY	-0.41004	2.91486
ACO13	0.534977	1.66872
ACOC	-0.53424	2.83864
ACON	0.410453	3.24895
ACOT2	1.13127	3.95006
ACOT9	0.030111	0.196814
ACOT9	0.174835	1.00817
ACOX3	0.027807	0.054684
ACS2L	1.33953	2.32686
ACSA	-0.03934	0.026603
ACSF2	0.584621	0.653418
ACSF3	-0.11838	0.455813
ACSL1	-0.17915	0.553474
ACSL3	-1.20051	2.8997
ACSL4	-0.82348	3.65358
ACSL5	-0.21767	0.481534
ACSL6	-2.03336	2.96115
ACTBL	-0.03746	0.043145
ACTN1	0.861791	4.29038
ACTN4	0.18374	1.29726
ACTY	0.255535	1.54629
ACTZ	0.014627	0.114898
ACY1	0.309637	1.32085
ADA	0.138562	0.282827
ADA10	0.114644	0.323979
ADA17	-0.15313	0.461928
ADA19	0.083391	0.25039
ADAS	-0.37623	2.0554
ADAT1	-0.14879	0.292432
ADDA	0.157085	0.635668
ADDG	0.016595	0.102576
ADHX	0.471129	2.91255
ADK	0.545943	3.00116
ADNP	-0.36635	2.78861
ADNP	0.060101	0.64979
ADNP2	-0.08261	0.161617
ADPGK	-0.19643	1.9618
ADPPT	-0.11939	0.436629
ADPRH	-0.02764	0.082766
ADPRS	0.209908	1.04135
ADRM1	0.040882	0.098977
ADRO	0.098743	0.993547
ADT1	-0.72433	1.11175
ADT2	-0.6316	0.981498
ADX	0.547074	0.262314
AEBP2	-0.60692	2.42085
AEBP2	-0.21797	0.308042
AEDO	0.337775	3.65952
AEN	0.724957	2.90422
AF10	-0.39108	0.459539
AFAD	-0.51615	1.33343
AFG2H	0.305123	2.43252
AFG31	-0.32283	1.06971
AFG32	-0.13188	0.330374
AFTIN	-0.01295	0.063073
AGAL	0.367013	1.80361
AGAP1	1.46526	3.10048
AGAP2	0.159136	0.816893
AGAP3	-0.03817	0.053109
AGFG1	0.100215	0.726131
AGFG2	-0.59054	1.52647
AGK	-0.00643	0.009289
AGM1	0.081326	0.60937
AGO1	0.746626	2.55687
AGO2	0.452581	2.98674
AGRE5	-0.18438	0.655756
AGRE5	0.021152	0.03413
AHDC1	-0.00826	0.040653
AHSA1	-0.22446	1.49313
AHSA2	-0.34817	1.18499
AIDA	-0.53825	3.20746
AIFM1	0.164112	0.470847
AIFM1	0.18968	0.745986
AIM2	0.302278	1.44736
AIMP1	0.080203	0.453205
AIMP2	0.030552	0.151086
AIP	-0.1556	1.43104
AK1A1	0.443328	3.51004
AK1CD	0.394878	1.54112
AKA10	-0.27053	1.04608
AKAP1	0.108879	0.123507
AKAP8	0.226307	0.860876
AKAP9	0.132603	1.26211
AKC1H	0.245025	0.705019
AKCL2	-0.00979	0.045598
AKIB1	-0.66003	2.17544
AKNA	0.112051	0.329153
AKP13	0.201804	2.18616
AKP8L	0.240165	0.537312
AKP8L	0.579072	3.2408
AKT1	-0.40246	1.56302
AKT2	-0.07313	0.22368
AKT3	-0.06065	0.210145
AKTS1	0.062273	0.304975
AL14E	-0.00645	0.032022
AL1B1	0.222943	1.76708
AL1L2	2.24522	4.15303
AL3A2	0.599727	1.09801
AL4A1	0.469003	2.33491
AL7A1	0.577988	3.38152
AL9A1	-0.01293	0.069275
ALBU	-0.11314	0.053939
ALD2	1.12637	1.50502
ALDH2	-0.06445	0.300866
ALDOA	-0.52492	2.17293
ALDOC	-3.4103	3.52906
ALDR	0.026759	0.150559
ALG2	-0.13377	0.779277
ALG5	-0.53052	0.213809
ALG8	-0.60202	0.203858
ALG9	0.003179	0.002839
ALKB3	-0.09421	0.59763
ALKB4	0.430305	2.21136
ALKB5	-0.3164	1.41818
ALKB6	0.386731	0.328578
ALR	0.495689	1.24676
AMFR	0.014644	0.02452
AMPB	0.016505	0.081475
AMPD2	0.375243	2.98377
AMPD3	-0.43542	1.37048
AMPL	-0.17673	1.03218
AMRP	-0.09574	0.401246
AMZ2	0.781402	0.542867
AN13A	-0.2772	0.799466
AN32A	-0.28305	0.795335
AN32B	-0.76937	1.58049
AN32E	-0.32593	3.34912
ANC2	-0.05732	0.246773
ANCHR	0.612948	0.530668
ANFY1	-0.04248	0.212486
ANGE2	0.213793	0.649294
ANGL2	-0.51979	0.700928
ANKL2	0.025541	0.067911
ANKMT	-1.27356	0.793799
ANKY2	-0.08066	0.217157
ANKZ1	-0.32983	1.14995
ANLN	-0.40187	1.87767
ANM1	0.140886	0.303049
ANM3	0.028652	0.092091
ANM5	0.207013	1.11004
ANM6	0.6643	0.331653
ANM7	0.399347	3.03474
ANM9	0.218159	0.578143
ANO10	-0.37865	0.861325
ANO6	0.796782	2.32174
ANR10	0.311234	1.86812
ANR11	-0.28256	1.02664
ANR17	-0.0204	0.110564
ANR28	-0.11255	0.267201
ANR39	-0.09333	0.331753
ANR44	-0.0787	0.316078
ANR49	0.293113	1.06438
ANR52	-0.20798	1.15253
ANS1A	0.07598	0.3739
ANX11	0.303389	2.78974
ANXA1	1.11639	1.83697
ANXA2	-1.40271	3.33995
ANXA3	1.07519	3.97982
ANXA4	-0.01375	0.0289
ANXA5	0.156859	0.979297
ANXA6	0.189141	1.09001
ANXA7	0.165508	1.258
AOFA	0.518121	0.44712
AP1B1	0.14903	0.939666
AP1G1	0.088579	0.322003
AP1G2	0.339504	3.14055
AP1M1	-0.18215	0.555067
AP1S1	-0.4851	0.2001
AP1S2	-0.23719	0.396818
AP1S3	-0.2482	0.528778
AP2A1	-0.09628	0.607032
AP2A2	0.008945	0.060404
AP2B1	-0.06617	0.413858
AP2M1	-0.20937	0.462006
AP2S1	-0.16611	0.688113
AP3B1	-0.09571	0.33292
AP3B1	-0.06187	0.215531
AP3D1	-0.09564	0.182183
AP3M1	-0.15508	0.328417
AP4A	0.393398	1.66455
AP4B1	-0.14472	0.319545
AP4E1	-0.89184	0.852241
APAF	-0.03235	0.166002
APC1	-0.28394	2.0486
APC10	-0.46719	0.52305
APC4	-0.19993	0.419795
APC5	-0.24464	1.15657
APC7	-0.38901	2.35543
APC7	-0.34674	2.32982
APEH	-0.13183	0.743725
APEX1	0.311784	2.63104
API5	-0.13364	0.724689
APLF	0.086079	0.080875
APLP2	1.16964	2.71119
APMAP	0.214877	0.379859
APOBR	0.064149	0.222438
APT	0.357196	1.95128
APTX	1.14666	0.729028
AQR	-0.34847	1.39657
AR2BP	0.080055	0.053677
AR6P1	-0.13869	0.21166
AR6P4	0.373219	0.761414
ARAF	0.17648	0.453039
ARAP1	0.083909	0.502565
ARBK1	-0.38634	1.94437
ARC1A	-0.11297	0.337516
ARC1A	0.081168	0.442373
ARC1B	0.123691	1.26342
ARC1B	0.230474	1.36622
ARCH	-0.16227	0.28721
ARF4	-1.47879	0.67012
ARF5	-2.06067	1.0713
ARF6	0.190202	0.467983
ARFG1	-0.32803	0.744985
ARFG2	0.021083	0.095079
ARFP2	0.044172	0.07346
ARGL1	0.040241	0.272953
ARH	0.203537	0.260772
ARHG1	0.050607	0.501904
ARHG2	-0.01638	0.094786
ARHG6	0.383305	3.14724
ARHG7	0.139531	0.922594
ARI1	-0.00764	0.034365
ARI1	0.135105	0.498139
ARI1A	-0.22154	1.19958
ARI1B	0.114502	1.58633
ARI2	-0.01412	0.031259
ARI2	0.511721	1.68565
ARI3A	0.904828	1.28313
ARI3B	-0.94676	0.723609
ARI4A	-0.26174	2.68087
ARI4B	-0.02569	0.084432
ARI5A	0.923375	2.8601
ARID2	-0.45327	3.94389
ARIP4	-0.09711	0.291691
ARK72	0.268615	2.0414
ARL1	-0.29098	1.3404
ARL2	0.255683	0.749052
ARL3	-0.23852	0.697483
ARL3	-0.12962	0.460136
ARL8B	0.42201	1.03843
ARLY	-0.09156	1.06192
ARM10	0.163558	0.244955
ARMC1	-0.04654	0.192732
ARMC6	0.261776	1.09314
ARMC8	0.088325	0.306099
ARMT1	0.144622	1.11954
AROS	0.233673	2.12892
ARP10	0.122592	0.507888
ARP19	0.202474	0.378651
ARP2	-0.21094	0.7616
ARP3	-0.06923	0.208965
ARP3B	-2.17746	3.9109
ARP5	0.153877	0.49838
ARP5L	-0.3605	0.325736
ARP8	-0.00444	0.021499
ARPC2	-0.03822	0.109362
ARPC3	-0.15346	0.451296
ARPC4	-0.00215	0.003555
ARPC5	-0.21984	1.33797
ARRB1	-0.4493	2.20556
ARRB2	-0.41357	0.980798
ARRD1	-0.11673	0.387598
ARSB	-0.33137	0.968809
ARY2	0.091027	0.330095
ASAH1	0.112715	0.267254
ASAP1	0.108991	0.486409
ASB6	-0.83259	1.28846
ASC	-0.0982	0.195933
ASCC1	0.077024	0.271498
ASCC2	0.114208	0.760507
ASCC3	-0.01678	0.046969
ASF1B	-0.47741	1.1722
ASGL1	-1.15362	0.384314
ASH2L	-0.25889	1.97562
ASHWN	-0.4702	1.44807
ASM	0.029877	0.0926
ASNS	1.6251	4.89402
ASPC1	0.180878	1.91658
ASPM	-1.34672	0.773142
ASSY	-0.10242	0.684233
ASXL1	-0.87502	1.79987
AT11A	0.032616	0.087979
AT11C	-0.52799	0.737881
AT131	-0.1237	0.14228
AT133	-0.31186	0.663569
AT1A1	0.117959	0.41074
AT1B1	0.068516	0.164904
AT1B3	0.228581	0.913432
AT2A2	0.287994	0.617922
AT2A3	0.060637	0.126816
AT2B1	-0.13988	0.246814
AT2B4	1.57853	1.07633
AT5F1	-1.02823	2.38032
ATAD1	-0.10492	0.323292
ATAD2	0.055629	0.528192
ATAD3	0.226959	0.653732
ATAD5	-0.71793	1.59221
ATE1	0.037141	0.192604
ATE1	0.23527	1.47165
ATF1	-0.32199	1.48684
ATG12	0.506701	1.01126
ATG13	-1.74533	1.04538
ATG2A	0.118132	0.292227
ATG2B	0.200045	0.906866
ATG3	0.11847	0.436005
ATG5	0.579082	2.48016
ATG7	-0.01676	0.08973
ATGA1	-0.33732	2.08077
ATIF1	-1.2946	2.57496
ATLA2	-0.11342	0.251966
ATLA3	-0.20821	0.227051
ATM	-0.2493	0.631098
ATN1	1.44149	2.08823
ATOX1	-0.16633	0.689552
ATP5H	-0.78275	1.93273
ATP5I	-1.08315	2.01157
ATP5J	-0.56238	2.24881
ATP5L	-1.65752	1.24304
ATP68	-1.43905	2.63557
ATP7A	0.775196	0.86724
ATPA	-0.12624	0.443191
ATPB	-0.15096	0.666849
ATPD	-4.76489	1.61358
ATPF1	0.386297	1.28802
ATPG	-0.19334	0.569843
ATPK	-1.75852	1.85302
ATPO	-0.557	1.98583
ATR	-0.43961	1.59118
ATRIP	0.025029	0.105548
ATRX	-0.09947	1.15106
ATX1	0.964792	3.27856
ATX10	0.043432	0.257672
ATX2	-0.16154	0.31573
ATX2L	-0.1774	1.76596
ATX3	0.087909	0.191174
AUHM	0.123517	0.284017
AUP1	-0.25439	0.314395
AURKA	-1.12907	2.70589
AURKB	-0.87692	2.18868
AVEN	-0.07315	0.501991
AVL9	0.280541	0.777756
B2CL1	1.4129	0.779038
B2L13	0.041405	0.047437
B2MG	-0.09684	0.258841
B3A2	0.850112	2.42618
B3GN2	-1.57465	1.8911
B4GN1	0.132656	0.267436
B4GT1	-0.50802	0.739532
BABA1	0.373994	2.2404
BABA2	0.253802	1.3746
BACH	0.162148	1.17972
BACH2	0.16515	0.50982
BAF	-0.14708	0.082406
BAG1	-0.16607	1.62904
BAG3	-0.42697	1.21965
BAG4	-0.50657	1.09225
BAG5	0.040067	0.098827
BAG6	-0.25992	1.26876
BAG6	-0.08288	0.7583
BAIP2	0.610258	3.98321
BAK	-0.13705	0.24105
BANP	-0.01035	0.036666
BAP1	-0.25833	1.22422
BAP18	-0.15431	0.174322
BAP29	0.138239	0.19851
BAP31	-0.62445	0.87223
BASI	-0.70277	2.8211
BASP1	0.499477	1.94724
BAZ1A	-0.28557	0.742094
BAZ1B	-0.36756	0.971809
BAZ1B	-0.13824	0.550958
BAZ2A	-0.16322	0.17972
BBC3	1.26666	1.78483
BC11B	-0.14282	0.372437
BCAP	2.38753	4.07738
BCAS3	0.058845	0.871072
BCAT1	0.338745	1.35245
BCAT2	0.049429	0.185228
BCCIP	0.040076	0.161864
BCD1	0.354106	1.69171
BCKD	-0.2876	2.88759
BCL10	-0.11738	0.388579
BCL10	0.119934	0.541788
BCL2	0.285639	0.976537
BCL3	-0.89337	0.609332
BCL7C	-0.60149	1.17335
BCL9L	-0.53976	2.94872
BCLA3	0.193952	0.810219
BCLF1	0.258151	1.51079
BCOR	-0.4951	2.36574
BCR	1.28886	1.80915
BD1L1	-0.16842	1.12997
BDH	-0.21402	1.18596
BECN1	-0.21743	0.239162
BGAL	0.103087	0.311294
BGLR	-0.39843	0.290357
BICD2	0.009485	0.057406
BICRA	-0.16334	1.22482
BICRL	-0.41605	3.02836
BIEA	0.0285	0.084144
BIG1	-0.22776	1.1588
BIN1	0.384133	1.63736
BIN2	0.163079	0.916866
BIP	-0.14416	0.583129
BIRC2	-0.02664	0.122636
BIRC5	-1.05858	3.60314
BIRC6	-0.22144	3.03336
BL1S1	1.10524	0.861857
BL1S3	0.513043	1.51081
BL1S4	0.104771	1.04453
BLM	-0.43381	0.878288
BLMH	0.122711	0.617762
BMP2K	-0.19666	1.29889
BMPR2	-0.21061	0.217735
BNIP2	0.161696	0.635827
BOLA1	0.187693	0.552706
BOLA2	0.561376	2.79248
BOP1	-0.02978	0.133185
BORC5	0.111136	0.446826
BORC6	0.501337	0.262151
BORC7	0.07449	0.407792
BOREA	-0.63058	2.8854
BPHL	0.146779	1.09018
BPNT1	-0.04743	0.123575
BPNT1	0.175541	1.0161
BRAF	-1.22467	1.6589
BRAP	0.155006	0.339257
BRAT1	-0.26207	1.10376
BRCA1	-0.25547	1.12064
BRCC3	0.276194	2.0047
BRD1	-0.34897	2.79735
BRD2	-0.38408	3.18227
BRD3	-0.56949	1.74358
BRD4	-0.16146	1.92659
BRD7	-0.02994	0.122797
BRD8	-0.04969	0.174541
BRD9	-0.39706	0.556491
BRE1A	-0.32472	2.3328
BRE1B	-0.04472	0.209399
BRI3B	-0.6014	0.405113
BRK1	0.359698	1.27579
BROX	-0.04527	0.069949
BRPF1	0.102057	0.445386
BRX1	0.310682	2.4783
BSDC1	-0.00686	0.023416
BT3L4	0.224571	0.188704
BTBD9	-0.072	0.133602
BTF3	-0.04938	0.135914
BTG1	-0.83759	0.449999
BUB1	-0.57571	0.882617
BUB1B	-1.21265	3.4562
BUB1B	-0.30887	3.12868
BUB3	-0.15295	0.666929
BUB3	-0.09315	0.349715
BUD23	0.152619	0.347089
BUD31	0.107149	0.493547
BYST	0.164755	1.39449
BZW1	-0.30039	1.42247
BZW2	-0.01895	0.033879
C10	-2.20135	3.03596
C19L1	-0.12524	1.28499
C19L2	-0.4146	0.832823
C1QBP	0.319126	0.766437
C1TC	0.116307	1.3693
C1TM	0.166949	1.67769
C2AIL	-0.32507	3.46445
C2CD5	0.284636	1.90732
C2D1A	-0.14126	0.526528
C2D1B	0.12592	0.860449
C8AP2	-0.88942	2.32919
C8AP2	-0.53513	2.07046
CA052	-0.95682	0.74895
CA109	0.898404	2.35762
CA131	0.241374	1.58272
CA174	0.091318	0.564977
CAB39	-0.12183	0.217243
CAB45	-2.05324	3.16289
CACO1	0.608319	3.35664
CAF1A	-0.69457	3.59593
CAF1B	-0.72807	5.17601
CAH2	0.606609	0.593897
CAHM2	0.607255	1.05316
CALR	-0.12135	1.4441
CALU	0.030438	0.070329
CALX	-0.0077	0.008334
CAMP1	-0.46408	0.712306
CAN1	0.012913	0.07099
CAN2	-0.44875	3.38897
CAN7	-0.3597	1.33686
CAND1	0.066583	0.742828
CAND2	-0.08022	0.350105
CANT1	-0.46965	0.249114
CAP1	0.299425	2.04882
CAPAM	0.145664	0.803474
CAPG	0.142954	0.504626
CAPR1	-0.60933	2.42983
CAPZB	0.099742	0.614496
CAR11	-0.06625	0.781274
CARF	0.210505	1.45763
CARL2	0.056152	0.185128
CARM1	-0.20036	1.24021
CARM1	0.008287	0.029676
CARME	0.602915	3.20363
CASC3	-0.03545	0.202349
CASP	-0.08688	0.23356
CASP2	-0.03602	0.100087
CASP3	-0.33087	2.07601
CASP6	-0.3031	1.19778
CASP7	0.061346	0.249671
CASP8	-0.36635	2.0386
CATA	-0.73949	4.15204
CATB	0.184811	0.715461
CATC	0.186072	1.21726
CATD	0.273146	2.02414
CATIN	-0.24238	1.42909
CATS	0.919596	1.42922
CATW	0.133759	0.30077
CATZ	-0.55351	2.42772
CATZ	-0.04383	0.079353
CAZA1	-0.14799	0.445409
CAZA2	-0.16095	0.397365
CB076	-0.234	0.576013
CB39L	0.200399	0.447989
CBL	0.148736	0.658725
CBLB	0.250762	0.95328
CBP	-0.40229	1.59056
CBPD	0.671576	3.46063
CBPM	-0.63416	2.60825
CBR1	0.388609	2.80456
CBR4	-0.08595	0.562994
CBWD1	-0.04143	0.244586
CBX1	0.085405	0.556329
CBX2	0.394444	0.633931
CBX3	-0.06464	0.193235
CBX4	0.235462	0.985124
CBX5	-0.29736	1.15709
CBX8	0.543804	0.682173
CC115	-0.40265	2.37695
CC117	-0.08709	0.421034
CC124	0.05601	0.160759
CC137	0.016292	0.025266
CC174	-0.06583	0.298718
CC50A	0.479941	0.29949
CC88B	0.101616	0.805612
CC90B	0.095667	0.599666
CCAR1	-0.00178	0.013181
CCAR2	-0.06871	0.515693
CCD12	-0.48187	3.11269
CCD22	0.269609	1.43229
CCD25	-0.24552	1.0841
CCD43	0.125669	0.455516
CCD47	0.017348	0.039655
CCD50	0.368165	0.543047
CCD58	-0.21919	1.79837
CCD69	-0.99828	2.94116
CCD71	-0.67942	1.28944
CCD82	-0.20322	0.528875
CCD86	0.248995	0.443346
CCD93	0.065743	0.279991
CCDC6	-0.04149	0.165725
CCDC9	0.255313	2.53406
CCHL	-0.90455	3.86651
CCM2	-0.7409	1.78949
CCNA2	-0.55765	1.88307
CCNB1	-0.53779	0.969782
CCNB2	-1.38679	1.52255
CCND2	-0.28065	0.14225
CCND3	-0.37693	2.03977
CCNH	-0.33012	2.97068
CCNK	0.058912	0.219225
CCNL1	0.681303	2.34667
CCNL2	0.586647	0.852486
CCNT1	-0.2271	1.08756
CCNY	-0.15366	0.115805
CCR7	0.419516	0.53646
CCS	-0.75248	3.10872
CCS	0.008617	0.014958
CCZ1	-1.07696	0.82055
CD033	0.67799	1.5743
CD11B	-0.06157	0.325943
CD123	-0.50153	2.18316
CD166	-0.27322	0.812372
CD2	-0.55473	1.23293
CD226	-0.64207	0.350683
CD27	-0.39845	0.910168
CD28	-3.37674	4.05155
CD2AP	-0.1979	1.50478
CD2B2	-0.51582	0.26491
CD37	-0.07725	0.226074
CD37L	0.834901	0.554913
CD38	-0.2626	1.49787
CD3D	-0.1537	0.787237
CD3E	-0.18435	0.375735
CD3G	-0.09375	0.284328
CD3Z	-0.55837	3.27598
CD4	-0.15973	0.497318
CD44	0.755749	3.17666
CD47	-0.28416	0.080684
CD48	-0.4847	1.20263
CD5	0.210776	0.504548
CD6	0.271677	1.11694
CD69	1.78406	2.06997
CD82	0.097811	0.876836
CDA7L	-0.50607	2.3492
CDAN1	-0.08258	0.177111
CDC16	-0.17123	0.846665
CDC20	-0.8305	5.2149
CDC23	-0.10323	0.286795
CDC26	-0.58275	2.24689
CDC27	-0.40123	0.650043
CDC37	-0.15592	0.759078
CDC42	-0.20469	0.965611
CDC45	-3.94212	2.97994
CDC45	-1.63968	1.44479
CDC5L	-0.00421	0.022966
CDC73	-0.10696	0.356966
CDCA2	-0.67509	1.78405
CDCA5	-0.60018	3.59106
CDCA7	-0.90604	3.04199
CDIPT	-0.38815	0.198437
CDK1	-0.88748	2.98538
CDK10	-0.0632	0.04424
CDK12	-0.04726	0.132504
CDK13	-0.16557	0.923648
CDK17	0.713253	0.458171
CDK19	-0.15864	0.296442
CDK2	-0.17319	0.43172
CDK4	-0.72161	4.2864
CDK5	-0.33254	0.584956
CDK6	0.150003	0.453101
CDK7	-0.6474	0.68352
CDK9	0.123069	0.830172
CDKAL	1.26467	0.895119
CDN1B	0.916339	2.07532
CDN2C	-0.23596	0.613045
CDN2D	-0.59517	3.82194
CDS2	-0.27194	0.158504
CDV3	0.204629	1.07693
CE022	-0.08288	0.13147
CE024	-0.46617	0.977168
CE051	0.383649	2.05541
CE120	0.04596	0.128253
CE152	-0.27033	1.01616
CE170	-0.10473	0.843652
CE350	-0.1197	0.341937
CEBPB	0.416128	2.0692
CEBPZ	-0.06856	0.204056
CEGT	-0.0689	0.17457
CELF1	-0.14981	0.480473
CELF2	-0.40035	1.70657
CELF2	-0.00788	0.025567
CENPC	-0.48329	0.984081
CENPE	-0.59683	2.70766
CENPH	-1.10212	0.774046
CENPK	-0.51452	2.27532
CENPP	-0.03092	0.122736
CENPT	-0.46517	1.17301
CENPU	-0.02842	0.057346
CENPV	0.232616	0.400296
CEP41	1.79717	1.30111
CEP43	0.101516	0.626531
CEP55	-0.59209	3.3329
CEP57	0.05649	0.307971
CEP85	-0.41493	1.73575
CEP97	0.252669	1.05028
CERS5	-0.44553	0.199167
CERT	-0.15256	0.645226
CETN2	0.008196	0.030127
CF047	-1.91323	1.46892
CF047	-0.05648	0.199483
CF226	0.049779	0.206644
CFA20	-0.03076	0.06316
CFA36	0.163079	0.335237
CFA97	-0.28282	1.26073
CFDP1	-0.20207	0.685711
CG026	-0.58944	1.22968
CG050	1.05965	3.6878
CGBP1	0.232732	0.983036
CGL	4.40384	4.2563
CH033	-0.20442	0.341573
CH082	0.470222	2.49426
CH10	0.089152	1.34663
CH60	0.304504	1.3333
CHAP1	-0.22014	0.572287
CHCH1	-1.36156	1.12628
CHCH2	-0.21741	1.23942
CHCH5	-0.2104	0.782283
CHD1	-0.22534	3.79048
CHD1L	0.415226	2.2385
CHD2	0.368522	1.71354
CHD4	-0.31112	0.932374
CHD5	-0.50386	0.414484
CHD8	-0.16722	0.982669
CHERP	-0.20125	0.814497
CHFR	0.100164	0.15346
CHID1	-0.36094	1.71924
CHIP	-0.04232	0.205026
CHIP	0.180495	0.468394
CHK1	-0.14097	0.447602
CHKB	-0.13142	0.403889
CHM1A	-0.09208	1.09887
CHM2A	0.022722	0.056596
CHM2B	0.471614	0.846874
CHM4B	-0.19458	1.59239
CHMP3	-0.21367	0.580713
CHMP5	-0.45161	1.70565
CHMP7	-0.028	0.047707
CHP1	0.238423	0.41397
CHP3	-1.29105	2.1763
CHRD1	0.131368	0.668623
CHSP1	-2.23963	1.29347
CI085	-0.62353	1.66111
CI114	-0.04202	0.137627
CIA2A	0.112896	0.569376
CIA2B	0.048693	0.306529
CIA30	-0.83673	0.49547
CIAO1	0.176477	0.93411
CIAO3	0.070751	0.188974
CIC	0.141277	0.32215
CIP2A	-1.06271	4.16697
CIP4	-0.47617	0.88166
CIR1	-0.17372	0.090571
CIRBP	-0.05687	0.127988
CISD1	-0.27941	0.623938
CISD2	0.241848	0.280145
CISH	1.06776	1.08986
CISY	-0.25491	0.997685
CK054	0.210487	0.892549
CK068	0.449529	3.45832
CK098	-0.11154	0.190672
CK5P1	-0.43372	1.4379
CK5P2	0.347347	1.62129
CK5P3	0.198637	1.19404
CKAP2	-1.12257	1.25571
CKAP5	-0.42511	1.1082
CKP2L	-0.17347	0.403608
CKS2	-1.57942	2.34158
CLAP1	-0.16889	0.945258
CLAP2	0.084944	1.2234
CLASR	0.082532	0.660491
CLCA	0.323614	0.822326
CLCB	0.011229	0.01613
CLCC1	-0.2438	0.491516
CLH1	0.039428	0.262766
CLIC1	0.019668	0.059329
CLIC1	0.037565	0.132394
CLIC4	1.196	6.48003
CLIP1	-0.08528	0.896425
CLK3	-0.45857	1.8041
CLP1	0.082091	0.645813
CLP1L	-0.54306	0.545518
CLPB	0.389484	2.18035
CLPP	-0.24443	1.86588
CLPT1	-0.30823	0.517017
CLPX	0.026356	0.104702
CLSPN	-0.87961	4.14289
CLU	0.074912	1.2016
CLYBL	-0.57895	2.04627
CMC1	-0.14313	0.143279
CMC2	-0.44506	0.400929
CMIP	-0.16862	0.754883
CMS1	-0.27495	0.727994
CMTD1	0.024647	0.01315
CMTR1	-0.0433	0.22398
CN37	-0.70119	3.19798
CNBP	-1.75903	4.56774
CND1	-0.57466	3.14069
CND2	-0.56284	3.19554
CNDD3	-0.87498	2.50478
CNDG2	-0.61713	3.19363
CNDH2	-0.76355	4.47581
CNDP2	-0.08739	0.250594
CNN2	0.395677	0.888797
CNN3	0.512009	1.0585
CNNM3	0.344072	0.975743
CNNM4	1.0904	0.9451
CNO10	0.01364	0.039082
CNO11	0.114944	0.476363
CNO6L	-0.8607	0.679619
CNOT1	0.140529	1.27241
CNOT2	0.099443	0.322389
CNOT3	-0.06569	0.354246
CNOT4	-1.69178	1.20301
CNOT6	-0.11951	0.200923
CNOT9	0.134956	0.413475
CNPY2	0.42846	1.89445
CNST	0.191774	0.130873
CNTRB	-0.20861	0.586495
CNTRL	0.174854	0.839384
CO3	0.396747	1.52003
CO4B	0.507711	0.843604
COA3	-0.3715	1.07131
COASY	-0.20564	0.676111
COBL1	0.11613	0.119924
COF1	-0.44507	0.708433
COG1	-0.11308	0.461811
COG1	-0.0875	0.280004
COG2	-0.48473	2.23156
COG3	-0.14507	0.845803
COG4	-0.25985	2.76029
COG5	-0.23615	1.80465
COG6	-0.21473	0.839745
COG7	-0.39428	3.08552
COG8	0.046481	0.184383
COIL	-0.4545	0.308502
COMD1	-0.46829	0.615644
COMD2	0.060944	0.201969
COMD3	-0.06459	0.464667
COMD4	0.648506	0.423915
COMD7	0.166897	0.541385
COMD8	-0.1252	0.522707
COMD9	0.082908	0.5246
COMDA	-0.2869	0.392323
COMT	0.09682	0.440349
COPA	0.062511	0.265843
COPB	0.060312	0.336808
COPB2	-0.08438	0.343462
COPD	0.033972	0.175587
COPE	0.146768	0.473697
COPG1	0.110352	1.05475
COPG2	0.277653	2.3168
COPZ1	-0.34242	1.05882
COQ3	-0.23618	0.519948
COQ4	-2.55554	5.124
COQ5	-0.92924	1.17755
COQ6	-3.41727	3.07762
COQ8A	-1.3175	1.50701
COQ8B	-1.12891	1.47563
COQ9	-0.26338	0.62686
COR1A	0.280921	2.2252
COR1B	0.131669	0.920297
COR1B	0.136177	0.421982
COR1C	-0.09024	1.11343
COR1C	0.224749	0.609693
COR2A	-1.28546	4.95021
CORO7	-0.21091	1.45983
COTL1	0.631779	3.30267
COX16	-0.39636	1.05264
COX17	-0.45198	2.09707
COX2	-1.20213	2.44354
COX20	-0.71466	2.99955
COX41	-0.95881	2.69798
COX5A	0.518375	0.139141
COX5B	-1.30628	5.03459
COX6C	-1.48495	2.76154
COXM1	-0.0519	0.082106
COXM2	0.090769	0.229085
CP054	0.450439	1.52863
CP11A	-0.20066	0.152143
CP131	0.126136	0.347916
CP20A	-0.50414	0.615623
CP250	0.173857	0.527187
CP51A	-0.59209	0.856049
CPIN1	-0.51579	3.23718
CPNE1	0.251969	2.27785
CPNE3	-0.34515	1.98944
CPNS1	-0.22158	0.923533
CPSF1	0.036511	0.151049
CPSF2	0.176215	0.70251
CPSF3	-0.07745	0.521106
CPSF4	-0.28944	1.0705
CPSF5	-0.28157	1.13503
CPSF6	0.046805	0.136331
CPSF7	-0.07331	0.410991
CPT1A	0.291225	0.269052
CPT2	-0.16707	0.708754
CPZIP	-0.31424	2.15698
CR021	1.28682	2.24387
CR025	0.031349	0.104507
CR1L	0.149636	0.271468
CRADD	-0.44533	1.87155
CRBN	0.258622	0.981401
CRCM1	0.632622	1.75616
CREG1	0.67431	2.47625
CREL2	-0.4087	1.66094
CRIP1	-0.9935	0.841165
CRIPT	-1.7346	1.3258
CRK	0.429485	0.715391
CRKL	-0.10497	0.269646
CRLF2	0.670398	0.626243
CRLF3	0.165693	0.470431
CRLF3	0.328878	2.15028
CRNL1	-0.57807	1.06387
CROCC	-0.15921	0.58964
CRTC2	0.618321	1.7452
CRTC3	0.035897	0.08582
CRY1	-0.18526	0.735102
CRYL1	-0.11348	0.677665
CS012	-0.29078	1.41322
CS025	0.539713	1.48292
CS047	-0.17018	0.636754
CSDE1	-0.34675	2.57917
CSK	-0.21286	1.50904
CSK21	-0.28967	1.54304
CSK22	-0.12381	0.80786
CSK2B	-0.13553	0.863701
CSN1	0.052132	0.230035
CSN2	-0.06623	0.289259
CSN3	-0.04001	0.248569
CSN4	-0.08118	0.445931
CSN5	0.052835	0.391571
CSN6	-0.01966	0.076192
CSN7A	0.693917	1.74901
CSN7B	0.231534	0.797975
CSN8	-0.00083	0.001759
CSRP1	-0.22002	0.306286
CSTF1	0.02723	0.075229
CSTF2	0.067634	0.102528
CSTF3	-0.09588	0.239781
CSTFT	-0.19038	0.526556
CSTOS	-0.2006	0.18581
CTBL1	-0.19129	0.780246
CTBP1	0.224727	1.80228
CTC1	-0.03368	0.196387
CTCF	-0.48692	0.520178
CTDP1	0.119325	0.758534
CTF18	-0.40398	4.51658
CTIP	-0.60979	2.39071
CTL1	-0.07338	0.161956
CTL2	0.044696	0.034857
CTL2A	1.06325	4.62667
CTL2B	-0.31604	0.426555
CTNA1	0.047229	0.190834
CTR9	-0.11188	0.509077
CTRO	-0.82079	3.96737
CTSL2	-0.41182	0.649867
CTU1	0.117115	0.315901
CTU2	0.047811	0.254623
CUED2	-0.3819	0.965497
CUL1	-0.19034	0.980826
CUL1	-0.05757	0.208966
CUL2	-0.3211	1.79066
CUL3	-0.30851	0.644668
CUL4A	-0.31024	1.13888
CUL4B	-0.20902	0.54651
CUL5	-0.12048	0.373219
CUTA	-0.34004	1.10405
CUX1	0.069587	1.93461
CWC15	-0.09527	0.858743
CWC22	0.096233	1.00408
CWC27	-0.16905	0.308565
CX038	0.186358	0.52593
CX056	-0.17449	0.118109
CX6A1	-1.2432	0.848887
CX6B1	-0.65507	2.27302
CX7A2	-0.84316	2.84061
CXXC1	-0.10682	0.62926
CY1	-0.43299	0.726259
CYB5	0.53532	2.59318
CYB5B	-0.90968	0.636512
CYBC1	0.117579	0.284573
CYBP	-0.13148	0.355461
CYC	-0.95903	1.58737
CYFP1	-0.26982	1.11425
CYFP2	0.044065	0.126453
CYH1	-0.15124	0.76069
CYH4	0.502515	1.86024
CYHR1	0.408288	0.482704
CYLD	0.271165	2.13015
CYRIB	-0.01279	0.023109
CYTB	0.141667	0.180179
CYTIP	-0.33847	2.10056
CYTSB	-0.06194	0.091004
CZIB	0.35789	1.89911
D19L1	-0.72298	1.02288
D39U1	-0.57995	1.05848
DAAF5	-0.08205	0.513089
DAB2	0.439506	2.16846
DAD1	2.30839	0.5307
DAP1	-0.20806	0.627986
DAPLE	0.170253	0.512019
DAZP1	-0.45821	0.983054
DBLOH	-0.24753	0.984052
DBNL	0.010695	0.042952
DBR1	-0.0181	0.047583
DC1I2	0.256547	1.12954
DC1L1	0.283636	1.8113
DC1L2	0.119656	0.286717
DCA10	-0.53765	0.544429
DCA11	-0.26279	0.912514
DCA13	0.40613	2.37995
DCAF1	0.532827	3.00624
DCAF5	-0.17759	1.14831
DCAF6	-0.10256	0.377039
DCAF7	-0.19535	0.460434
DCAF8	0.223755	1.27895
DCAKD	-0.06732	0.119221
DCC1	-0.21122	1.14933
DCK	-1.23713	3.59347
DCNL1	-0.07255	0.095038
DCNL2	0.50804	2.28192
DCNL5	-0.46976	1.36496
DCP1A	0.017576	0.05567
DCP1B	-0.33468	0.823403
DCP2	0.001202	0.001357
DCPS	0.276375	1.48754
DCTN1	0.020774	0.322933
DCTN2	0.077884	0.297438
DCTN3	0.000664	0.001468
DCTN3	0.054475	0.613726
DCTN4	0.894559	0.504202
DCTN5	0.042769	0.169063
DCTN6	-0.20594	0.850098
DCTN6	0.150487	0.501432
DCTP1	-0.2916	2.13038
DCUP	-0.46636	0.970665
DD19A	0.014705	0.046818
DDA1	1.2635	1.66732
DDB1	0.110185	0.689856
DDB2	0.090462	0.398219
DDI2	0.584404	3.04318
DDX1	0.011578	0.090508
DDX10	0.244963	1.22766
DDX17	0.506721	2.31841
DDX18	-0.03136	0.203541
DDX20	-0.03907	0.368816
DDX21	0.21261	0.669956
DDX24	0.263181	1.85186
DDX27	0.085822	1.57528
DDX28	-0.18189	0.241441
DDX31	-0.19065	0.635293
DDX3X	0.238935	1.27579
DDX3Y	0.167156	0.29726
DDX41	-0.10314	0.80948
DDX42	0.024765	0.210326
DDX46	-0.03607	0.117907
DDX47	0.212497	1.0983
DDX49	-0.3887	0.641045
DDX5	-0.0833	0.503423
DDX50	-0.09189	0.599174
DDX51	0.198157	0.896099
DDX52	0.251045	0.689972
DDX54	0.1453	0.619147
DDX55	0.014781	0.018147
DDX56	0.036969	0.129009
DDX58	0.669711	1.17582
DDX59	0.449911	1.88038
DDX6	0.163803	0.671906
DECR	-0.38567	2.0904
DECR2	-0.33947	0.849153
DEFI6	0.315526	1.45829
DEGS1	-0.74519	2.12565
DEK	-0.30919	0.902996
DEN10	0.285805	0.534736
DEN11	0.18519	0.167637
DEN1A	0.3191	1.57294
DEN1C	0.009412	0.087229
DEN2D	0.457745	0.520668
DEN4B	0.242077	2.21857
DEN4C	0.000621	0.000725
DENR	0.216721	1.23613
DEOC	-0.56541	1.43532
DERPC	0.020544	0.027731
DEST	-0.25092	0.836615
DEST	0.694138	0.405607
DFFA	0.594689	3.94333
DFFB	1.55521	1.62858
DGCR8	-0.1784	1.24899
DGKA	-0.09237	0.326267
DGKH	0.170289	1.92613
DGKZ	-0.16979	0.603198
DGUOK	0.326716	0.445491
DHB11	0.188077	0.316973
DHB12	-0.24488	0.22658
DHB4	-0.3776	1.73087
DHB7	0.241134	0.419739
DHB8	0.074954	0.461984
DHC24	-1.52888	1.0115
DHE3	-0.05553	0.873231
DHI1	-0.20652	0.180217
DHPR	1.36721	0.40528
DHR11	0.460926	1.30702
DHR13	0.016452	0.027198
DHRS1	-0.38288	0.660106
DHRS4	-0.65453	2.5576
DHRS7	-0.07263	0.065939
DHX15	-0.25578	1.41664
DHX29	0.163636	0.665904
DHX30	0.035158	0.112658
DHX33	0.21237	1.09627
DHX34	0.345626	1.2466
DHX36	0.037607	0.156491
DHX57	-0.03077	0.071461
DHX8	-0.10131	0.414345
DHX9	-0.06218	0.533778
DHYS	-0.24832	1.20119
DI3L1	-0.24999	0.595547
DI3L2	0.22145	2.46434
DIAP1	-0.2968	2.44721
DIAP2	-0.31061	0.720939
DIAP3	-0.27658	1.51611
DIC	-1.64986	1.19736
DICER	-0.36005	4.56384
DIDO1	0.003347	0.012246
DIEXF	0.339933	1.97752
DIK2A	-0.92129	1.0093
DIM1	-0.03652	0.051148
DIP2B	0.217489	1.91975
DJB11	-0.23569	0.662723
DJB12	-0.26761	0.407731
DJC10	-0.57251	2.96987
DJC11	-0.05644	0.085953
DJC15	-0.35187	0.284453
DJC17	-0.08709	0.314609
DJC21	-0.05107	0.038581
DJC24	-0.3535	0.163556
DKC1	0.450782	1.45759
DLDH	-0.14135	0.967796
DLG1	0.145366	2.02853
DLGP4	0.284897	0.715448
DLGP5	-0.16761	0.434002
DLRB1	-0.51791	1.69865
DMAP1	-0.01158	0.012843
DMXL1	-0.32423	1.06524
DNJA1	-0.25742	1.59837
DNJA2	-0.14947	0.445525
DNJA3	0.228354	0.454358
DNJB1	-0.56169	1.45291
DNJB4	-0.37804	0.671881
DNJB6	-0.36013	0.765988
DNJC1	-0.024	0.017284
DNJC2	0.264882	1.54451
DNJC3	-0.47613	3.27833
DNJC7	-0.0999	0.714251
DNJC8	-0.19592	2.42966
DNJC9	-0.40613	1.86284
DNLI1	-0.53893	3.87137
DNLI3	0.31999	2.02355
DNM1L	-0.22811	1.84973
DNM3A	-0.33513	0.687614
DNMBP	-0.14672	0.729104
DNMT1	-0.49694	1.9502
DNPEP	-0.02672	0.042471
DNPEP	0.057122	0.624958
DNPH1	0.04998	0.138047
DOC10	-0.23853	0.979577
DOC11	-0.07545	0.124688
DOCK2	0.238241	0.644384
DOCK8	0.043238	0.716948
DOHH	-0.04534	0.134054
DOK1	0.354298	2.74206
DOK2	-0.44111	4.47005
DOP1	-0.48523	2.68013
DOP2	0.223141	0.821822
DOPD	-0.77593	0.62218
DP13A	0.224547	1.05148
DPCD	-0.25766	1.82689
DPH1	0.133237	0.422138
DPH2	0.210786	1.44911
DPH5	0.275525	0.425048
DPH6	0.558038	1.50168
DPM1	0.060428	0.078835
DPOA2	-0.16922	2.49695
DPOD1	-0.38418	1.87156
DPOD2	-0.14071	0.658458
DPOD3	-0.19714	0.401065
DPOE1	-0.83888	3.64074
DPOE1	-0.72299	2.6631
DPOE2	-0.656	2.88296
DPOE3	-0.46147	2.18526
DPOLA	-0.3966	0.651911
DPOLB	0.23188	1.94772
DPP3	0.022217	0.239909
DPP4	0.425148	0.195158
DPP8	-0.03784	0.12353
DPP9	-0.00799	0.019345
DPY30	-0.20175	1.56286
DPYL1	-0.74606	3.8721
DPYL2	-0.42272	2.80669
DRG1	-0.24254	0.519861
DRG2	-0.22234	0.477429
DRS7B	-0.00434	0.004889
DSN1	0.119078	0.592231
DSRAD	-0.2032	3.02906
DTD1	-0.21248	0.166371
DTD2	-0.05752	0.117917
DTX3L	-0.12315	0.32402
DUS12	-0.12316	0.307807
DUS1L	-0.06603	0.085976
DUS2L	0.934385	2.64264
DUS3L	-0.16921	0.425808
DUS4	1.1814	2.83219
DUS4L	-0.01371	0.01669
DVL2	0.26784	1.76264
DVL3	-0.43828	1.32489
DX39A	-0.42932	1.62076
DX39B	-0.03004	0.076202
DX39B	0.023572	0.062701
DYHC1	0.018403	0.052133
DYLT1	0.138069	0.458233
DYLT3	2.28536	4.14333
DYM	0.134304	0.611049
DYN2	0.213401	1.10792
DYN3	0.006503	0.009172
DYR	-0.57315	2.80519
DYR1A	0.108613	0.490289
DYST	-0.16302	0.397163
E2F4	-0.16015	0.980623
E41L2	0.736985	4.9282
EAF1	0.26423	0.390301
EAF6	-0.67302	1.52032
EBP	-0.74979	0.469572
EBP2	0.093161	0.607685
ECD	0.20414	1.85197
ECH1	1.02125	4.73107
ECHA	-0.13679	0.515796
ECHB	-0.05425	0.239788
ECHD1	-0.62416	2.33808
ECHM	0.442595	1.73991
ECHP	-0.91567	3.77705
ECI1	0.02559	0.046684
ECM29	0.129168	0.962527
ECSIT	-0.31756	0.748125
ECT2	-0.73285	2.20969
EDC3	0.032411	0.165504
EDC4	0.057073	0.341586
EDF1	-0.61297	1.59264
EEA1	0.33538	2.96206
EED	-0.17037	1.67476
EF1A1	-0.44813	1.20451
EF1B	0.143061	0.404517
EF1D	0.000275	0.000773
EF1G	0.341367	1.69095
EF2	-0.18844	0.589757
EF2K	-0.02474	0.079877
EFCC1	-0.30745	0.816532
EFGM	0.116422	0.36215
EFHD2	0.776335	2.31974
EFL1	0.067885	0.836156
EFMT1	-0.41093	1.63145
EFMT2	0.13983	0.583212
EFNMT	0.523455	2.64041
EFR3A	-0.07057	0.408742
EFTS	0.014165	0.06581
EFTU	0.167156	1.86776
EGLN1	-0.66085	3.28798
EGR2	-0.40683	0.399248
EH1L1	-0.49007	2.84261
EHD1	0.190299	0.84828
EHD1	0.514166	3.63465
EHD3	0.009453	0.027469
EHD4	0.117266	0.684959
EHMT1	-0.07474	0.181354
EHMT2	-0.29283	0.967011
EHMT2	-0.18626	1.45297
EI2BA	-0.0335	0.079403
EI2BB	0.098543	0.464297
EI2BD	-0.13238	1.21634
EI2BE	0.131879	0.910833
EIF1A	0.288465	0.823045
EIF2A	-0.32014	2.53662
EIF2D	0.234027	1.76463
EIF3A	-0.09042	0.993089
EIF3B	0.000621	0.002714
EIF3C	0.025751	0.121175
EIF3D	0.128489	0.692189
EIF3E	-0.09307	1.0893
EIF3F	-0.11791	0.865841
EIF3G	-0.0248	0.042975
EIF3G	0.19993	0.769867
EIF3H	-0.05482	0.190658
EIF3I	0.109984	0.404886
EIF3K	0.695858	3.76176
EIF3L	-0.14697	1.16567
EIF3M	-0.23068	0.616301
EIPR1	0.147849	0.444605
EKI1	-0.354	1.85747
ELAV1	-0.29161	1.53665
ELF1	-0.38877	0.314469
ELF2	-0.48479	2.05472
ELK3	-0.06825	0.334965
ELL	-0.07987	0.237654
ELMO1	0.467333	2.07081
ELMO2	-0.36117	1.43002
ELOA1	-0.0876	0.206977
ELOB	-0.06831	0.269728
ELOC	-0.34827	1.93638
ELOF1	-1.11089	0.970179
ELP1	0.120904	1.13016
ELP2	0.256105	1.00909
ELP3	0.090327	0.190033
ELP4	-0.22704	1.00715
ELP6	-0.12866	0.481836
ELYS	0.044626	0.13781
EM55	-0.48351	2.53606
EMAL2	0.265992	1.3759
EMAL3	0.090068	0.607596
EMAL4	0.097693	0.38715
EMB	0.406549	1.73361
EMC1	-0.08798	0.129386
EMC10	-0.659	1.95211
EMC2	0.576126	1.94674
EMC4	0.469963	1.12247
EMC7	0.167466	0.341627
EMC8	0.427694	1.76602
EMD	0.046271	0.084981
EME1	-0.11032	0.385184
EMSY	-0.06226	0.287512
ENAH	-0.22071	0.51896
ENASE	0.831975	2.64652
ENDD1	-0.36002	1.10953
ENOA	-0.86619	4.07693
ENOB	-2.16403	8.06097
ENOPH	-0.0068	0.020527
ENPL	-0.64595	4.87347
ENTP5	-0.65161	2.72796
ENTP5	0.058736	0.139348
ENV1	-0.71736	1.13892
ENY2	-0.13894	1.35887
EOGT	0.189302	0.836884
EP15R	-0.08754	0.466656
EP300	-0.40097	1.60607
EP400	-0.04207	0.078609
EPC2	-0.35269	2.18771
EPMIP	-0.63455	2.88422
EPN1	-1.53329	0.891937
EPN4	-0.16258	0.596844
EPS15	0.167726	1.06465
EPT1	0.05101	0.026546
ERAL1	0.15584	0.804767
ERAP1	0.022098	0.064658
ERBIN	0.114098	0.468081
ERC6L	-0.65866	3.9598
ERCC1	-0.06111	0.191007
ERCC2	0.285204	0.826103
ERCC3	-0.1797	0.113372
ERCC5	0.407171	0.297133
ERCC6	0.081586	0.169645
ERF1	0.253482	1.51473
ERF3A	0.527145	2.97884
ERG1	-0.35358	0.465322
ERG28	0.870448	0.295003
ERGI1	0.377329	0.478738
ERGI2	-0.28876	0.271256
ERGI3	-0.54015	0.458613
ERH	0.235705	0.558038
ERI1	0.065287	0.171944
ERI3	0.223968	0.772154
ERLEC	-0.1836	0.590556
ERLN2	0.03207	0.109145
ERMP1	-0.12334	0.151936
ERO1A	-0.50526	1.14589
ERP29	-0.29507	2.96055
ERP44	-0.03866	1.15903
ESCO2	-0.5353	3.29843
ESF1	-0.17972	0.531589
EST1A	-0.08503	0.151903
ESTD	0.046902	0.208841
ESTD	0.155984	0.718205
ESYT1	0.055866	0.120164
ESYT2	0.235923	0.288116
ETFA	0.090417	0.967545
ETFB	0.037373	0.214609
ETFD	0.123222	1.08535
ETHE1	-0.11551	0.124713
ETS1	-0.8745	4.25176
EVL	0.483083	1.74604
EWS	0.502283	0.603714
EXC6B	0.761877	1.85591
EXOC1	-0.03064	0.134444
EXOC2	0.078476	0.471217
EXOC3	0.263051	1.04788
EXOC4	0.071817	0.312541
EXOC5	0.175562	0.958478
EXOC6	-0.05835	0.143227
EXOC7	0.193444	0.951686
EXOC8	0.071665	0.468782
EXOG	-0.28384	0.940222
EXOS1	-0.09605	0.551024
EXOS2	0.018292	0.082636
EXOS3	0.29926	1.35544
EXOS4	0.041001	0.083919
EXOS5	0.152851	1.41331
EXOS6	0.387789	2.5839
EXOS7	0.579685	2.36412
EXOS8	0.345085	1.70036
EXOS9	0.312609	1.01319
EXOSX	0.122271	0.554088
EXTL3	-0.25862	0.261458
EXTL3	-0.04142	0.054172
EYA3	-0.41904	0.730401
EZH2	-0.44785	3.71159
EZRI	0.019869	0.089657
F107B	-0.11501	1.19969
F10A1	0.019405	0.06909
F10C1	-0.14558	2.1586
F111A	-0.3058	0.923054
F1142	-0.02332	0.064407
F117B	-0.07718	0.157248
F118A	0.024106	0.036089
F118B	-0.62095	0.840136
F120A	-0.20323	1.42337
F122A	0.096066	0.278301
F136A	0.079008	0.564356
F162A	-1.45125	3.16338
F168A	-1.51601	2.49795
F169B	0.132433	0.389636
F16B1	-1.90322	0.888506
F172A	0.043073	0.07959
F193A	-0.20624	0.313082
F193B	0.007651	0.014508
F207A	0.096819	0.37612
F221A	-0.61647	0.409684
F241A	-0.02637	0.024344
F91A1	0.426301	2.11049
FA5	0.678612	2.88871
FA50A	-0.40443	1.93166
FA50A	-0.08434	0.395663
FA76A	-0.22175	0.962341
FA76B	-0.07952	0.198351
FA98A	0.137583	0.336694
FA98B	0.011283	0.091467
FAAA	-1.29045	2.31203
FAAH1	0.072095	0.151689
FABD	0.158305	0.644267
FABP5	-0.78955	4.22019
FACD2	-0.31192	1.4248
FACE1	0.527413	1.35222
FACR1	-1.52881	3.50571
FAD1	0.554828	2.29642
FADD	0.050998	0.236844
FADS1	-1.25749	1.22211
FAF1	-0.09738	0.543773
FAF2	0.397869	1.11452
FAIM1	-0.80894	0.435119
FAIM1	-0.62977	0.273713
FAK1	0.032236	0.037134
FAK2	0.405819	3.49877
FAKD2	0.043944	0.092716
FAKD4	-0.11791	0.527182
FAM3C	-0.1394	0.256511
FANCA	-0.39695	1.67897
FANCI	-0.41124	1.42614
FAS	-0.47891	3.19129
FBRL	0.181229	0.515596
FBRS	-0.09856	0.60261
FBX2	1.0553	3.43227
FBX22	-1.55057	0.841548
FBX28	-0.87675	1.07203
FBX30	0.151976	0.601502
FBX38	0.07704	0.077967
FBX4	-0.83717	0.685135
FBX5	-0.62242	2.98749
FBX6	0.214805	0.865596
FBXL8	-0.35254	1.41415
FCF1	0.306192	1.10059
FCHO1	-0.18977	0.993463
FCHO2	-0.22179	0.992605
FCL	0.441218	1.07842
FCSD2	-0.47473	5.25078
FCSK	0.091687	0.28226
FDX2	1.03301	1.3968
FEM1B	-0.86822	2.50905
FEM1B	-0.2722	0.804475
FEN1	0.012	0.047158
FGD3	0.444164	0.94767
FGF2	0.741891	4.63095
FHL3	-0.15309	0.640885
FHL3	0.655986	3.07957
FHOD1	0.332098	1.25371
FIBG	0.957482	2.00188
FIBP	-0.28105	0.563315
FIG4	-0.10894	0.423543
FINC	0.841846	0.931468
FIP1	0.01275	0.041535
FIS1	-0.06514	0.04894
FIZ1	-0.83671	0.631167
FIZ1	0.004108	0.006021
FKB15	-0.12082	1.08023
FKBP2	-0.48103	1.64583
FKBP3	-0.22616	1.13607
FKBP4	-0.21973	1.29516
FKBP5	0.169948	1.58304
FKBP8	0.185483	0.794049
FL2D	-0.06219	0.223031
FLI1	0.207008	0.395928
FLII	0.075154	0.265013
FLNA	0.377911	2.38243
FLNB	-0.323	2.39233
FLOT1	0.527311	1.68024
FLOT2	0.056453	0.060229
FMNL1	0.072114	0.641341
FMR1	-0.08527	1.03147
FNBP1	-0.25466	1.13282
FNBP4	-0.23076	3.07208
FNTA	0.041925	0.117289
FNTB	0.268469	1.54749
FOCAD	0.318372	1.08154
FOG1	-0.31234	1.11997
FOLC	-0.14176	0.48101
FOXK1	-0.24052	2.57493
FOXK2	-0.45003	1.15807
FOXO1	-0.00368	0.009863
FOXO1	0.034368	0.033909
FOXP1	-0.39457	0.933359
FOXP3	-0.44682	2.24646
FOXP4	-2.22013	2.63237
FPPS	-1.2879	3.7463
FPRP	0.979917	3.34345
FRDA	-0.6674	1.91363
FRG1	-0.19657	1.09825
FRIH	0.326733	0.412082
FRIL1	0.902523	1.10462
FRMD8	-0.2678	1.6369
FRY	-0.39537	0.294019
FSCN1	1.08974	1.09927
FSD1L	-1.52652	5.57445
FTO	-0.45151	3.44724
FUBP1	0.023832	0.065374
FUBP2	-0.11316	0.489855
FUMH	-0.17396	0.718489
FUND1	0.01449	0.055142
FUND2	0.110686	0.051706
FUS	-0.32968	0.599393
FUT7	-1.02265	2.8441
FXR1	-0.10139	0.839113
FXR2	0.079624	0.884403
FXR2	0.16474	0.505996
FXRD1	-1.9473	1.53215
FXYD5	-1.01825	0.448187
FYB1	-0.17479	0.93575
FYN	-0.10729	0.437852
FYV1	-0.3915	1.59908
G3BP1	-0.48958	1.3973
G3BP2	-0.44379	5.09811
G3P	-0.55376	2.30721
G6PD1	-0.0367	0.20117
G6PE	0.023353	0.043797
G6PI	-0.46266	2.03697
GABP1	-0.47227	2.25654
GABP2	0.000929	0.001865
GABPA	0.230265	0.879854
GAK	-0.33058	2.1016
GAL3A	0.212432	2.41784
GALD1	-0.06	0.28519
GALE	-0.51862	3.59426
GALK1	-0.36455	1.1345
GALK1	-0.16115	0.496868
GALK2	0.392824	2.54996
GALNS	-0.47634	2.18236
GALT	0.066795	0.209879
GALT1	-0.57467	0.969549
GALT2	0.102138	0.313757
GALT3	-0.25611	0.622016
GALT6	0.191349	0.142943
GALT7	-0.43254	0.702034
GANAB	0.060611	0.305959
GANP	-0.12371	0.669573
GANP	-0.06963	0.629675
GAPD1	0.272768	1.86972
GAPR1	0.033734	0.099954
GAR1	0.611825	2.33226
GARS	0.650435	4.39187
GATA	-0.16708	0.630023
GATB	-0.08725	0.369611
GATC	-0.25417	2.07229
GBA2	0.338276	0.885389
GBB1	0.111768	0.77294
GBB2	0.178929	1.69473
GBB4	-0.14658	0.637262
GBG10	-2.21085	1.73924
GBG12	-0.39601	0.241265
GBG2	-0.46859	0.262295
GBP2	-0.69781	0.724029
GBP2	-0.24318	0.815253
GBP4	-0.91051	0.844322
GBP5	-0.87816	2.31998
GBRL2	-0.99665	2.16577
GCC1	0.333901	1.99618
GCC2	-0.36052	1.99888
GCDH	-0.18979	0.61371
GCFC2	0.185158	0.791877
GCN1	-0.05697	0.294213
GCP2	-0.15941	1.63105
GCP3	-0.5669	2.17516
GCP4	-0.70702	1.72297
GCP5	-1.47797	2.5657
GCP60	0.144032	0.90276
GCR	-0.32177	0.914263
GDE1	-0.18294	0.188459
GDIA	0.372518	0.941609
GDIB	-0.28345	1.68616
GDIR1	-0.13306	0.324518
GDIR2	-0.15137	0.504095
GELS	1.33754	5.25562
GEMI	-1.185	3.86214
GEMI2	0.822968	3.39593
GEMI5	0.109642	0.8278
GEMI6	-0.16882	0.492065
GEMI8	-2.34403	1.30686
GEN	-0.55871	0.532896
GEPH	0.167068	3.11314
GET3	-0.10597	0.311022
GET4	0.532071	1.61402
GFPT1	0.165413	0.625516
GGA1	-0.19794	0.5111
GGA3	-0.80688	0.930116
GGACT	0.622424	1.79907
GGCT	0.38236	2.63105
GGNB2	0.138864	0.25987
GGPPS	0.003078	0.010398
GGPPS	0.203387	0.853933
GGYF2	-0.29034	2.83658
GHC1	-0.6773	2.60935
GHITM	-0.5245	0.406311
GID8	-1.26083	0.752255
GILT	-0.43415	0.749492
GIMA1	0.917567	3.03341
GIMA4	0.321833	1.98625
GIMA8	0.583131	4.61823
GIMA9	0.110332	0.73409
GIPC1	-0.25853	0.679551
GIPC1	-0.25167	0.959089
GIT1	-0.01365	0.065118
GIT2	0.267456	2.0092
GLCI1	-0.57922	1.83423
GLCM	0.072358	0.213195
GLCNE	0.10065	0.512088
GLE1	0.113878	0.605607
GLGB	0.474218	0.335433
GLMN	0.520139	2.74079
GLMP	-0.00916	0.041591
GLNA	-0.64703	0.591212
GLO2	-0.05336	0.313292
GLOD4	0.079663	0.483944
GLPK	-0.40755	1.34908
GLRX3	-0.37358	1.61524
GLRX5	-3.15486	2.0194
GLSK	0.430231	3.10749
GLTP	-0.19644	0.629417
GLU2B	-0.00039	0.00157
GLUCM	0.078963	0.861501
GLYC	0.237277	1.46429
GLYG	-0.70971	2.22757
GLYG	-0.18479	0.039579
GLYM	0.575855	4.05675
GLYR1	0.058452	0.431925
GMDS	-0.18889	1.18332
GMEB1	-0.03938	0.373872
GMEB2	0.011682	0.049114
GMFB	0.19926	0.552705
GMFG	-0.79824	3.50323
GMIP	-0.27101	1.44538
GMPPA	0.035786	0.112788
GMPPB	-0.10238	0.445952
GMPR2	0.033829	0.040446
GNA1	0.31173	0.574941
GNA13	0.0154	0.054807
GNAI2	-0.14851	0.350784
GNAI3	0.865726	1.9824
GNAQ	-0.38869	0.915546
GNL1	0.144741	0.669054
GNL3	0.592818	4.24408
GNL3L	-0.01153	0.073216
GNPI1	0.195522	1.27429
GNPI2	0.456297	2.32632
GNS	0.764387	3.51487
GOGA2	-0.2471	4.16468
GOGA3	0.089853	0.870453
GOGA4	0.20231	0.583856
GOGA5	-0.1082	0.372387
GOGA7	-1.28808	1.30281
GOLI4	0.644055	0.945583
GOLM1	0.124265	0.367648
GOLP3	-0.06659	0.216218
GON4L	-0.43242	4.08437
GOPC	-0.34962	2.23108
GORS1	-0.4697	1.68325
GORS2	0.057853	0.246839
GOSR1	1.03297	1.69756
GOSR2	0.182297	0.713086
GPAA1	-0.3175	0.144338
GPAA1	1.60069	0.800591
GPAM1	-0.10415	0.50777
GPAT4	-0.32182	0.41045
GPBP1	-0.49163	1.97737
GPD1L	-0.02338	0.141911
GPDM	0.185824	1.04703
GPI8	0.187924	0.378335
GPKOW	-0.01553	0.048946
GPN1	0.576654	2.18209
GPS2	-0.23969	0.702576
GPSM3	0.03054	0.088491
GPT11	0.980356	1.34152
GPTC4	1.12937	2.81846
GPTC8	0.317393	2.16201
GPX1	-0.22557	1.00528
GPX4	0.339541	1.44519
GRAB	1.99687	2.13103
GRAC	1.64368	1.38875
GRAM4	-0.33926	1.0567
GRAP	-0.20186	1.16924
GRAP1	0.112989	0.474615
GRAP2	-0.0374	0.121124
GRB2	-0.08123	0.374933
GRHPR	-0.85965	3.43265
GRIN3	0.346397	1.32529
GRK6	0.112408	0.376765
GRL1A	0.374955	1.40688
GRN	0.530964	1.86583
GRP75	0.626905	3.93469
GRPE1	0.044889	0.284073
GRSF1	-0.20237	0.875144
GRWD1	0.291561	0.525469
GSDMD	0.255326	0.720161
GSE1	0.665663	4.23076
GSH0	0.049846	0.165969
GSH1	0.305952	1.78582
GSHB	-0.26686	1.04083
GSHR	0.65777	1.72435
GSK3A	0.062866	0.374786
GSK3B	-0.03307	0.311699
GSK3B	0.11537	0.098599
GSLG1	-0.17994	0.767026
GSTCD	0.028719	0.038205
GSTK1	-0.09365	0.163154
GSTO1	-0.1548	0.78808
GSTP1	0.011266	0.022982
GT251	-0.49876	1.68491
GTF2I	0.027189	0.127927
GTPB1	-0.1765	1.56299
GTPB2	0.522413	1.33312
GTPB8	-0.27782	0.940747
GTR1	-0.7658	2.2032
GTR3	-2.01117	2.26588
GTR6	-2.00456	1.8999
GTSE1	0.012189	0.009482
GUAA	-0.08733	0.72786
GVIN1	0.017778	0.027382
GWL	-0.70905	1.66641
GXLT1	0.345808	0.166782
GYS1	0.510715	0.644187
H10	-0.09849	0.167745
H11	0.341434	0.180017
H12	-1.04291	1.18753
H14	-6.65421	1.68811
H15	-0.1365	0.130402
H1BP3	0.37433	1.52251
H2A2B	-1.97859	2.2548
H2AX	-0.75574	0.178529
H2AY	0.080086	0.178718
H4	0.389814	1.2475
HA11	-1.26228	1.05785
HA15	-0.19334	0.797603
HA1B	-0.29697	0.272818
HACD3	0.036205	0.012259
HACE1	-0.09448	0.340822
HACL1	-1.07874	4.0971
HACL2	-1.21055	1.01919
HAKAI	-0.26148	0.549549
HAP28	-0.20784	1.29176
HAP40	0.174699	0.667362
HARS1	0.224734	2.61854
HASP	-0.67209	1.80936
HAT1	-0.51319	2.43515
HAUS1	-0.33777	2.77688
HAUS3	0.092817	0.215744
HAUS4	-0.15621	0.493932
HAUS5	-0.15132	0.768907
HAUS7	-0.16015	0.467823
HAX1	0.963932	3.30528
HBA	2.57008	1.07456
HBAP1	0.287531	1.25434
HBS1L	-0.79361	2.55162
HCD2	-0.39555	1.80099
HCDH	0.283971	1.52534
HCFC1	0.068899	0.577262
HCFC2	-1.77749	2.42955
HCLS1	-0.31745	2.19564
HD	0.213893	1.32307
HDA10	0.303297	0.87887
HDAC1	-0.05028	0.19893
HDAC2	-0.10726	0.294986
HDAC3	0.013754	0.034836
HDAC4	0.349905	2.32044
HDAC5	-0.27982	1.25872
HDAC6	-0.15718	0.598698
HDAC6	0.135019	0.913765
HDAC7	-0.80866	3.90779
HDDC2	-0.08155	0.23745
HDGF	0.11017	0.214614
HDGR2	-0.07973	0.358881
HDGR3	1.17886	0.579974
HDHD2	0.286663	1.42714
HDHD5	0.680659	3.07683
HEAT3	0.246053	2.6817
HEAT6	0.487016	3.02468
HECD1	-0.04464	0.326269
HECD3	-0.13306	0.834251
HELB	-0.43004	2.68207
HELLS	-0.48676	0.696727
HELZ	-0.32152	1.1129
HELZ2	-0.00649	0.023083
HEM2	0.09584	0.569285
HEM3	-0.35852	0.706082
HEM4	0.301953	1.80414
HEM6	0.091318	0.838538
HEMH	-0.21377	0.206526
HEMK1	-0.56918	0.722876
HERC2	-0.37317	2.10809
HERC4	-0.05889	0.392563
HEXA	0.26579	1.55727
HEXB	-0.30768	0.68259
HEXI1	-0.02813	0.093538
HG2A	0.773696	2.47975
HGH1	0.03544	0.093831
HGNAT	1.05264	2.35392
HGS	-0.14418	0.988409
HIBCH	0.51794	2.11278
HIKES	0.940342	0.701542
HINT1	0.312956	0.468193
HINT2	0.554407	3.7644
HIP1R	0.538427	1.56242
HIRA	-0.3586	1.59557
HIRP3	-0.53546	3.05562
HJURP	-0.86935	4.69236
HLTF	-0.19993	0.897888
HM13	-0.31734	0.228735
HM20A	-0.07733	0.347193
HMCES	-0.40716	2.77173
HMCS1	-1.26967	4.05423
HMDH	1.75523	2.90111
HMGA1	-0.45142	0.213373
HMGB1	-0.3122	0.56417
HMGB2	-0.57286	1.73497
HMGB3	0.235094	0.582486
HMGCL	-0.04403	0.208677
HMGN2	0.221445	0.328414
HMGN5	-0.72067	0.943054
HMHA1	0.228036	1.22744
HMMR	-0.12024	0.533314
HMOX2	-0.15677	0.344927
HNRDL	-0.42887	2.27034
HNRDL	-0.13792	0.619131
HNRH1	-0.04994	0.079705
HNRH2	-0.16207	0.536308
HNRL1	0.254657	1.78815
HNRL2	0.218555	1.18819
HNRLL	-0.01884	0.067747
HNRPC	-0.03359	0.151875
HNRPC	0.178973	0.807446
HNRPD	-0.12189	0.459703
HNRPF	0.020609	0.052425
HNRPF	0.056785	0.193875
HNRPF	0.056785	0.193875
HNRPK	0.071265	0.390825
HNRPL	-0.00666	0.023291
HNRPM	-0.02179	0.037841
HNRPQ	0.048884	0.201607
HNRPU	0.065616	0.375473
HOIL1	-0.08357	0.346463
HOIL1	0.072203	0.371247
HOME1	0.2219	0.413793
HOME3	-0.23449	0.326369
HOOK1	-0.36293	2.04084
HOOK2	0.689304	0.543066
HOOK3	0.048636	0.531334
HOP2	-1.27129	1.12782
HP1B3	0.036209	0.079335
HPBP1	-0.29703	1.66076
HPCL1	-0.04997	0.129571
HPF1	-0.3728	3.39165
HPRT	-0.34683	1.68236
HPS3	0.549367	2.1899
HPS6	0.231222	1.31276
HS105	-0.16351	1.51602
HS74L	0.221655	1.76395
HS90A	0.070222	0.295431
HS90B	-0.05473	0.272651
HSBP1	-0.02708	0.074135
HSC20	1.28502	1.02527
HSDL1	0.199378	1.46031
HSDL2	-0.00413	0.011829
HSP13	-0.95949	2.12517
HSP72	-0.39036	2.02983
HSP74	0.091034	0.417285
HSP7C	-0.25865	0.66055
HSP7E	0.063235	0.535379
HTAI2	-0.10203	0.253643
HTAI2	0.020757	0.07064
HTR5B	-0.20099	1.40205
HTRA2	-0.57229	2.65475
HTSF1	0.38814	0.965934
HUS1	-0.06552	0.090583
HUWE1	-0.00228	0.018557
HXK1	-0.34225	1.51781
HXK2	-0.44432	2.21699
HYCCI	-0.05671	0.354306
HYEP	-0.71951	0.901729
HYOU1	-0.01863	0.073306
HYPK	0.105449	0.364245
I20L2	-0.04494	0.463923
I2BP1	-0.44979	1.35186
I2BP2	-0.23406	1.20311
I2BPL	0.043839	0.24552
I5P2	0.418789	1.38373
IAH1	0.74939	2.88517
IASPP	1.05819	1.52778
IBP4	-1.50277	6.72652
IBP7	-1.16757	2.93466
IBTK	0.08788	0.215565
ICAL	0.110688	1.27796
ICAM1	-0.26655	0.62028
ICAM2	-0.05374	0.171946
ICE1	-0.41448	1.68519
ICEF1	0.341284	1.2159
ICOS	-0.37475	0.997638
ICOS	0.478136	0.105425
ICT1	-0.413	2.49408
IDE	0.101773	0.794831
IDH3A	0.003098	0.016034
IDHC	-0.83606	3.03152
[truncated: 3,335 more rows]

## Sheet: Fig. 5i
	NES	FDR
RESPIRATORY_ELECTRON_TRANSPORT_ATP_SYNTHESIS_BY_CHEMIOSMOTIC_COUPLING_AND_HEAT_PRODUCTION_BY_UNCOUPLING_PROTEINS	-2.76057	0
COMPLEX_I_BIOGENESIS	-2.74898	0
RESPIRATORY_ELECTRON_TRANSPORT	-2.73597	0
THE_CITRIC_ACID_TCA_CYCLE_AND_RESPIRATORY_ELECTRON_TRANSPORT	-2.68046	0
MITOCHONDRIAL_TRANSLATION	-2.42904	0
RESOLUTION_OF_SISTER_CHROMATID_COHESION	-2.03385	0.000548
GLYCOLYSIS	-1.96278	0.001396
KINESINS	-1.95874	0.001419
AMPLIFICATION_OF_SIGNAL_FROM_THE_KINETOCHORES	-1.92789	0.002157
MITOTIC_SPINDLE_CHECKPOINT	-1.91545	0.00259
DNA_STRAND_ELONGATION	-1.90351	0.002953
MITOTIC_PROMETAPHASE	-1.88099	0.004466
MITOCHONDRIAL_BIOGENESIS	-1.84671	0.007167
TERMINATION_OF_TRANSLESION_DNA_SYNTHESIS	-1.84671	0.006655
GLUCONEOGENESIS	-1.84526	0.006433
REGULATION_OF_APC_C_ACTIVATORS_BETWEEN_G1_S_AND_EARLY_ANAPHASE	-1.81048	0.010858
GLUCOSE_METABOLISM	-1.79362	0.013301
HDR_THROUGH_HOMOLOGOUS_RECOMBINATION_HRR	-1.79279	0.012652
RECOGNITION_OF_DNA_DAMAGE_BY_PCNA_CONTAINING_REPLICATION_COMPLEX	-1.78208	0.014276
ORGANELLE_BIOGENESIS_AND_MAINTENANCE	-1.77604	0.014443
TRANSLESION_SYNTHESIS_BY_Y_FAMILY_DNA_POLYMERASES_BYPASSES_LESIONS_ON_DNA_TEMPLATE	-1.76323	0.016409
REGULATION_OF_TP53_ACTIVITY_THROUGH_PHOSPHORYLATION	-1.74294	0.021527
COPI_DEPENDENT_GOLGI_TO_ER_RETROGRADE_TRAFFIC	-1.73535	0.022489
DNA_DAMAGE_BYPASS	-1.72411	0.024872
FACTORS_INVOLVED_IN_MEGAKARYOCYTE_DEVELOPMENT_AND_PLATELET_PRODUCTION	-1.72244	0.0244
CHOLESTEROL_BIOSYNTHESIS	-1.71007	0.027549
INTERCONVERSION_OF_NUCLEOTIDE_DI_AND_TRIPHOSPHATES	-1.69638	0.031243
TELOMERE_C_STRAND_LAGGING_STRAND_SYNTHESIS	-1.69181	0.03166
RHO_GTPASES_ACTIVATE_FORMINS	-1.66925	0.03973
HDR_THROUGH_SINGLE_STRAND_ANNEALING_SSA	-1.66349	0.040682
ACTIVATION_OF_THE_PRE_REPLICATIVE_COMPLEX	-1.65547	0.043483
DNA_DOUBLE_STRAND_BREAK_REPAIR	-1.65295	0.043217
METABOLISM_OF_CARBOHYDRATES	-1.64758	0.044341
SEPARATION_OF_SISTER_CHROMATIDS	-1.64564	0.043916
FATTY_ACYL_COA_BIOSYNTHESIS	-1.64453	0.043372
TRANSLATION	-1.62044	0.054764
DNA_REPLICATION	-1.61971	0.053527
S_PHASE	-1.61183	0.056735
RESOLUTION_OF_AP_SITES_VIA_THE_MULTIPLE_NUCLEOTIDE_PATCH_REPLACEMENT_PATHWAY	-1.60139	0.060778
ACTIVATION_OF_ATR_IN_RESPONSE_TO_REPLICATION_STRESS	-1.59397	0.064783
GOLGI_TO_ER_RETROGRADE_TRANSPORT	-1.58296	0.070973
CELL_CYCLE_CHECKPOINTS	-1.56399	0.082572
APC_CDC20_MEDIATED_DEGRADATION_OF_NEK2A	-1.56061	0.083068
REGULATION_OF_TP53_ACTIVITY	-1.55214	0.087587
TBC_RABGAPS	-1.54667	0.090274
RECRUITMENT_OF_NUMA_TO_MITOTIC_CENTROSOMES	-1.54523	0.089704
IRON_UPTAKE_AND_TRANSPORT	-1.54302	0.089689
POLYMERASE_SWITCHING_ON_THE_C_STRAND_OF_THE_TELOMERE	-1.53962	0.090619
CELL_CYCLE	-1.51372	0.112993
BASE_EXCISION_REPAIR	-1.49447	0.129946
MITOTIC_METAPHASE_AND_ANAPHASE	-1.4861	0.136428
DNA_REPAIR	-1.48174	0.138728
HDACS_DEACETYLATE_HISTONES	-1.47157	0.147706
HOMOLOGY_DIRECTED_REPAIR	-1.4602	0.158862
M_PHASE	-1.45437	0.163582
DUAL_INCISION_IN_GG_NER	-1.4379	0.183206
METABOLISM_OF_NUCLEOTIDES	-1.4344	0.184577
INTEGRATION_OF_ENERGY_METABOLISM	-1.43153	0.185699
CYTOPROTECTION_BY_HMOX1	-1.41467	0.207637
DUAL_INCISION_IN_TC_NER	-1.39887	0.229236
HDMS_DEMETHYLATE_HISTONES	-1.38623	0.247331
REGULATION_OF_INSULIN_SECRETION	-1.37727	0.259717
APC_C_MEDIATED_DEGRADATION_OF_CELL_CYCLE_PROTEINS	-1.36819	0.271812
RHO_GTPASE_EFFECTORS	-1.35303	0.295648
REGULATION_OF_PLK1_ACTIVITY_AT_G2_M_TRANSITION	-1.35208	0.292855
CHROMOSOME_MAINTENANCE	-1.32369	0.347006
FATTY_ACID_METABOLISM	-1.31256	0.366224
PEROXISOMAL_PROTEIN_IMPORT	-1.30787	0.370846
PROCESSING_OF_DNA_DOUBLE_STRAND_BREAK_ENDS	-1.30599	0.369434
PROTEIN_UBIQUITINATION	-1.30263	0.371529
INTRA_GOLGI_AND_RETROGRADE_GOLGI_TO_ER_TRAFFIC	-1.29564	0.382797
AURKA_ACTIVATION_BY_TPX2	-1.25433	0.482782
GLOBAL_GENOME_NUCLEOTIDE_EXCISION_REPAIR_GG_NER	-1.25192	0.481974
DNA_REPLICATION_PRE_INITIATION	-1.24818	0.485187
ACTIVATION_OF_APC_C_AND_APC_C_CDC20_MEDIATED_DEGRADATION_OF_MITOTIC_PROTEINS	-1.24464	0.488317
E3_UBIQUITIN_LIGASES_UBIQUITINATE_TARGET_PROTEINS	-1.2427	0.487289
TELOMERE_MAINTENANCE	-1.24038	0.487315
CELLULAR_SENESCENCE	-1.23764	0.488441
TRANSCRIPTION_COUPLED_NUCLEOTIDE_EXCISION_REPAIR_TC_NER	-1.22896	0.505383
SEMAPHORIN_INTERACTIONS	-1.22071	0.521112
DNA_DOUBLE_STRAND_BREAK_RESPONSE	-1.21406	0.532748
MITOTIC_G2_G2_M_PHASES	-1.21023	0.536505
METABOLISM_OF_STEROIDS	-1.20093	0.556434
PROTEIN_LOCALIZATION	-1.20089	0.549924
CHROMATIN_MODIFYING_ENZYMES	-1.20059	0.544332
METABOLISM_OF_LIPIDS	-1.19747	0.546706
NUCLEOTIDE_EXCISION_REPAIR	-1.19254	0.554288
RHOQ_GTPASE_CYCLE	-1.17489	0.599078
CD28_CO_STIMULATION	-1.16659	0.61626
TRANSCRIPTIONAL_REGULATION_BY_TP53	-1.16349	0.6189
APC_C_CDH1_MEDIATED_DEGRADATION_OF_CDC20_AND_OTHER_APC_C_CDH1_TARGETED_PROTEINS_IN_LATE_MITOSIS_EARLY_G1	-1.16083	0.619558
SENESCENCE_ASSOCIATED_SECRETORY_PHENOTYPE_SASP	-1.15337	0.635656
CELLULAR_RESPONSE_TO_CHEMICAL_STRESS	-1.11127	0.760427
REGULATION_OF_TP53_DEGRADATION	-1.10558	0.770584
G1_S_TRANSITION	-1.09105	0.811444
RAB_REGULATION_OF_TRAFFICKING	-1.08692	0.817042
G2_M_DNA_DAMAGE_CHECKPOINT	-1.07974	0.832416
FORMATION_OF_INCISION_COMPLEX_IN_GG_NER	-1.05477	0.910427
DETOXIFICATION_OF_REACTIVE_OXYGEN_SPECIES	-1.05371	0.904969
RNA_POLYMERASE_II_PROMOTER_ESCAPE	-1.04635	0.921277
MITOTIC_PROPHASE	-1.0416	0.9286
SUMOYLATION_OF_DNA_REPLICATION_PROTEINS	-1.03994	0.925505
TP53_REGULATES_METABOLIC_GENES	-1.03323	0.940225
ANCHORING_OF_THE_BASAL_BODY_TO_THE_PLASMA_MEMBRANE	-1.02615	0.95591
RHOB_GTPASE_CYCLE	-1.02593	0.94754
G_ALPHA_S_SIGNALLING_EVENTS	-1.02337	0.947377
REGULATION_OF_TP53_ACTIVITY_THROUGH_ACETYLATION	-1.01195	0.97642
RHOH_GTPASE_CYCLE	-1.00495	0.991646
SWITCHING_OF_ORIGINS_TO_A_POST_REPLICATIVE_STATE	-1.00242	0.991649
SIGNALING_BY_RHO_GTPASES_MIRO_GTPASES_AND_RHOBTB3	-0.99506	1
RHOU_GTPASE_CYCLE	-0.99416	1
MHC_CLASS_II_ANTIGEN_PRESENTATION	-0.99148	1
COSTIMULATION_BY_THE_CD28_FAMILY	-0.98568	1
MITOTIC_G1_PHASE_AND_G1_S_TRANSITION	-0.9808	1
CELLULAR_RESPONSES_TO_STIMULI	-0.98026	1
SLC_MEDIATED_TRANSMEMBRANE_TRANSPORT	-0.97733	1
COPI_INDEPENDENT_GOLGI_TO_ER_RETROGRADE_TRAFFIC	-0.97512	1
NEUTROPHIL_DEGRANULATION	-0.9722	1
CARGO_RECOGNITION_FOR_CLATHRIN_MEDIATED_ENDOCYTOSIS	-0.96932	1
THE_ROLE_OF_GTSE1_IN_G2_M_PROGRESSION_AFTER_G2_CHECKPOINT	-0.96417	1
G_ALPHA_12_13_SIGNALLING_EVENTS	-0.95951	1
GENERIC_TRANSCRIPTION_PATHWAY	-0.94593	1
CDK_MEDIATED_PHOSPHORYLATION_AND_REMOVAL_OF_CDC6	-0.93416	1
METABOLISM_OF_VITAMINS_AND_COFACTORS	-0.93409	1
REGULATION_OF_INSULIN_LIKE_GROWTH_FACTOR_IGF_TRANSPORT_AND_UPTAKE_BY_INSULIN_LIKE_GROWTH_FACTOR_BINDING_PROTEINS_IGFBPS	-0.9309	1
TRANSPORT_OF_SMALL_MOLECULES	-0.92063	1
RHOA_GTPASE_CYCLE	-0.92012	1
G2_M_CHECKPOINTS	-0.91654	1
IMMUNOREGULATORY_INTERACTIONS_BETWEEN_A_LYMPHOID_AND_A_NON_LYMPHOID_CELL	-0.91567	1
ASSEMBLY_OF_THE_PRE_REPLICATIVE_COMPLEX	-0.90667	1
TRANSCRIPTIONAL_REGULATION_BY_E2F6	-0.90582	1
PLATELET_HOMEOSTASIS	-0.89688	1
VESICLE_MEDIATED_TRANSPORT	-0.89116	1
RNA_POLYMERASE_II_TRANSCRIBES_SNRNA_GENES	-0.88829	1
SIGNALLING_TO_ERKS	-0.88473	1
DNA_DAMAGE_TELOMERE_STRESS_INDUCED_SENESCENCE	-0.88426	1
TRANSPORT_TO_THE_GOLGI_AND_SUBSEQUENT_MODIFICATION	-0.8808	1
SELECTIVE_AUTOPHAGY	-0.87344	1
SYNTHESIS_OF_SUBSTRATES_IN_N_GLYCAN_BIOSYTHESIS	-0.87264	1
MEMBRANE_TRAFFICKING	-0.86733	1
RHOG_GTPASE_CYCLE	-0.85488	1
PLASMA_LIPOPROTEIN_ASSEMBLY_REMODELING_AND_CLEARANCE	-0.85366	1
PROCESSING_OF_CAPPED_INTRONLESS_PRE_MRNA	-0.85138	1
RMTS_METHYLATE_HISTONE_ARGININES	-0.84403	1
PYRUVATE_METABOLISM_AND_CITRIC_ACID_TCA_CYCLE	-0.83168	1
HEMOSTASIS	-0.82028	1
METABOLISM_OF_WATER_SOLUBLE_VITAMINS_AND_COFACTORS	-0.81218	1
RAB_GERANYLGERANYLATION	-0.81149	1
MACROAUTOPHAGY	-0.80801	1
NUCLEAR_PORE_COMPLEX_NPC_DISASSEMBLY	-0.8021	1
COPI_MEDIATED_ANTEROGRADE_TRANSPORT	-0.80125	1
OXIDATIVE_STRESS_INDUCED_SENESCENCE	-0.79918	1
RHOV_GTPASE_CYCLE	-0.79393	1
BIOSYNTHESIS_OF_THE_N_GLYCAN_PRECURSOR_DOLICHOL_LIPID_LINKED_OLIGOSACCHARIDE_LLO_AND_TRANSFER_TO_A_NASCENT_PROTEIN	-0.79285	1
ADAPTIVE_IMMUNE_SYSTEM	-0.78972	1
INTERLEUKIN_2_FAMILY_SIGNALING	-0.78153	1
ER_TO_GOLGI_ANTEROGRADE_TRANSPORT	-0.77856	1
SUMOYLATION	-0.77674	1
PHASE_II_CONJUGATION_OF_COMPOUNDS	-0.77459	1
CLASS_I_MHC_MEDIATED_ANTIGEN_PROCESSING_PRESENTATION	-0.77355	1
SIGNALING_BY_WNT	-0.76976	1
INITIATION_OF_NUCLEAR_ENVELOPE_NE_REFORMATION	-0.76665	1
ANTIGEN_PROCESSING_UBIQUITINATION_PROTEASOME_DEGRADATION	-0.7658	1
INTERFERON_SIGNALING	-0.76362	1
SIGNALING_BY_TGFB_FAMILY_MEMBERS	-0.76177	1
RAB_GEFS_EXCHANGE_GTP_FOR_GDP_ON_RABS	-0.76071	1
ASPARAGINE_N_LINKED_GLYCOSYLATION	-0.75301	1
GLYCOSAMINOGLYCAN_METABOLISM	-0.74988	1
MRNA_SPLICING	-0.74911	1
SPHINGOLIPID_METABOLISM	-0.7448	1
GENE_EXPRESSION_TRANSCRIPTION	-0.7365	1
UCH_PROTEINASES	-0.73213	1
MRNA_SPLICING_MINOR_PATHWAY	-0.7302	1
TRANSCRIPTIONAL_ACTIVITY_OF_SMAD2_SMAD3_SMAD4_HETEROTRIMER	-0.72946	1
DRUG_ADME	-0.72457	1
NONHOMOLOGOUS_END_JOINING_NHEJ	-0.72412	1
GOLGI_ASSOCIATED_VESICLE_BIOGENESIS	-0.724	1
COPII_MEDIATED_VESICLE_TRANSPORT	-0.72076	1
GLYCEROPHOSPHOLIPID_BIOSYNTHESIS	-0.71027	1
DEUBIQUITINATION	-0.69918	1
CHAPERONIN_MEDIATED_PROTEIN_FOLDING	-0.69458	1
OPIOID_SIGNALLING	-0.68876	1
CLATHRIN_MEDIATED_ENDOCYTOSIS	-0.68677	1
CELLULAR_RESPONSE_TO_HYPOXIA	-0.68443	1
RHOC_GTPASE_CYCLE	-0.68368	1
NOD1_2_SIGNALING_PATHWAY	-0.68156	1
NUCLEAR_ENVELOPE_BREAKDOWN	-0.68027	1
UB_SPECIFIC_PROCESSING_PROTEASES	-0.68008	1
TNFR2_NON_CANONICAL_NF_KB_PATHWAY	-0.67802	1
REGULATION_OF_HSF1_MEDIATED_HEAT_SHOCK_RESPONSE	-0.67369	1
SIGNALING_BY_TGF_BETA_RECEPTOR_COMPLEX	-0.66464	1
HSP90_CHAPERONE_CYCLE_FOR_STEROID_HORMONE_RECEPTORS_SHR_IN_THE_PRESENCE_OF_LIGAND	-0.65819	1
RETROGRADE_TRANSPORT_AT_THE_TRANS_GOLGI_NETWORK	-0.65302	1
L1CAM_INTERACTIONS	-0.65143	1
RECYCLING_PATHWAY_OF_L1	-0.65035	1
RAC1_GTPASE_CYCLE	-0.65015	1
FORMATION_OF_TC_NER_PRE_INCISION_COMPLEX	-0.64613	1
TCF_DEPENDENT_SIGNALING_IN_RESPONSE_TO_WNT	-0.64206	1
INNATE_IMMUNE_SYSTEM	-0.64168	1
NUCLEAR_ENVELOPE_NE_REASSEMBLY	-0.64086	1
KEAP1_NFE2L2_PATHWAY	-0.6247	1
SIGNALING_BY_HEDGEHOG	-0.6146	1
RNA_POLYMERASE_II_PRE_TRANSCRIPTION_EVENTS	-0.6133	1
ANTIGEN_PRESENTATION_FOLDING_ASSEMBLY_AND_PEPTIDE_LOADING_OF_CLASS_I_MHC	-0.6024	1
CELL_DEATH_SIGNALLING_VIA_NRAGE_NRIF_AND_NADE	-0.59819	1
SUMOYLATION_OF_DNA_DAMAGE_RESPONSE_AND_REPAIR_PROTEINS	-0.59763	1
ACTIVATION_OF_THE_MRNA_UPON_BINDING_OF_THE_CAP_BINDING_COMPLEX_AND_EIFS_AND_SUBSEQUENT_BINDING_TO_43S	-0.58969	1
PROCESSING_OF_CAPPED_INTRON_CONTAINING_PRE_MRNA	-0.58906	1
REGULATION_OF_PTEN_STABILITY_AND_ACTIVITY	-0.58888	1
CELLULAR_RESPONSE_TO_HEAT_STRESS	-0.58557	1
TRANSCRIPTIONAL_REGULATION_BY_RUNX1	-0.58495	1
MAPK6_MAPK4_SIGNALING	-0.58222	1
TRANSCRIPTIONAL_REGULATION_BY_RUNX2	-0.56275	1
SNRNP_ASSEMBLY	-0.55368	1
SIGNALING_BY_NTRK1_TRKA	-0.55318	1
NERVOUS_SYSTEM_DEVELOPMENT	-0.54967	1
GLYCOSPHINGOLIPID_METABOLISM	-0.54842	1
BETA_CATENIN_INDEPENDENT_WNT_SIGNALING	-0.54587	1
SIGNALING_BY_MET	-0.54505	1
NEUROTRANSMITTER_RECEPTORS_AND_POSTSYNAPTIC_SIGNAL_TRANSMISSION	-0.54478	1
NUCLEOTIDE_BINDING_DOMAIN_LEUCINE_RICH_REPEAT_CONTAINING_RECEPTOR_NLR_SIGNALING_PATHWAYS	-0.54425	1
PHOSPHOLIPID_METABOLISM	-0.53899	1
HEDGEHOG_ON_STATE	-0.51499	1
MRNA_CAPPING	-0.5042	1
CYCLIN_A_CDK2_ASSOCIATED_EVENTS_AT_S_PHASE_ENTRY	-0.49567	1
G_ALPHA_Q_SIGNALLING_EVENTS	-0.48267	1
SUMOYLATION_OF_UBIQUITINYLATION_PROTEINS	-0.47893	1
RNA_POLYMERASE_II_TRANSCRIPTION_TERMINATION	-0.46198	1
ABC_FAMILY_PROTEINS_MEDIATED_TRANSPORT	-0.45387	1
TP53_REGULATES_TRANSCRIPTION_OF_DNA_REPAIR_GENES	-0.43158	1
PTEN_REGULATION	-0.42006	1
POSTMITOTIC_NUCLEAR_PORE_COMPLEX_NPC_REFORMATION	-0.41326	1
HEDGEHOG_OFF_STATE	-0.37754	0.999743
MAJOR_PATHWAY_OF_RRNA_PROCESSING_IN_THE_NUCLEOLUS_AND_CYTOSOL	1.97737	0.105689
RESPONSE_TO_ELEVATED_PLATELET_CYTOSOLIC_CA2	1.86277	0.173965
METABOLISM_OF_AMINO_ACIDS_AND_DERIVATIVES	1.73508	0.34212
TRISTETRAPROLIN_TTP_ZFP36_BINDS_AND_DESTABILIZES_MRNA	1.53259	1
TRANSPORT_OF_INORGANIC_CATIONS_ANIONS_AND_AMINO_ACIDS_OLIGOPEPTIDES	1.52472	0.999092
PLATELET_ACTIVATION_SIGNALING_AND_AGGREGATION	1.48552	1
SIGNALING_BY_PDGF	1.44909	1
BUTYRATE_RESPONSE_FACTOR_1_BRF1_BINDS_AND_DESTABILIZES_MRNA	1.44548	1
AMINO_ACIDS_REGULATE_MTORC1	1.43322	0.995837
NONSENSE_MEDIATED_DECAY_NMD	1.42633	0.934227
PHASE_I_FUNCTIONALIZATION_OF_COMPOUNDS	1.41702	0.8925
EUKARYOTIC_TRANSLATION_INITIATION	1.40354	0.882989
NONSENSE_MEDIATED_DECAY_NMD_INDEPENDENT_OF_THE_EXON_JUNCTION_COMPLEX_EJC	1.39758	0.843162
FCGAMMA_RECEPTOR_FCGR_DEPENDENT_PHAGOCYTOSIS	1.36685	0.929779
MUSCLE_CONTRACTION	1.3491	0.963536
CELL_CELL_COMMUNICATION	1.34138	0.941022
TOLL_LIKE_RECEPTOR_CASCADES	1.33135	0.931849
MITOCHONDRIAL_FATTY_ACID_BETA_OXIDATION	1.32486	0.912548
APOPTOSIS	1.31004	0.934482
EXTRACELLULAR_MATRIX_ORGANIZATION	1.29497	0.960778
TOLL_LIKE_RECEPTOR_4_TLR4_CASCADE	1.28623	0.956213
MAP2K_AND_MAPK_ACTIVATION	1.28045	0.941458
SIGNALING_BY_VEGF	1.27887	0.908297
APOPTOTIC_CLEAVAGE_OF_CELLULAR_PROTEINS	1.27168	0.903735
SIGNALING_BY_THE_B_CELL_RECEPTOR_BCR	1.26928	0.878716
DDX58_IFIH1_MEDIATED_INDUCTION_OF_INTERFERON_ALPHA_BETA	1.26602	0.860207
SYNTHESIS_OF_PIPS_AT_THE_PLASMA_MEMBRANE	1.25599	0.870327
NEGATIVE_REGULATION_OF_THE_PI3K_AKT_NETWORK	1.24503	0.888338
SUMOYLATION_OF_CHROMATIN_ORGANIZATION_PROTEINS	1.23453	0.903767
RHOF_GTPASE_CYCLE	1.22822	0.901809
INTRINSIC_PATHWAY_FOR_APOPTOSIS	1.22187	0.901166
PROGRAMMED_CELL_DEATH	1.21247	0.915567
RHOBTB2_GTPASE_CYCLE	1.20948	0.900343
FORMATION_OF_A_POOL_OF_FREE_40S_SUBUNITS	1.20464	0.894282
APOPTOTIC_EXECUTION_PHASE	1.19761	0.898955
SRP_DEPENDENT_COTRANSLATIONAL_PROTEIN_TARGETING_TO_MEMBRANE	1.18948	0.910522
FOXO_MEDIATED_TRANSCRIPTION	1.18531	0.907311
CYCLIN_D_ASSOCIATED_EVENTS_IN_G1	1.16105	0.993722
RHOD_GTPASE_CYCLE	1.13586	1
RAF_ACTIVATION	1.12913	1
SIGNALING_BY_FGFR1	1.12673	1
SIGNALING_BY_FGFR4	1.12211	1
BIOLOGICAL_OXIDATIONS	1.10459	1
MITOPHAGY	1.10252	1
RHOBTB_GTPASE_CYCLE	1.10179	1
MYD88_INDEPENDENT_TLR4_CASCADE	1.10157	1
ION_CHANNEL_TRANSPORT	1.09958	1
P75_NTR_RECEPTOR_MEDIATED_SIGNALLING	1.08022	1
SIGNALING_BY_INTERLEUKINS	1.08018	1
TRANSCRIPTIONAL_REGULATION_BY_RUNX3	1.07689	1
SUMOYLATION_OF_TRANSCRIPTION_COFACTORS	1.07644	1
DEADENYLATION_DEPENDENT_MRNA_DECAY	1.06687	1
SIGNALING_BY_FGFR3	1.06415	1
RNA_POLYMERASE_I_TRANSCRIPTION_TERMINATION	1.06414	1
CELL_SURFACE_INTERACTIONS_AT_THE_VASCULAR_WALL	1.06339	1
CLEC7A_DECTIN_1_SIGNALING	1.06061	1
REGULATION_OF_MRNA_STABILITY_BY_PROTEINS_THAT_BIND_AU_RICH_ELEMENTS	1.05709	1
TOLL_LIKE_RECEPTOR_9_TLR9_CASCADE	1.05387	1
ION_HOMEOSTASIS	1.05095	1
TP53_REGULATES_TRANSCRIPTION_OF_CELL_CYCLE_GENES	1.04977	1
EXTRA_NUCLEAR_ESTROGEN_SIGNALING	1.0469	1
MYD88_MAL_TIRAP_CASCADE_INITIATED_ON_PLASMA_MEMBRANE	1.04551	1
TAK1_DEPENDENT_IKK_AND_NF_KAPPA_B_ACTIVATION	1.04272	1
GPVI_MEDIATED_ACTIVATION_CASCADE	1.0364	1
CARDIAC_CONDUCTION	1.02888	1
ACTIVATION_OF_NF_KAPPAB_IN_B_CELLS	1.01059	1
DEATH_RECEPTOR_SIGNALLING	1.00452	1
AUF1_HNRNP_D0_BINDS_AND_DESTABILIZES_MRNA	0.995245	1
DECTIN_1_MEDIATED_NONCANONICAL_NF_KB_SIGNALING	0.98741	1
METABOLISM_OF_POLYAMINES	0.979965	1
METABOLISM_OF_RNA	0.979323	1
C_TYPE_LECTIN_RECEPTORS_CLRS	0.978509	1
MTORC1_MEDIATED_SIGNALLING	0.977164	1
G_ALPHA_I_SIGNALLING_EVENTS	0.976659	1
DEGRADATION_OF_AXIN	0.975616	1
ASYMMETRIC_LOCALIZATION_OF_PCP_PROTEINS	0.975045	1
UBIQUITIN_MEDIATED_DEGRADATION_OF_PHOSPHORYLATED_CDC25A	0.974845	1
SUMOYLATION_OF_RNA_BINDING_PROTEINS	0.969393	1
NEGATIVE_REGULATION_OF_MAPK_PATHWAY	0.968359	1
REGULATION_OF_RUNX2_EXPRESSION_AND_ACTIVITY	0.968188	1
STABILIZATION_OF_P53	0.96794	1
RHO_GTPASE_CYCLE	0.963921	1
POSITIVE_EPIGENETIC_REGULATION_OF_RRNA_EXPRESSION	0.958256	1
HATS_ACETYLATE_HISTONES	0.956123	1
REGULATION_OF_RAS_BY_GAPS	0.950744	1
CROSS_PRESENTATION_OF_SOLUBLE_EXOGENOUS_ANTIGENS_ENDOSOMES	0.937699	1
INTRACELLULAR_SIGNALING_BY_SECOND_MESSENGERS	0.936933	1
INTERLEUKIN_1_FAMILY_SIGNALING	0.923105	1
MAPK_FAMILY_SIGNALING_CASCADES	0.920461	1
FCERI_MEDIATED_MAPK_ACTIVATION	0.895972	1
SIGNALING_BY_PTK6	0.893393	1
SIGNALING_BY_FGFR2	0.88645	1
REGULATION_OF_TNFR1_SIGNALING	0.878979	1
SIGNALING_BY_FGFR	0.874302	1
ESR_MEDIATED_SIGNALING	0.872362	1
REGULATION_OF_RUNX3_EXPRESSION_AND_ACTIVITY	0.8682	1
PI_METABOLISM	0.859229	1
TRANS_GOLGI_NETWORK_VESICLE_BUDDING	0.853998	1
CYTOKINE_SIGNALING_IN_IMMUNE_SYSTEM	0.845288	1
ANTIVIRAL_MECHANISM_BY_IFN_STIMULATED_GENES	0.844368	1
DEVELOPMENTAL_BIOLOGY	0.84193	1
EPH_EPHRIN_SIGNALING	0.841153	1
TRANSPORT_OF_MATURE_MRNAS_DERIVED_FROM_INTRONLESS_TRANSCRIPTS	0.838953	1
DEADENYLATION_OF_MRNA	0.830782	1
INOSITOL_PHOSPHATE_METABOLISM	0.824333	1
SIGNALING_BY_SCF_KIT	0.823657	1
SIGNALING_BY_RECEPTOR_TYROSINE_KINASES	0.821217	1
REGULATED_NECROSIS	0.818848	1
RAC3_GTPASE_CYCLE	0.813144	1
TRANSPORT_OF_THE_SLBP_DEPENDANT_MATURE_MRNA	0.810056	1
INTERLEUKIN_17_SIGNALING	0.80754	1
SIGNALING_BY_NUCLEAR_RECEPTORS	0.806445	1
CDC42_GTPASE_CYCLE	0.801211	1
DOWNSTREAM_SIGNALING_EVENTS_OF_B_CELL_RECEPTOR_BCR	0.795348	1
CITRIC_ACID_CYCLE_TCA_CYCLE	0.792977	1
RAC2_GTPASE_CYCLE	0.787348	1
NUCLEAR_EVENTS_KINASE_AND_TRANSCRIPTION_FACTOR_ACTIVATION	0.782726	1
TRANSPORT_OF_MATURE_TRANSCRIPT_TO_CYTOPLASM	0.770149	1
HEDGEHOG_LIGAND_BIOGENESIS	0.769388	1
GENERATION_OF_SECOND_MESSENGER_MOLECULES	0.762782	1
NEDDYLATION	0.754926	1
NEURONAL_SYSTEM	0.753906	1
PKMTS_METHYLATE_HISTONE_LYSINES	0.752807	1
GLI3_IS_PROCESSED_TO_GLI3R_BY_THE_PROTEASOME	0.749976	1
INTRA_GOLGI_TRAFFIC	0.741923	1
SIGNALING_BY_NTRKS	0.738773	1
TCR_SIGNALING	0.736332	1
SIGNALING_BY_GPCR	0.733431	1
FLT3_SIGNALING	0.732793	1
ENERGY_DEPENDENT_REGULATION_OF_MTOR_BY_LKB1_AMPK	0.731147	1
FC_EPSILON_RECEPTOR_FCERI_SIGNALING	0.721713	1
ORC1_REMOVAL_FROM_CHROMATIN	0.716096	1
SIGNALING_BY_EGFR	0.704505	1
RHOBTB1_GTPASE_CYCLE	0.702595	1
PCP_CE_PATHWAY	0.702577	1
G1_S_DNA_DAMAGE_CHECKPOINTS	0.699488	1
GENE_SILENCING_BY_RNA	0.69943	1
MTOR_SIGNALLING	0.6923	1
REGULATION_OF_PTEN_GENE_TRANSCRIPTION	0.686903	1
TRANSMISSION_ACROSS_CHEMICAL_SYNAPSES	0.681525	1
DNA_DAMAGE_RECOGNITION_IN_GG_NER	0.678372	1
RNA_POLYMERASE_I_TRANSCRIPTION	0.674157	1
DEGRADATION_OF_DVL	0.668288	1
LYSOSOME_VESICLE_BIOGENESIS	0.657487	1
EPIGENETIC_REGULATION_OF_GENE_EXPRESSION	0.656618	1
SIGNALING_BY_INSULIN_RECEPTOR	0.644843	1
RUNX1_REGULATES_GENES_INVOLVED_IN_MEGAKARYOCYTE_DIFFERENTIATION_AND_PLATELET_FUNCTION	0.631701	1
ESTROGEN_DEPENDENT_GENE_EXPRESSION	0.626931	1
PEPTIDE_HORMONE_METABOLISM	0.621893	1
FCERI_MEDIATED_NF_KB_ACTIVATION	0.612637	1
RHO_GTPASES_ACTIVATE_WASPS_AND_WAVES	0.586317	1
CYTOSOLIC_SENSORS_OF_PATHOGEN_ASSOCIATED_DNA	0.585193	1
SCF_SKP2_MEDIATED_DEGRADATION_OF_P27_P21	0.567011	1
RUNX1_REGULATES_TRANSCRIPTION_OF_GENES_INVOLVED_IN_DIFFERENTIATION_OF_HSCS	0.553113	1
TNFR1_INDUCED_NFKAPPAB_SIGNALING_PATHWAY	0.550507	1
SIGNALING_BY_ERBB2	0.545806	1
RUNX1_INTERACTS_WITH_CO_FACTORS_WHOSE_PRECISE_EFFECT_ON_RUNX1_TARGETS_IS_NOT_KNOWN	0.542754	1
RIPK1_MEDIATED_REGULATED_NECROSIS	0.536995	1
ENDOSOMAL_SORTING_COMPLEX_REQUIRED_FOR_TRANSPORT_ESCRT	0.53513	1
TNF_SIGNALING	0.53266	1
PROCESSING_OF_INTRONLESS_PRE_MRNAS	0.515815	1
DOWNSTREAM_TCR_SIGNALING	0.47838	1
TRANSCRIPTIONAL_REGULATION_BY_SMALL_RNAS	0.476548	1
DEGRADATION_OF_BETA_CATENIN_BY_THE_DESTRUCTION_COMPLEX	0.466308	1
ANTIGEN_PROCESSING_CROSS_PRESENTATION	0.457776	1
INTERLEUKIN_3_INTERLEUKIN_5_AND_GM_CSF_SIGNALING	0.454147	1
FORMATION_OF_RNA_POL_II_ELONGATION_COMPLEX	0.451392	1
FORMATION_OF_THE_EARLY_ELONGATION_COMPLEX	0.431409	1
SUMOYLATION_OF_SUMOYLATION_PROTEINS	0.409223	0.999592

## Sheet: Fig. 5j
PTPMT1 Wt			PTPMT1 ΔT
99.1522	100.131	100.717	87.0521	87.3714	84.3916

## Sheet: Fig. 5k
	RNAseq	Proteomics
erUPR	-1.41	-1.26
mtUPR	-1.59	-1.47
HSR	-1.59	-1.01
OSR	0.67	0.47
ISR	1.84	0.7

## Sheet: Fig. 5n
gene	Wt	Wt	Wt	KO	KO	KO
Ddit3	257.73	354.866	250.018	1510.17	1398.61	1603.72
Trib3	934.417	1059.47	1118.5	5374.51	4569.16	4944.22
Yars	3108.05	3383.62	3200.89	4513.25	4447.14	4461
Cars	2650.26	2775.65	2859.85	3599.18	3714.15	3766.53
Gadd45a	134.161	145.367	110.754	233.909	222.175	264.952
Atf4	7190.54	8213.22	8248.4	10647.7	9756.58	10781.3
Ppp1r15a	1232.16	1163.79	1240.22	1491.84	1510.61	1448.48
Sars	6733.92	7560.78	7718.75	10303.8	9060.91	9782.23
Wars2	217.717	265.081	256.597	335.233	410.659	374.668
Cebpb	934.417	966.261	823.524	1671.85	1130	1569.87
Atf6	1066.22	821.75	1042.84	1320.45	1440.5	1321.26
Atf3	121.215	142.801	131.588	144.441	164.81	156.404
