# Supplementary material for: Cardiolipin preserves Treg metabolic fitness and immune homeostasis in the gut
Source: Nat Metab. 2026 May 18;8(6):1368–89. doi: 10.1038/s42255-026-01533-9 (PMC13303090; doi:10.1038/s42255-026-01533-9)
Supplement: Supplementary file 8 — Statistical source data and tissue images. [file 42255_2026_1533_MOESM8_ESM.xlsx]

## Sheet: Fig. 6a
Top heatamp
	Untreated	Untreated	Untreated	ko	ko	ko	ISRIB	ISRIB	ISRIB	KO + ISRIB	KO + ISRIB	KO + ISRIB
Atf4	1.075	1.398	1.238	1.755	2.2	1.663	0.922	1.155	1.54	1.183	1.512	1.342
DDIT	0.245	0.259	0.193	0.594	0.611	0.552	0.185	0.265	0.388	0.43	0.466	0.449
ATF6	0.059	0.063	0.053	0.083	0.074	0.071	0.042	0.046	0.06	0.075	0.081	0.076
ATF3	0.0273964	0.0584729	0.0368176	0.0878034	0.105278	0.076282	0.027	0.05	0.041	0.024	0.043	0.04
bottom heatmap
	Untreated			AD			ISRIB			AD+ISRIB
Atf4	1306.24	1319.82	1570.1	4074.95	3135.54	3496.99	1287.16	1344.48	1586.78	1923.19	2148.71	1947.31
DDIT	232.817	151.252	109.933	960.617	648.53	747.052	78.9238	84.36	107.387	374.267	392.222	295.812
atf6	52.6646	43.2354	39.2064	99.4179	74.3529	95.5781	34.4993	32.3559	27.3717	73.6178	83.3229	54.1813
atf3	76.5935	52.461	42.9073	138.66	83.6256	65.9736	19.4095	22.5116	43.6517	59.881	45.8019	48.9245

## Sheet: Fig. 6b
Weaks elapsed	Wt	PTPMT1 KO	CHOP KO	DKO
81	1
100	0
100	0
100	0
100	0
100	0
100	0
100	0
100	1
100	0
100	0
100	0
100	0
100	0
100	0
95	1
75	1
94	1
40	0
95	0
95	0
100	0
71	1
76	0
56	0
84	1
45		1
100		0
97		1
79		1
89		1
100		0
98		1
78		1
100		0
100		0
100		0
87		1
14		1
97		1
75		1
100		0
50		1
77		1
62		1
79		0
79		0
79		0
16		1
47		1
47		1
22		1
88		1
86		1
32		1
88		1
87		1
96		0
100		0
100		0
41		1
92		1
86		1
100		0
86		0
83		0
56		0
76		0
68		1
76		0
76		0
64		1
76		0
44		1
92		0
92		0
85		1
92		0
92		0
92		0
92		1
69		1
100			0
100			0
100			0
100			0
99			1
99			1
99			0
100			0
100			0
94			0
65			1
58			0
37			0
37			0
30			0
30			0
30			0
22			0
22			0
100				0
100				0
100				0
100				0
100				0
100				0
100				0
100				0
63				1
62				0
58				0
58				0
58				0
58				0
41				0
41				0
37				0
37				0

## Sheet: Fig. 6d
Proteomics datasets available at PXD071483
Genes	WT_01	WT_02	WT_03	PTPMT1_04	PTPMT1_05	PTPMT1_06	CHOP_07	CHOP_08	CHOP_09	DKO_10	DKO_11	DKO_12
S100a8	16.1709	15.9939	16.0685	21.8831	20.0657	22.0762	15.9668	15.3102	15.8403	15.9229	16.2016	15.9666
Cd74	18.3695	18.3357	18.8482	20.9569	19.583	21.0347	18.6319	18.444	18.5381	18.2609	19.1404	18.4998
Gstm1	18.0579	18.4801	17.4762	22.5791	20.3662	21.3875	18.7348	18.583	18.342	19.2702	18.6219	18.877
Alas1	17.7065	18.9312	18.4516	21.2968	20.0827	20.5325	17.9453	18.6943	18.3753	18.7424	18.7612	18.1485
Mpo	16.4313	15.9084	14.2214	20.9668	18.0263	20.3035	16.583	15.2674	15.0839	15.7893	16.7175	14.2095
Nqo1	17.2935	16.6625	15.9743	20.0967	18.0795	19.3176	17.3489	16.2448	16.5466	16.2662	15.6926	16.3584
Mcpt2	19.7892	20.0233	21.2399	26.032	24.0352	24.5634	21.4517	21.2363	21.0233	21.5825	20.724	21.8733
S100a9	18.3985	16.4902	18.8487	23.0714	20.9997	24.2203	18.6065	18.7363	17.4196	18.3793	18.8732	16.1382
Anxa1	19.0252	19.2384	18.7932	20.6561	19.6304	20.8775	19.5159	18.7482	18.2642	18.8638	18.9394	18.7563
Lgals3bp	20.5875	20.9889	20.5266	23.0659	22.0066	22.0646	20.7679	20.7149	21.1375	20.4438	20.454	21.0876
Podxl	16.2305	17.0409	16.779	20.0811	18.3435	19.3998	15.4876	16.7375	15.6014	15.0554	15.1384	15.9597
Acsl1	18.1752	17.4002	18.0088	20.1939	19.5543	20.3556	18.4469	18.6967	18.479	18.7063	18.5495	18.1857
Anpep	14.5092	17.3177	16.9092	20.4415	18.8251	20.1893	17.0061	13.8402	15.3794	15.7174	15.4326	15.1145
Ncf2	17.1434	16.9132	16.8539	21.072	19.1272	20.5696	17.4172	18.3926	17.7716	18.3049	17.5305	17.9757
Mcpt1	20.8923	20.9847	21.539	26.3079	24.2576	24.7804	22.667	22.4995	22.2062	22.4127	21.135	22.0794
Scin	20.2281	19.7874	19.7022	22.7494	20.692	21.1868	19.9492	18.8992	18.9901	19.5103	19.4137	19.8766
Psap	21.6655	21.2628	21.4593	22.7728	22.5129	23.1033	21.7115	22.0434	21.7735	21.908	21.9558	22.019
Anxa4	19.5186	19.8966	19.6584	21.2831	20.8961	21.264	19.8351	20.265	20.2832	20.0927	19.7573	20.3803
Fth1	20.0304	20.3081	19.5519	21.1549	21.3597	21.3445	20.4698	20.2236	19.5352	20.0112	20.1816	20.1899
Renbp	16.5982	16.7464	16.8219	18.7277	17.494	18.1487	16.5229	16.8592	16.5011	16.2941	15.3615	16.0971
Elane	16.2022	16.807	14.6814	21.364	18.687	20.1291	16.5585	14.9958	16.021	18.5967	15.1197	17.004
Syk	16.2715	16.083	14.9981	19.9283	18.2223	18.9175	16.1229	17.5859	16.5735	17.0226	16.3728	15.909
Pf4	17.7204	15.2367	17.8565	20.7999	19.5286	21.0425	16.876	17.4215	18.9767	17.6138	16.7757	16.7295
Gsn	19.449	20.4267	19.8764	21.7894	21.0493	21.2731	19.7025	19.7499	19.9698	20.66	20.4472	20.4246
Fscn1	18.9203	19.2276	18.5924	20.7138	20.8469	20.376	19.8832	18.8075	19.3058	18.9249	19.2426	19.5972
Lrpap1	21.1021	22.0863	21.5933	22.7955	22.3653	22.5748	21.526	21.783	21.6539	21.6652	21.9135	21.8348
Gda	14.4731	15.7271	15.6593	18.7969	17.2332	18.5	16.8134	16.5789	15.2327	14.8102	15.3034	15.962
Colgalt1	19.9707	20.6192	20.5726	21.2301	20.9673	20.9872	20.0745	20.4906	20.3567	20.3697	20.3362	20.3205
Ltf	14.4292	15.594	15.1745	19.936	17.1622	19.8246	16.8069	17.4655	15.7068	15.2916	15.2866	15.9621
Gmpr	15.0455	15.7716	17.4181	20.4426	18.7707	19.2893	17.0239	17.3143	17.6467	17.244	16.3963	15.8975
Ctsd	21.5403	21.5742	21.3203	23.2325	22.5996	23.0959	21.6444	22.1646	21.8173	22.2071	22.2377	22.4684
Sec14l2	15.7943	17.9483	16.4693	20.1483	18.8523	19.122	16.9878	17.666	17.8529	17.52	17.1007	16.2317
Grn	19.7199	20.2048	20.4596	21.7333	20.9105	20.9982	20.0423	19.7782	20.7917	19.8829	19.5957	19.491
Lonp1	21.103	20.6286	21.2679	21.8088	21.7139	21.6628	20.9468	21.1502	21.3102	21.1136	21.3446	21.2138
Pdia4	23.244	23.0471	23.476	24.0175	23.9993	23.8155	23.1127	23.5255	23.3149	23.3379	23.0151	23.538
Mindy1	16.7374	15.9363	17.0618	18.1364	17.0416	17.7354	16.6332	16.9751	16.7068	16.8331	16.7038	16.8896
Gstt1	15.7156	15.9401	16.412	18.8497	17.3375	19.6318	16.4155	16.9527	17.5613	16.6967	15.1916	17.2352
Gclm	20.0672	20.0111	20.0066	21.3526	20.304	21.0468	20.0268	20.3682	20.1077	20.2621	20.3596	20.6547
Chil3	14.9672	16.4689	16.6218	21.6782	19.6855	22.457	17.568	18.331	17.5425	20.3702	17.7293	17.631
Flnb	22.0004	22.1272	21.9765	22.9001	22.3544	22.2906	22.1489	21.9842	22.1386	21.7857	21.7279	21.6477
Calr	25.2847	25.4423	25.2959	26.0282	26.4643	25.9859	25.5583	25.7362	25.383	25.6334	25.3665	25.545
Lmna	20.7552	21.0903	21.045	23.1504	23.1032	22.4571	22.1859	21.5192	22.1707	21.5959	21.2725	22.0272
Gpx4	20.9793	20.7022	20.6698	21.4981	21.7185	21.4397	20.9767	21.2081	21.0678	21.0885	21.0768	21.2442
Nedd4	18.6313	19.0618	18.9032	20.6596	19.6854	19.795	18.9692	19.1563	19.5078	19.294	19.637	19.7061
Dnajb11	21.4076	21.949	21.9346	23.07	22.8033	22.6146	22.064	22.4414	22.0971	22.2907	22.3303	22.3037
Glmp	19.9854	19.8585	20.043	20.8702	20.8107	20.3827	20.0779	20.2269	20.2855	20.4872	20.2255	20.1678
Lamp1	18.8466	18.3324	18.9575	20.3905	20.5052	20.5968	19.5069	19.7842	19.7483	19.576	19.8854	19.6582
Acadl	21.4174	21.4661	21.4664	22.2742	22.6236	22.089	21.4757	21.7996	21.8871	21.9676	21.6212	21.9343
Hmox1	18.0343	15.5164	19.3405	22.361	21.9588	22.4795	20.4347	20.6523	20.0354	20.4186	20.3541	19.3908

## Sheet: Fig. 6e
PCA plot					FOXP3 MFI						Survival
	PC1	PC2			Untreated	AD	ISRIB	AD+ISRIB			Untreated	AD	ISRIB	AD+ISRIB
UNT_1	-2.44	-1.06			741.667	400.333	770	515			87.1667	56.8333	87.8333	74.9667
UNT_2	-0.36	1.64			658.333	460.667	701.667	583.333			85.6	62.1	81.2	76.9333
UNT_3	-1.53	-0.29			649.667	439	723	681.667			87.2	73.8333	86.8667	87
AD_1	2.24	-1.54
AD_2	2.77	0.3
AD_3	1.7	-0.43
ISRIB_1	-2.12	-0.64
ISRIB_2	-0.22	2.06
ISRIB_3	-1.49	0.25
AD+ISRIB_1	0.73	-1.02
AD+ISRIB_2	1.25	0.84
AD+ISRIB_3	-0.52	-0.11

## Sheet: Fig. 6f
PCA plot					CD25						CD278
	PC1	PC2			Wt	KO	CHOP KO	DKO		Wt	KO	CHOP KO	DKO
Wt_001	-2.21	-2.16			109.984	56.7594	91.2275	105.074		108.372	57.6744	88.8372	93.4884
Wt_002	-1.73	0.41			89.8527	37.0213	81.9967	94.2238		93.9535	40.6047	93.4884	116.444
Wt_003	-1.65	-0.44			100.164	70.311	81.3093	97.6895		97.6744	68.3721	66.9767	105.111
Wt_004	-1.79	-0.93			102.238	81.6039	92.491	102.455		105.778	74.2222	100.889	98.4444
KO_001	1.28	1.01			99.2058	80.361	89.2419			95.7778	88	85.7778
KO_002	1.63	0.95			98.556	83.3935	95.9567			98.4444	70	100.667
KO_003	0.7	0.43				74.296
KO_004	1.92	0.47
chop_1	-0.83	0.33
chop_2	-1.69	-1.49
chop_3	-0.71	-0.72
chop_4	-1.17	-0.41
DKO_1	-0.34	1.47
DKO_2	-0.49	1.45
DKO_3	-0.24	1.42
DKO_4	-0.38	0.67

## Sheet: Fig. 6g
	genes	merge	value	sample	sizeFactor	group	colored	cluster	cutoff0.008	cutoff0.111	cutoff0.444	cutoff1	cutoff1.778	cutoff2.778	cutoff4
4	ENSMUSG00000000303	one_groupWT	-0.0161496296977585	WT1	1.05720071839567	WT	one_group	3	3	3	3	2	2	2	1
6	ENSMUSG00000000732	one_groupWT	-0.394177845231307	WT1	1.05720071839567	WT	one_group	3	3	3	3	2	2	2	1
9	ENSMUSG00000000915	one_groupWT	-0.789038376463931	WT1	1.05720071839567	WT	one_group	3	5	5	3	2	2	2	1
13	ENSMUSG00000001552	one_groupWT	-0.797990048006346	WT1	1.05720071839567	WT	one_group	3	5	5	3	2	2	2	1
18	ENSMUSG00000002204	one_groupWT	-0.789099360368646	WT1	1.05720071839567	WT	one_group	3	5	5	3	2	2	2	1
23	ENSMUSG00000003271	one_groupWT	-0.403320037028008	WT1	1.05720071839567	WT	one_group	3	3	3	3	2	2	2	1
26	ENSMUSG00000003559	one_groupWT	-0.768449377118779	WT1	1.05720071839567	WT	one_group	3	5	5	3	2	2	2	1
34	ENSMUSG00000004383	one_groupWT	-0.931399010017883	WT1	1.05720071839567	WT	one_group	3	5	5	3	2	2	2	1
36	ENSMUSG00000004508	one_groupWT	-0.889494368184807	WT1	1.05720071839567	WT	one_group	3	5	5	3	2	2	2	1
39	ENSMUSG00000004612	one_groupWT	-0.447758494102693	WT1	1.05720071839567	WT	one_group	3	3	3	3	2	2	2	1
40	ENSMUSG00000004709	one_groupWT	-0.692251012655413	WT1	1.05720071839567	WT	one_group	3	3	3	3	2	2	2	1
48	ENSMUSG00000005672	one_groupWT	-0.688699556107456	WT1	1.05720071839567	WT	one_group	3	3	3	3	2	2	2	1
50	ENSMUSG00000005950	one_groupWT	0.0110310082029284	WT1	1.05720071839567	WT	one_group	3	3	3	3	2	2	2	1
58	ENSMUSG00000006800	one_groupWT	-0.422101386744507	WT1	1.05720071839567	WT	one_group	3	3	3	3	2	2	2	1
61	ENSMUSG00000007888	one_groupWT	-0.669532842598744	WT1	1.05720071839567	WT	one_group	3	5	5	3	2	2	2	1
62	ENSMUSG00000008090	one_groupWT	-0.912507729576118	WT1	1.05720071839567	WT	one_group	3	5	5	3	2	2	2	1
68	ENSMUSG00000011008	one_groupWT	-0.718888346567737	WT1	1.05720071839567	WT	one_group	3	5	5	3	2	2	2	1
69	ENSMUSG00000011171	one_groupWT	-0.540099722735083	WT1	1.05720071839567	WT	one_group	3	3	3	3	2	2	2	1
71	ENSMUSG00000012123	one_groupWT	-0.527002349000099	WT1	1.05720071839567	WT	one_group	3	3	3	3	2	2	2	1
72	ENSMUSG00000012519	one_groupWT	-0.541479992509496	WT1	1.05720071839567	WT	one_group	3	3	3	3	2	2	2	1
78	ENSMUSG00000015133	one_groupWT	-0.620747125747502	WT1	1.05720071839567	WT	one_group	3	3	3	3	2	2	2	1
79	ENSMUSG00000015134	one_groupWT	-0.585544137176517	WT1	1.05720071839567	WT	one_group	3	3	3	3	2	2	2	1
82	ENSMUSG00000015437	one_groupWT	-0.667774464576779	WT1	1.05720071839567	WT	one_group	3	5	5	3	2	2	2	1
83	ENSMUSG00000015441	one_groupWT	-0.543765272225381	WT1	1.05720071839567	WT	one_group	3	3	3	3	2	2	2	1
84	ENSMUSG00000015476	one_groupWT	-0.766709453209182	WT1	1.05720071839567	WT	one_group	3	5	5	3	2	2	2	1
85	ENSMUSG00000015533	one_groupWT	-0.522076469430662	WT1	1.05720071839567	WT	one_group	3	3	3	3	2	2	2	1
89	ENSMUSG00000015957	one_groupWT	-0.660907078956051	WT1	1.05720071839567	WT	one_group	3	3	3	3	2	2	2	1
91	ENSMUSG00000016942	one_groupWT	-0.495504055125297	WT1	1.05720071839567	WT	one_group	3	3	3	3	2	2	2	1
102	ENSMUSG00000017969	one_groupWT	-0.599441250424797	WT1	1.05720071839567	WT	one_group	3	5	5	3	2	2	2	1
105	ENSMUSG00000018821	one_groupWT	-0.784771881308528	WT1	1.05720071839567	WT	one_group	3	9	9	5	2	2	2	1
111	ENSMUSG00000018916	one_groupWT	-0.403972075451051	WT1	1.05720071839567	WT	one_group	3	3	3	3	2	2	2	1
113	ENSMUSG00000018920	one_groupWT	-0.629071743806955	WT1	1.05720071839567	WT	one_group	3	9	9	5	2	2	2	1
117	ENSMUSG00000019467	one_groupWT	-0.824733323080704	WT1	1.05720071839567	WT	one_group	3	5	5	3	2	2	2	1
118	ENSMUSG00000019539	one_groupWT	-0.709307276736561	WT1	1.05720071839567	WT	one_group	3	5	5	3	2	2	2	1
119	ENSMUSG00000019838	one_groupWT	-0.79742687575581	WT1	1.05720071839567	WT	one_group	3	5	5	3	2	2	2	1
127	ENSMUSG00000020092	one_groupWT	-0.66273119377109	WT1	1.05720071839567	WT	one_group	3	5	5	3	2	2	2	1
128	ENSMUSG00000020099	one_groupWT	-0.559575675091875	WT1	1.05720071839567	WT	one_group	3	3	3	3	2	2	2	1
135	ENSMUSG00000020241	one_groupWT	-0.612451116325217	WT1	1.05720071839567	WT	one_group	3	3	3	3	2	2	2	1
136	ENSMUSG00000020251	one_groupWT	0.0881318601406449	WT1	1.05720071839567	WT	one_group	3	3	3	3	2	2	2	1
143	ENSMUSG00000020363	one_groupWT	-0.907135411679049	WT1	1.05720071839567	WT	one_group	3	5	5	3	2	2	2	1
145	ENSMUSG00000020399	one_groupWT	-0.715677656208177	WT1	1.05720071839567	WT	one_group	3	3	3	3	2	2	2	1
147	ENSMUSG00000020473	one_groupWT	-0.675688958768486	WT1	1.05720071839567	WT	one_group	3	3	3	3	2	2	2	1
154	ENSMUSG00000020702	one_groupWT	-0.0872877373940749	WT1	1.05720071839567	WT	one_group	3	3	3	3	2	2	2	1
158	ENSMUSG00000020829	one_groupWT	-0.81371873605645	WT1	1.05720071839567	WT	one_group	3	5	5	3	2	2	2	1
161	ENSMUSG00000020901	one_groupWT	-0.508100163671987	WT1	1.05720071839567	WT	one_group	3	3	3	3	2	2	2	1
164	ENSMUSG00000021200	one_groupWT	-0.743799117282547	WT1	1.05720071839567	WT	one_group	3	5	5	3	2	2	2	1
165	ENSMUSG00000021213	one_groupWT	-0.255820148953983	WT1	1.05720071839567	WT	one_group	3	3	3	3	2	2	2	1
167	ENSMUSG00000021226	one_groupWT	-0.592998621557254	WT1	1.05720071839567	WT	one_group	3	3	3	3	2	2	2	1
168	ENSMUSG00000021253	one_groupWT	-1.06310178619325	WT1	1.05720071839567	WT	one_group	3	5	5	3	2	2	2	1
169	ENSMUSG00000021262	one_groupWT	-0.608459402408839	WT1	1.05720071839567	WT	one_group	3	3	3	3	2	2	2	1
173	ENSMUSG00000021360	one_groupWT	-0.935150153973789	WT1	1.05720071839567	WT	one_group	3	5	5	3	2	2	2	1
175	ENSMUSG00000021403	one_groupWT	-0.627003287601178	WT1	1.05720071839567	WT	one_group	3	3	3	3	2	2	2	1
177	ENSMUSG00000021453	one_groupWT	-0.69236118206269	WT1	1.05720071839567	WT	one_group	3	5	5	3	2	2	2	1
181	ENSMUSG00000021720	one_groupWT	-0.674740504064786	WT1	1.05720071839567	WT	one_group	3	3	3	3	2	2	2	1
189	ENSMUSG00000022014	one_groupWT	-0.651253907319251	WT1	1.05720071839567	WT	one_group	3	3	3	3	2	2	2	1
195	ENSMUSG00000022114	one_groupWT	-0.694959736260567	WT1	1.05720071839567	WT	one_group	3	3	3	3	2	2	2	1
197	ENSMUSG00000022150	one_groupWT	-0.820958805661221	WT1	1.05720071839567	WT	one_group	3	5	5	3	2	2	2	1
198	ENSMUSG00000022156	one_groupWT	-0.554783950224799	WT1	1.05720071839567	WT	one_group	3	5	5	3	2	2	2	1
201	ENSMUSG00000022321	one_groupWT	-1.00309030509924	WT1	1.05720071839567	WT	one_group	3	5	5	3	2	2	2	1
203	ENSMUSG00000022505	one_groupWT	-0.439341795666874	WT1	1.05720071839567	WT	one_group	3	3	3	3	2	2	2	1
205	ENSMUSG00000022584	one_groupWT	-0.570662338797283	WT1	1.05720071839567	WT	one_group	3	5	5	3	2	2	2	1
207	ENSMUSG00000022657	one_groupWT	-0.343961672222947	WT1	1.05720071839567	WT	one_group	3	3	3	3	2	2	2	1
208	ENSMUSG00000022696	one_groupWT	-0.470862890775965	WT1	1.05720071839567	WT	one_group	3	3	3	3	2	2	2	1
210	ENSMUSG00000022747	one_groupWT	-0.73891343465919	WT1	1.05720071839567	WT	one_group	3	5	5	3	2	2	2	1
214	ENSMUSG00000022865	one_groupWT	-0.797538675257624	WT1	1.05720071839567	WT	one_group	3	5	5	3	2	2	2	1
220	ENSMUSG00000023045	one_groupWT	-0.419386562632756	WT1	1.05720071839567	WT	one_group	3	3	3	3	2	2	2	1
221	ENSMUSG00000023132	one_groupWT	-0.641002177668402	WT1	1.05720071839567	WT	one_group	3	5	5	3	2	2	2	1
229	ENSMUSG00000023915	one_groupWT	-0.650011185340559	WT1	1.05720071839567	WT	one_group	3	3	3	3	2	2	2	1
231	ENSMUSG00000023961	one_groupWT	-0.664304633600182	WT1	1.05720071839567	WT	one_group	3	3	3	3	2	2	2	1
235	ENSMUSG00000024053	one_groupWT	-0.724619151350484	WT1	1.05720071839567	WT	one_group	3	5	5	3	2	2	2	1
236	ENSMUSG00000024064	one_groupWT	-0.971717707841246	WT1	1.05720071839567	WT	one_group	3	5	5	3	2	2	2	1
238	ENSMUSG00000024084	one_groupWT	-0.859418837126062	WT1	1.05720071839567	WT	one_group	3	5	5	3	2	2	2	1
244	ENSMUSG00000024427	one_groupWT	-0.584120001191251	WT1	1.05720071839567	WT	one_group	3	3	3	3	2	2	2	1
245	ENSMUSG00000024538	one_groupWT	-0.626950956542984	WT1	1.05720071839567	WT	one_group	3	3	3	3	2	2	2	1
248	ENSMUSG00000024679	one_groupWT	-0.879231887732597	WT1	1.05720071839567	WT	one_group	3	5	5	3	2	2	2	1
249	ENSMUSG00000024754	one_groupWT	-0.632151471891827	WT1	1.05720071839567	WT	one_group	3	3	3	3	2	2	2	1
252	ENSMUSG00000024907	one_groupWT	-0.724911291378513	WT1	1.05720071839567	WT	one_group	3	5	5	3	2	2	2	1
258	ENSMUSG00000025017	one_groupWT	-0.915357470100684	WT1	1.05720071839567	WT	one_group	3	5	5	3	2	2	2	1
259	ENSMUSG00000025058	one_groupWT	-0.176604347287875	WT1	1.05720071839567	WT	one_group	3	3	3	3	2	2	2	1
263	ENSMUSG00000025163	one_groupWT	-0.589191075186262	WT1	1.05720071839567	WT	one_group	3	3	3	3	2	2	2	1
268	ENSMUSG00000025383	one_groupWT	-0.318936325708207	WT1	1.05720071839567	WT	one_group	3	3	3	3	2	2	2	1
272	ENSMUSG00000025432	one_groupWT	-0.672435145687465	WT1	1.05720071839567	WT	one_group	3	5	5	3	2	2	2	1
273	ENSMUSG00000025461	one_groupWT	-0.717833447980319	WT1	1.05720071839567	WT	one_group	3	5	5	3	2	2	2	1
274	ENSMUSG00000025491	one_groupWT	-0.720678415706476	WT1	1.05720071839567	WT	one_group	3	5	5	3	2	2	2	1
275	ENSMUSG00000025511	one_groupWT	-0.60489975209328	WT1	1.05720071839567	WT	one_group	3	3	3	3	2	2	2	1
278	ENSMUSG00000025557	one_groupWT	-0.672807690725925	WT1	1.05720071839567	WT	one_group	3	3	3	3	2	2	2	1
282	ENSMUSG00000025856	one_groupWT	-0.79743713308024	WT1	1.05720071839567	WT	one_group	3	5	5	3	2	2	2	1
289	ENSMUSG00000026166	one_groupWT	-0.664522529244677	WT1	1.05720071839567	WT	one_group	3	5	5	3	2	2	2	1
291	ENSMUSG00000026308	one_groupWT	-0.257591793052215	WT1	1.05720071839567	WT	one_group	3	3	3	3	2	2	2	1
297	ENSMUSG00000026456	one_groupWT	-0.518415938996722	WT1	1.05720071839567	WT	one_group	3	3	3	3	2	2	2	1
299	ENSMUSG00000026573	one_groupWT	-0.676677348309804	WT1	1.05720071839567	WT	one_group	3	3	3	3	2	2	2	1
301	ENSMUSG00000026630	one_groupWT	-0.754438414797773	WT1	1.05720071839567	WT	one_group	3	5	5	3	2	2	2	1
303	ENSMUSG00000026700	one_groupWT	-0.242908061206337	WT1	1.05720071839567	WT	one_group	3	3	3	3	2	2	2	1
305	ENSMUSG00000026822	one_groupWT	-0.744990355924649	WT1	1.05720071839567	WT	one_group	3	9	9	5	2	2	2	1
308	ENSMUSG00000026890	one_groupWT	-0.897954513459456	WT1	1.05720071839567	WT	one_group	3	5	5	3	2	2	2	1
309	ENSMUSG00000026919	one_groupWT	-0.517038307085833	WT1	1.05720071839567	WT	one_group	3	3	3	3	2	2	2	1
311	ENSMUSG00000026981	one_groupWT	-0.974089804013415	WT1	1.05720071839567	WT	one_group	3	5	5	3	2	2	2	1
312	ENSMUSG00000026994	one_groupWT	-0.706697259419228	WT1	1.05720071839567	WT	one_group	3	3	3	3	2	2	2	1
314	ENSMUSG00000027035	one_groupWT	-0.777285337510451	WT1	1.05720071839567	WT	one_group	3	5	5	3	2	2	2	1
318	ENSMUSG00000027200	one_groupWT	-0.620448726314005	WT1	1.05720071839567	WT	one_group	3	3	3	3	2	2	2	1
324	ENSMUSG00000027368	one_groupWT	-0.509419865165373	WT1	1.05720071839567	WT	one_group	3	3	3	3	2	2	2	1
325	ENSMUSG00000027399	one_groupWT	-0.386173138078695	WT1	1.05720071839567	WT	one_group	3	3	3	3	2	2	2	1
326	ENSMUSG00000027435	one_groupWT	-0.705286073159732	WT1	1.05720071839567	WT	one_group	3	5	5	3	2	2	2	1
327	ENSMUSG00000027583	one_groupWT	-0.321947096338962	WT1	1.05720071839567	WT	one_group	3	3	3	3	2	2	2	1
330	ENSMUSG00000027636	one_groupWT	-0.571619019227442	WT1	1.05720071839567	WT	one_group	3	3	3	3	2	2	2	1
337	ENSMUSG00000027995	one_groupWT	-0.469816178442111	WT1	1.05720071839567	WT	one_group	3	3	3	3	2	2	2	1
341	ENSMUSG00000028064	one_groupWT	-0.631493086429684	WT1	1.05720071839567	WT	one_group	3	5	5	3	2	2	2	1
347	ENSMUSG00000028332	one_groupWT	-0.34828164318517	WT1	1.05720071839567	WT	one_group	3	3	3	3	2	2	2	1
350	ENSMUSG00000028392	one_groupWT	-0.632951066870912	WT1	1.05720071839567	WT	one_group	3	3	3	3	2	2	2	1
354	ENSMUSG00000028528	one_groupWT	-0.72629144609745	WT1	1.05720071839567	WT	one_group	3	5	5	3	2	2	2	1
364	ENSMUSG00000028874	one_groupWT	-0.59867487768391	WT1	1.05720071839567	WT	one_group	3	3	3	3	2	2	2	1
365	ENSMUSG00000028893	one_groupWT	-0.629512267150482	WT1	1.05720071839567	WT	one_group	3	3	3	3	2	2	2	1
366	ENSMUSG00000028927	one_groupWT	-0.790833320131088	WT1	1.05720071839567	WT	one_group	3	5	5	3	2	2	2	1
368	ENSMUSG00000028967	one_groupWT	-0.698485549868988	WT1	1.05720071839567	WT	one_group	3	3	3	3	2	2	2	1
369	ENSMUSG00000028982	one_groupWT	-0.674639252725014	WT1	1.05720071839567	WT	one_group	3	3	3	3	2	2	2	1
372	ENSMUSG00000029120	one_groupWT	-0.662652957225908	WT1	1.05720071839567	WT	one_group	3	3	3	3	2	2	2	1
374	ENSMUSG00000029168	one_groupWT	-0.521421368139186	WT1	1.05720071839567	WT	one_group	3	3	3	3	2	2	2	1
377	ENSMUSG00000029304	one_groupWT	-0.907296121306265	WT1	1.05720071839567	WT	one_group	3	5	5	3	2	2	2	1
379	ENSMUSG00000029322	one_groupWT	-0.729804862113199	WT1	1.05720071839567	WT	one_group	3	5	5	3	2	2	2	1
381	ENSMUSG00000029378	one_groupWT	-0.465428270965581	WT1	1.05720071839567	WT	one_group	3	3	3	3	2	2	2	1
384	ENSMUSG00000029408	one_groupWT	-0.545477506942031	WT1	1.05720071839567	WT	one_group	3	3	3	3	2	2	2	1
388	ENSMUSG00000029484	one_groupWT	-0.755529762887633	WT1	1.05720071839567	WT	one_group	3	5	5	3	2	2	2	1
396	ENSMUSG00000029875	one_groupWT	-0.635701102991	WT1	1.05720071839567	WT	one_group	3	3	3	3	2	2	2	1
397	ENSMUSG00000029919	one_groupWT	-0.524752459390825	WT1	1.05720071839567	WT	one_group	3	3	3	3	2	2	2	1
402	ENSMUSG00000030142	one_groupWT	-0.766053188424181	WT1	1.05720071839567	WT	one_group	3	5	5	3	2	2	2	1
403	ENSMUSG00000030149	one_groupWT	-0.629430443713548	WT1	1.05720071839567	WT	one_group	3	3	3	3	2	2	2	1
406	ENSMUSG00000030165	one_groupWT	-0.831643064506649	WT1	1.05720071839567	WT	one_group	3	5	5	3	2	2	2	1
407	ENSMUSG00000030167	one_groupWT	-0.783429791762556	WT1	1.05720071839567	WT	one_group	3	5	5	3	2	2	2	1
408	ENSMUSG00000030173	one_groupWT	-0.596579518275079	WT1	1.05720071839567	WT	one_group	3	3	3	3	2	2	2	1
411	ENSMUSG00000030325	one_groupWT	-0.18066946541329	WT1	1.05720071839567	WT	one_group	3	3	3	3	2	2	2	1
413	ENSMUSG00000030361	one_groupWT	-0.414217499148541	WT1	1.05720071839567	WT	one_group	3	3	3	3	2	2	2	1
416	ENSMUSG00000030499	one_groupWT	-0.476031727233239	WT1	1.05720071839567	WT	one_group	3	3	3	3	2	2	2	1
417	ENSMUSG00000030516	one_groupWT	-0.47376895501623	WT1	1.05720071839567	WT	one_group	3	3	3	3	2	2	2	1
418	ENSMUSG00000030579	one_groupWT	-0.702741173572353	WT1	1.05720071839567	WT	one_group	3	9	9	5	2	2	2	1
420	ENSMUSG00000030616	one_groupWT	-0.610994526419109	WT1	1.05720071839567	WT	one_group	3	3	3	3	2	2	2	1
426	ENSMUSG00000030747	one_groupWT	-0.328495064261189	WT1	1.05720071839567	WT	one_group	3	3	3	3	2	2	2	1
428	ENSMUSG00000030785	one_groupWT	-0.536676728793575	WT1	1.05720071839567	WT	one_group	3	3	3	3	2	2	2	1
441	ENSMUSG00000031504	one_groupWT	-0.703631090994306	WT1	1.05720071839567	WT	one_group	3	3	3	3	2	2	2	1
442	ENSMUSG00000031595	one_groupWT	-0.868202027480353	WT1	1.05720071839567	WT	one_group	3	5	5	3	2	2	2	1
444	ENSMUSG00000031779	one_groupWT	-0.510180999489924	WT1	1.05720071839567	WT	one_group	3	3	3	3	2	2	2	1
447	ENSMUSG00000031849	one_groupWT	-0.407898086205297	WT1	1.05720071839567	WT	one_group	3	3	3	3	2	2	2	1
448	ENSMUSG00000031910	one_groupWT	-0.699905912219575	WT1	1.05720071839567	WT	one_group	3	5	5	3	2	2	2	1
453	ENSMUSG00000032021	one_groupWT	-0.735570934103047	WT1	1.05720071839567	WT	one_group	3	3	3	3	2	2	2	1
462	ENSMUSG00000032252	one_groupWT	-0.515861128158203	WT1	1.05720071839567	WT	one_group	3	3	3	3	2	2	2	1
470	ENSMUSG00000032380	one_groupWT	-0.434816613414929	WT1	1.05720071839567	WT	one_group	3	3	3	3	2	2	2	1
472	ENSMUSG00000032446	one_groupWT	-0.498553507114425	WT1	1.05720071839567	WT	one_group	3	3	3	3	2	2	2	1
474	ENSMUSG00000032496	one_groupWT	-0.775867512987681	WT1	1.05720071839567	WT	one_group	3	5	5	3	2	2	2	1
478	ENSMUSG00000032589	one_groupWT	0.00852487583706958	WT1	1.05720071839567	WT	one_group	3	3	3	3	2	2	2	1
480	ENSMUSG00000032715	one_groupWT	-0.66255364247054	WT1	1.05720071839567	WT	one_group	3	5	5	3	2	2	2	1
483	ENSMUSG00000032875	one_groupWT	-0.0339193358914336	WT1	1.05720071839567	WT	one_group	3	3	3	3	2	2	2	1
488	ENSMUSG00000033066	one_groupWT	-0.652902454176671	WT1	1.05720071839567	WT	one_group	3	3	3	3	2	2	2	1
492	ENSMUSG00000033542	one_groupWT	-0.646782126354164	WT1	1.05720071839567	WT	one_group	3	3	3	3	2	2	2	1
498	ENSMUSG00000034055	one_groupWT	-0.886477102094692	WT1	1.05720071839567	WT	one_group	3	5	5	3	2	2	2	1
500	ENSMUSG00000034164	one_groupWT	-0.595645532409695	WT1	1.05720071839567	WT	one_group	3	3	3	3	2	2	2	1
506	ENSMUSG00000034586	one_groupWT	-0.835918360492218	WT1	1.05720071839567	WT	one_group	3	5	5	3	2	2	2	1
508	ENSMUSG00000034612	one_groupWT	-0.771243760323428	WT1	1.05720071839567	WT	one_group	3	5	5	3	2	2	2	1
510	ENSMUSG00000034675	one_groupWT	-0.698988730824555	WT1	1.05720071839567	WT	one_group	3	5	5	3	2	2	2	1
512	ENSMUSG00000034855	one_groupWT	-0.761706125450415	WT1	1.05720071839567	WT	one_group	3	5	5	3	2	2	2	1
524	ENSMUSG00000035456	one_groupWT	-0.741344206370103	WT1	1.05720071839567	WT	one_group	3	3	3	3	2	2	2	1
525	ENSMUSG00000035493	one_groupWT	-0.825196748599307	WT1	1.05720071839567	WT	one_group	3	5	5	3	2	2	2	1
532	ENSMUSG00000036106	one_groupWT	-0.626043361137975	WT1	1.05720071839567	WT	one_group	3	3	3	3	2	2	2	1
536	ENSMUSG00000036381	one_groupWT	-0.716950506407052	WT1	1.05720071839567	WT	one_group	3	5	5	3	2	2	2	1
538	ENSMUSG00000036661	one_groupWT	-0.78174368375762	WT1	1.05720071839567	WT	one_group	3	5	5	3	2	2	2	1
540	ENSMUSG00000036826	one_groupWT	-0.532398394371639	WT1	1.05720071839567	WT	one_group	3	3	3	3	2	2	2	1
541	ENSMUSG00000036834	one_groupWT	-0.601343297903009	WT1	1.05720071839567	WT	one_group	3	3	3	3	2	2	2	1
544	ENSMUSG00000036938	one_groupWT	-0.711605605304418	WT1	1.05720071839567	WT	one_group	3	3	3	3	2	2	2	1
550	ENSMUSG00000037169	one_groupWT	-0.707619304935339	WT1	1.05720071839567	WT	one_group	3	3	3	3	2	2	2	1
551	ENSMUSG00000037202	one_groupWT	-0.73943370737189	WT1	1.05720071839567	WT	one_group	3	5	5	3	2	2	2	1
563	ENSMUSG00000038304	one_groupWT	-0.675025466800044	WT1	1.05720071839567	WT	one_group	3	3	3	3	2	2	2	1
567	ENSMUSG00000038539	one_groupWT	-0.536982385606245	WT1	1.05720071839567	WT	one_group	3	3	3	3	2	2	2	1
570	ENSMUSG00000038623	one_groupWT	-0.608756078702749	WT1	1.05720071839567	WT	one_group	3	3	3	3	2	2	2	1
572	ENSMUSG00000038742	one_groupWT	-0.460554755167145	WT1	1.05720071839567	WT	one_group	3	3	3	3	2	2	2	1
574	ENSMUSG00000038843	one_groupWT	-0.846653205919529	WT1	1.05720071839567	WT	one_group	3	5	5	3	2	2	2	1
575	ENSMUSG00000038872	one_groupWT	-0.713118734891154	WT1	1.05720071839567	WT	one_group	3	5	5	3	2	2	2	1
576	ENSMUSG00000038884	one_groupWT	-0.865994993174183	WT1	1.05720071839567	WT	one_group	3	5	5	3	2	2	2	1
579	ENSMUSG00000039057	one_groupWT	-0.759244439311617	WT1	1.05720071839567	WT	one_group	3	5	5	3	2	2	2	1
580	ENSMUSG00000039058	one_groupWT	-0.591701936939786	WT1	1.05720071839567	WT	one_group	3	3	3	3	2	2	2	1
584	ENSMUSG00000039153	one_groupWT	-0.849160253107392	WT1	1.05720071839567	WT	one_group	3	5	5	3	2	2	2	1
585	ENSMUSG00000039208	one_groupWT	-0.638536750227809	WT1	1.05720071839567	WT	one_group	3	5	5	3	2	2	2	1
586	ENSMUSG00000039315	one_groupWT	-0.583088765223163	WT1	1.05720071839567	WT	one_group	3	3	3	3	2	2	2	1
587	ENSMUSG00000039395	one_groupWT	-0.461842355489478	WT1	1.05720071839567	WT	one_group	3	3	3	3	2	2	2	1
594	ENSMUSG00000039982	one_groupWT	-0.625334504370109	WT1	1.05720071839567	WT	one_group	3	3	3	3	2	2	2	1
599	ENSMUSG00000040229	one_groupWT	-0.553574449418831	WT1	1.05720071839567	WT	one_group	3	3	3	3	2	2	2	1
602	ENSMUSG00000040284	one_groupWT	-0.579968814999708	WT1	1.05720071839567	WT	one_group	3	3	3	3	2	2	2	1
607	ENSMUSG00000040584	one_groupWT	-0.646269629170605	WT1	1.05720071839567	WT	one_group	3	3	3	3	2	2	2	1
608	ENSMUSG00000040592	one_groupWT	-0.603759180432625	WT1	1.05720071839567	WT	one_group	3	3	3	3	2	2	2	1
614	ENSMUSG00000040747	one_groupWT	-0.868611192335302	WT1	1.05720071839567	WT	one_group	3	5	5	3	2	2	2	1
615	ENSMUSG00000040751	one_groupWT	-0.786589402693266	WT1	1.05720071839567	WT	one_group	3	5	5	3	2	2	2	1
618	ENSMUSG00000040907	one_groupWT	-0.752205759931705	WT1	1.05720071839567	WT	one_group	3	5	5	3	2	2	2	1
619	ENSMUSG00000040938	one_groupWT	-0.592729609596114	WT1	1.05720071839567	WT	one_group	3	3	3	3	2	2	2	1
620	ENSMUSG00000040957	one_groupWT	-0.56030579043281	WT1	1.05720071839567	WT	one_group	3	3	3	3	2	2	2	1
624	ENSMUSG00000041324	one_groupWT	-0.667361894063073	WT1	1.05720071839567	WT	one_group	3	9	9	5	2	2	2	1
628	ENSMUSG00000041556	one_groupWT	-0.514351692968446	WT1	1.05720071839567	WT	one_group	3	3	3	3	2	2	2	1
631	ENSMUSG00000041750	one_groupWT	-0.898374005702716	WT1	1.05720071839567	WT	one_group	3	5	5	3	2	2	2	1
632	ENSMUSG00000041762	one_groupWT	-0.737122613420069	WT1	1.05720071839567	WT	one_group	3	5	5	3	2	2	2	1
634	ENSMUSG00000041827	one_groupWT	-0.881290813406963	WT1	1.05720071839567	WT	one_group	3	5	5	3	2	2	2	1
643	ENSMUSG00000042182	one_groupWT	-0.603248790168829	WT1	1.05720071839567	WT	one_group	3	3	3	3	2	2	2	1
644	ENSMUSG00000042228	one_groupWT	-0.648129458174271	WT1	1.05720071839567	WT	one_group	3	3	3	3	2	2	2	1
645	ENSMUSG00000042284	one_groupWT	-0.42563493553851	WT1	1.05720071839567	WT	one_group	3	3	3	3	2	2	2	1
650	ENSMUSG00000042671	one_groupWT	-0.763982626677219	WT1	1.05720071839567	WT	one_group	3	5	5	3	2	2	2	1
651	ENSMUSG00000042759	one_groupWT	-0.540299563419912	WT1	1.05720071839567	WT	one_group	3	3	3	3	2	2	2	1
653	ENSMUSG00000042842	one_groupWT	-0.404942526716085	WT1	1.05720071839567	WT	one_group	3	3	3	3	2	2	2	1
656	ENSMUSG00000043099	one_groupWT	-0.660753885035818	WT1	1.05720071839567	WT	one_group	3	3	3	3	2	2	2	1
657	ENSMUSG00000043251	one_groupWT	-0.585704300961842	WT1	1.05720071839567	WT	one_group	3	3	3	3	2	2	2	1
666	ENSMUSG00000043807	one_groupWT	-0.464020707506087	WT1	1.05720071839567	WT	one_group	3	3	3	3	2	2	2	1
672	ENSMUSG00000044258	one_groupWT	-0.950895772279082	WT1	1.05720071839567	WT	one_group	3	5	5	3	2	2	2	1
676	ENSMUSG00000044345	one_groupWT	-0.785885461274753	WT1	1.05720071839567	WT	one_group	3	5	5	3	2	2	2	1
680	ENSMUSG00000044629	one_groupWT	-0.120052366086639	WT1	1.05720071839567	WT	one_group	3	3	3	3	2	2	2	1
682	ENSMUSG00000044813	one_groupWT	-0.820642014082168	WT1	1.05720071839567	WT	one_group	3	5	5	3	2	2	2	1
683	ENSMUSG00000044927	one_groupWT	-0.521291554852063	WT1	1.05720071839567	WT	one_group	3	3	3	3	2	2	2	1
688	ENSMUSG00000045287	one_groupWT	-0.758019695181787	WT1	1.05720071839567	WT	one_group	3	5	5	3	2	2	2	1
689	ENSMUSG00000045312	one_groupWT	-0.64476053364334	WT1	1.05720071839567	WT	one_group	3	3	3	3	2	2	2	1
691	ENSMUSG00000045349	one_groupWT	-0.662788628641372	WT1	1.05720071839567	WT	one_group	3	5	5	3	2	2	2	1
699	ENSMUSG00000045827	one_groupWT	-0.554452049277334	WT1	1.05720071839567	WT	one_group	3	3	3	3	2	2	2	1
700	ENSMUSG00000045991	one_groupWT	-0.656831502545367	WT1	1.05720071839567	WT	one_group	3	3	3	3	2	2	2	1
701	ENSMUSG00000046027	one_groupWT	-0.859516965735591	WT1	1.05720071839567	WT	one_group	3	5	5	3	2	2	2	1
702	ENSMUSG00000046207	one_groupWT	-0.845646534773811	WT1	1.05720071839567	WT	one_group	3	5	5	3	2	2	2	1
704	ENSMUSG00000046402	one_groupWT	-0.988690719098746	WT1	1.05720071839567	WT	one_group	3	9	9	5	2	2	2	1
705	ENSMUSG00000046668	one_groupWT	-0.7568322057386	WT1	1.05720071839567	WT	one_group	3	5	5	3	2	2	2	1
711	ENSMUSG00000047205	one_groupWT	-0.580457858238847	WT1	1.05720071839567	WT	one_group	3	3	3	3	2	2	2	1
712	ENSMUSG00000047428	one_groupWT	-0.624582532070928	WT1	1.05720071839567	WT	one_group	3	3	3	3	2	2	2	1
714	ENSMUSG00000047507	one_groupWT	-0.696032448960568	WT1	1.05720071839567	WT	one_group	3	3	3	3	2	2	2	1
715	ENSMUSG00000047880	one_groupWT	-0.978316876316507	WT1	1.05720071839567	WT	one_group	3	5	5	3	2	2	2	1
719	ENSMUSG00000048218	one_groupWT	-0.697986391121504	WT1	1.05720071839567	WT	one_group	3	5	5	3	2	2	2	1
723	ENSMUSG00000048534	one_groupWT	-0.647221302483952	WT1	1.05720071839567	WT	one_group	3	3	3	3	2	2	2	1
724	ENSMUSG00000048752	one_groupWT	-0.711119094923993	WT1	1.05720071839567	WT	one_group	3	3	3	3	2	2	2	1
728	ENSMUSG00000049103	one_groupWT	-0.853749594637091	WT1	1.05720071839567	WT	one_group	3	5	5	3	2	2	2	1
731	ENSMUSG00000049281	one_groupWT	-0.745288772931964	WT1	1.05720071839567	WT	one_group	3	5	5	3	2	2	2	1
732	ENSMUSG00000049410	one_groupWT	-0.357262912200322	WT1	1.05720071839567	WT	one_group	3	3	3	3	2	2	2	1
736	ENSMUSG00000049719	one_groupWT	-0.834826177305503	WT1	1.05720071839567	WT	one_group	3	5	5	3	2	2	2	1
743	ENSMUSG00000050108	one_groupWT	-0.752270620130065	WT1	1.05720071839567	WT	one_group	3	5	5	3	2	2	2	1
744	ENSMUSG00000050138	one_groupWT	-0.601203649614598	WT1	1.05720071839567	WT	one_group	3	3	3	3	2	2	2	1
746	ENSMUSG00000050335	one_groupWT	-0.85191639430916	WT1	1.05720071839567	WT	one_group	3	5	5	3	2	2	2	1
751	ENSMUSG00000050777	one_groupWT	-0.79949679554524	WT1	1.05720071839567	WT	one_group	3	5	5	3	2	2	2	1
752	ENSMUSG00000050910	one_groupWT	-0.58243324936125	WT1	1.05720071839567	WT	one_group	3	5	5	3	2	2	2	1
754	ENSMUSG00000051212	one_groupWT	-0.757749374964097	WT1	1.05720071839567	WT	one_group	3	5	5	3	2	2	2	1
755	ENSMUSG00000051359	one_groupWT	-0.785526065319285	WT1	1.05720071839567	WT	one_group	3	5	5	3	2	2	2	1
756	ENSMUSG00000051367	one_groupWT	-0.731515097946799	WT1	1.05720071839567	WT	one_group	3	5	5	3	2	2	2	1
761	ENSMUSG00000052384	one_groupWT	-0.447187888519831	WT1	1.05720071839567	WT	one_group	3	3	3	3	2	2	2	1
763	ENSMUSG00000052609	one_groupWT	-0.713011321106138	WT1	1.05720071839567	WT	one_group	3	5	5	3	2	2	2	1
766	ENSMUSG00000052736	one_groupWT	-0.69998792636156	WT1	1.05720071839567	WT	one_group	3	5	5	3	2	2	2	1
769	ENSMUSG00000053044	one_groupWT	-0.993489160336798	WT1	1.05720071839567	WT	one_group	3	5	5	3	2	2	2	1
770	ENSMUSG00000053063	one_groupWT	-0.68214882288368	WT1	1.05720071839567	WT	one_group	3	5	5	3	2	2	2	1
771	ENSMUSG00000053310	one_groupWT	-0.486542766770686	WT1	1.05720071839567	WT	one_group	3	3	3	3	2	2	2	1
777	ENSMUSG00000053977	one_groupWT	-0.77549720227147	WT1	1.05720071839567	WT	one_group	3	5	5	3	2	2	2	1
782	ENSMUSG00000054894	one_groupWT	-1.35888256090185	WT1	1.05720071839567	WT	one_group	3	5	5	3	2	2	2	1
785	ENSMUSG00000055013	one_groupWT	-0.782670720560778	WT1	1.05720071839567	WT	one_group	3	5	5	3	2	2	2	1
789	ENSMUSG00000055413	one_groupWT	-0.466188725967316	WT1	1.05720071839567	WT	one_group	3	3	3	3	2	2	2	1
797	ENSMUSG00000056290	one_groupWT	-0.714609350498161	WT1	1.05720071839567	WT	one_group	3	3	3	3	2	2	2	1
800	ENSMUSG00000056501	one_groupWT	-0.83345565055664	WT1	1.05720071839567	WT	one_group	3	5	5	3	2	2	2	1
802	ENSMUSG00000056888	one_groupWT	-0.424511107623827	WT1	1.05720071839567	WT	one_group	3	3	3	3	2	2	2	1
805	ENSMUSG00000057132	one_groupWT	-0.642469971305301	WT1	1.05720071839567	WT	one_group	3	3	3	3	2	2	2	1
813	ENSMUSG00000058715	one_groupWT	-0.584502062329806	WT1	1.05720071839567	WT	one_group	3	3	3	3	2	2	2	1
817	ENSMUSG00000059256	one_groupWT	-0.556825466848361	WT1	1.05720071839567	WT	one_group	3	3	3	3	2	2	2	1
820	ENSMUSG00000060131	one_groupWT	-0.6784651460119	WT1	1.05720071839567	WT	one_group	3	3	3	3	2	2	2	1
821	ENSMUSG00000060470	one_groupWT	-0.786397075951499	WT1	1.05720071839567	WT	one_group	3	5	5	3	2	2	2	1
823	ENSMUSG00000060568	one_groupWT	-0.792953636659994	WT1	1.05720071839567	WT	one_group	3	5	5	3	2	2	2	1
827	ENSMUSG00000061577	one_groupWT	-0.701799376687929	WT1	1.05720071839567	WT	one_group	3	5	5	3	2	2	2	1
829	ENSMUSG00000062082	one_groupWT	-0.801854499568414	WT1	1.05720071839567	WT	one_group	3	5	5	3	2	2	2	1
832	ENSMUSG00000062593	one_groupWT	-0.846268543766442	WT1	1.05720071839567	WT	one_group	3	5	5	3	2	2	2	1
838	ENSMUSG00000063605	one_groupWT	-0.72994584208595	WT1	1.05720071839567	WT	one_group	3	5	5	3	2	2	2	1
841	ENSMUSG00000063873	one_groupWT	-0.747611584289442	WT1	1.05720071839567	WT	one_group	3	3	3	3	2	2	2	1
847	ENSMUSG00000066235	one_groupWT	-0.534001153025422	WT1	1.05720071839567	WT	one_group	3	3	3	3	2	2	2	1
848	ENSMUSG00000066278	one_groupWT	-0.676791729920602	WT1	1.05720071839567	WT	one_group	3	3	3	3	2	2	2	1
852	ENSMUSG00000067149	one_groupWT	-0.803235430605143	WT1	1.05720071839567	WT	one_group	3	5	5	3	2	2	2	1
860	ENSMUSG00000069306	one_groupWT	-1.06745435714474	WT1	1.05720071839567	WT	one_group	3	9	9	5	2	2	2	1
861	ENSMUSG00000070327	one_groupWT	-0.279795461822846	WT1	1.05720071839567	WT	one_group	3	3	3	3	2	2	2	1
868	ENSMUSG00000071341	one_groupWT	-0.405971761970862	WT1	1.05720071839567	WT	one_group	3	3	3	3	2	2	2	1
874	ENSMUSG00000073394	one_groupWT	-0.798751802181829	WT1	1.05720071839567	WT	one_group	3	5	5	3	2	2	2	1
875	ENSMUSG00000073409	one_groupWT	-0.532682609835031	WT1	1.05720071839567	WT	one_group	3	3	3	3	2	2	2	1
883	ENSMUSG00000074063	one_groupWT	-0.759005092077854	WT1	1.05720071839567	WT	one_group	3	5	5	3	2	2	2	1
886	ENSMUSG00000074252	one_groupWT	-0.651381181059017	WT1	1.05720071839567	WT	one_group	3	3	3	3	2	2	2	1
891	ENSMUSG00000074570	one_groupWT	-0.727459387642491	WT1	1.05720071839567	WT	one_group	3	5	5	3	2	2	2	1
893	ENSMUSG00000074695	one_groupWT	-0.719480087649674	WT1	1.05720071839567	WT	one_group	3	5	5	3	2	2	2	1
895	ENSMUSG00000074874	one_groupWT	-0.914794969982698	WT1	1.05720071839567	WT	one_group	3	5	5	3	2	2	2	1
896	ENSMUSG00000074896	one_groupWT	-0.298082396574593	WT1	1.05720071839567	WT	one_group	3	3	3	3	2	2	2	1
902	ENSMUSG00000076609	one_groupWT	-0.736305646247416	WT1	1.05720071839567	WT	one_group	3	5	5	3	2	2	2	1
903	ENSMUSG00000076614	one_groupWT	-0.453338441255918	WT1	1.05720071839567	WT	one_group	3	3	3	3	2	2	2	1
904	ENSMUSG00000076745	one_groupWT	-0.782395128760096	WT1	1.05720071839567	WT	one_group	3	5	5	3	2	2	2	1
905	ENSMUSG00000076746	one_groupWT	-0.608391532318556	WT1	1.05720071839567	WT	one_group	3	3	3	3	2	2	2	1
906	ENSMUSG00000076749	one_groupWT	-0.763735982344428	WT1	1.05720071839567	WT	one_group	3	5	5	3	2	2	2	1
907	ENSMUSG00000076750	one_groupWT	-0.727317201043076	WT1	1.05720071839567	WT	one_group	3	5	5	3	2	2	2	1
908	ENSMUSG00000076752	one_groupWT	-0.69591602937648	WT1	1.05720071839567	WT	one_group	3	3	3	3	2	2	2	1
909	ENSMUSG00000076754	one_groupWT	-0.683824118175989	WT1	1.05720071839567	WT	one_group	3	3	3	3	2	2	2	1
910	ENSMUSG00000076755	one_groupWT	-0.752711468126532	WT1	1.05720071839567	WT	one_group	3	5	5	3	2	2	2	1
911	ENSMUSG00000076757	one_groupWT	-0.714541142225371	WT1	1.05720071839567	WT	one_group	3	3	3	3	2	2	2	1
912	ENSMUSG00000076848	one_groupWT	-0.606536670352284	WT1	1.05720071839567	WT	one_group	3	3	3	3	2	2	2	1
913	ENSMUSG00000076864	one_groupWT	-0.686003009582181	WT1	1.05720071839567	WT	one_group	3	3	3	3	2	2	2	1
914	ENSMUSG00000076866	one_groupWT	-0.649804921453234	WT1	1.05720071839567	WT	one_group	3	3	3	3	2	2	2	1
915	ENSMUSG00000076867	one_groupWT	-0.594107003401069	WT1	1.05720071839567	WT	one_group	3	3	3	3	2	2	2	1
916	ENSMUSG00000076873	one_groupWT	-0.66167417954913	WT1	1.05720071839567	WT	one_group	3	3	3	3	2	2	2	1
918	ENSMUSG00000078532	one_groupWT	-0.774384850403972	WT1	1.05720071839567	WT	one_group	3	5	5	3	2	2	2	1
921	ENSMUSG00000078670	one_groupWT	-0.317926721422292	WT1	1.05720071839567	WT	one_group	3	3	3	3	2	2	2	1
928	ENSMUSG00000079186	one_groupWT	-0.616612211725959	WT1	1.05720071839567	WT	one_group	3	3	3	3	2	2	2	1
929	ENSMUSG00000079298	one_groupWT	-0.838521086102356	WT1	1.05720071839567	WT	one_group	3	5	5	3	2	2	2	1
931	ENSMUSG00000079484	one_groupWT	-0.617417481832686	WT1	1.05720071839567	WT	one_group	3	3	3	3	2	2	2	1
950	ENSMUSG00000084807	one_groupWT	-0.768774654773439	WT1	1.05720071839567	WT	one_group	3	5	5	3	2	2	2	1
954	ENSMUSG00000084950	one_groupWT	-0.686234923391488	WT1	1.05720071839567	WT	one_group	3	5	5	3	2	2	2	1
956	ENSMUSG00000085287	one_groupWT	-0.587731084174495	WT1	1.05720071839567	WT	one_group	3	3	3	3	2	2	2	1
970	ENSMUSG00000089809	one_groupWT	-0.567294010459814	WT1	1.05720071839567	WT	one_group	3	3	3	3	2	2	2	1
972	ENSMUSG00000090164	one_groupWT	-0.545143548536532	WT1	1.05720071839567	WT	one_group	3	3	3	3	2	2	2	1
975	ENSMUSG00000090264	one_groupWT	-0.727246944836735	WT1	1.05720071839567	WT	one_group	3	5	5	3	2	2	2	1
979	ENSMUSG00000091679	one_groupWT	-0.666350758978539	WT1	1.05720071839567	WT	one_group	3	5	5	3	2	2	2	1
980	ENSMUSG00000091682	one_groupWT	-0.733328968549697	WT1	1.05720071839567	WT	one_group	3	5	5	3	2	2	2	1
982	ENSMUSG00000092009	one_groupWT	-0.542674906043986	WT1	1.05720071839567	WT	one_group	3	3	3	3	2	2	2	1
984	ENSMUSG00000092060	one_groupWT	-0.83193223754513	WT1	1.05720071839567	WT	one_group	3	5	5	3	2	2	2	1
992	ENSMUSG00000094335	one_groupWT	-0.633948236015158	WT1	1.05720071839567	WT	one_group	3	5	5	3	2	2	2	1
993	ENSMUSG00000094420	one_groupWT	-0.49259015226651	WT1	1.05720071839567	WT	one_group	3	5	5	3	2	2	2	1
994	ENSMUSG00000094562	one_groupWT	-0.600763321011853	WT1	1.05720071839567	WT	one_group	3	3	3	3	2	2	2	1
998	ENSMUSG00000095079	one_groupWT	-0.706175425738303	WT1	1.05720071839567	WT	one_group	3	3	3	3	2	2	2	1
1000	ENSMUSG00000095174	one_groupWT	-0.558287674123582	WT1	1.05720071839567	WT	one_group	3	3	3	3	2	2	2	1
1006	ENSMUSG00000096653	one_groupWT	-0.729453577997805	WT1	1.05720071839567	WT	one_group	3	5	5	3	2	2	2	1
1010	ENSMUSG00000096986	one_groupWT	-0.3454301861698	WT1	1.05720071839567	WT	one_group	3	3	3	3	2	2	2	1
1014	ENSMUSG00000097357	one_groupWT	-0.338676041953462	WT1	1.05720071839567	WT	one_group	3	3	3	3	2	2	2	1
1016	ENSMUSG00000097440	one_groupWT	-0.698810239388186	WT1	1.05720071839567	WT	one_group	3	5	5	3	2	2	2	1
1026	ENSMUSG00000099041	one_groupWT	-0.49193196745188	WT1	1.05720071839567	WT	one_group	3	3	3	3	2	2	2	1
1028	ENSMUSG00000100150	one_groupWT	-0.680769153718587	WT1	1.05720071839567	WT	one_group	3	5	5	3	2	2	2	1
1029	ENSMUSG00000100182	one_groupWT	-0.494656059365465	WT1	1.05720071839567	WT	one_group	3	3	3	3	2	2	2	1
1032	ENSMUSG00000102298	one_groupWT	-0.711193849893002	WT1	1.05720071839567	WT	one_group	3	3	3	3	2	2	2	1
1033	ENSMUSG00000102418	one_groupWT	-0.58141435563633	WT1	1.05720071839567	WT	one_group	3	3	3	3	2	2	2	1
1034	ENSMUSG00000102564	one_groupWT	-0.711957783870609	WT1	1.05720071839567	WT	one_group	3	3	3	3	2	2	2	1
1036	ENSMUSG00000104291	one_groupWT	-0.73474156312531	WT1	1.05720071839567	WT	one_group	3	5	5	3	2	2	2	1
1038	ENSMUSG00000104876	one_groupWT	-0.721098103312967	WT1	1.05720071839567	WT	one_group	3	3	3	3	2	2	2	1
1040	ENSMUSG00000104915	one_groupWT	-0.406085420756761	WT1	1.05720071839567	WT	one_group	3	3	3	3	2	2	2	1
1041	ENSMUSG00000105096	one_groupWT	-0.355910494475347	WT1	1.05720071839567	WT	one_group	3	3	3	3	2	2	2	1
1043	ENSMUSG00000105953	one_groupWT	-0.406085420756761	WT1	1.05720071839567	WT	one_group	3	3	3	3	2	2	2	1
1046	ENSMUSG00000106634	one_groupWT	-0.157229382434936	WT1	1.05720071839567	WT	one_group	3	3	3	3	2	2	2	1
1049	ENSMUSG00000108049	one_groupWT	-0.561653535771302	WT1	1.05720071839567	WT	one_group	3	3	3	3	2	2	2	1
1053	ENSMUSG00000108825	one_groupWT	-0.648824652984174	WT1	1.05720071839567	WT	one_group	3	5	5	3	2	2	2	1
1065	ENSMUSG00000110815	one_groupWT	-1.2087534463142	WT1	1.05720071839567	WT	one_group	3	5	5	3	2	2	2	1
1068	ENSMUSG00000111792	one_groupWT	-0.749982964333382	WT1	1.05720071839567	WT	one_group	3	5	5	3	2	2	2	1
1070	ENSMUSG00000112023	one_groupWT	-0.79160127513291	WT1	1.05720071839567	WT	one_group	3	5	5	3	2	2	2	1
1076	ENSMUSG00000113669	one_groupWT	-0.532465647831664	WT1	1.05720071839567	WT	one_group	3	3	3	3	2	2	2	1
1077	ENSMUSG00000113960	one_groupWT	-0.884736293263323	WT1	1.05720071839567	WT	one_group	3	5	5	3	2	2	2	1
1080	ENSMUSG00000115835	one_groupWT	-0.677679278014468	WT1	1.05720071839567	WT	one_group	3	5	5	3	2	2	2	1
1086	ENSMUSG00000117613	one_groupWT	-0.456770871275723	WT1	1.05720071839567	WT	one_group	3	3	3	3	2	2	2	1
1090	ENSMUSG00000120319	one_groupWT	-0.709425725321479	WT1	1.05720071839567	WT	one_group	3	5	5	3	2	2	2	1
1091	ENSMUSG00000120574	one_groupWT	-0.158757171022733	WT1	1.05720071839567	WT	one_group	3	3	3	3	2	2	2	1
1094	ENSMUSG00000120808	one_groupWT	-0.762542757121791	WT1	1.05720071839567	WT	one_group	3	5	5	3	2	2	2	1
1099	ENSMUSG00000121244	one_groupWT	-0.707713426947222	WT1	1.05720071839567	WT	one_group	3	3	3	3	2	2	2	1
1105	ENSMUSG00000124273	one_groupWT	-0.477164824881279	WT1	1.05720071839567	WT	one_group	3	3	3	3	2	2	2	1
1110	ENSMUSG00000126051	one_groupWT	-0.631896295775012	WT1	1.05720071839567	WT	one_group	3	3	3	3	2	2	2	1
1112	ENSMUSG00000127251	one_groupWT	-0.292223670549326	WT1	1.05720071839567	WT	one_group	3	3	3	3	2	2	2	1
1113	ENSMUSG00000127740	one_groupWT	-0.176737459445442	WT1	1.05720071839567	WT	one_group	3	3	3	3	2	2	2	1
1114	ENSMUSG00000128093	one_groupWT	-0.996202570023497	WT1	1.05720071839567	WT	one_group	3	5	5	3	2	2	2	1
1120	ENSMUSG00000131361	one_groupWT	-0.648656446277767	WT1	1.05720071839567	WT	one_group	3	3	3	3	2	2	2	1
1131	ENSMUSG00000136368	one_groupWT	-0.764059761189889	WT1	1.05720071839567	WT	one_group	3	5	5	3	2	2	2	1
1135	ENSMUSG00000137801	one_groupWT	-0.676099479306584	WT1	1.05720071839567	WT	one_group	3	3	3	3	2	2	2	1
1136	ENSMUSG00000137863	one_groupWT	-0.387306055838032	WT1	1.05720071839567	WT	one_group	3	9	9	5	2	2	2	1
1138	ENSMUSG00000139834	one_groupWT	-0.611637605403394	WT1	1.05720071839567	WT	one_group	3	3	3	3	2	2	2	1
1139	ENSMUSG00000140102	one_groupWT	-0.45634525405725	WT1	1.05720071839567	WT	one_group	3	3	3	3	2	2	2	1
1142	ENSMUSG00000140173	one_groupWT	-0.603094288289507	WT1	1.05720071839567	WT	one_group	3	3	3	3	2	2	2	1
1148	ENSMUSG00002076896	one_groupWT	-0.276611502284682	WT1	1.05720071839567	WT	one_group	3	3	3	3	2	2	2	1
1152	ENSMUSG00000000303	one_groupCHOP_KO	-1.00626141636508	CHOP_KO1	1.02635407834398	CHOP_KO	one_group	3	3	3	3	2	2	2	1
1154	ENSMUSG00000000732	one_groupCHOP_KO	-0.920732475725667	CHOP_KO1	1.02635407834398	CHOP_KO	one_group	3	3	3	3	2	2	2	1
1157	ENSMUSG00000000915	one_groupCHOP_KO	-0.63087426100246	CHOP_KO1	1.02635407834398	CHOP_KO	one_group	3	5	5	3	2	2	2	1
1161	ENSMUSG00000001552	one_groupCHOP_KO	-0.660307309304543	CHOP_KO1	1.02635407834398	CHOP_KO	one_group	3	5	5	3	2	2	2	1
1166	ENSMUSG00000002204	one_groupCHOP_KO	-0.264995256600491	CHOP_KO1	1.02635407834398	CHOP_KO	one_group	3	5	5	3	2	2	2	1
1171	ENSMUSG00000003271	one_groupCHOP_KO	-0.75281282457207	CHOP_KO1	1.02635407834398	CHOP_KO	one_group	3	3	3	3	2	2	2	1
1174	ENSMUSG00000003559	one_groupCHOP_KO	-0.721923105232071	CHOP_KO1	1.02635407834398	CHOP_KO	one_group	3	5	5	3	2	2	2	1
1182	ENSMUSG00000004383	one_groupCHOP_KO	-0.34816714651092	CHOP_KO1	1.02635407834398	CHOP_KO	one_group	3	5	5	3	2	2	2	1
1184	ENSMUSG00000004508	one_groupCHOP_KO	-0.438400149389544	CHOP_KO1	1.02635407834398	CHOP_KO	one_group	3	5	5	3	2	2	2	1
1187	ENSMUSG00000004612	one_groupCHOP_KO	-0.837486630441747	CHOP_KO1	1.02635407834398	CHOP_KO	one_group	3	3	3	3	2	2	2	1
1188	ENSMUSG00000004709	one_groupCHOP_KO	-0.783055014955481	CHOP_KO1	1.02635407834398	CHOP_KO	one_group	3	3	3	3	2	2	2	1
1196	ENSMUSG00000005672	one_groupCHOP_KO	-0.689336221003929	CHOP_KO1	1.02635407834398	CHOP_KO	one_group	3	3	3	3	2	2	2	1
1198	ENSMUSG00000005950	one_groupCHOP_KO	-1.0481546680061	CHOP_KO1	1.02635407834398	CHOP_KO	one_group	3	3	3	3	2	2	2	1
1206	ENSMUSG00000006800	one_groupCHOP_KO	-1.01463936719689	CHOP_KO1	1.02635407834398	CHOP_KO	one_group	3	3	3	3	2	2	2	1
1209	ENSMUSG00000007888	one_groupCHOP_KO	-0.529180543786344	CHOP_KO1	1.02635407834398	CHOP_KO	one_group	3	5	5	3	2	2	2	1
1210	ENSMUSG00000008090	one_groupCHOP_KO	-0.41105208011028	CHOP_KO1	1.02635407834398	CHOP_KO	one_group	3	5	5	3	2	2	2	1
1216	ENSMUSG00000011008	one_groupCHOP_KO	-0.718150105970943	CHOP_KO1	1.02635407834398	CHOP_KO	one_group	3	5	5	3	2	2	2	1
1217	ENSMUSG00000011171	one_groupCHOP_KO	-0.873932909836843	CHOP_KO1	1.02635407834398	CHOP_KO	one_group	3	3	3	3	2	2	2	1
1219	ENSMUSG00000012123	one_groupCHOP_KO	-0.815423884023229	CHOP_KO1	1.02635407834398	CHOP_KO	one_group	3	3	3	3	2	2	2	1
1220	ENSMUSG00000012519	one_groupCHOP_KO	-0.779373535710799	CHOP_KO1	1.02635407834398	CHOP_KO	one_group	3	3	3	3	2	2	2	1
1226	ENSMUSG00000015133	one_groupCHOP_KO	-0.75351297903608	CHOP_KO1	1.02635407834398	CHOP_KO	one_group	3	3	3	3	2	2	2	1
1227	ENSMUSG00000015134	one_groupCHOP_KO	-0.778459348630834	CHOP_KO1	1.02635407834398	CHOP_KO	one_group	3	3	3	3	2	2	2	1
1230	ENSMUSG00000015437	one_groupCHOP_KO	-0.646084382138764	CHOP_KO1	1.02635407834398	CHOP_KO	one_group	3	5	5	3	2	2	2	1
1231	ENSMUSG00000015441	one_groupCHOP_KO	-0.550537264398309	CHOP_KO1	1.02635407834398	CHOP_KO	one_group	3	3	3	3	2	2	2	1
1232	ENSMUSG00000015476	one_groupCHOP_KO	-0.645555069020642	CHOP_KO1	1.02635407834398	CHOP_KO	one_group	3	5	5	3	2	2	2	1
1233	ENSMUSG00000015533	one_groupCHOP_KO	-0.817397651319271	CHOP_KO1	1.02635407834398	CHOP_KO	one_group	3	3	3	3	2	2	2	1
1237	ENSMUSG00000015957	one_groupCHOP_KO	-0.756672626842029	CHOP_KO1	1.02635407834398	CHOP_KO	one_group	3	3	3	3	2	2	2	1
1239	ENSMUSG00000016942	one_groupCHOP_KO	-0.65233591857338	CHOP_KO1	1.02635407834398	CHOP_KO	one_group	3	3	3	3	2	2	2	1
1250	ENSMUSG00000017969	one_groupCHOP_KO	-0.578533902627188	CHOP_KO1	1.02635407834398	CHOP_KO	one_group	3	5	5	3	2	2	2	1
1253	ENSMUSG00000018821	one_groupCHOP_KO	-0.081207701325907	CHOP_KO1	1.02635407834398	CHOP_KO	one_group	3	9	9	5	2	2	2	1
1259	ENSMUSG00000018916	one_groupCHOP_KO	-0.936839172299525	CHOP_KO1	1.02635407834398	CHOP_KO	one_group	3	3	3	3	2	2	2	1
1261	ENSMUSG00000018920	one_groupCHOP_KO	0.0902755667264915	CHOP_KO1	1.02635407834398	CHOP_KO	one_group	3	9	9	5	2	2	2	1
1265	ENSMUSG00000019467	one_groupCHOP_KO	-0.104760154580412	CHOP_KO1	1.02635407834398	CHOP_KO	one_group	3	5	5	3	2	2	2	1
1266	ENSMUSG00000019539	one_groupCHOP_KO	-0.600784752137563	CHOP_KO1	1.02635407834398	CHOP_KO	one_group	3	5	5	3	2	2	2	1
1267	ENSMUSG00000019838	one_groupCHOP_KO	-0.612382546462476	CHOP_KO1	1.02635407834398	CHOP_KO	one_group	3	5	5	3	2	2	2	1
1275	ENSMUSG00000020092	one_groupCHOP_KO	-0.655136862101096	CHOP_KO1	1.02635407834398	CHOP_KO	one_group	3	5	5	3	2	2	2	1
1276	ENSMUSG00000020099	one_groupCHOP_KO	-0.842872285287103	CHOP_KO1	1.02635407834398	CHOP_KO	one_group	3	3	3	3	2	2	2	1
1283	ENSMUSG00000020241	one_groupCHOP_KO	-0.817530273059273	CHOP_KO1	1.02635407834398	CHOP_KO	one_group	3	3	3	3	2	2	2	1
1284	ENSMUSG00000020251	one_groupCHOP_KO	-1.11917581892427	CHOP_KO1	1.02635407834398	CHOP_KO	one_group	3	3	3	3	2	2	2	1
1291	ENSMUSG00000020363	one_groupCHOP_KO	-0.579791297758662	CHOP_KO1	1.02635407834398	CHOP_KO	one_group	3	5	5	3	2	2	2	1
1293	ENSMUSG00000020399	one_groupCHOP_KO	-0.720814034878907	CHOP_KO1	1.02635407834398	CHOP_KO	one_group	3	3	3	3	2	2	2	1
1295	ENSMUSG00000020473	one_groupCHOP_KO	-0.772091175356044	CHOP_KO1	1.02635407834398	CHOP_KO	one_group	3	3	3	3	2	2	2	1
1302	ENSMUSG00000020702	one_groupCHOP_KO	-1.11948996650004	CHOP_KO1	1.02635407834398	CHOP_KO	one_group	3	3	3	3	2	2	2	1
1306	ENSMUSG00000020829	one_groupCHOP_KO	-0.720622866426786	CHOP_KO1	1.02635407834398	CHOP_KO	one_group	3	5	5	3	2	2	2	1
1309	ENSMUSG00000020901	one_groupCHOP_KO	-0.912687656110232	CHOP_KO1	1.02635407834398	CHOP_KO	one_group	3	3	3	3	2	2	2	1
1312	ENSMUSG00000021200	one_groupCHOP_KO	-0.680997107685386	CHOP_KO1	1.02635407834398	CHOP_KO	one_group	3	5	5	3	2	2	2	1
1313	ENSMUSG00000021213	one_groupCHOP_KO	-0.999639007474569	CHOP_KO1	1.02635407834398	CHOP_KO	one_group	3	3	3	3	2	2	2	1
1315	ENSMUSG00000021226	one_groupCHOP_KO	-0.609463478120635	CHOP_KO1	1.02635407834398	CHOP_KO	one_group	3	3	3	3	2	2	2	1
1316	ENSMUSG00000021253	one_groupCHOP_KO	0.0213574557290805	CHOP_KO1	1.02635407834398	CHOP_KO	one_group	3	5	5	3	2	2	2	1
1317	ENSMUSG00000021262	one_groupCHOP_KO	-0.87271443669598	CHOP_KO1	1.02635407834398	CHOP_KO	one_group	3	3	3	3	2	2	2	1
1321	ENSMUSG00000021360	one_groupCHOP_KO	-0.401314637495423	CHOP_KO1	1.02635407834398	CHOP_KO	one_group	3	5	5	3	2	2	2	1
1323	ENSMUSG00000021403	one_groupCHOP_KO	-0.634369784251464	CHOP_KO1	1.02635407834398	CHOP_KO	one_group	3	3	3	3	2	2	2	1
1325	ENSMUSG00000021453	one_groupCHOP_KO	-0.522544292858632	CHOP_KO1	1.02635407834398	CHOP_KO	one_group	3	5	5	3	2	2	2	1
1329	ENSMUSG00000021720	one_groupCHOP_KO	-0.686441142115974	CHOP_KO1	1.02635407834398	CHOP_KO	one_group	3	3	3	3	2	2	2	1
1337	ENSMUSG00000022014	one_groupCHOP_KO	-0.682281677552617	CHOP_KO1	1.02635407834398	CHOP_KO	one_group	3	3	3	3	2	2	2	1
1343	ENSMUSG00000022114	one_groupCHOP_KO	-0.701173001598995	CHOP_KO1	1.02635407834398	CHOP_KO	one_group	3	3	3	3	2	2	2	1
1345	ENSMUSG00000022150	one_groupCHOP_KO	-0.515512524196243	CHOP_KO1	1.02635407834398	CHOP_KO	one_group	3	5	5	3	2	2	2	1
1346	ENSMUSG00000022156	one_groupCHOP_KO	-0.553065227352364	CHOP_KO1	1.02635407834398	CHOP_KO	one_group	3	5	5	3	2	2	2	1
1349	ENSMUSG00000022321	one_groupCHOP_KO	-0.354494350356927	CHOP_KO1	1.02635407834398	CHOP_KO	one_group	3	5	5	3	2	2	2	1
1351	ENSMUSG00000022505	one_groupCHOP_KO	-0.485264488228429	CHOP_KO1	1.02635407834398	CHOP_KO	one_group	3	3	3	3	2	2	2	1
1353	ENSMUSG00000022584	one_groupCHOP_KO	-0.504073361487811	CHOP_KO1	1.02635407834398	CHOP_KO	one_group	3	5	5	3	2	2	2	1
1355	ENSMUSG00000022657	one_groupCHOP_KO	-1.04834761609623	CHOP_KO1	1.02635407834398	CHOP_KO	one_group	3	3	3	3	2	2	2	1
1356	ENSMUSG00000022696	one_groupCHOP_KO	-0.909839816628035	CHOP_KO1	1.02635407834398	CHOP_KO	one_group	3	3	3	3	2	2	2	1
1358	ENSMUSG00000022747	one_groupCHOP_KO	-0.631701864700139	CHOP_KO1	1.02635407834398	CHOP_KO	one_group	3	5	5	3	2	2	2	1
1362	ENSMUSG00000022865	one_groupCHOP_KO	-0.5958955227952	CHOP_KO1	1.02635407834398	CHOP_KO	one_group	3	5	5	3	2	2	2	1
1368	ENSMUSG00000023045	one_groupCHOP_KO	-0.610206012433473	CHOP_KO1	1.02635407834398	CHOP_KO	one_group	3	3	3	3	2	2	2	1
1369	ENSMUSG00000023132	one_groupCHOP_KO	-0.533174150619455	CHOP_KO1	1.02635407834398	CHOP_KO	one_group	3	5	5	3	2	2	2	1
1377	ENSMUSG00000023915	one_groupCHOP_KO	-0.812599647973136	CHOP_KO1	1.02635407834398	CHOP_KO	one_group	3	3	3	3	2	2	2	1
1379	ENSMUSG00000023961	one_groupCHOP_KO	-0.796331673077423	CHOP_KO1	1.02635407834398	CHOP_KO	one_group	3	3	3	3	2	2	2	1
1383	ENSMUSG00000024053	one_groupCHOP_KO	-0.245796944227255	CHOP_KO1	1.02635407834398	CHOP_KO	one_group	3	5	5	3	2	2	2	1
1384	ENSMUSG00000024064	one_groupCHOP_KO	-0.497003976546729	CHOP_KO1	1.02635407834398	CHOP_KO	one_group	3	5	5	3	2	2	2	1
1386	ENSMUSG00000024084	one_groupCHOP_KO	-0.492388496107116	CHOP_KO1	1.02635407834398	CHOP_KO	one_group	3	5	5	3	2	2	2	1
1392	ENSMUSG00000024427	one_groupCHOP_KO	-0.782124084821499	CHOP_KO1	1.02635407834398	CHOP_KO	one_group	3	3	3	3	2	2	2	1
1393	ENSMUSG00000024538	one_groupCHOP_KO	-0.789618306465404	CHOP_KO1	1.02635407834398	CHOP_KO	one_group	3	3	3	3	2	2	2	1
1396	ENSMUSG00000024679	one_groupCHOP_KO	-0.40005119012948	CHOP_KO1	1.02635407834398	CHOP_KO	one_group	3	5	5	3	2	2	2	1
1397	ENSMUSG00000024754	one_groupCHOP_KO	-0.878619903610662	CHOP_KO1	1.02635407834398	CHOP_KO	one_group	3	3	3	3	2	2	2	1
1400	ENSMUSG00000024907	one_groupCHOP_KO	-0.262417581190629	CHOP_KO1	1.02635407834398	CHOP_KO	one_group	3	5	5	3	2	2	2	1
1406	ENSMUSG00000025017	one_groupCHOP_KO	-0.587934129806568	CHOP_KO1	1.02635407834398	CHOP_KO	one_group	3	5	5	3	2	2	2	1
1407	ENSMUSG00000025058	one_groupCHOP_KO	-1.09534455613422	CHOP_KO1	1.02635407834398	CHOP_KO	one_group	3	3	3	3	2	2	2	1
1411	ENSMUSG00000025163	one_groupCHOP_KO	-0.869833514158671	CHOP_KO1	1.02635407834398	CHOP_KO	one_group	3	3	3	3	2	2	2	1
1416	ENSMUSG00000025383	one_groupCHOP_KO	-0.701524272478235	CHOP_KO1	1.02635407834398	CHOP_KO	one_group	3	3	3	3	2	2	2	1
1420	ENSMUSG00000025432	one_groupCHOP_KO	-0.643018173743146	CHOP_KO1	1.02635407834398	CHOP_KO	one_group	3	5	5	3	2	2	2	1
1421	ENSMUSG00000025461	one_groupCHOP_KO	-0.648408311377345	CHOP_KO1	1.02635407834398	CHOP_KO	one_group	3	5	5	3	2	2	2	1
1422	ENSMUSG00000025491	one_groupCHOP_KO	-0.462075294362102	CHOP_KO1	1.02635407834398	CHOP_KO	one_group	3	5	5	3	2	2	2	1
1423	ENSMUSG00000025511	one_groupCHOP_KO	-0.712175061619295	CHOP_KO1	1.02635407834398	CHOP_KO	one_group	3	3	3	3	2	2	2	1
1426	ENSMUSG00000025557	one_groupCHOP_KO	-0.758292777210227	CHOP_KO1	1.02635407834398	CHOP_KO	one_group	3	3	3	3	2	2	2	1
1430	ENSMUSG00000025856	one_groupCHOP_KO	-0.638036458463935	CHOP_KO1	1.02635407834398	CHOP_KO	one_group	3	5	5	3	2	2	2	1
1437	ENSMUSG00000026166	one_groupCHOP_KO	-0.286456376202824	CHOP_KO1	1.02635407834398	CHOP_KO	one_group	3	5	5	3	2	2	2	1
1439	ENSMUSG00000026308	one_groupCHOP_KO	-0.921764579015644	CHOP_KO1	1.02635407834398	CHOP_KO	one_group	3	3	3	3	2	2	2	1
1445	ENSMUSG00000026456	one_groupCHOP_KO	-0.603647941740656	CHOP_KO1	1.02635407834398	CHOP_KO	one_group	3	3	3	3	2	2	2	1
1447	ENSMUSG00000026573	one_groupCHOP_KO	-0.772133751944768	CHOP_KO1	1.02635407834398	CHOP_KO	one_group	3	3	3	3	2	2	2	1
1449	ENSMUSG00000026630	one_groupCHOP_KO	-0.510981969190255	CHOP_KO1	1.02635407834398	CHOP_KO	one_group	3	5	5	3	2	2	2	1
1451	ENSMUSG00000026700	one_groupCHOP_KO	-1.01950025638771	CHOP_KO1	1.02635407834398	CHOP_KO	one_group	3	3	3	3	2	2	2	1
1453	ENSMUSG00000026822	one_groupCHOP_KO	0.198116429019968	CHOP_KO1	1.02635407834398	CHOP_KO	one_group	3	9	9	5	2	2	2	1
1456	ENSMUSG00000026890	one_groupCHOP_KO	-0.570205186844764	CHOP_KO1	1.02635407834398	CHOP_KO	one_group	3	5	5	3	2	2	2	1
1457	ENSMUSG00000026919	one_groupCHOP_KO	-0.706790596711258	CHOP_KO1	1.02635407834398	CHOP_KO	one_group	3	3	3	3	2	2	2	1
1459	ENSMUSG00000026981	one_groupCHOP_KO	-0.199868048620322	CHOP_KO1	1.02635407834398	CHOP_KO	one_group	3	5	5	3	2	2	2	1
1460	ENSMUSG00000026994	one_groupCHOP_KO	-0.795472950945381	CHOP_KO1	1.02635407834398	CHOP_KO	one_group	3	3	3	3	2	2	2	1
1462	ENSMUSG00000027035	one_groupCHOP_KO	-0.674991436799578	CHOP_KO1	1.02635407834398	CHOP_KO	one_group	3	5	5	3	2	2	2	1
1466	ENSMUSG00000027200	one_groupCHOP_KO	-0.861054840629051	CHOP_KO1	1.02635407834398	CHOP_KO	one_group	3	3	3	3	2	2	2	1
1472	ENSMUSG00000027368	one_groupCHOP_KO	-0.821891809231176	CHOP_KO1	1.02635407834398	CHOP_KO	one_group	3	3	3	3	2	2	2	1
1473	ENSMUSG00000027399	one_groupCHOP_KO	-0.78851651902516	CHOP_KO1	1.02635407834398	CHOP_KO	one_group	3	3	3	3	2	2	2	1
1474	ENSMUSG00000027435	one_groupCHOP_KO	-0.556013987845081	CHOP_KO1	1.02635407834398	CHOP_KO	one_group	3	5	5	3	2	2	2	1
1475	ENSMUSG00000027583	one_groupCHOP_KO	-1.02702206432033	CHOP_KO1	1.02635407834398	CHOP_KO	one_group	3	3	3	3	2	2	2	1
1478	ENSMUSG00000027636	one_groupCHOP_KO	-0.740448340707471	CHOP_KO1	1.02635407834398	CHOP_KO	one_group	3	3	3	3	2	2	2	1
1485	ENSMUSG00000027995	one_groupCHOP_KO	-0.551977348979968	CHOP_KO1	1.02635407834398	CHOP_KO	one_group	3	3	3	3	2	2	2	1
1489	ENSMUSG00000028064	one_groupCHOP_KO	-0.623081475750323	CHOP_KO1	1.02635407834398	CHOP_KO	one_group	3	5	5	3	2	2	2	1
1495	ENSMUSG00000028332	one_groupCHOP_KO	-0.816208689672957	CHOP_KO1	1.02635407834398	CHOP_KO	one_group	3	3	3	3	2	2	2	1
1498	ENSMUSG00000028392	one_groupCHOP_KO	-0.687368296059967	CHOP_KO1	1.02635407834398	CHOP_KO	one_group	3	3	3	3	2	2	2	1
1502	ENSMUSG00000028528	one_groupCHOP_KO	-0.443053780434976	CHOP_KO1	1.02635407834398	CHOP_KO	one_group	3	5	5	3	2	2	2	1
1512	ENSMUSG00000028874	one_groupCHOP_KO	-0.748035425421503	CHOP_KO1	1.02635407834398	CHOP_KO	one_group	3	3	3	3	2	2	2	1
1513	ENSMUSG00000028893	one_groupCHOP_KO	-0.842809139477341	CHOP_KO1	1.02635407834398	CHOP_KO	one_group	3	3	3	3	2	2	2	1
1514	ENSMUSG00000028927	one_groupCHOP_KO	-0.720463147927024	CHOP_KO1	1.02635407834398	CHOP_KO	one_group	3	5	5	3	2	2	2	1
1516	ENSMUSG00000028967	one_groupCHOP_KO	-0.785431622957973	CHOP_KO1	1.02635407834398	CHOP_KO	one_group	3	3	3	3	2	2	2	1
1517	ENSMUSG00000028982	one_groupCHOP_KO	-0.778904756379661	CHOP_KO1	1.02635407834398	CHOP_KO	one_group	3	3	3	3	2	2	2	1
1520	ENSMUSG00000029120	one_groupCHOP_KO	-0.796296913030654	CHOP_KO1	1.02635407834398	CHOP_KO	one_group	3	3	3	3	2	2	2	1
1522	ENSMUSG00000029168	one_groupCHOP_KO	-0.785135516744908	CHOP_KO1	1.02635407834398	CHOP_KO	one_group	3	3	3	3	2	2	2	1
1525	ENSMUSG00000029304	one_groupCHOP_KO	-0.312081593460821	CHOP_KO1	1.02635407834398	CHOP_KO	one_group	3	5	5	3	2	2	2	1
1527	ENSMUSG00000029322	one_groupCHOP_KO	-0.172823742240733	CHOP_KO1	1.02635407834398	CHOP_KO	one_group	3	5	5	3	2	2	2	1
1529	ENSMUSG00000029378	one_groupCHOP_KO	-0.65913580531591	CHOP_KO1	1.02635407834398	CHOP_KO	one_group	3	3	3	3	2	2	2	1
1532	ENSMUSG00000029408	one_groupCHOP_KO	-0.653069137631763	CHOP_KO1	1.02635407834398	CHOP_KO	one_group	3	3	3	3	2	2	2	1
1536	ENSMUSG00000029484	one_groupCHOP_KO	-0.739415373082065	CHOP_KO1	1.02635407834398	CHOP_KO	one_group	3	5	5	3	2	2	2	1
1544	ENSMUSG00000029875	one_groupCHOP_KO	-0.702536214736753	CHOP_KO1	1.02635407834398	CHOP_KO	one_group	3	3	3	3	2	2	2	1
1545	ENSMUSG00000029919	one_groupCHOP_KO	-0.920959103488281	CHOP_KO1	1.02635407834398	CHOP_KO	one_group	3	3	3	3	2	2	2	1
1550	ENSMUSG00000030142	one_groupCHOP_KO	-0.115181771130594	CHOP_KO1	1.02635407834398	CHOP_KO	one_group	3	5	5	3	2	2	2	1
1551	ENSMUSG00000030149	one_groupCHOP_KO	-0.740148963569778	CHOP_KO1	1.02635407834398	CHOP_KO	one_group	3	3	3	3	2	2	2	1
1554	ENSMUSG00000030165	one_groupCHOP_KO	-0.372787663805377	CHOP_KO1	1.02635407834398	CHOP_KO	one_group	3	5	5	3	2	2	2	1
1555	ENSMUSG00000030167	one_groupCHOP_KO	-0.558047034693368	CHOP_KO1	1.02635407834398	CHOP_KO	one_group	3	5	5	3	2	2	2	1
1556	ENSMUSG00000030173	one_groupCHOP_KO	-0.7128125813441	CHOP_KO1	1.02635407834398	CHOP_KO	one_group	3	3	3	3	2	2	2	1
1559	ENSMUSG00000030325	one_groupCHOP_KO	-0.801052192502307	CHOP_KO1	1.02635407834398	CHOP_KO	one_group	3	3	3	3	2	2	2	1
1561	ENSMUSG00000030361	one_groupCHOP_KO	-0.966980534952221	CHOP_KO1	1.02635407834398	CHOP_KO	one_group	3	3	3	3	2	2	2	1
1564	ENSMUSG00000030499	one_groupCHOP_KO	-0.942727803073807	CHOP_KO1	1.02635407834398	CHOP_KO	one_group	3	3	3	3	2	2	2	1
1565	ENSMUSG00000030516	one_groupCHOP_KO	-0.786941563206348	CHOP_KO1	1.02635407834398	CHOP_KO	one_group	3	3	3	3	2	2	2	1
1566	ENSMUSG00000030579	one_groupCHOP_KO	0.165531736938505	CHOP_KO1	1.02635407834398	CHOP_KO	one_group	3	9	9	5	2	2	2	1
1568	ENSMUSG00000030616	one_groupCHOP_KO	-0.733663767109435	CHOP_KO1	1.02635407834398	CHOP_KO	one_group	3	3	3	3	2	2	2	1
1574	ENSMUSG00000030747	one_groupCHOP_KO	-0.85781491702479	CHOP_KO1	1.02635407834398	CHOP_KO	one_group	3	3	3	3	2	2	2	1
1576	ENSMUSG00000030785	one_groupCHOP_KO	-0.539823075160356	CHOP_KO1	1.02635407834398	CHOP_KO	one_group	3	3	3	3	2	2	2	1
1589	ENSMUSG00000031504	one_groupCHOP_KO	-0.718341354510539	CHOP_KO1	1.02635407834398	CHOP_KO	one_group	3	3	3	3	2	2	2	1
1590	ENSMUSG00000031595	one_groupCHOP_KO	-0.647307385253314	CHOP_KO1	1.02635407834398	CHOP_KO	one_group	3	5	5	3	2	2	2	1
1592	ENSMUSG00000031779	one_groupCHOP_KO	-0.6464214591888	CHOP_KO1	1.02635407834398	CHOP_KO	one_group	3	3	3	3	2	2	2	1
1595	ENSMUSG00000031849	one_groupCHOP_KO	-0.90056240519151	CHOP_KO1	1.02635407834398	CHOP_KO	one_group	3	3	3	3	2	2	2	1
1596	ENSMUSG00000031910	one_groupCHOP_KO	-0.556433941311696	CHOP_KO1	1.02635407834398	CHOP_KO	one_group	3	5	5	3	2	2	2	1
1601	ENSMUSG00000032021	one_groupCHOP_KO	-0.791414429479422	CHOP_KO1	1.02635407834398	CHOP_KO	one_group	3	3	3	3	2	2	2	1
1610	ENSMUSG00000032252	one_groupCHOP_KO	-0.691972393590552	CHOP_KO1	1.02635407834398	CHOP_KO	one_group	3	3	3	3	2	2	2	1
1618	ENSMUSG00000032380	one_groupCHOP_KO	-0.88695209126393	CHOP_KO1	1.02635407834398	CHOP_KO	one_group	3	3	3	3	2	2	2	1
1620	ENSMUSG00000032446	one_groupCHOP_KO	-0.869022986067548	CHOP_KO1	1.02635407834398	CHOP_KO	one_group	3	3	3	3	2	2	2	1
1622	ENSMUSG00000032496	one_groupCHOP_KO	-0.115713552715579	CHOP_KO1	1.02635407834398	CHOP_KO	one_group	3	5	5	3	2	2	2	1
1626	ENSMUSG00000032589	one_groupCHOP_KO	-1.04734141986044	CHOP_KO1	1.02635407834398	CHOP_KO	one_group	3	3	3	3	2	2	2	1
1628	ENSMUSG00000032715	one_groupCHOP_KO	-0.614597080420381	CHOP_KO1	1.02635407834398	CHOP_KO	one_group	3	5	5	3	2	2	2	1
1631	ENSMUSG00000032875	one_groupCHOP_KO	-1.00013214487814	CHOP_KO1	1.02635407834398	CHOP_KO	one_group	3	3	3	3	2	2	2	1
1636	ENSMUSG00000033066	one_groupCHOP_KO	-0.765192175947408	CHOP_KO1	1.02635407834398	CHOP_KO	one_group	3	3	3	3	2	2	2	1
1640	ENSMUSG00000033542	one_groupCHOP_KO	-0.826775943352419	CHOP_KO1	1.02635407834398	CHOP_KO	one_group	3	3	3	3	2	2	2	1
1646	ENSMUSG00000034055	one_groupCHOP_KO	-0.320346887800804	CHOP_KO1	1.02635407834398	CHOP_KO	one_group	3	5	5	3	2	2	2	1
1648	ENSMUSG00000034164	one_groupCHOP_KO	-0.725131549391717	CHOP_KO1	1.02635407834398	CHOP_KO	one_group	3	3	3	3	2	2	2	1
1654	ENSMUSG00000034586	one_groupCHOP_KO	-0.371709230756033	CHOP_KO1	1.02635407834398	CHOP_KO	one_group	3	5	5	3	2	2	2	1
1656	ENSMUSG00000034612	one_groupCHOP_KO	-0.547019024468446	CHOP_KO1	1.02635407834398	CHOP_KO	one_group	3	5	5	3	2	2	2	1
1658	ENSMUSG00000034675	one_groupCHOP_KO	-0.283286160046006	CHOP_KO1	1.02635407834398	CHOP_KO	one_group	3	5	5	3	2	2	2	1
1660	ENSMUSG00000034855	one_groupCHOP_KO	-0.455821747626974	CHOP_KO1	1.02635407834398	CHOP_KO	one_group	3	5	5	3	2	2	2	1
1672	ENSMUSG00000035456	one_groupCHOP_KO	-0.741782590354898	CHOP_KO1	1.02635407834398	CHOP_KO	one_group	3	3	3	3	2	2	2	1
1673	ENSMUSG00000035493	one_groupCHOP_KO	-0.206435576306438	CHOP_KO1	1.02635407834398	CHOP_KO	one_group	3	5	5	3	2	2	2	1
1680	ENSMUSG00000036106	one_groupCHOP_KO	-0.832528101988582	CHOP_KO1	1.02635407834398	CHOP_KO	one_group	3	3	3	3	2	2	2	1
1684	ENSMUSG00000036381	one_groupCHOP_KO	-0.548834647167181	CHOP_KO1	1.02635407834398	CHOP_KO	one_group	3	5	5	3	2	2	2	1
1686	ENSMUSG00000036661	one_groupCHOP_KO	-0.735229783996968	CHOP_KO1	1.02635407834398	CHOP_KO	one_group	3	5	5	3	2	2	2	1
1688	ENSMUSG00000036826	one_groupCHOP_KO	-0.589539483616912	CHOP_KO1	1.02635407834398	CHOP_KO	one_group	3	3	3	3	2	2	2	1
1689	ENSMUSG00000036834	one_groupCHOP_KO	-0.750249630207412	CHOP_KO1	1.02635407834398	CHOP_KO	one_group	3	3	3	3	2	2	2	1
1692	ENSMUSG00000036938	one_groupCHOP_KO	-0.72633260162295	CHOP_KO1	1.02635407834398	CHOP_KO	one_group	3	3	3	3	2	2	2	1
1698	ENSMUSG00000037169	one_groupCHOP_KO	-0.71049471931414	CHOP_KO1	1.02635407834398	CHOP_KO	one_group	3	3	3	3	2	2	2	1
1699	ENSMUSG00000037202	one_groupCHOP_KO	-0.509142920071891	CHOP_KO1	1.02635407834398	CHOP_KO	one_group	3	5	5	3	2	2	2	1
1711	ENSMUSG00000038304	one_groupCHOP_KO	-0.776838094248705	CHOP_KO1	1.02635407834398	CHOP_KO	one_group	3	3	3	3	2	2	2	1
1715	ENSMUSG00000038539	one_groupCHOP_KO	-0.595085445230776	CHOP_KO1	1.02635407834398	CHOP_KO	one_group	3	3	3	3	2	2	2	1
1718	ENSMUSG00000038623	one_groupCHOP_KO	-0.757276796321782	CHOP_KO1	1.02635407834398	CHOP_KO	one_group	3	3	3	3	2	2	2	1
1720	ENSMUSG00000038742	one_groupCHOP_KO	-0.523138822747835	CHOP_KO1	1.02635407834398	CHOP_KO	one_group	3	3	3	3	2	2	2	1
1722	ENSMUSG00000038843	one_groupCHOP_KO	-0.469458660973048	CHOP_KO1	1.02635407834398	CHOP_KO	one_group	3	5	5	3	2	2	2	1
1723	ENSMUSG00000038872	one_groupCHOP_KO	-0.62301646243875	CHOP_KO1	1.02635407834398	CHOP_KO	one_group	3	5	5	3	2	2	2	1
1724	ENSMUSG00000038884	one_groupCHOP_KO	-0.608510188870994	CHOP_KO1	1.02635407834398	CHOP_KO	one_group	3	5	5	3	2	2	2	1
1727	ENSMUSG00000039057	one_groupCHOP_KO	-0.406532250369175	CHOP_KO1	1.02635407834398	CHOP_KO	one_group	3	5	5	3	2	2	2	1
1728	ENSMUSG00000039058	one_groupCHOP_KO	-0.90289980318674	CHOP_KO1	1.02635407834398	CHOP_KO	one_group	3	3	3	3	2	2	2	1
1732	ENSMUSG00000039153	one_groupCHOP_KO	-0.58644045495134	CHOP_KO1	1.02635407834398	CHOP_KO	one_group	3	5	5	3	2	2	2	1
1733	ENSMUSG00000039208	one_groupCHOP_KO	-0.380884343616478	CHOP_KO1	1.02635407834398	CHOP_KO	one_group	3	5	5	3	2	2	2	1
1734	ENSMUSG00000039315	one_groupCHOP_KO	-0.728887896072114	CHOP_KO1	1.02635407834398	CHOP_KO	one_group	3	3	3	3	2	2	2	1
1735	ENSMUSG00000039395	one_groupCHOP_KO	-0.678336514459353	CHOP_KO1	1.02635407834398	CHOP_KO	one_group	3	3	3	3	2	2	2	1
1742	ENSMUSG00000039982	one_groupCHOP_KO	-0.743612326034359	CHOP_KO1	1.02635407834398	CHOP_KO	one_group	3	3	3	3	2	2	2	1
1747	ENSMUSG00000040229	one_groupCHOP_KO	-0.785009117645634	CHOP_KO1	1.02635407834398	CHOP_KO	one_group	3	3	3	3	2	2	2	1
1750	ENSMUSG00000040284	one_groupCHOP_KO	-0.584849315608169	CHOP_KO1	1.02635407834398	CHOP_KO	one_group	3	3	3	3	2	2	2	1
1755	ENSMUSG00000040584	one_groupCHOP_KO	-0.778686985670149	CHOP_KO1	1.02635407834398	CHOP_KO	one_group	3	3	3	3	2	2	2	1
1756	ENSMUSG00000040592	one_groupCHOP_KO	-0.843599139374184	CHOP_KO1	1.02635407834398	CHOP_KO	one_group	3	3	3	3	2	2	2	1
1762	ENSMUSG00000040747	one_groupCHOP_KO	-0.252107363741767	CHOP_KO1	1.02635407834398	CHOP_KO	one_group	3	5	5	3	2	2	2	1
1763	ENSMUSG00000040751	one_groupCHOP_KO	-0.50170462107315	CHOP_KO1	1.02635407834398	CHOP_KO	one_group	3	5	5	3	2	2	2	1
1766	ENSMUSG00000040907	one_groupCHOP_KO	-0.633117057207543	CHOP_KO1	1.02635407834398	CHOP_KO	one_group	3	5	5	3	2	2	2	1
1767	ENSMUSG00000040938	one_groupCHOP_KO	-0.598440938333441	CHOP_KO1	1.02635407834398	CHOP_KO	one_group	3	3	3	3	2	2	2	1
1768	ENSMUSG00000040957	one_groupCHOP_KO	-0.661624676986974	CHOP_KO1	1.02635407834398	CHOP_KO	one_group	3	3	3	3	2	2	2	1
1772	ENSMUSG00000041324	one_groupCHOP_KO	0.0249157533121975	CHOP_KO1	1.02635407834398	CHOP_KO	one_group	3	9	9	5	2	2	2	1
1776	ENSMUSG00000041556	one_groupCHOP_KO	-0.917412368586565	CHOP_KO1	1.02635407834398	CHOP_KO	one_group	3	3	3	3	2	2	2	1
1779	ENSMUSG00000041750	one_groupCHOP_KO	-0.300215362556773	CHOP_KO1	1.02635407834398	CHOP_KO	one_group	3	5	5	3	2	2	2	1
1780	ENSMUSG00000041762	one_groupCHOP_KO	-0.732062952772213	CHOP_KO1	1.02635407834398	CHOP_KO	one_group	3	5	5	3	2	2	2	1
1782	ENSMUSG00000041827	one_groupCHOP_KO	-0.484831549398199	CHOP_KO1	1.02635407834398	CHOP_KO	one_group	3	5	5	3	2	2	2	1
1791	ENSMUSG00000042182	one_groupCHOP_KO	-0.71291241287121	CHOP_KO1	1.02635407834398	CHOP_KO	one_group	3	3	3	3	2	2	2	1
1792	ENSMUSG00000042228	one_groupCHOP_KO	-0.698248770032155	CHOP_KO1	1.02635407834398	CHOP_KO	one_group	3	3	3	3	2	2	2	1
1793	ENSMUSG00000042284	one_groupCHOP_KO	-0.936257581620889	CHOP_KO1	1.02635407834398	CHOP_KO	one_group	3	3	3	3	2	2	2	1
1798	ENSMUSG00000042671	one_groupCHOP_KO	-0.673867405591463	CHOP_KO1	1.02635407834398	CHOP_KO	one_group	3	5	5	3	2	2	2	1
1799	ENSMUSG00000042759	one_groupCHOP_KO	-0.759770336805907	CHOP_KO1	1.02635407834398	CHOP_KO	one_group	3	3	3	3	2	2	2	1
1801	ENSMUSG00000042842	one_groupCHOP_KO	-0.849633749320531	CHOP_KO1	1.02635407834398	CHOP_KO	one_group	3	3	3	3	2	2	2	1
1804	ENSMUSG00000043099	one_groupCHOP_KO	-0.786713796089911	CHOP_KO1	1.02635407834398	CHOP_KO	one_group	3	3	3	3	2	2	2	1
1805	ENSMUSG00000043251	one_groupCHOP_KO	-0.706343617149195	CHOP_KO1	1.02635407834398	CHOP_KO	one_group	3	3	3	3	2	2	2	1
1814	ENSMUSG00000043807	one_groupCHOP_KO	-0.927964720636872	CHOP_KO1	1.02635407834398	CHOP_KO	one_group	3	3	3	3	2	2	2	1
1820	ENSMUSG00000044258	one_groupCHOP_KO	-0.294508339419951	CHOP_KO1	1.02635407834398	CHOP_KO	one_group	3	5	5	3	2	2	2	1
1824	ENSMUSG00000044345	one_groupCHOP_KO	-0.62938334606481	CHOP_KO1	1.02635407834398	CHOP_KO	one_group	3	5	5	3	2	2	2	1
1828	ENSMUSG00000044629	one_groupCHOP_KO	-1.08421383688371	CHOP_KO1	1.02635407834398	CHOP_KO	one_group	3	3	3	3	2	2	2	1
1830	ENSMUSG00000044813	one_groupCHOP_KO	-0.667730877668861	CHOP_KO1	1.02635407834398	CHOP_KO	one_group	3	5	5	3	2	2	2	1
1831	ENSMUSG00000044927	one_groupCHOP_KO	-0.83060730096886	CHOP_KO1	1.02635407834398	CHOP_KO	one_group	3	3	3	3	2	2	2	1
1836	ENSMUSG00000045287	one_groupCHOP_KO	-0.735022770120218	CHOP_KO1	1.02635407834398	CHOP_KO	one_group	3	5	5	3	2	2	2	1
1837	ENSMUSG00000045312	one_groupCHOP_KO	-0.777324928328108	CHOP_KO1	1.02635407834398	CHOP_KO	one_group	3	3	3	3	2	2	2	1
1839	ENSMUSG00000045349	one_groupCHOP_KO	-0.653062782304018	CHOP_KO1	1.02635407834398	CHOP_KO	one_group	3	5	5	3	2	2	2	1
1847	ENSMUSG00000045827	one_groupCHOP_KO	-0.83251770461346	CHOP_KO1	1.02635407834398	CHOP_KO	one_group	3	3	3	3	2	2	2	1
1848	ENSMUSG00000045991	one_groupCHOP_KO	-0.693427502329259	CHOP_KO1	1.02635407834398	CHOP_KO	one_group	3	3	3	3	2	2	2	1
1849	ENSMUSG00000046027	one_groupCHOP_KO	-0.643577657620615	CHOP_KO1	1.02635407834398	CHOP_KO	one_group	3	5	5	3	2	2	2	1
1850	ENSMUSG00000046207	one_groupCHOP_KO	-0.590510026555523	CHOP_KO1	1.02635407834398	CHOP_KO	one_group	3	5	5	3	2	2	2	1
1852	ENSMUSG00000046402	one_groupCHOP_KO	0.267655386240909	CHOP_KO1	1.02635407834398	CHOP_KO	one_group	3	9	9	5	2	2	2	1
1853	ENSMUSG00000046668	one_groupCHOP_KO	-0.685947063964079	CHOP_KO1	1.02635407834398	CHOP_KO	one_group	3	5	5	3	2	2	2	1
1859	ENSMUSG00000047205	one_groupCHOP_KO	-0.71328798387795	CHOP_KO1	1.02635407834398	CHOP_KO	one_group	3	3	3	3	2	2	2	1
1860	ENSMUSG00000047428	one_groupCHOP_KO	-0.734496146861499	CHOP_KO1	1.02635407834398	CHOP_KO	one_group	3	3	3	3	2	2	2	1
1862	ENSMUSG00000047507	one_groupCHOP_KO	-0.764973393091808	CHOP_KO1	1.02635407834398	CHOP_KO	one_group	3	3	3	3	2	2	2	1
1863	ENSMUSG00000047880	one_groupCHOP_KO	-0.458822137148215	CHOP_KO1	1.02635407834398	CHOP_KO	one_group	3	5	5	3	2	2	2	1
1867	ENSMUSG00000048218	one_groupCHOP_KO	-0.663259006227405	CHOP_KO1	1.02635407834398	CHOP_KO	one_group	3	5	5	3	2	2	2	1
1871	ENSMUSG00000048534	one_groupCHOP_KO	-0.73188259921393	CHOP_KO1	1.02635407834398	CHOP_KO	one_group	3	3	3	3	2	2	2	1
1872	ENSMUSG00000048752	one_groupCHOP_KO	-0.716342926607728	CHOP_KO1	1.02635407834398	CHOP_KO	one_group	3	3	3	3	2	2	2	1
1876	ENSMUSG00000049103	one_groupCHOP_KO	-0.207618410656413	CHOP_KO1	1.02635407834398	CHOP_KO	one_group	3	5	5	3	2	2	2	1
1879	ENSMUSG00000049281	one_groupCHOP_KO	-0.698568526344083	CHOP_KO1	1.02635407834398	CHOP_KO	one_group	3	5	5	3	2	2	2	1
1880	ENSMUSG00000049410	one_groupCHOP_KO	-0.981913212480535	CHOP_KO1	1.02635407834398	CHOP_KO	one_group	3	3	3	3	2	2	2	1
1884	ENSMUSG00000049719	one_groupCHOP_KO	-0.500038698084285	CHOP_KO1	1.02635407834398	CHOP_KO	one_group	3	5	5	3	2	2	2	1
1891	ENSMUSG00000050108	one_groupCHOP_KO	-0.71215918017778	CHOP_KO1	1.02635407834398	CHOP_KO	one_group	3	5	5	3	2	2	2	1
1892	ENSMUSG00000050138	one_groupCHOP_KO	-0.859103579273459	CHOP_KO1	1.02635407834398	CHOP_KO	one_group	3	3	3	3	2	2	2	1
1894	ENSMUSG00000050335	one_groupCHOP_KO	-0.563476299671714	CHOP_KO1	1.02635407834398	CHOP_KO	one_group	3	5	5	3	2	2	2	1
1899	ENSMUSG00000050777	one_groupCHOP_KO	-0.571833552217072	CHOP_KO1	1.02635407834398	CHOP_KO	one_group	3	5	5	3	2	2	2	1
1900	ENSMUSG00000050910	one_groupCHOP_KO	-0.470434540245315	CHOP_KO1	1.02635407834398	CHOP_KO	one_group	3	5	5	3	2	2	2	1
1902	ENSMUSG00000051212	one_groupCHOP_KO	-0.641082353064976	CHOP_KO1	1.02635407834398	CHOP_KO	one_group	3	5	5	3	2	2	2	1
1903	ENSMUSG00000051359	one_groupCHOP_KO	-0.457633584483098	CHOP_KO1	1.02635407834398	CHOP_KO	one_group	3	5	5	3	2	2	2	1
1904	ENSMUSG00000051367	one_groupCHOP_KO	-0.637634692510351	CHOP_KO1	1.02635407834398	CHOP_KO	one_group	3	5	5	3	2	2	2	1
1909	ENSMUSG00000052384	one_groupCHOP_KO	-0.92219272141924	CHOP_KO1	1.02635407834398	CHOP_KO	one_group	3	3	3	3	2	2	2	1
1911	ENSMUSG00000052609	one_groupCHOP_KO	-0.608312459875174	CHOP_KO1	1.02635407834398	CHOP_KO	one_group	3	5	5	3	2	2	2	1
1914	ENSMUSG00000052736	one_groupCHOP_KO	-0.694507792704221	CHOP_KO1	1.02635407834398	CHOP_KO	one_group	3	5	5	3	2	2	2	1
1917	ENSMUSG00000053044	one_groupCHOP_KO	0.00948885826336524	CHOP_KO1	1.02635407834398	CHOP_KO	one_group	3	5	5	3	2	2	2	1
1918	ENSMUSG00000053063	one_groupCHOP_KO	-0.263938750936766	CHOP_KO1	1.02635407834398	CHOP_KO	one_group	3	5	5	3	2	2	2	1
1919	ENSMUSG00000053310	one_groupCHOP_KO	-0.848852021091507	CHOP_KO1	1.02635407834398	CHOP_KO	one_group	3	3	3	3	2	2	2	1
1925	ENSMUSG00000053977	one_groupCHOP_KO	-0.57172664532787	CHOP_KO1	1.02635407834398	CHOP_KO	one_group	3	5	5	3	2	2	2	1
1930	ENSMUSG00000054894	one_groupCHOP_KO	0.15907903769957	CHOP_KO1	1.02635407834398	CHOP_KO	one_group	3	5	5	3	2	2	2	1
1933	ENSMUSG00000055013	one_groupCHOP_KO	-0.709281542207176	CHOP_KO1	1.02635407834398	CHOP_KO	one_group	3	5	5	3	2	2	2	1
1937	ENSMUSG00000055413	one_groupCHOP_KO	-0.742170456389664	CHOP_KO1	1.02635407834398	CHOP_KO	one_group	3	3	3	3	2	2	2	1
1945	ENSMUSG00000056290	one_groupCHOP_KO	-0.777988917300042	CHOP_KO1	1.02635407834398	CHOP_KO	one_group	3	3	3	3	2	2	2	1
1948	ENSMUSG00000056501	one_groupCHOP_KO	-0.551135361064179	CHOP_KO1	1.02635407834398	CHOP_KO	one_group	3	5	5	3	2	2	2	1
1950	ENSMUSG00000056888	one_groupCHOP_KO	-0.924547822037353	CHOP_KO1	1.02635407834398	CHOP_KO	one_group	3	3	3	3	2	2	2	1
1953	ENSMUSG00000057132	one_groupCHOP_KO	-0.705931494680263	CHOP_KO1	1.02635407834398	CHOP_KO	one_group	3	3	3	3	2	2	2	1
1961	ENSMUSG00000058715	one_groupCHOP_KO	-0.620934674697158	CHOP_KO1	1.02635407834398	CHOP_KO	one_group	3	3	3	3	2	2	2	1
1965	ENSMUSG00000059256	one_groupCHOP_KO	-0.572583448806736	CHOP_KO1	1.02635407834398	CHOP_KO	one_group	3	3	3	3	2	2	2	1
1968	ENSMUSG00000060131	one_groupCHOP_KO	-0.744885766829877	CHOP_KO1	1.02635407834398	CHOP_KO	one_group	3	3	3	3	2	2	2	1
1969	ENSMUSG00000060470	one_groupCHOP_KO	-0.476955580333033	CHOP_KO1	1.02635407834398	CHOP_KO	one_group	3	5	5	3	2	2	2	1
1971	ENSMUSG00000060568	one_groupCHOP_KO	-0.635551631080376	CHOP_KO1	1.02635407834398	CHOP_KO	one_group	3	5	5	3	2	2	2	1
1975	ENSMUSG00000061577	one_groupCHOP_KO	-0.646030826340427	CHOP_KO1	1.02635407834398	CHOP_KO	one_group	3	5	5	3	2	2	2	1
1977	ENSMUSG00000062082	one_groupCHOP_KO	-0.52863049067611	CHOP_KO1	1.02635407834398	CHOP_KO	one_group	3	5	5	3	2	2	2	1
1980	ENSMUSG00000062593	one_groupCHOP_KO	-0.381440357010508	CHOP_KO1	1.02635407834398	CHOP_KO	one_group	3	5	5	3	2	2	2	1
1986	ENSMUSG00000063605	one_groupCHOP_KO	-0.611433704493305	CHOP_KO1	1.02635407834398	CHOP_KO	one_group	3	5	5	3	2	2	2	1
1989	ENSMUSG00000063873	one_groupCHOP_KO	-0.747967717524826	CHOP_KO1	1.02635407834398	CHOP_KO	one_group	3	3	3	3	2	2	2	1
1995	ENSMUSG00000066235	one_groupCHOP_KO	-0.630059200076327	CHOP_KO1	1.02635407834398	CHOP_KO	one_group	3	3	3	3	2	2	2	1
1996	ENSMUSG00000066278	one_groupCHOP_KO	-0.695596021517712	CHOP_KO1	1.02635407834398	CHOP_KO	one_group	3	3	3	3	2	2	2	1
2000	ENSMUSG00000067149	one_groupCHOP_KO	-0.285565667913999	CHOP_KO1	1.02635407834398	CHOP_KO	one_group	3	5	5	3	2	2	2	1
2008	ENSMUSG00000069306	one_groupCHOP_KO	0.215214528324948	CHOP_KO1	1.02635407834398	CHOP_KO	one_group	3	9	9	5	2	2	2	1
2009	ENSMUSG00000070327	one_groupCHOP_KO	-1.07022301990523	CHOP_KO1	1.02635407834398	CHOP_KO	one_group	3	3	3	3	2	2	2	1
2016	ENSMUSG00000071341	one_groupCHOP_KO	-0.835942686326117	CHOP_KO1	1.02635407834398	CHOP_KO	one_group	3	3	3	3	2	2	2	1
2022	ENSMUSG00000073394	one_groupCHOP_KO	-0.670781058908273	CHOP_KO1	1.02635407834398	CHOP_KO	one_group	3	5	5	3	2	2	2	1
2023	ENSMUSG00000073409	one_groupCHOP_KO	-0.747725171196871	CHOP_KO1	1.02635407834398	CHOP_KO	one_group	3	3	3	3	2	2	2	1
2031	ENSMUSG00000074063	one_groupCHOP_KO	-0.473634489313173	CHOP_KO1	1.02635407834398	CHOP_KO	one_group	3	5	5	3	2	2	2	1
2034	ENSMUSG00000074252	one_groupCHOP_KO	-0.824368172630182	CHOP_KO1	1.02635407834398	CHOP_KO	one_group	3	3	3	3	2	2	2	1
2039	ENSMUSG00000074570	one_groupCHOP_KO	-0.678548555243408	CHOP_KO1	1.02635407834398	CHOP_KO	one_group	3	5	5	3	2	2	2	1
2041	ENSMUSG00000074695	one_groupCHOP_KO	-0.591549512457829	CHOP_KO1	1.02635407834398	CHOP_KO	one_group	3	5	5	3	2	2	2	1
2043	ENSMUSG00000074874	one_groupCHOP_KO	-0.391749511377074	CHOP_KO1	1.02635407834398	CHOP_KO	one_group	3	5	5	3	2	2	2	1
2044	ENSMUSG00000074896	one_groupCHOP_KO	-0.707334213597099	CHOP_KO1	1.02635407834398	CHOP_KO	one_group	3	3	3	3	2	2	2	1
2050	ENSMUSG00000076609	one_groupCHOP_KO	-0.0658295756952898	CHOP_KO1	1.02635407834398	CHOP_KO	one_group	3	5	5	3	2	2	2	1
2051	ENSMUSG00000076614	one_groupCHOP_KO	-0.563086604146758	CHOP_KO1	1.02635407834398	CHOP_KO	one_group	3	3	3	3	2	2	2	1
2052	ENSMUSG00000076745	one_groupCHOP_KO	-0.651758476860825	CHOP_KO1	1.02635407834398	CHOP_KO	one_group	3	5	5	3	2	2	2	1
2053	ENSMUSG00000076746	one_groupCHOP_KO	-0.626613880958109	CHOP_KO1	1.02635407834398	CHOP_KO	one_group	3	3	3	3	2	2	2	1
2054	ENSMUSG00000076749	one_groupCHOP_KO	-0.649019444604436	CHOP_KO1	1.02635407834398	CHOP_KO	one_group	3	5	5	3	2	2	2	1
2055	ENSMUSG00000076750	one_groupCHOP_KO	-0.666628837427739	CHOP_KO1	1.02635407834398	CHOP_KO	one_group	3	5	5	3	2	2	2	1
2056	ENSMUSG00000076752	one_groupCHOP_KO	-0.702776511450404	CHOP_KO1	1.02635407834398	CHOP_KO	one_group	3	3	3	3	2	2	2	1
2057	ENSMUSG00000076754	one_groupCHOP_KO	-0.741639746539645	CHOP_KO1	1.02635407834398	CHOP_KO	one_group	3	3	3	3	2	2	2	1
2058	ENSMUSG00000076755	one_groupCHOP_KO	-0.720137154376119	CHOP_KO1	1.02635407834398	CHOP_KO	one_group	3	5	5	3	2	2	2	1
2059	ENSMUSG00000076757	one_groupCHOP_KO	-0.777397088235107	CHOP_KO1	1.02635407834398	CHOP_KO	one_group	3	3	3	3	2	2	2	1
2060	ENSMUSG00000076848	one_groupCHOP_KO	-0.814119795709339	CHOP_KO1	1.02635407834398	CHOP_KO	one_group	3	3	3	3	2	2	2	1
2061	ENSMUSG00000076864	one_groupCHOP_KO	-0.724589691493339	CHOP_KO1	1.02635407834398	CHOP_KO	one_group	3	3	3	3	2	2	2	1
2062	ENSMUSG00000076866	one_groupCHOP_KO	-0.722829833051977	CHOP_KO1	1.02635407834398	CHOP_KO	one_group	3	3	3	3	2	2	2	1
2063	ENSMUSG00000076867	one_groupCHOP_KO	-0.785851202577052	CHOP_KO1	1.02635407834398	CHOP_KO	one_group	3	3	3	3	2	2	2	1
2064	ENSMUSG00000076873	one_groupCHOP_KO	-0.733957307202667	CHOP_KO1	1.02635407834398	CHOP_KO	one_group	3	3	3	3	2	2	2	1
2066	ENSMUSG00000078532	one_groupCHOP_KO	-0.361942157150982	CHOP_KO1	1.02635407834398	CHOP_KO	one_group	3	5	5	3	2	2	2	1
2069	ENSMUSG00000078670	one_groupCHOP_KO	-1.04259265207929	CHOP_KO1	1.02635407834398	CHOP_KO	one_group	3	3	3	3	2	2	2	1
2076	ENSMUSG00000079186	one_groupCHOP_KO	-0.656038149235479	CHOP_KO1	1.02635407834398	CHOP_KO	one_group	3	3	3	3	2	2	2	1
2077	ENSMUSG00000079298	one_groupCHOP_KO	-0.647635733079145	CHOP_KO1	1.02635407834398	CHOP_KO	one_group	3	5	5	3	2	2	2	1
2079	ENSMUSG00000079484	one_groupCHOP_KO	-0.660040320764764	CHOP_KO1	1.02635407834398	CHOP_KO	one_group	3	3	3	3	2	2	2	1
2098	ENSMUSG00000084807	one_groupCHOP_KO	-0.677248118021043	CHOP_KO1	1.02635407834398	CHOP_KO	one_group	3	5	5	3	2	2	2	1
2102	ENSMUSG00000084950	one_groupCHOP_KO	-0.635572212419062	CHOP_KO1	1.02635407834398	CHOP_KO	one_group	3	5	5	3	2	2	2	1
2104	ENSMUSG00000085287	one_groupCHOP_KO	-0.863487435153255	CHOP_KO1	1.02635407834398	CHOP_KO	one_group	3	3	3	3	2	2	2	1
2118	ENSMUSG00000089809	one_groupCHOP_KO	-0.88711560648695	CHOP_KO1	1.02635407834398	CHOP_KO	one_group	3	3	3	3	2	2	2	1
2120	ENSMUSG00000090164	one_groupCHOP_KO	-0.811288071267069	CHOP_KO1	1.02635407834398	CHOP_KO	one_group	3	3	3	3	2	2	2	1
2123	ENSMUSG00000090264	one_groupCHOP_KO	0.0227781570322532	CHOP_KO1	1.02635407834398	CHOP_KO	one_group	3	5	5	3	2	2	2	1
2127	ENSMUSG00000091679	one_groupCHOP_KO	-0.557514775856252	CHOP_KO1	1.02635407834398	CHOP_KO	one_group	3	5	5	3	2	2	2	1
2128	ENSMUSG00000091682	one_groupCHOP_KO	-0.537505046374824	CHOP_KO1	1.02635407834398	CHOP_KO	one_group	3	5	5	3	2	2	2	1
2130	ENSMUSG00000092009	one_groupCHOP_KO	-0.789174156157961	CHOP_KO1	1.02635407834398	CHOP_KO	one_group	3	3	3	3	2	2	2	1
2132	ENSMUSG00000092060	one_groupCHOP_KO	-0.472503143362751	CHOP_KO1	1.02635407834398	CHOP_KO	one_group	3	5	5	3	2	2	2	1
2140	ENSMUSG00000094335	one_groupCHOP_KO	-0.589272885625036	CHOP_KO1	1.02635407834398	CHOP_KO	one_group	3	5	5	3	2	2	2	1
2141	ENSMUSG00000094420	one_groupCHOP_KO	-0.312223751599973	CHOP_KO1	1.02635407834398	CHOP_KO	one_group	3	5	5	3	2	2	2	1
2142	ENSMUSG00000094562	one_groupCHOP_KO	-0.735340735829839	CHOP_KO1	1.02635407834398	CHOP_KO	one_group	3	3	3	3	2	2	2	1
2146	ENSMUSG00000095079	one_groupCHOP_KO	-0.722450988164167	CHOP_KO1	1.02635407834398	CHOP_KO	one_group	3	3	3	3	2	2	2	1
2148	ENSMUSG00000095174	one_groupCHOP_KO	-0.792956743823501	CHOP_KO1	1.02635407834398	CHOP_KO	one_group	3	3	3	3	2	2	2	1
2154	ENSMUSG00000096653	one_groupCHOP_KO	-0.728832200295233	CHOP_KO1	1.02635407834398	CHOP_KO	one_group	3	5	5	3	2	2	2	1
2158	ENSMUSG00000096986	one_groupCHOP_KO	-0.925320482939307	CHOP_KO1	1.02635407834398	CHOP_KO	one_group	3	3	3	3	2	2	2	1
2162	ENSMUSG00000097357	one_groupCHOP_KO	-0.914518339422577	CHOP_KO1	1.02635407834398	CHOP_KO	one_group	3	3	3	3	2	2	2	1
2164	ENSMUSG00000097440	one_groupCHOP_KO	-0.370507241737506	CHOP_KO1	1.02635407834398	CHOP_KO	one_group	3	5	5	3	2	2	2	1
2174	ENSMUSG00000099041	one_groupCHOP_KO	-0.551656018149971	CHOP_KO1	1.02635407834398	CHOP_KO	one_group	3	3	3	3	2	2	2	1
2176	ENSMUSG00000100150	one_groupCHOP_KO	-0.644545603554332	CHOP_KO1	1.02635407834398	CHOP_KO	one_group	3	5	5	3	2	2	2	1
2177	ENSMUSG00000100182	one_groupCHOP_KO	-0.896460192498042	CHOP_KO1	1.02635407834398	CHOP_KO	one_group	3	3	3	3	2	2	2	1
2180	ENSMUSG00000102298	one_groupCHOP_KO	-0.751442157141608	CHOP_KO1	1.02635407834398	CHOP_KO	one_group	3	3	3	3	2	2	2	1
2181	ENSMUSG00000102418	one_groupCHOP_KO	-0.785267782690941	CHOP_KO1	1.02635407834398	CHOP_KO	one_group	3	3	3	3	2	2	2	1
2182	ENSMUSG00000102564	one_groupCHOP_KO	-0.712081560007831	CHOP_KO1	1.02635407834398	CHOP_KO	one_group	3	3	3	3	2	2	2	1
2184	ENSMUSG00000104291	one_groupCHOP_KO	-0.300431608255868	CHOP_KO1	1.02635407834398	CHOP_KO	one_group	3	5	5	3	2	2	2	1
2186	ENSMUSG00000104876	one_groupCHOP_KO	-0.748850732613422	CHOP_KO1	1.02635407834398	CHOP_KO	one_group	3	3	3	3	2	2	2	1
2188	ENSMUSG00000104915	one_groupCHOP_KO	-0.880765927406544	CHOP_KO1	1.02635407834398	CHOP_KO	one_group	3	3	3	3	2	2	2	1
2189	ENSMUSG00000105096	one_groupCHOP_KO	-0.940042596296089	CHOP_KO1	1.02635407834398	CHOP_KO	one_group	3	3	3	3	2	2	2	1
2191	ENSMUSG00000105953	one_groupCHOP_KO	-0.880765927406544	CHOP_KO1	1.02635407834398	CHOP_KO	one_group	3	3	3	3	2	2	2	1
2194	ENSMUSG00000106634	one_groupCHOP_KO	-1.02341617034797	CHOP_KO1	1.02635407834398	CHOP_KO	one_group	3	3	3	3	2	2	2	1
2197	ENSMUSG00000108049	one_groupCHOP_KO	-0.840849619813931	CHOP_KO1	1.02635407834398	CHOP_KO	one_group	3	3	3	3	2	2	2	1
2201	ENSMUSG00000108825	one_groupCHOP_KO	-0.497985640435734	CHOP_KO1	1.02635407834398	CHOP_KO	one_group	3	5	5	3	2	2	2	1
2213	ENSMUSG00000110815	one_groupCHOP_KO	0.155389005600144	CHOP_KO1	1.02635407834398	CHOP_KO	one_group	3	5	5	3	2	2	2	1
2216	ENSMUSG00000111792	one_groupCHOP_KO	-0.730818907784541	CHOP_KO1	1.02635407834398	CHOP_KO	one_group	3	5	5	3	2	2	2	1
2218	ENSMUSG00000112023	one_groupCHOP_KO	-0.380550569195358	CHOP_KO1	1.02635407834398	CHOP_KO	one_group	3	5	5	3	2	2	2	1
2224	ENSMUSG00000113669	one_groupCHOP_KO	-0.612859012754681	CHOP_KO1	1.02635407834398	CHOP_KO	one_group	3	3	3	3	2	2	2	1
2225	ENSMUSG00000113960	one_groupCHOP_KO	-0.213808798744723	CHOP_KO1	1.02635407834398	CHOP_KO	one_group	3	5	5	3	2	2	2	1
2228	ENSMUSG00000115835	one_groupCHOP_KO	-0.570485175162048	CHOP_KO1	1.02635407834398	CHOP_KO	one_group	3	5	5	3	2	2	2	1
2234	ENSMUSG00000117613	one_groupCHOP_KO	-0.813034274227133	CHOP_KO1	1.02635407834398	CHOP_KO	one_group	3	3	3	3	2	2	2	1
2238	ENSMUSG00000120319	one_groupCHOP_KO	-0.627293324815977	CHOP_KO1	1.02635407834398	CHOP_KO	one_group	3	5	5	3	2	2	2	1
2239	ENSMUSG00000120574	one_groupCHOP_KO	-0.950542926918941	CHOP_KO1	1.02635407834398	CHOP_KO	one_group	3	3	3	3	2	2	2	1
2242	ENSMUSG00000120808	one_groupCHOP_KO	-0.199019025623741	CHOP_KO1	1.02635407834398	CHOP_KO	one_group	3	5	5	3	2	2	2	1
2247	ENSMUSG00000121244	one_groupCHOP_KO	-0.785108536996994	CHOP_KO1	1.02635407834398	CHOP_KO	one_group	3	3	3	3	2	2	2	1
2253	ENSMUSG00000124273	one_groupCHOP_KO	-0.512915916633597	CHOP_KO1	1.02635407834398	CHOP_KO	one_group	3	3	3	3	2	2	2	1
2258	ENSMUSG00000126051	one_groupCHOP_KO	-0.69005479923995	CHOP_KO1	1.02635407834398	CHOP_KO	one_group	3	3	3	3	2	2	2	1
2260	ENSMUSG00000127251	one_groupCHOP_KO	-0.940874448079581	CHOP_KO1	1.02635407834398	CHOP_KO	one_group	3	3	3	3	2	2	2	1
2261	ENSMUSG00000127740	one_groupCHOP_KO	-1.14687872267372	CHOP_KO1	1.02635407834398	CHOP_KO	one_group	3	3	3	3	2	2	2	1
2262	ENSMUSG00000128093	one_groupCHOP_KO	-0.33195337314239	CHOP_KO1	1.02635407834398	CHOP_KO	one_group	3	5	5	3	2	2	2	1
2268	ENSMUSG00000131361	one_groupCHOP_KO	-0.671353476927108	CHOP_KO1	1.02635407834398	CHOP_KO	one_group	3	3	3	3	2	2	2	1
2279	ENSMUSG00000136368	one_groupCHOP_KO	-0.58664443949349	CHOP_KO1	1.02635407834398	CHOP_KO	one_group	3	5	5	3	2	2	2	1
2283	ENSMUSG00000137801	one_groupCHOP_KO	-0.849273173891457	CHOP_KO1	1.02635407834398	CHOP_KO	one_group	3	3	3	3	2	2	2	1
2284	ENSMUSG00000137863	one_groupCHOP_KO	-0.215156828655277	CHOP_KO1	1.02635407834398	CHOP_KO	one_group	3	9	9	5	2	2	2	1
2286	ENSMUSG00000139834	one_groupCHOP_KO	-0.862414605432294	CHOP_KO1	1.02635407834398	CHOP_KO	one_group	3	3	3	3	2	2	2	1
2287	ENSMUSG00000140102	one_groupCHOP_KO	-0.702891153765706	CHOP_KO1	1.02635407834398	CHOP_KO	one_group	3	3	3	3	2	2	2	1
2290	ENSMUSG00000140173	one_groupCHOP_KO	-0.75788441840237	CHOP_KO1	1.02635407834398	CHOP_KO	one_group	3	3	3	3	2	2	2	1
2296	ENSMUSG00002076896	one_groupCHOP_KO	-0.935142232924832	CHOP_KO1	1.02635407834398	CHOP_KO	one_group	3	3	3	3	2	2	2	1
2300	ENSMUSG00000000303	one_groupDKO_KO	0.102490592924646	DKO_KO2	1.02406970131211	DKO_KO	one_group	3	3	3	3	2	2	2	1
2302	ENSMUSG00000000732	one_groupDKO_KO	0.621875915431665	DKO_KO2	1.02406970131211	DKO_KO	one_group	3	3	3	3	2	2	2	1
2305	ENSMUSG00000000915	one_groupDKO_KO	0.910133926783646	DKO_KO2	1.02406970131211	DKO_KO	one_group	3	5	5	3	2	2	2	1
2309	ENSMUSG00000001552	one_groupDKO_KO	1.03849200476844	DKO_KO2	1.02406970131211	DKO_KO	one_group	3	5	5	3	2	2	2	1
2314	ENSMUSG00000002204	one_groupDKO_KO	0.261453754405662	DKO_KO2	1.02406970131211	DKO_KO	one_group	3	5	5	3	2	2	2	1
2319	ENSMUSG00000003271	one_groupDKO_KO	0.261522115238202	DKO_KO2	1.02406970131211	DKO_KO	one_group	3	3	3	3	2	2	2	1
2322	ENSMUSG00000003559	one_groupDKO_KO	0.956933765885762	DKO_KO2	1.02406970131211	DKO_KO	one_group	3	5	5	3	2	2	2	1
2330	ENSMUSG00000004383	one_groupDKO_KO	0.89274305528092	DKO_KO2	1.02406970131211	DKO_KO	one_group	3	5	5	3	2	2	2	1
2332	ENSMUSG00000004508	one_groupDKO_KO	0.525410811067289	DKO_KO2	1.02406970131211	DKO_KO	one_group	3	5	5	3	2	2	2	1
2335	ENSMUSG00000004612	one_groupDKO_KO	0.589810226617883	DKO_KO2	1.02406970131211	DKO_KO	one_group	3	3	3	3	2	2	2	1
2336	ENSMUSG00000004709	one_groupDKO_KO	0.85273255433606	DKO_KO2	1.02406970131211	DKO_KO	one_group	3	3	3	3	2	2	2	1
2344	ENSMUSG00000005672	one_groupDKO_KO	0.617308702675835	DKO_KO2	1.02406970131211	DKO_KO	one_group	3	3	3	3	2	2	2	1
2346	ENSMUSG00000005950	one_groupDKO_KO	0.07414862568757	DKO_KO2	1.02406970131211	DKO_KO	one_group	3	3	3	3	2	2	2	1
2354	ENSMUSG00000006800	one_groupDKO_KO	0.725656324245176	DKO_KO2	1.02406970131211	DKO_KO	one_group	3	3	3	3	2	2	2	1
2357	ENSMUSG00000007888	one_groupDKO_KO	0.0752036604799777	DKO_KO2	1.02406970131211	DKO_KO	one_group	3	5	5	3	2	2	2	1
2358	ENSMUSG00000008090	one_groupDKO_KO	0.558269427078753	DKO_KO2	1.02406970131211	DKO_KO	one_group	3	5	5	3	2	2	2	1
2364	ENSMUSG00000011008	one_groupDKO_KO	0.933607076258847	DKO_KO2	1.02406970131211	DKO_KO	one_group	3	5	5	3	2	2	2	1
2365	ENSMUSG00000011171	one_groupDKO_KO	0.758169600289174	DKO_KO2	1.02406970131211	DKO_KO	one_group	3	3	3	3	2	2	2	1
2367	ENSMUSG00000012123	one_groupDKO_KO	0.683405528512738	DKO_KO2	1.02406970131211	DKO_KO	one_group	3	3	3	3	2	2	2	1
2368	ENSMUSG00000012519	one_groupDKO_KO	0.604809606792858	DKO_KO2	1.02406970131211	DKO_KO	one_group	3	3	3	3	2	2	2	1
2374	ENSMUSG00000015133	one_groupDKO_KO	0.672660972791173	DKO_KO2	1.02406970131211	DKO_KO	one_group	3	3	3	3	2	2	2	1
2375	ENSMUSG00000015134	one_groupDKO_KO	0.47467715725466	DKO_KO2	1.02406970131211	DKO_KO	one_group	3	3	3	3	2	2	2	1
2378	ENSMUSG00000015437	one_groupDKO_KO	0.470107637780386	DKO_KO2	1.02406970131211	DKO_KO	one_group	3	5	5	3	2	2	2	1
2379	ENSMUSG00000015441	one_groupDKO_KO	0.132671867518789	DKO_KO2	1.02406970131211	DKO_KO	one_group	3	3	3	3	2	2	2	1
2380	ENSMUSG00000015476	one_groupDKO_KO	1.01328613132311	DKO_KO2	1.02406970131211	DKO_KO	one_group	3	5	5	3	2	2	2	1
2381	ENSMUSG00000015533	one_groupDKO_KO	0.693095199546645	DKO_KO2	1.02406970131211	DKO_KO	one_group	3	3	3	3	2	2	2	1
2385	ENSMUSG00000015957	one_groupDKO_KO	0.559531662457742	DKO_KO2	1.02406970131211	DKO_KO	one_group	3	3	3	3	2	2	2	1
2387	ENSMUSG00000016942	one_groupDKO_KO	0.176889653668692	DKO_KO2	1.02406970131211	DKO_KO	one_group	3	3	3	3	2	2	2	1
2398	ENSMUSG00000017969	one_groupDKO_KO	0.376178925580082	DKO_KO2	1.02406970131211	DKO_KO	one_group	3	5	5	3	2	2	2	1
2401	ENSMUSG00000018821	one_groupDKO_KO	-0.392920815675779	DKO_KO2	1.02406970131211	DKO_KO	one_group	3	9	9	5	2	2	2	1
2407	ENSMUSG00000018916	one_groupDKO_KO	0.445747062513162	DKO_KO2	1.02406970131211	DKO_KO	one_group	3	3	3	3	2	2	2	1
2409	ENSMUSG00000018920	one_groupDKO_KO	-0.45869543631188	DKO_KO2	1.02406970131211	DKO_KO	one_group	3	9	9	5	2	2	2	1
2413	ENSMUSG00000019467	one_groupDKO_KO	-0.0621669719672698	DKO_KO2	1.02406970131211	DKO_KO	one_group	3	5	5	3	2	2	2	1
2414	ENSMUSG00000019539	one_groupDKO_KO	0.505160516116036	DKO_KO2	1.02406970131211	DKO_KO	one_group	3	5	5	3	2	2	2	1
2415	ENSMUSG00000019838	one_groupDKO_KO	0.830189772423461	DKO_KO2	1.02406970131211	DKO_KO	one_group	3	5	5	3	2	2	2	1
2423	ENSMUSG00000020092	one_groupDKO_KO	0.369534936376974	DKO_KO2	1.02406970131211	DKO_KO	one_group	3	5	5	3	2	2	2	1
2424	ENSMUSG00000020099	one_groupDKO_KO	0.951682442887268	DKO_KO2	1.02406970131211	DKO_KO	one_group	3	3	3	3	2	2	2	1
2431	ENSMUSG00000020241	one_groupDKO_KO	0.942666725373701	DKO_KO2	1.02406970131211	DKO_KO	one_group	3	3	3	3	2	2	2	1
2432	ENSMUSG00000020251	one_groupDKO_KO	0.202776743952894	DKO_KO2	1.02406970131211	DKO_KO	one_group	3	3	3	3	2	2	2	1
2439	ENSMUSG00000020363	one_groupDKO_KO	1.07777036047012	DKO_KO2	1.02406970131211	DKO_KO	one_group	3	5	5	3	2	2	2	1
2441	ENSMUSG00000020399	one_groupDKO_KO	0.913861280749247	DKO_KO2	1.02406970131211	DKO_KO	one_group	3	3	3	3	2	2	2	1
2443	ENSMUSG00000020473	one_groupDKO_KO	0.59412920141061	DKO_KO2	1.02406970131211	DKO_KO	one_group	3	3	3	3	2	2	2	1
2450	ENSMUSG00000020702	one_groupDKO_KO	0.609947454541751	DKO_KO2	1.02406970131211	DKO_KO	one_group	3	3	3	3	2	2	2	1
2454	ENSMUSG00000020829	one_groupDKO_KO	1.09503413270776	DKO_KO2	1.02406970131211	DKO_KO	one_group	3	5	5	3	2	2	2	1
2457	ENSMUSG00000020901	one_groupDKO_KO	0.707136138043231	DKO_KO2	1.02406970131211	DKO_KO	one_group	3	3	3	3	2	2	2	1
2460	ENSMUSG00000021200	one_groupDKO_KO	1.05929542538	DKO_KO2	1.02406970131211	DKO_KO	one_group	3	5	5	3	2	2	2	1
2461	ENSMUSG00000021213	one_groupDKO_KO	0.588046621618362	DKO_KO2	1.02406970131211	DKO_KO	one_group	3	3	3	3	2	2	2	1
2463	ENSMUSG00000021226	one_groupDKO_KO	-0.0163292674831023	DKO_KO2	1.02406970131211	DKO_KO	one_group	3	3	3	3	2	2	2	1
2464	ENSMUSG00000021253	one_groupDKO_KO	0.14062524516067	DKO_KO2	1.02406970131211	DKO_KO	one_group	3	5	5	3	2	2	2	1
2465	ENSMUSG00000021262	one_groupDKO_KO	0.934270661645345	DKO_KO2	1.02406970131211	DKO_KO	one_group	3	3	3	3	2	2	2	1
2469	ENSMUSG00000021360	one_groupDKO_KO	0.750839595937449	DKO_KO2	1.02406970131211	DKO_KO	one_group	3	5	5	3	2	2	2	1
2471	ENSMUSG00000021403	one_groupDKO_KO	0.67984933189055	DKO_KO2	1.02406970131211	DKO_KO	one_group	3	3	3	3	2	2	2	1
2473	ENSMUSG00000021453	one_groupDKO_KO	0.392896864541612	DKO_KO2	1.02406970131211	DKO_KO	one_group	3	5	5	3	2	2	2	1
2477	ENSMUSG00000021720	one_groupDKO_KO	0.727575959935011	DKO_KO2	1.02406970131211	DKO_KO	one_group	3	3	3	3	2	2	2	1
2485	ENSMUSG00000022014	one_groupDKO_KO	0.602018046055842	DKO_KO2	1.02406970131211	DKO_KO	one_group	3	3	3	3	2	2	2	1
2491	ENSMUSG00000022114	one_groupDKO_KO	0.661490446524218	DKO_KO2	1.02406970131211	DKO_KO	one_group	3	3	3	3	2	2	2	1
2493	ENSMUSG00000022150	one_groupDKO_KO	0.552521354302757	DKO_KO2	1.02406970131211	DKO_KO	one_group	3	5	5	3	2	2	2	1
2494	ENSMUSG00000022156	one_groupDKO_KO	0.119597193730393	DKO_KO2	1.02406970131211	DKO_KO	one_group	3	5	5	3	2	2	2	1
2497	ENSMUSG00000022321	one_groupDKO_KO	0.905378738332929	DKO_KO2	1.02406970131211	DKO_KO	one_group	3	5	5	3	2	2	2	1
2499	ENSMUSG00000022505	one_groupDKO_KO	-0.428669200181056	DKO_KO2	1.02406970131211	DKO_KO	one_group	3	3	3	3	2	2	2	1
2501	ENSMUSG00000022584	one_groupDKO_KO	0.196016709444726	DKO_KO2	1.02406970131211	DKO_KO	one_group	3	5	5	3	2	2	2	1
2503	ENSMUSG00000022657	one_groupDKO_KO	0.719020119135031	DKO_KO2	1.02406970131211	DKO_KO	one_group	3	3	3	3	2	2	2	1
2504	ENSMUSG00000022696	one_groupDKO_KO	0.649810508267088	DKO_KO2	1.02406970131211	DKO_KO	one_group	3	3	3	3	2	2	2	1
2506	ENSMUSG00000022747	one_groupDKO_KO	0.96527104872963	DKO_KO2	1.02406970131211	DKO_KO	one_group	3	5	5	3	2	2	2	1
2510	ENSMUSG00000022865	one_groupDKO_KO	0.507851355700048	DKO_KO2	1.02406970131211	DKO_KO	one_group	3	5	5	3	2	2	2	1
2516	ENSMUSG00000023045	one_groupDKO_KO	-0.326959717706452	DKO_KO2	1.02406970131211	DKO_KO	one_group	3	3	3	3	2	2	2	1
2517	ENSMUSG00000023132	one_groupDKO_KO	0.24809854379784	DKO_KO2	1.02406970131211	DKO_KO	one_group	3	5	5	3	2	2	2	1
2525	ENSMUSG00000023915	one_groupDKO_KO	0.698691871152849	DKO_KO2	1.02406970131211	DKO_KO	one_group	3	3	3	3	2	2	2	1
2527	ENSMUSG00000023961	one_groupDKO_KO	0.841394726322828	DKO_KO2	1.02406970131211	DKO_KO	one_group	3	3	3	3	2	2	2	1
2531	ENSMUSG00000024053	one_groupDKO_KO	-0.103008938580834	DKO_KO2	1.02406970131211	DKO_KO	one_group	3	5	5	3	2	2	2	1
2532	ENSMUSG00000024064	one_groupDKO_KO	1.00851099744438	DKO_KO2	1.02406970131211	DKO_KO	one_group	3	5	5	3	2	2	2	1
2534	ENSMUSG00000024084	one_groupDKO_KO	0.8032394422445	DKO_KO2	1.02406970131211	DKO_KO	one_group	3	5	5	3	2	2	2	1
2540	ENSMUSG00000024427	one_groupDKO_KO	0.541028304797278	DKO_KO2	1.02406970131211	DKO_KO	one_group	3	3	3	3	2	2	2	1
2541	ENSMUSG00000024538	one_groupDKO_KO	0.67745293286102	DKO_KO2	1.02406970131211	DKO_KO	one_group	3	3	3	3	2	2	2	1
2544	ENSMUSG00000024679	one_groupDKO_KO	0.940175671785802	DKO_KO2	1.02406970131211	DKO_KO	one_group	3	5	5	3	2	2	2	1
2545	ENSMUSG00000024754	one_groupDKO_KO	0.900517087782371	DKO_KO2	1.02406970131211	DKO_KO	one_group	3	3	3	3	2	2	2	1
2548	ENSMUSG00000024907	one_groupDKO_KO	0.228395294723288	DKO_KO2	1.02406970131211	DKO_KO	one_group	3	5	5	3	2	2	2	1
2554	ENSMUSG00000025017	one_groupDKO_KO	1.07563974836073	DKO_KO2	1.02406970131211	DKO_KO	one_group	3	5	5	3	2	2	2	1
2555	ENSMUSG00000025058	one_groupDKO_KO	0.566835075456857	DKO_KO2	1.02406970131211	DKO_KO	one_group	3	3	3	3	2	2	2	1
2559	ENSMUSG00000025163	one_groupDKO_KO	0.715909419856274	DKO_KO2	1.02406970131211	DKO_KO	one_group	3	3	3	3	2	2	2	1
2564	ENSMUSG00000025383	one_groupDKO_KO	-0.241083850879953	DKO_KO2	1.02406970131211	DKO_KO	one_group	3	3	3	3	2	2	2	1
2568	ENSMUSG00000025432	one_groupDKO_KO	0.252644439346045	DKO_KO2	1.02406970131211	DKO_KO	one_group	3	5	5	3	2	2	2	1
2569	ENSMUSG00000025461	one_groupDKO_KO	0.400444621076067	DKO_KO2	1.02406970131211	DKO_KO	one_group	3	5	5	3	2	2	2	1
2570	ENSMUSG00000025491	one_groupDKO_KO	0.361271979068664	DKO_KO2	1.02406970131211	DKO_KO	one_group	3	5	5	3	2	2	2	1
2571	ENSMUSG00000025511	one_groupDKO_KO	0.499484330819133	DKO_KO2	1.02406970131211	DKO_KO	one_group	3	3	3	3	2	2	2	1
2574	ENSMUSG00000025557	one_groupDKO_KO	0.865975457297963	DKO_KO2	1.02406970131211	DKO_KO	one_group	3	3	3	3	2	2	2	1
2578	ENSMUSG00000025856	one_groupDKO_KO	1.06511606759095	DKO_KO2	1.02406970131211	DKO_KO	one_group	3	5	5	3	2	2	2	1
2585	ENSMUSG00000026166	one_groupDKO_KO	-0.200340975637392	DKO_KO2	1.02406970131211	DKO_KO	one_group	3	5	5	3	2	2	2	1
2587	ENSMUSG00000026308	one_groupDKO_KO	0.849913645428345	DKO_KO2	1.02406970131211	DKO_KO	one_group	3	3	3	3	2	2	2	1
2593	ENSMUSG00000026456	one_groupDKO_KO	-0.185131116182048	DKO_KO2	1.02406970131211	DKO_KO	one_group	3	3	3	3	2	2	2	1
2595	ENSMUSG00000026573	one_groupDKO_KO	0.691058251807278	DKO_KO2	1.02406970131211	DKO_KO	one_group	3	3	3	3	2	2	2	1
2597	ENSMUSG00000026630	one_groupDKO_KO	0.828111425605745	DKO_KO2	1.02406970131211	DKO_KO	one_group	3	5	5	3	2	2	2	1
2599	ENSMUSG00000026700	one_groupDKO_KO	0.610943678446479	DKO_KO2	1.02406970131211	DKO_KO	one_group	3	3	3	3	2	2	2	1
2601	ENSMUSG00000026822	one_groupDKO_KO	-0.250284351610091	DKO_KO2	1.02406970131211	DKO_KO	one_group	3	9	9	5	2	2	2	1
2604	ENSMUSG00000026890	one_groupDKO_KO	0.814601658302461	DKO_KO2	1.02406970131211	DKO_KO	one_group	3	5	5	3	2	2	2	1
2605	ENSMUSG00000026919	one_groupDKO_KO	0.217165054027082	DKO_KO2	1.02406970131211	DKO_KO	one_group	3	3	3	3	2	2	2	1
2607	ENSMUSG00000026981	one_groupDKO_KO	0.598602430923256	DKO_KO2	1.02406970131211	DKO_KO	one_group	3	5	5	3	2	2	2	1
2608	ENSMUSG00000026994	one_groupDKO_KO	0.993007635972873	DKO_KO2	1.02406970131211	DKO_KO	one_group	3	3	3	3	2	2	2	1
2610	ENSMUSG00000027035	one_groupDKO_KO	0.627737945955669	DKO_KO2	1.02406970131211	DKO_KO	one_group	3	5	5	3	2	2	2	1
2614	ENSMUSG00000027200	one_groupDKO_KO	0.772036699146464	DKO_KO2	1.02406970131211	DKO_KO	one_group	3	3	3	3	2	2	2	1
2620	ENSMUSG00000027368	one_groupDKO_KO	0.432791172797046	DKO_KO2	1.02406970131211	DKO_KO	one_group	3	3	3	3	2	2	2	1
2621	ENSMUSG00000027399	one_groupDKO_KO	0.294085965040694	DKO_KO2	1.02406970131211	DKO_KO	one_group	3	3	3	3	2	2	2	1
2622	ENSMUSG00000027435	one_groupDKO_KO	0.265675104296756	DKO_KO2	1.02406970131211	DKO_KO	one_group	3	5	5	3	2	2	2	1
2623	ENSMUSG00000027583	one_groupDKO_KO	0.491709544273403	DKO_KO2	1.02406970131211	DKO_KO	one_group	3	3	3	3	2	2	2	1
2626	ENSMUSG00000027636	one_groupDKO_KO	0.449562729104634	DKO_KO2	1.02406970131211	DKO_KO	one_group	3	3	3	3	2	2	2	1
2633	ENSMUSG00000027995	one_groupDKO_KO	-0.228036506660707	DKO_KO2	1.02406970131211	DKO_KO	one_group	3	3	3	3	2	2	2	1
2637	ENSMUSG00000028064	one_groupDKO_KO	0.483655320953121	DKO_KO2	1.02406970131211	DKO_KO	one_group	3	5	5	3	2	2	2	1
2643	ENSMUSG00000028332	one_groupDKO_KO	0.0201989459221137	DKO_KO2	1.02406970131211	DKO_KO	one_group	3	3	3	3	2	2	2	1
2646	ENSMUSG00000028392	one_groupDKO_KO	0.44157667596792	DKO_KO2	1.02406970131211	DKO_KO	one_group	3	3	3	3	2	2	2	1
2650	ENSMUSG00000028528	one_groupDKO_KO	0.509660103982838	DKO_KO2	1.02406970131211	DKO_KO	one_group	3	5	5	3	2	2	2	1
2660	ENSMUSG00000028874	one_groupDKO_KO	0.558827035575174	DKO_KO2	1.02406970131211	DKO_KO	one_group	3	3	3	3	2	2	2	1
2661	ENSMUSG00000028893	one_groupDKO_KO	0.838046603029311	DKO_KO2	1.02406970131211	DKO_KO	one_group	3	3	3	3	2	2	2	1
2662	ENSMUSG00000028927	one_groupDKO_KO	0.988856943011362	DKO_KO2	1.02406970131211	DKO_KO	one_group	3	5	5	3	2	2	2	1
2664	ENSMUSG00000028967	one_groupDKO_KO	0.96695334016662	DKO_KO2	1.02406970131211	DKO_KO	one_group	3	3	3	3	2	2	2	1
2665	ENSMUSG00000028982	one_groupDKO_KO	0.734147882199848	DKO_KO2	1.02406970131211	DKO_KO	one_group	3	3	3	3	2	2	2	1
2668	ENSMUSG00000029120	one_groupDKO_KO	1.02021564772332	DKO_KO2	1.02406970131211	DKO_KO	one_group	3	3	3	3	2	2	2	1
2670	ENSMUSG00000029168	one_groupDKO_KO	0.321808528430824	DKO_KO2	1.02406970131211	DKO_KO	one_group	3	3	3	3	2	2	2	1
2673	ENSMUSG00000029304	one_groupDKO_KO	0.844068550695665	DKO_KO2	1.02406970131211	DKO_KO	one_group	3	5	5	3	2	2	2	1
2675	ENSMUSG00000029322	one_groupDKO_KO	-0.098736073095934	DKO_KO2	1.02406970131211	DKO_KO	one_group	3	5	5	3	2	2	2	1
2677	ENSMUSG00000029378	one_groupDKO_KO	0.227771303808721	DKO_KO2	1.02406970131211	DKO_KO	one_group	3	3	3	3	2	2	2	1
2680	ENSMUSG00000029408	one_groupDKO_KO	0.206936092944186	DKO_KO2	1.02406970131211	DKO_KO	one_group	3	3	3	3	2	2	2	1
2684	ENSMUSG00000029484	one_groupDKO_KO	1.0507031679376	DKO_KO2	1.02406970131211	DKO_KO	one_group	3	5	5	3	2	2	2	1
2692	ENSMUSG00000029875	one_groupDKO_KO	0.414669898467714	DKO_KO2	1.02406970131211	DKO_KO	one_group	3	3	3	3	2	2	2	1
2693	ENSMUSG00000029919	one_groupDKO_KO	0.985562964985585	DKO_KO2	1.02406970131211	DKO_KO	one_group	3	3	3	3	2	2	2	1
2698	ENSMUSG00000030142	one_groupDKO_KO	-0.105305945954595	DKO_KO2	1.02406970131211	DKO_KO	one_group	3	5	5	3	2	2	2	1
2699	ENSMUSG00000030149	one_groupDKO_KO	0.663777553317134	DKO_KO2	1.02406970131211	DKO_KO	one_group	3	3	3	3	2	2	2	1
2702	ENSMUSG00000030165	one_groupDKO_KO	0.40442528789873	DKO_KO2	1.02406970131211	DKO_KO	one_group	3	5	5	3	2	2	2	1
2703	ENSMUSG00000030167	one_groupDKO_KO	0.893457808758476	DKO_KO2	1.02406970131211	DKO_KO	one_group	3	5	5	3	2	2	2	1
2704	ENSMUSG00000030173	one_groupDKO_KO	0.445980253563147	DKO_KO2	1.02406970131211	DKO_KO	one_group	3	3	3	3	2	2	2	1
2707	ENSMUSG00000030325	one_groupDKO_KO	0.0354403813437214	DKO_KO2	1.02406970131211	DKO_KO	one_group	3	3	3	3	2	2	2	1
2709	ENSMUSG00000030361	one_groupDKO_KO	0.861443829708617	DKO_KO2	1.02406970131211	DKO_KO	one_group	3	3	3	3	2	2	2	1
2712	ENSMUSG00000030499	one_groupDKO_KO	0.983300213556401	DKO_KO2	1.02406970131211	DKO_KO	one_group	3	3	3	3	2	2	2	1
2713	ENSMUSG00000030516	one_groupDKO_KO	0.297956137495692	DKO_KO2	1.02406970131211	DKO_KO	one_group	3	3	3	3	2	2	2	1
2714	ENSMUSG00000030579	one_groupDKO_KO	-0.276870933366659	DKO_KO2	1.02406970131211	DKO_KO	one_group	3	9	9	5	2	2	2	1
2716	ENSMUSG00000030616	one_groupDKO_KO	0.689250132434071	DKO_KO2	1.02406970131211	DKO_KO	one_group	3	3	3	3	2	2	2	1
2722	ENSMUSG00000030747	one_groupDKO_KO	0.567715509386921	DKO_KO2	1.02406970131211	DKO_KO	one_group	3	3	3	3	2	2	2	1
2724	ENSMUSG00000030785	one_groupDKO_KO	-0.259554418475972	DKO_KO2	1.02406970131211	DKO_KO	one_group	3	3	3	3	2	2	2	1
2737	ENSMUSG00000031504	one_groupDKO_KO	0.625580257883562	DKO_KO2	1.02406970131211	DKO_KO	one_group	3	3	3	3	2	2	2	1
2738	ENSMUSG00000031595	one_groupDKO_KO	1.07588387972322	DKO_KO2	1.02406970131211	DKO_KO	one_group	3	5	5	3	2	2	2	1
2740	ENSMUSG00000031779	one_groupDKO_KO	0.00115468984489295	DKO_KO2	1.02406970131211	DKO_KO	one_group	3	3	3	3	2	2	2	1
2743	ENSMUSG00000031849	one_groupDKO_KO	0.814451813530195	DKO_KO2	1.02406970131211	DKO_KO	one_group	3	3	3	3	2	2	2	1
2744	ENSMUSG00000031910	one_groupDKO_KO	0.437976149886081	DKO_KO2	1.02406970131211	DKO_KO	one_group	3	5	5	3	2	2	2	1
2749	ENSMUSG00000032021	one_groupDKO_KO	1.04034318088576	DKO_KO2	1.02406970131211	DKO_KO	one_group	3	3	3	3	2	2	2	1
2758	ENSMUSG00000032252	one_groupDKO_KO	0.186780969170907	DKO_KO2	1.02406970131211	DKO_KO	one_group	3	3	3	3	2	2	2	1
2766	ENSMUSG00000032380	one_groupDKO_KO	0.539785033902248	DKO_KO2	1.02406970131211	DKO_KO	one_group	3	3	3	3	2	2	2	1
2768	ENSMUSG00000032446	one_groupDKO_KO	0.504257076860247	DKO_KO2	1.02406970131211	DKO_KO	one_group	3	3	3	3	2	2	2	1
2770	ENSMUSG00000032496	one_groupDKO_KO	-0.0605911407594762	DKO_KO2	1.02406970131211	DKO_KO	one_group	3	5	5	3	2	2	2	1
2774	ENSMUSG00000032589	one_groupDKO_KO	0.199221776795668	DKO_KO2	1.02406970131211	DKO_KO	one_group	3	3	3	3	2	2	2	1
2776	ENSMUSG00000032715	one_groupDKO_KO	0.141711147872424	DKO_KO2	1.02406970131211	DKO_KO	one_group	3	5	5	3	2	2	2	1
2779	ENSMUSG00000032875	one_groupDKO_KO	0.0206537638884724	DKO_KO2	1.02406970131211	DKO_KO	one_group	3	3	3	3	2	2	2	1
2784	ENSMUSG00000033066	one_groupDKO_KO	0.940758228267627	DKO_KO2	1.02406970131211	DKO_KO	one_group	3	3	3	3	2	2	2	1
2788	ENSMUSG00000033542	one_groupDKO_KO	0.690034120502302	DKO_KO2	1.02406970131211	DKO_KO	one_group	3	3	3	3	2	2	2	1
2794	ENSMUSG00000034055	one_groupDKO_KO	0.520035138178498	DKO_KO2	1.02406970131211	DKO_KO	one_group	3	5	5	3	2	2	2	1
2796	ENSMUSG00000034164	one_groupDKO_KO	0.523746904265388	DKO_KO2	1.02406970131211	DKO_KO	one_group	3	3	3	3	2	2	2	1
2802	ENSMUSG00000034586	one_groupDKO_KO	0.0801688927276796	DKO_KO2	1.02406970131211	DKO_KO	one_group	3	5	5	3	2	2	2	1
2804	ENSMUSG00000034612	one_groupDKO_KO	0.949197175747591	DKO_KO2	1.02406970131211	DKO_KO	one_group	3	5	5	3	2	2	2	1
2806	ENSMUSG00000034675	one_groupDKO_KO	0.061859292828224	DKO_KO2	1.02406970131211	DKO_KO	one_group	3	5	5	3	2	2	2	1
2808	ENSMUSG00000034855	one_groupDKO_KO	0.760897629994246	DKO_KO2	1.02406970131211	DKO_KO	one_group	3	5	5	3	2	2	2	1
2820	ENSMUSG00000035456	one_groupDKO_KO	0.987435342809221	DKO_KO2	1.02406970131211	DKO_KO	one_group	3	3	3	3	2	2	2	1
2821	ENSMUSG00000035493	one_groupDKO_KO	0.298481236305656	DKO_KO2	1.02406970131211	DKO_KO	one_group	3	5	5	3	2	2	2	1
2828	ENSMUSG00000036106	one_groupDKO_KO	0.745205117748399	DKO_KO2	1.02406970131211	DKO_KO	one_group	3	3	3	3	2	2	2	1
2832	ENSMUSG00000036381	one_groupDKO_KO	0.414429014801934	DKO_KO2	1.02406970131211	DKO_KO	one_group	3	5	5	3	2	2	2	1
2834	ENSMUSG00000036661	one_groupDKO_KO	0.955828404512433	DKO_KO2	1.02406970131211	DKO_KO	one_group	3	5	5	3	2	2	2	1
2836	ENSMUSG00000036826	one_groupDKO_KO	0.303512381935512	DKO_KO2	1.02406970131211	DKO_KO	one_group	3	3	3	3	2	2	2	1
2837	ENSMUSG00000036834	one_groupDKO_KO	0.651455676993807	DKO_KO2	1.02406970131211	DKO_KO	one_group	3	3	3	3	2	2	2	1
2840	ENSMUSG00000036938	one_groupDKO_KO	0.545101809808177	DKO_KO2	1.02406970131211	DKO_KO	one_group	3	3	3	3	2	2	2	1
2846	ENSMUSG00000037169	one_groupDKO_KO	0.935446113810486	DKO_KO2	1.02406970131211	DKO_KO	one_group	3	3	3	3	2	2	2	1
2847	ENSMUSG00000037202	one_groupDKO_KO	0.913926926427498	DKO_KO2	1.02406970131211	DKO_KO	one_group	3	5	5	3	2	2	2	1
2859	ENSMUSG00000038304	one_groupDKO_KO	0.759379087264214	DKO_KO2	1.02406970131211	DKO_KO	one_group	3	3	3	3	2	2	2	1
2863	ENSMUSG00000038539	one_groupDKO_KO	-0.158242138797304	DKO_KO2	1.02406970131211	DKO_KO	one_group	3	3	3	3	2	2	2	1
2866	ENSMUSG00000038623	one_groupDKO_KO	0.736118137236283	DKO_KO2	1.02406970131211	DKO_KO	one_group	3	3	3	3	2	2	2	1
2868	ENSMUSG00000038742	one_groupDKO_KO	-0.41284599413501	DKO_KO2	1.02406970131211	DKO_KO	one_group	3	3	3	3	2	2	2	1
2870	ENSMUSG00000038843	one_groupDKO_KO	0.752814979295175	DKO_KO2	1.02406970131211	DKO_KO	one_group	3	5	5	3	2	2	2	1
2871	ENSMUSG00000038872	one_groupDKO_KO	0.691431823611511	DKO_KO2	1.02406970131211	DKO_KO	one_group	3	5	5	3	2	2	2	1
2872	ENSMUSG00000038884	one_groupDKO_KO	0.951458392235908	DKO_KO2	1.02406970131211	DKO_KO	one_group	3	5	5	3	2	2	2	1
2875	ENSMUSG00000039057	one_groupDKO_KO	0.557307538343755	DKO_KO2	1.02406970131211	DKO_KO	one_group	3	5	5	3	2	2	2	1
2876	ENSMUSG00000039058	one_groupDKO_KO	1.10961797851078	DKO_KO2	1.02406970131211	DKO_KO	one_group	3	3	3	3	2	2	2	1
2880	ENSMUSG00000039153	one_groupDKO_KO	0.988156602268466	DKO_KO2	1.02406970131211	DKO_KO	one_group	3	5	5	3	2	2	2	1
2881	ENSMUSG00000039208	one_groupDKO_KO	-0.106304357843526	DKO_KO2	1.02406970131211	DKO_KO	one_group	3	5	5	3	2	2	2	1
2882	ENSMUSG00000039315	one_groupDKO_KO	0.396603288725098	DKO_KO2	1.02406970131211	DKO_KO	one_group	3	3	3	3	2	2	2	1
2883	ENSMUSG00000039395	one_groupDKO_KO	-0.00203129796259276	DKO_KO2	1.02406970131211	DKO_KO	one_group	3	3	3	3	2	2	2	1
2890	ENSMUSG00000039982	one_groupDKO_KO	0.791693818816058	DKO_KO2	1.02406970131211	DKO_KO	one_group	3	3	3	3	2	2	2	1
2895	ENSMUSG00000040229	one_groupDKO_KO	0.331295626199965	DKO_KO2	1.02406970131211	DKO_KO	one_group	3	3	3	3	2	2	2	1
2898	ENSMUSG00000040284	one_groupDKO_KO	0.155152009123205	DKO_KO2	1.02406970131211	DKO_KO	one_group	3	3	3	3	2	2	2	1
2903	ENSMUSG00000040584	one_groupDKO_KO	0.837229249870228	DKO_KO2	1.02406970131211	DKO_KO	one_group	3	3	3	3	2	2	2	1
2904	ENSMUSG00000040592	one_groupDKO_KO	0.689837571860601	DKO_KO2	1.02406970131211	DKO_KO	one_group	3	3	3	3	2	2	2	1
2910	ENSMUSG00000040747	one_groupDKO_KO	0.0965550361790641	DKO_KO2	1.02406970131211	DKO_KO	one_group	3	5	5	3	2	2	2	1
2911	ENSMUSG00000040751	one_groupDKO_KO	0.583975292605375	DKO_KO2	1.02406970131211	DKO_KO	one_group	3	5	5	3	2	2	2	1
2914	ENSMUSG00000040907	one_groupDKO_KO	0.410384636633698	DKO_KO2	1.02406970131211	DKO_KO	one_group	3	5	5	3	2	2	2	1
2915	ENSMUSG00000040938	one_groupDKO_KO	0.425585448026545	DKO_KO2	1.02406970131211	DKO_KO	one_group	3	3	3	3	2	2	2	1
2916	ENSMUSG00000040957	one_groupDKO_KO	0.0547243953980095	DKO_KO2	1.02406970131211	DKO_KO	one_group	3	3	3	3	2	2	2	1
2920	ENSMUSG00000041324	one_groupDKO_KO	-0.54429887197335	DKO_KO2	1.02406970131211	DKO_KO	one_group	3	9	9	5	2	2	2	1
2924	ENSMUSG00000041556	one_groupDKO_KO	0.663104264690307	DKO_KO2	1.02406970131211	DKO_KO	one_group	3	3	3	3	2	2	2	1
2927	ENSMUSG00000041750	one_groupDKO_KO	0.49585668113835	DKO_KO2	1.02406970131211	DKO_KO	one_group	3	5	5	3	2	2	2	1
2928	ENSMUSG00000041762	one_groupDKO_KO	0.90423238989555	DKO_KO2	1.02406970131211	DKO_KO	one_group	3	5	5	3	2	2	2	1
2930	ENSMUSG00000041827	one_groupDKO_KO	0.57458407663249	DKO_KO2	1.02406970131211	DKO_KO	one_group	3	5	5	3	2	2	2	1
2939	ENSMUSG00000042182	one_groupDKO_KO	0.294410741790189	DKO_KO2	1.02406970131211	DKO_KO	one_group	3	3	3	3	2	2	2	1
2940	ENSMUSG00000042228	one_groupDKO_KO	0.614417420092498	DKO_KO2	1.02406970131211	DKO_KO	one_group	3	3	3	3	2	2	2	1
2941	ENSMUSG00000042284	one_groupDKO_KO	0.959284528042249	DKO_KO2	1.02406970131211	DKO_KO	one_group	3	3	3	3	2	2	2	1
2946	ENSMUSG00000042671	one_groupDKO_KO	0.849695437718997	DKO_KO2	1.02406970131211	DKO_KO	one_group	3	5	5	3	2	2	2	1
2947	ENSMUSG00000042759	one_groupDKO_KO	0.356099097841872	DKO_KO2	1.02406970131211	DKO_KO	one_group	3	3	3	3	2	2	2	1
2949	ENSMUSG00000042842	one_groupDKO_KO	0.389540855709541	DKO_KO2	1.02406970131211	DKO_KO	one_group	3	3	3	3	2	2	2	1
2952	ENSMUSG00000043099	one_groupDKO_KO	0.721000092472139	DKO_KO2	1.02406970131211	DKO_KO	one_group	3	3	3	3	2	2	2	1
2953	ENSMUSG00000043251	one_groupDKO_KO	0.525015522358654	DKO_KO2	1.02406970131211	DKO_KO	one_group	3	3	3	3	2	2	2	1
2962	ENSMUSG00000043807	one_groupDKO_KO	0.64675020530924	DKO_KO2	1.02406970131211	DKO_KO	one_group	3	3	3	3	2	2	2	1
2968	ENSMUSG00000044258	one_groupDKO_KO	0.499941686215073	DKO_KO2	1.02406970131211	DKO_KO	one_group	3	5	5	3	2	2	2	1
2972	ENSMUSG00000044345	one_groupDKO_KO	0.692476136453108	DKO_KO2	1.02406970131211	DKO_KO	one_group	3	5	5	3	2	2	2	1
2976	ENSMUSG00000044629	one_groupDKO_KO	0.41383989805364	DKO_KO2	1.02406970131211	DKO_KO	one_group	3	3	3	3	2	2	2	1
2978	ENSMUSG00000044813	one_groupDKO_KO	0.842314426148076	DKO_KO2	1.02406970131211	DKO_KO	one_group	3	5	5	3	2	2	2	1
2979	ENSMUSG00000044927	one_groupDKO_KO	0.732426967982994	DKO_KO2	1.02406970131211	DKO_KO	one_group	3	3	3	3	2	2	2	1
2984	ENSMUSG00000045287	one_groupDKO_KO	1.06365347390835	DKO_KO2	1.02406970131211	DKO_KO	one_group	3	5	5	3	2	2	2	1
2985	ENSMUSG00000045312	one_groupDKO_KO	0.626254780060748	DKO_KO2	1.02406970131211	DKO_KO	one_group	3	3	3	3	2	2	2	1
2987	ENSMUSG00000045349	one_groupDKO_KO	0.474585736466363	DKO_KO2	1.02406970131211	DKO_KO	one_group	3	5	5	3	2	2	2	1
2995	ENSMUSG00000045827	one_groupDKO_KO	0.696720612383779	DKO_KO2	1.02406970131211	DKO_KO	one_group	3	3	3	3	2	2	2	1
2996	ENSMUSG00000045991	one_groupDKO_KO	0.325543525716376	DKO_KO2	1.02406970131211	DKO_KO	one_group	3	3	3	3	2	2	2	1
2997	ENSMUSG00000046027	one_groupDKO_KO	0.830192938501682	DKO_KO2	1.02406970131211	DKO_KO	one_group	3	5	5	3	2	2	2	1
2998	ENSMUSG00000046207	one_groupDKO_KO	0.790806940805452	DKO_KO2	1.02406970131211	DKO_KO	one_group	3	5	5	3	2	2	2	1
3000	ENSMUSG00000046402	one_groupDKO_KO	-0.158856013653932	DKO_KO2	1.02406970131211	DKO_KO	one_group	3	9	9	5	2	2	2	1
3001	ENSMUSG00000046668	one_groupDKO_KO	0.842355252125763	DKO_KO2	1.02406970131211	DKO_KO	one_group	3	5	5	3	2	2	2	1
3007	ENSMUSG00000047205	one_groupDKO_KO	0.230757448784034	DKO_KO2	1.02406970131211	DKO_KO	one_group	3	3	3	3	2	2	2	1
3008	ENSMUSG00000047428	one_groupDKO_KO	0.560591566685197	DKO_KO2	1.02406970131211	DKO_KO	one_group	3	3	3	3	2	2	2	1
3010	ENSMUSG00000047507	one_groupDKO_KO	0.968263394418424	DKO_KO2	1.02406970131211	DKO_KO	one_group	3	3	3	3	2	2	2	1
3011	ENSMUSG00000047880	one_groupDKO_KO	1.04524133020651	DKO_KO2	1.02406970131211	DKO_KO	one_group	3	5	5	3	2	2	2	1
3015	ENSMUSG00000048218	one_groupDKO_KO	0.623621808784169	DKO_KO2	1.02406970131211	DKO_KO	one_group	3	5	5	3	2	2	2	1
3019	ENSMUSG00000048534	one_groupDKO_KO	0.877866495724176	DKO_KO2	1.02406970131211	DKO_KO	one_group	3	3	3	3	2	2	2	1
3020	ENSMUSG00000048752	one_groupDKO_KO	1.05677962596558	DKO_KO2	1.02406970131211	DKO_KO	one_group	3	3	3	3	2	2	2	1
3024	ENSMUSG00000049103	one_groupDKO_KO	0.467394849058213	DKO_KO2	1.02406970131211	DKO_KO	one_group	3	5	5	3	2	2	2	1
3027	ENSMUSG00000049281	one_groupDKO_KO	0.684673550787963	DKO_KO2	1.02406970131211	DKO_KO	one_group	3	5	5	3	2	2	2	1
3028	ENSMUSG00000049410	one_groupDKO_KO	0.975312506903951	DKO_KO2	1.02406970131211	DKO_KO	one_group	3	3	3	3	2	2	2	1
3032	ENSMUSG00000049719	one_groupDKO_KO	0.956658794540309	DKO_KO2	1.02406970131211	DKO_KO	one_group	3	5	5	3	2	2	2	1
3039	ENSMUSG00000050108	one_groupDKO_KO	0.998510334764737	DKO_KO2	1.02406970131211	DKO_KO	one_group	3	5	5	3	2	2	2	1
3040	ENSMUSG00000050138	one_groupDKO_KO	0.913371922228465	DKO_KO2	1.02406970131211	DKO_KO	one_group	3	3	3	3	2	2	2	1
3042	ENSMUSG00000050335	one_groupDKO_KO	0.845966156800296	DKO_KO2	1.02406970131211	DKO_KO	one_group	3	5	5	3	2	2	2	1
3047	ENSMUSG00000050777	one_groupDKO_KO	0.979907579431874	DKO_KO2	1.02406970131211	DKO_KO	one_group	3	5	5	3	2	2	2	1
3048	ENSMUSG00000050910	one_groupDKO_KO	-0.245799475027918	DKO_KO2	1.02406970131211	DKO_KO	one_group	3	5	5	3	2	2	2	1
3050	ENSMUSG00000051212	one_groupDKO_KO	0.659136277527755	DKO_KO2	1.02406970131211	DKO_KO	one_group	3	5	5	3	2	2	2	1
3051	ENSMUSG00000051359	one_groupDKO_KO	0.919845143149924	DKO_KO2	1.02406970131211	DKO_KO	one_group	3	5	5	3	2	2	2	1
3052	ENSMUSG00000051367	one_groupDKO_KO	0.66933263134383	DKO_KO2	1.02406970131211	DKO_KO	one_group	3	5	5	3	2	2	2	1
3057	ENSMUSG00000052384	one_groupDKO_KO	0.608439501247425	DKO_KO2	1.02406970131211	DKO_KO	one_group	3	3	3	3	2	2	2	1
3059	ENSMUSG00000052609	one_groupDKO_KO	0.803644846231075	DKO_KO2	1.02406970131211	DKO_KO	one_group	3	5	5	3	2	2	2	1
3062	ENSMUSG00000052736	one_groupDKO_KO	0.759817263973003	DKO_KO2	1.02406970131211	DKO_KO	one_group	3	5	5	3	2	2	2	1
3065	ENSMUSG00000053044	one_groupDKO_KO	0.353633851326077	DKO_KO2	1.02406970131211	DKO_KO	one_group	3	5	5	3	2	2	2	1
3066	ENSMUSG00000053063	one_groupDKO_KO	-0.257687657074842	DKO_KO2	1.02406970131211	DKO_KO	one_group	3	5	5	3	2	2	2	1
3067	ENSMUSG00000053310	one_groupDKO_KO	0.643912116691468	DKO_KO2	1.02406970131211	DKO_KO	one_group	3	3	3	3	2	2	2	1
3073	ENSMUSG00000053977	one_groupDKO_KO	0.662414104556954	DKO_KO2	1.02406970131211	DKO_KO	one_group	3	5	5	3	2	2	2	1
3078	ENSMUSG00000054894	one_groupDKO_KO	0.754462852056001	DKO_KO2	1.02406970131211	DKO_KO	one_group	3	5	5	3	2	2	2	1
3081	ENSMUSG00000055013	one_groupDKO_KO	1.0950483968683	DKO_KO2	1.02406970131211	DKO_KO	one_group	3	5	5	3	2	2	2	1
3085	ENSMUSG00000055413	one_groupDKO_KO	0.305171831212141	DKO_KO2	1.02406970131211	DKO_KO	one_group	3	3	3	3	2	2	2	1
3093	ENSMUSG00000056290	one_groupDKO_KO	0.856125992553915	DKO_KO2	1.02406970131211	DKO_KO	one_group	3	3	3	3	2	2	2	1
3096	ENSMUSG00000056501	one_groupDKO_KO	0.575838155272441	DKO_KO2	1.02406970131211	DKO_KO	one_group	3	5	5	3	2	2	2	1
3098	ENSMUSG00000056888	one_groupDKO_KO	0.781438655097102	DKO_KO2	1.02406970131211	DKO_KO	one_group	3	3	3	3	2	2	2	1
3101	ENSMUSG00000057132	one_groupDKO_KO	0.861421559998981	DKO_KO2	1.02406970131211	DKO_KO	one_group	3	3	3	3	2	2	2	1
3109	ENSMUSG00000058715	one_groupDKO_KO	0.46575989613687	DKO_KO2	1.02406970131211	DKO_KO	one_group	3	3	3	3	2	2	2	1
3113	ENSMUSG00000059256	one_groupDKO_KO	0.124404541485975	DKO_KO2	1.02406970131211	DKO_KO	one_group	3	3	3	3	2	2	2	1
3116	ENSMUSG00000060131	one_groupDKO_KO	0.553825740664045	DKO_KO2	1.02406970131211	DKO_KO	one_group	3	3	3	3	2	2	2	1
3117	ENSMUSG00000060470	one_groupDKO_KO	0.484151767969546	DKO_KO2	1.02406970131211	DKO_KO	one_group	3	5	5	3	2	2	2	1
3119	ENSMUSG00000060568	one_groupDKO_KO	0.613638760325842	DKO_KO2	1.02406970131211	DKO_KO	one_group	3	5	5	3	2	2	2	1
3123	ENSMUSG00000061577	one_groupDKO_KO	0.568410788902814	DKO_KO2	1.02406970131211	DKO_KO	one_group	3	5	5	3	2	2	2	1
3125	ENSMUSG00000062082	one_groupDKO_KO	0.881301297824893	DKO_KO2	1.02406970131211	DKO_KO	one_group	3	5	5	3	2	2	2	1
3128	ENSMUSG00000062593	one_groupDKO_KO	0.833212158613353	DKO_KO2	1.02406970131211	DKO_KO	one_group	3	5	5	3	2	2	2	1
3134	ENSMUSG00000063605	one_groupDKO_KO	0.540098865496603	DKO_KO2	1.02406970131211	DKO_KO	one_group	3	5	5	3	2	2	2	1
3137	ENSMUSG00000063873	one_groupDKO_KO	0.903786713865829	DKO_KO2	1.02406970131211	DKO_KO	one_group	3	3	3	3	2	2	2	1
3143	ENSMUSG00000066235	one_groupDKO_KO	0.0172720130727434	DKO_KO2	1.02406970131211	DKO_KO	one_group	3	3	3	3	2	2	2	1
3144	ENSMUSG00000066278	one_groupDKO_KO	0.503541025418715	DKO_KO2	1.02406970131211	DKO_KO	one_group	3	3	3	3	2	2	2	1
3148	ENSMUSG00000067149	one_groupDKO_KO	0.287632940099528	DKO_KO2	1.02406970131211	DKO_KO	one_group	3	5	5	3	2	2	2	1
3156	ENSMUSG00000069306	one_groupDKO_KO	0.0198191271781972	DKO_KO2	1.02406970131211	DKO_KO	one_group	3	9	9	5	2	2	2	1
3157	ENSMUSG00000070327	one_groupDKO_KO	0.548256884529148	DKO_KO2	1.02406970131211	DKO_KO	one_group	3	3	3	3	2	2	2	1
3164	ENSMUSG00000071341	one_groupDKO_KO	0.790467045639761	DKO_KO2	1.02406970131211	DKO_KO	one_group	3	3	3	3	2	2	2	1
3170	ENSMUSG00000073394	one_groupDKO_KO	0.990424310496933	DKO_KO2	1.02406970131211	DKO_KO	one_group	3	5	5	3	2	2	2	1
3171	ENSMUSG00000073409	one_groupDKO_KO	0.245408166925807	DKO_KO2	1.02406970131211	DKO_KO	one_group	3	3	3	3	2	2	2	1
3179	ENSMUSG00000074063	one_groupDKO_KO	0.27554761689752	DKO_KO2	1.02406970131211	DKO_KO	one_group	3	5	5	3	2	2	2	1
3182	ENSMUSG00000074252	one_groupDKO_KO	0.919367910121576	DKO_KO2	1.02406970131211	DKO_KO	one_group	3	3	3	3	2	2	2	1
3187	ENSMUSG00000074570	one_groupDKO_KO	0.753934930491641	DKO_KO2	1.02406970131211	DKO_KO	one_group	3	5	5	3	2	2	2	1
3189	ENSMUSG00000074695	one_groupDKO_KO	0.837687298485942	DKO_KO2	1.02406970131211	DKO_KO	one_group	3	5	5	3	2	2	2	1
3191	ENSMUSG00000074874	one_groupDKO_KO	0.601028873843457	DKO_KO2	1.02406970131211	DKO_KO	one_group	3	5	5	3	2	2	2	1
3192	ENSMUSG00000074896	one_groupDKO_KO	0.19408664689101	DKO_KO2	1.02406970131211	DKO_KO	one_group	3	3	3	3	2	2	2	1
3198	ENSMUSG00000076609	one_groupDKO_KO	0.109896631160974	DKO_KO2	1.02406970131211	DKO_KO	one_group	3	5	5	3	2	2	2	1
3199	ENSMUSG00000076614	one_groupDKO_KO	0.0924596359776124	DKO_KO2	1.02406970131211	DKO_KO	one_group	3	3	3	3	2	2	2	1
3200	ENSMUSG00000076745	one_groupDKO_KO	0.699101568445981	DKO_KO2	1.02406970131211	DKO_KO	one_group	3	5	5	3	2	2	2	1
3201	ENSMUSG00000076746	one_groupDKO_KO	0.173186632498711	DKO_KO2	1.02406970131211	DKO_KO	one_group	3	3	3	3	2	2	2	1
3202	ENSMUSG00000076749	one_groupDKO_KO	0.674586512572704	DKO_KO2	1.02406970131211	DKO_KO	one_group	3	5	5	3	2	2	2	1
3203	ENSMUSG00000076750	one_groupDKO_KO	0.985652035482065	DKO_KO2	1.02406970131211	DKO_KO	one_group	3	5	5	3	2	2	2	1
3204	ENSMUSG00000076752	one_groupDKO_KO	0.71664192928464	DKO_KO2	1.02406970131211	DKO_KO	one_group	3	3	3	3	2	2	2	1
3205	ENSMUSG00000076754	one_groupDKO_KO	0.692353439833234	DKO_KO2	1.02406970131211	DKO_KO	one_group	3	3	3	3	2	2	2	1
3206	ENSMUSG00000076755	one_groupDKO_KO	0.890539607570854	DKO_KO2	1.02406970131211	DKO_KO	one_group	3	5	5	3	2	2	2	1
3207	ENSMUSG00000076757	one_groupDKO_KO	0.856325050349864	DKO_KO2	1.02406970131211	DKO_KO	one_group	3	3	3	3	2	2	2	1
3208	ENSMUSG00000076848	one_groupDKO_KO	0.951049085929749	DKO_KO2	1.02406970131211	DKO_KO	one_group	3	3	3	3	2	2	2	1
3209	ENSMUSG00000076864	one_groupDKO_KO	0.60828019324127	DKO_KO2	1.02406970131211	DKO_KO	one_group	3	3	3	3	2	2	2	1
3210	ENSMUSG00000076866	one_groupDKO_KO	0.730807445859196	DKO_KO2	1.02406970131211	DKO_KO	one_group	3	3	3	3	2	2	2	1
3211	ENSMUSG00000076867	one_groupDKO_KO	0.532066112847391	DKO_KO2	1.02406970131211	DKO_KO	one_group	3	3	3	3	2	2	2	1
3212	ENSMUSG00000076873	one_groupDKO_KO	0.450428069224663	DKO_KO2	1.02406970131211	DKO_KO	one_group	3	3	3	3	2	2	2	1
3214	ENSMUSG00000078532	one_groupDKO_KO	0.544349131397519	DKO_KO2	1.02406970131211	DKO_KO	one_group	3	5	5	3	2	2	2	1
3217	ENSMUSG00000078670	one_groupDKO_KO	0.583506361319255	DKO_KO2	1.02406970131211	DKO_KO	one_group	3	3	3	3	2	2	2	1
3224	ENSMUSG00000079186	one_groupDKO_KO	0.329341244693411	DKO_KO2	1.02406970131211	DKO_KO	one_group	3	3	3	3	2	2	2	1
3225	ENSMUSG00000079298	one_groupDKO_KO	1.00841369565739	DKO_KO2	1.02406970131211	DKO_KO	one_group	3	5	5	3	2	2	2	1
3227	ENSMUSG00000079484	one_groupDKO_KO	0.117520473375449	DKO_KO2	1.02406970131211	DKO_KO	one_group	3	3	3	3	2	2	2	1
3246	ENSMUSG00000084807	one_groupDKO_KO	0.829414063460153	DKO_KO2	1.02406970131211	DKO_KO	one_group	3	5	5	3	2	2	2	1
3250	ENSMUSG00000084950	one_groupDKO_KO	0.903882020338508	DKO_KO2	1.02406970131211	DKO_KO	one_group	3	5	5	3	2	2	2	1
3252	ENSMUSG00000085287	one_groupDKO_KO	0.84598321124294	DKO_KO2	1.02406970131211	DKO_KO	one_group	3	3	3	3	2	2	2	1
3266	ENSMUSG00000089809	one_groupDKO_KO	0.904634527512246	DKO_KO2	1.02406970131211	DKO_KO	one_group	3	3	3	3	2	2	2	1
3268	ENSMUSG00000090164	one_groupDKO_KO	0.529711618098957	DKO_KO2	1.02406970131211	DKO_KO	one_group	3	3	3	3	2	2	2	1
3271	ENSMUSG00000090264	one_groupDKO_KO	0.0536427654139684	DKO_KO2	1.02406970131211	DKO_KO	one_group	3	5	5	3	2	2	2	1
3275	ENSMUSG00000091679	one_groupDKO_KO	0.688976846265763	DKO_KO2	1.02406970131211	DKO_KO	one_group	3	5	5	3	2	2	2	1
3276	ENSMUSG00000091682	one_groupDKO_KO	0.58523182644462	DKO_KO2	1.02406970131211	DKO_KO	one_group	3	5	5	3	2	2	2	1
3278	ENSMUSG00000092009	one_groupDKO_KO	0.987315421617474	DKO_KO2	1.02406970131211	DKO_KO	one_group	3	3	3	3	2	2	2	1
3280	ENSMUSG00000092060	one_groupDKO_KO	0.692240872395468	DKO_KO2	1.02406970131211	DKO_KO	one_group	3	5	5	3	2	2	2	1
3288	ENSMUSG00000094335	one_groupDKO_KO	0.7534303678517	DKO_KO2	1.02406970131211	DKO_KO	one_group	3	5	5	3	2	2	2	1
3289	ENSMUSG00000094420	one_groupDKO_KO	-0.121476840580671	DKO_KO2	1.02406970131211	DKO_KO	one_group	3	5	5	3	2	2	2	1
3290	ENSMUSG00000094562	one_groupDKO_KO	0.703684691928961	DKO_KO2	1.02406970131211	DKO_KO	one_group	3	3	3	3	2	2	2	1
3294	ENSMUSG00000095079	one_groupDKO_KO	0.608611217258457	DKO_KO2	1.02406970131211	DKO_KO	one_group	3	3	3	3	2	2	2	1
3296	ENSMUSG00000095174	one_groupDKO_KO	0.95656963013986	DKO_KO2	1.02406970131211	DKO_KO	one_group	3	3	3	3	2	2	2	1
3302	ENSMUSG00000096653	one_groupDKO_KO	0.668807145398245	DKO_KO2	1.02406970131211	DKO_KO	one_group	3	5	5	3	2	2	2	1
3306	ENSMUSG00000096986	one_groupDKO_KO	0.84497630875039	DKO_KO2	1.02406970131211	DKO_KO	one_group	3	3	3	3	2	2	2	1
3310	ENSMUSG00000097357	one_groupDKO_KO	0.373539427017376	DKO_KO2	1.02406970131211	DKO_KO	one_group	3	3	3	3	2	2	2	1
3312	ENSMUSG00000097440	one_groupDKO_KO	-0.0657392453205354	DKO_KO2	1.02406970131211	DKO_KO	one_group	3	5	5	3	2	2	2	1
3322	ENSMUSG00000099041	one_groupDKO_KO	-0.162480335872887	DKO_KO2	1.02406970131211	DKO_KO	one_group	3	3	3	3	2	2	2	1
3324	ENSMUSG00000100150	one_groupDKO_KO	0.609712799175105	DKO_KO2	1.02406970131211	DKO_KO	one_group	3	5	5	3	2	2	2	1
3325	ENSMUSG00000100182	one_groupDKO_KO	1.03030838719198	DKO_KO2	1.02406970131211	DKO_KO	one_group	3	3	3	3	2	2	2	1
3328	ENSMUSG00000102298	one_groupDKO_KO	0.964541611693718	DKO_KO2	1.02406970131211	DKO_KO	one_group	3	3	3	3	2	2	2	1
3329	ENSMUSG00000102418	one_groupDKO_KO	0.999378987051457	DKO_KO2	1.02406970131211	DKO_KO	one_group	3	3	3	3	2	2	2	1
3330	ENSMUSG00000102564	one_groupDKO_KO	0.822579131987161	DKO_KO2	1.02406970131211	DKO_KO	one_group	3	3	3	3	2	2	2	1
3332	ENSMUSG00000104291	one_groupDKO_KO	0.455299897622364	DKO_KO2	1.02406970131211	DKO_KO	one_group	3	5	5	3	2	2	2	1
3334	ENSMUSG00000104876	one_groupDKO_KO	0.721856787294156	DKO_KO2	1.02406970131211	DKO_KO	one_group	3	3	3	3	2	2	2	1
3336	ENSMUSG00000104915	one_groupDKO_KO	0.892403155181913	DKO_KO2	1.02406970131211	DKO_KO	one_group	3	3	3	3	2	2	2	1
3337	ENSMUSG00000105096	one_groupDKO_KO	0.725963190750465	DKO_KO2	1.02406970131211	DKO_KO	one_group	3	3	3	3	2	2	2	1
3339	ENSMUSG00000105953	one_groupDKO_KO	0.892403155181913	DKO_KO2	1.02406970131211	DKO_KO	one_group	3	3	3	3	2	2	2	1
3342	ENSMUSG00000106634	one_groupDKO_KO	0.706744996302103	DKO_KO2	1.02406970131211	DKO_KO	one_group	3	3	3	3	2	2	2	1
3345	ENSMUSG00000108049	one_groupDKO_KO	0.90810928352826	DKO_KO2	1.02406970131211	DKO_KO	one_group	3	3	3	3	2	2	2	1
3349	ENSMUSG00000108825	one_groupDKO_KO	0.606319333543881	DKO_KO2	1.02406970131211	DKO_KO	one_group	3	5	5	3	2	2	2	1
3361	ENSMUSG00000110815	one_groupDKO_KO	0.480841393928908	DKO_KO2	1.02406970131211	DKO_KO	one_group	3	5	5	3	2	2	2	1
3364	ENSMUSG00000111792	one_groupDKO_KO	0.870201570011672	DKO_KO2	1.02406970131211	DKO_KO	one_group	3	5	5	3	2	2	2	1
3366	ENSMUSG00000112023	one_groupDKO_KO	0.676748628700949	DKO_KO2	1.02406970131211	DKO_KO	one_group	3	5	5	3	2	2	2	1
3372	ENSMUSG00000113669	one_groupDKO_KO	0.270436544743282	DKO_KO2	1.02406970131211	DKO_KO	one_group	3	3	3	3	2	2	2	1
3373	ENSMUSG00000113960	one_groupDKO_KO	0.0335841644652147	DKO_KO2	1.02406970131211	DKO_KO	one_group	3	5	5	3	2	2	2	1
3376	ENSMUSG00000115835	one_groupDKO_KO	0.660032770226842	DKO_KO2	1.02406970131211	DKO_KO	one_group	3	5	5	3	2	2	2	1
3382	ENSMUSG00000117613	one_groupDKO_KO	0.764021982077366	DKO_KO2	1.02406970131211	DKO_KO	one_group	3	3	3	3	2	2	2	1
3386	ENSMUSG00000120319	one_groupDKO_KO	0.535585847532425	DKO_KO2	1.02406970131211	DKO_KO	one_group	3	5	5	3	2	2	2	1
3387	ENSMUSG00000120574	one_groupDKO_KO	0.156517618668093	DKO_KO2	1.02406970131211	DKO_KO	one_group	3	3	3	3	2	2	2	1
3390	ENSMUSG00000120808	one_groupDKO_KO	0.564692029207603	DKO_KO2	1.02406970131211	DKO_KO	one_group	3	5	5	3	2	2	2	1
3395	ENSMUSG00000121244	one_groupDKO_KO	0.97568178430846	DKO_KO2	1.02406970131211	DKO_KO	one_group	3	3	3	3	2	2	2	1
3401	ENSMUSG00000124273	one_groupDKO_KO	-0.409460543171306	DKO_KO2	1.02406970131211	DKO_KO	one_group	3	3	3	3	2	2	2	1
3406	ENSMUSG00000126051	one_groupDKO_KO	0.537735778355104	DKO_KO2	1.02406970131211	DKO_KO	one_group	3	3	3	3	2	2	2	1
3408	ENSMUSG00000127251	one_groupDKO_KO	0.2152968817219	DKO_KO2	1.02406970131211	DKO_KO	one_group	3	3	3	3	2	2	2	1
3409	ENSMUSG00000127740	one_groupDKO_KO	0.870890609354502	DKO_KO2	1.02406970131211	DKO_KO	one_group	3	3	3	3	2	2	2	1
3410	ENSMUSG00000128093	one_groupDKO_KO	0.828468268878162	DKO_KO2	1.02406970131211	DKO_KO	one_group	3	5	5	3	2	2	2	1
3416	ENSMUSG00000131361	one_groupDKO_KO	0.542125408412734	DKO_KO2	1.02406970131211	DKO_KO	one_group	3	3	3	3	2	2	2	1
3427	ENSMUSG00000136368	one_groupDKO_KO	0.43285776313006	DKO_KO2	1.02406970131211	DKO_KO	one_group	3	5	5	3	2	2	2	1
3431	ENSMUSG00000137801	one_groupDKO_KO	1.09686098410549	DKO_KO2	1.02406970131211	DKO_KO	one_group	3	3	3	3	2	2	2	1
3432	ENSMUSG00000137863	one_groupDKO_KO	-0.337631858694382	DKO_KO2	1.02406970131211	DKO_KO	one_group	3	9	9	5	2	2	2	1
3434	ENSMUSG00000139834	one_groupDKO_KO	1.01276455481479	DKO_KO2	1.02406970131211	DKO_KO	one_group	3	3	3	3	2	2	2	1
3435	ENSMUSG00000140102	one_groupDKO_KO	0.0197095021973816	DKO_KO2	1.02406970131211	DKO_KO	one_group	3	3	3	3	2	2	2	1
3438	ENSMUSG00000140173	one_groupDKO_KO	0.843103462565773	DKO_KO2	1.02406970131211	DKO_KO	one_group	3	3	3	3	2	2	2	1
3444	ENSMUSG00002076896	one_groupDKO_KO	0.705508674612243	DKO_KO2	1.02406970131211	DKO_KO	one_group	3	3	3	3	2	2	2	1
3448	ENSMUSG00000000303	one_groupPTPMT1_KO	1.43112597616962	PTPMT1_KO1	1.10228040667123	PTPMT1_KO	one_group	3	3	3	3	2	2	2	1
3450	ENSMUSG00000000732	one_groupPTPMT1_KO	1.3504895660038	PTPMT1_KO1	1.10228040667123	PTPMT1_KO	one_group	3	3	3	3	2	2	2	1
3453	ENSMUSG00000000915	one_groupPTPMT1_KO	1.21973502941594	PTPMT1_KO1	1.10228040667123	PTPMT1_KO	one_group	3	5	5	3	2	2	2	1
3457	ENSMUSG00000001552	one_groupPTPMT1_KO	1.14895403119789	PTPMT1_KO1	1.10228040667123	PTPMT1_KO	one_group	3	5	5	3	2	2	2	1
3462	ENSMUSG00000002204	one_groupPTPMT1_KO	1.31968817104804	PTPMT1_KO1	1.10228040667123	PTPMT1_KO	one_group	3	5	5	3	2	2	2	1
3467	ENSMUSG00000003271	one_groupPTPMT1_KO	1.47267717716191	PTPMT1_KO1	1.10228040667123	PTPMT1_KO	one_group	3	3	3	3	2	2	2	1
3470	ENSMUSG00000003559	one_groupPTPMT1_KO	1.27862495764051	PTPMT1_KO1	1.10228040667123	PTPMT1_KO	one_group	3	5	5	3	2	2	2	1
3478	ENSMUSG00000004383	one_groupPTPMT1_KO	1.02660617951229	PTPMT1_KO1	1.10228040667123	PTPMT1_KO	one_group	3	5	5	3	2	2	2	1
3480	ENSMUSG00000004508	one_groupPTPMT1_KO	1.46643096529424	PTPMT1_KO1	1.10228040667123	PTPMT1_KO	one_group	3	5	5	3	2	2	2	1
3483	ENSMUSG00000004612	one_groupPTPMT1_KO	1.33805746019878	PTPMT1_KO1	1.10228040667123	PTPMT1_KO	one_group	3	3	3	3	2	2	2	1
3484	ENSMUSG00000004709	one_groupPTPMT1_KO	1.36022648708028	PTPMT1_KO1	1.10228040667123	PTPMT1_KO	one_group	3	3	3	3	2	2	2	1
3492	ENSMUSG00000005672	one_groupPTPMT1_KO	1.44974496299124	PTPMT1_KO1	1.10228040667123	PTPMT1_KO	one_group	3	3	3	3	2	2	2	1
3494	ENSMUSG00000005950	one_groupPTPMT1_KO	1.48153686401718	PTPMT1_KO1	1.10228040667123	PTPMT1_KO	one_group	3	3	3	3	2	2	2	1
3502	ENSMUSG00000006800	one_groupPTPMT1_KO	1.42945480666692	PTPMT1_KO1	1.10228040667123	PTPMT1_KO	one_group	3	3	3	3	2	2	2	1
3505	ENSMUSG00000007888	one_groupPTPMT1_KO	1.72286641909765	PTPMT1_KO1	1.10228040667123	PTPMT1_KO	one_group	3	5	5	3	2	2	2	1
3506	ENSMUSG00000008090	one_groupPTPMT1_KO	1.42707028745084	PTPMT1_KO1	1.10228040667123	PTPMT1_KO	one_group	3	5	5	3	2	2	2	1
3512	ENSMUSG00000011008	one_groupPTPMT1_KO	1.22195060254917	PTPMT1_KO1	1.10228040667123	PTPMT1_KO	one_group	3	5	5	3	2	2	2	1
3513	ENSMUSG00000011171	one_groupPTPMT1_KO	1.36287934856871	PTPMT1_KO1	1.10228040667123	PTPMT1_KO	one_group	3	3	3	3	2	2	2	1
3515	ENSMUSG00000012123	one_groupPTPMT1_KO	1.33023382102225	PTPMT1_KO1	1.10228040667123	PTPMT1_KO	one_group	3	3	3	3	2	2	2	1
3516	ENSMUSG00000012519	one_groupPTPMT1_KO	1.37647068553758	PTPMT1_KO1	1.10228040667123	PTPMT1_KO	one_group	3	3	3	3	2	2	2	1
3522	ENSMUSG00000015133	one_groupPTPMT1_KO	1.3887291843842	PTPMT1_KO1	1.10228040667123	PTPMT1_KO	one_group	3	3	3	3	2	2	2	1
3523	ENSMUSG00000015134	one_groupPTPMT1_KO	1.57132807145637	PTPMT1_KO1	1.10228040667123	PTPMT1_KO	one_group	3	3	3	3	2	2	2	1
3526	ENSMUSG00000015437	one_groupPTPMT1_KO	1.50068063229293	PTPMT1_KO1	1.10228040667123	PTPMT1_KO	one_group	3	5	5	3	2	2	2	1
3527	ENSMUSG00000015441	one_groupPTPMT1_KO	1.50878193741675	PTPMT1_KO1	1.10228040667123	PTPMT1_KO	one_group	3	3	3	3	2	2	2	1
3528	ENSMUSG00000015476	one_groupPTPMT1_KO	1.10511065202162	PTPMT1_KO1	1.10228040667123	PTPMT1_KO	one_group	3	5	5	3	2	2	2	1
3529	ENSMUSG00000015533	one_groupPTPMT1_KO	1.31611598157825	PTPMT1_KO1	1.10228040667123	PTPMT1_KO	one_group	3	3	3	3	2	2	2	1
3533	ENSMUSG00000015957	one_groupPTPMT1_KO	1.56683789623938	PTPMT1_KO1	1.10228040667123	PTPMT1_KO	one_group	3	3	3	3	2	2	2	1
3535	ENSMUSG00000016942	one_groupPTPMT1_KO	1.54487030687932	PTPMT1_KO1	1.10228040667123	PTPMT1_KO	one_group	3	3	3	3	2	2	2	1
3546	ENSMUSG00000017969	one_groupPTPMT1_KO	1.3907838039979	PTPMT1_KO1	1.10228040667123	PTPMT1_KO	one_group	3	5	5	3	2	2	2	1
3549	ENSMUSG00000018821	one_groupPTPMT1_KO	1.69189018962743	PTPMT1_KO1	1.10228040667123	PTPMT1_KO	one_group	3	9	9	5	2	2	2	1
3555	ENSMUSG00000018916	one_groupPTPMT1_KO	1.5654698091127	PTPMT1_KO1	1.10228040667123	PTPMT1_KO	one_group	3	3	3	3	2	2	2	1
3557	ENSMUSG00000018920	one_groupPTPMT1_KO	1.26688970193258	PTPMT1_KO1	1.10228040667123	PTPMT1_KO	one_group	3	9	9	5	2	2	2	1
3561	ENSMUSG00000019467	one_groupPTPMT1_KO	1.45640718845894	PTPMT1_KO1	1.10228040667123	PTPMT1_KO	one_group	3	5	5	3	2	2	2	1
3562	ENSMUSG00000019539	one_groupPTPMT1_KO	1.45997752719515	PTPMT1_KO1	1.10228040667123	PTPMT1_KO	one_group	3	5	5	3	2	2	2	1
3563	ENSMUSG00000019838	one_groupPTPMT1_KO	1.28452436090397	PTPMT1_KO1	1.10228040667123	PTPMT1_KO	one_group	3	5	5	3	2	2	2	1
3571	ENSMUSG00000020092	one_groupPTPMT1_KO	1.60726714743131	PTPMT1_KO1	1.10228040667123	PTPMT1_KO	one_group	3	5	5	3	2	2	2	1
3572	ENSMUSG00000020099	one_groupPTPMT1_KO	1.1519894976812	PTPMT1_KO1	1.10228040667123	PTPMT1_KO	one_group	3	3	3	3	2	2	2	1
3579	ENSMUSG00000020241	one_groupPTPMT1_KO	1.20230535870303	PTPMT1_KO1	1.10228040667123	PTPMT1_KO	one_group	3	3	3	3	2	2	2	1
3580	ENSMUSG00000020251	one_groupPTPMT1_KO	1.34378919422255	PTPMT1_KO1	1.10228040667123	PTPMT1_KO	one_group	3	3	3	3	2	2	2	1
3587	ENSMUSG00000020363	one_groupPTPMT1_KO	1.15261970368645	PTPMT1_KO1	1.10228040667123	PTPMT1_KO	one_group	3	5	5	3	2	2	2	1
3589	ENSMUSG00000020399	one_groupPTPMT1_KO	1.24087625588138	PTPMT1_KO1	1.10228040667123	PTPMT1_KO	one_group	3	3	3	3	2	2	2	1
3591	ENSMUSG00000020473	one_groupPTPMT1_KO	1.57754099977619	PTPMT1_KO1	1.10228040667123	PTPMT1_KO	one_group	3	3	3	3	2	2	2	1
3598	ENSMUSG00000020702	one_groupPTPMT1_KO	1.20021910129942	PTPMT1_KO1	1.10228040667123	PTPMT1_KO	one_group	3	3	3	3	2	2	2	1
3602	ENSMUSG00000020829	one_groupPTPMT1_KO	1.20647827101709	PTPMT1_KO1	1.10228040667123	PTPMT1_KO	one_group	3	5	5	3	2	2	2	1
3605	ENSMUSG00000020901	one_groupPTPMT1_KO	1.4240455916301	PTPMT1_KO1	1.10228040667123	PTPMT1_KO	one_group	3	3	3	3	2	2	2	1
3608	ENSMUSG00000021200	one_groupPTPMT1_KO	1.0778989120719	PTPMT1_KO1	1.10228040667123	PTPMT1_KO	one_group	3	5	5	3	2	2	2	1
3609	ENSMUSG00000021213	one_groupPTPMT1_KO	1.29514211302447	PTPMT1_KO1	1.10228040667123	PTPMT1_KO	one_group	3	3	3	3	2	2	2	1
3611	ENSMUSG00000021226	one_groupPTPMT1_KO	1.82002241699994	PTPMT1_KO1	1.10228040667123	PTPMT1_KO	one_group	3	3	3	3	2	2	2	1
3612	ENSMUSG00000021253	one_groupPTPMT1_KO	1.42199125053558	PTPMT1_KO1	1.10228040667123	PTPMT1_KO	one_group	3	5	5	3	2	2	2	1
3613	ENSMUSG00000021262	one_groupPTPMT1_KO	1.28749009701188	PTPMT1_KO1	1.10228040667123	PTPMT1_KO	one_group	3	3	3	3	2	2	2	1
3617	ENSMUSG00000021360	one_groupPTPMT1_KO	1.25385759126637	PTPMT1_KO1	1.10228040667123	PTPMT1_KO	one_group	3	5	5	3	2	2	2	1
3619	ENSMUSG00000021403	one_groupPTPMT1_KO	1.21221027588841	PTPMT1_KO1	1.10228040667123	PTPMT1_KO	one_group	3	3	3	3	2	2	2	1
3621	ENSMUSG00000021453	one_groupPTPMT1_KO	1.42946134784037	PTPMT1_KO1	1.10228040667123	PTPMT1_KO	one_group	3	5	5	3	2	2	2	1
3625	ENSMUSG00000021720	one_groupPTPMT1_KO	1.31419650933613	PTPMT1_KO1	1.10228040667123	PTPMT1_KO	one_group	3	3	3	3	2	2	2	1
3633	ENSMUSG00000022014	one_groupPTPMT1_KO	1.39828533125196	PTPMT1_KO1	1.10228040667123	PTPMT1_KO	one_group	3	3	3	3	2	2	2	1
3639	ENSMUSG00000022114	one_groupPTPMT1_KO	1.43270866026513	PTPMT1_KO1	1.10228040667123	PTPMT1_KO	one_group	3	3	3	3	2	2	2	1
3641	ENSMUSG00000022150	one_groupPTPMT1_KO	1.45218564048344	PTPMT1_KO1	1.10228040667123	PTPMT1_KO	one_group	3	5	5	3	2	2	2	1
3642	ENSMUSG00000022156	one_groupPTPMT1_KO	1.54217657263535	PTPMT1_KO1	1.10228040667123	PTPMT1_KO	one_group	3	5	5	3	2	2	2	1
3645	ENSMUSG00000022321	one_groupPTPMT1_KO	1.13099824485133	PTPMT1_KO1	1.10228040667123	PTPMT1_KO	one_group	3	5	5	3	2	2	2	1
3647	ENSMUSG00000022505	one_groupPTPMT1_KO	1.81557862602401	PTPMT1_KO1	1.10228040667123	PTPMT1_KO	one_group	3	3	3	3	2	2	2	1
3649	ENSMUSG00000022584	one_groupPTPMT1_KO	1.41608684098292	PTPMT1_KO1	1.10228040667123	PTPMT1_KO	one_group	3	5	5	3	2	2	2	1
3651	ENSMUSG00000022657	one_groupPTPMT1_KO	1.36944381334374	PTPMT1_KO1	1.10228040667123	PTPMT1_KO	one_group	3	3	3	3	2	2	2	1
3652	ENSMUSG00000022696	one_groupPTPMT1_KO	1.42124355283891	PTPMT1_KO1	1.10228040667123	PTPMT1_KO	one_group	3	3	3	3	2	2	2	1
3654	ENSMUSG00000022747	one_groupPTPMT1_KO	1.09065190030936	PTPMT1_KO1	1.10228040667123	PTPMT1_KO	one_group	3	5	5	3	2	2	2	1
3658	ENSMUSG00000022865	one_groupPTPMT1_KO	1.58229994137919	PTPMT1_KO1	1.10228040667123	PTPMT1_KO	one_group	3	5	5	3	2	2	2	1
3664	ENSMUSG00000023045	one_groupPTPMT1_KO	1.87134858030579	PTPMT1_KO1	1.10228040667123	PTPMT1_KO	one_group	3	3	3	3	2	2	2	1
3665	ENSMUSG00000023132	one_groupPTPMT1_KO	1.51316594863395	PTPMT1_KO1	1.10228040667123	PTPMT1_KO	one_group	3	5	5	3	2	2	2	1
3673	ENSMUSG00000023915	one_groupPTPMT1_KO	1.49522437881769	PTPMT1_KO1	1.10228040667123	PTPMT1_KO	one_group	3	3	3	3	2	2	2	1
3675	ENSMUSG00000023961	one_groupPTPMT1_KO	1.34955973369358	PTPMT1_KO1	1.10228040667123	PTPMT1_KO	one_group	3	3	3	3	2	2	2	1
3679	ENSMUSG00000024053	one_groupPTPMT1_KO	1.55863308194744	PTPMT1_KO1	1.10228040667123	PTPMT1_KO	one_group	3	5	5	3	2	2	2	1
3680	ENSMUSG00000024064	one_groupPTPMT1_KO	1.19457152913758	PTPMT1_KO1	1.10228040667123	PTPMT1_KO	one_group	3	5	5	3	2	2	2	1
3682	ENSMUSG00000024084	one_groupPTPMT1_KO	1.22447155760527	PTPMT1_KO1	1.10228040667123	PTPMT1_KO	one_group	3	5	5	3	2	2	2	1
3688	ENSMUSG00000024427	one_groupPTPMT1_KO	1.50833782422185	PTPMT1_KO1	1.10228040667123	PTPMT1_KO	one_group	3	3	3	3	2	2	2	1
3689	ENSMUSG00000024538	one_groupPTPMT1_KO	1.44740096165156	PTPMT1_KO1	1.10228040667123	PTPMT1_KO	one_group	3	3	3	3	2	2	2	1
3692	ENSMUSG00000024679	one_groupPTPMT1_KO	0.978748945007313	PTPMT1_KO1	1.10228040667123	PTPMT1_KO	one_group	3	5	5	3	2	2	2	1
3693	ENSMUSG00000024754	one_groupPTPMT1_KO	1.36563997547136	PTPMT1_KO1	1.10228040667123	PTPMT1_KO	one_group	3	3	3	3	2	2	2	1
3696	ENSMUSG00000024907	one_groupPTPMT1_KO	1.25259801413043	PTPMT1_KO1	1.10228040667123	PTPMT1_KO	one_group	3	5	5	3	2	2	2	1
3702	ENSMUSG00000025017	one_groupPTPMT1_KO	1.17929765150014	PTPMT1_KO1	1.10228040667123	PTPMT1_KO	one_group	3	5	5	3	2	2	2	1
3703	ENSMUSG00000025058	one_groupPTPMT1_KO	1.34108827967628	PTPMT1_KO1	1.10228040667123	PTPMT1_KO	one_group	3	3	3	3	2	2	2	1
3707	ENSMUSG00000025163	one_groupPTPMT1_KO	1.47262746416113	PTPMT1_KO1	1.10228040667123	PTPMT1_KO	one_group	3	3	3	3	2	2	2	1
3712	ENSMUSG00000025383	one_groupPTPMT1_KO	1.77177474815962	PTPMT1_KO1	1.10228040667123	PTPMT1_KO	one_group	3	3	3	3	2	2	2	1
3716	ENSMUSG00000025432	one_groupPTPMT1_KO	1.72053553979987	PTPMT1_KO1	1.10228040667123	PTPMT1_KO	one_group	3	5	5	3	2	2	2	1
3717	ENSMUSG00000025461	one_groupPTPMT1_KO	1.64891801796043	PTPMT1_KO1	1.10228040667123	PTPMT1_KO	one_group	3	5	5	3	2	2	2	1
3718	ENSMUSG00000025491	one_groupPTPMT1_KO	1.4128585860342	PTPMT1_KO1	1.10228040667123	PTPMT1_KO	one_group	3	5	5	3	2	2	2	1
3719	ENSMUSG00000025511	one_groupPTPMT1_KO	1.47612788974973	PTPMT1_KO1	1.10228040667123	PTPMT1_KO	one_group	3	3	3	3	2	2	2	1
3722	ENSMUSG00000025557	one_groupPTPMT1_KO	1.28067524460626	PTPMT1_KO1	1.10228040667123	PTPMT1_KO	one_group	3	3	3	3	2	2	2	1
3726	ENSMUSG00000025856	one_groupPTPMT1_KO	1.08809431972531	PTPMT1_KO1	1.10228040667123	PTPMT1_KO	one_group	3	5	5	3	2	2	2	1
3733	ENSMUSG00000026166	one_groupPTPMT1_KO	1.62680933380864	PTPMT1_KO1	1.10228040667123	PTPMT1_KO	one_group	3	5	5	3	2	2	2	1
3735	ENSMUSG00000026308	one_groupPTPMT1_KO	0.919120912673443	PTPMT1_KO1	1.10228040667123	PTPMT1_KO	one_group	3	3	3	3	2	2	2	1
3741	ENSMUSG00000026456	one_groupPTPMT1_KO	1.86822693728812	PTPMT1_KO1	1.10228040667123	PTPMT1_KO	one_group	3	3	3	3	2	2	2	1
3743	ENSMUSG00000026573	one_groupPTPMT1_KO	1.48215839857458	PTPMT1_KO1	1.10228040667123	PTPMT1_KO	one_group	3	3	3	3	2	2	2	1
3745	ENSMUSG00000026630	one_groupPTPMT1_KO	1.0700191503763	PTPMT1_KO1	1.10228040667123	PTPMT1_KO	one_group	3	5	5	3	2	2	2	1
3747	ENSMUSG00000026700	one_groupPTPMT1_KO	1.28266879794459	PTPMT1_KO1	1.10228040667123	PTPMT1_KO	one_group	3	3	3	3	2	2	2	1
3749	ENSMUSG00000026822	one_groupPTPMT1_KO	1.07059524196711	PTPMT1_KO1	1.10228040667123	PTPMT1_KO	one_group	3	9	9	5	2	2	2	1
3752	ENSMUSG00000026890	one_groupPTPMT1_KO	1.38763789215387	PTPMT1_KO1	1.10228040667123	PTPMT1_KO	one_group	3	5	5	3	2	2	2	1
3753	ENSMUSG00000026919	one_groupPTPMT1_KO	1.61857830166856	PTPMT1_KO1	1.10228040667123	PTPMT1_KO	one_group	3	3	3	3	2	2	2	1
3755	ENSMUSG00000026981	one_groupPTPMT1_KO	1.16233434802735	PTPMT1_KO1	1.10228040667123	PTPMT1_KO	one_group	3	5	5	3	2	2	2	1
3756	ENSMUSG00000026994	one_groupPTPMT1_KO	1.26024767957404	PTPMT1_KO1	1.10228040667123	PTPMT1_KO	one_group	3	3	3	3	2	2	2	1
3758	ENSMUSG00000027035	one_groupPTPMT1_KO	1.55067721550938	PTPMT1_KO1	1.10228040667123	PTPMT1_KO	one_group	3	5	5	3	2	2	2	1
3762	ENSMUSG00000027200	one_groupPTPMT1_KO	1.45021865126812	PTPMT1_KO1	1.10228040667123	PTPMT1_KO	one_group	3	3	3	3	2	2	2	1
3768	ENSMUSG00000027368	one_groupPTPMT1_KO	1.56417633879778	PTPMT1_KO1	1.10228040667123	PTPMT1_KO	one_group	3	3	3	3	2	2	2	1
3769	ENSMUSG00000027399	one_groupPTPMT1_KO	1.46794852061509	PTPMT1_KO1	1.10228040667123	PTPMT1_KO	one_group	3	3	3	3	2	2	2	1
3770	ENSMUSG00000027435	one_groupPTPMT1_KO	1.62627498721046	PTPMT1_KO1	1.10228040667123	PTPMT1_KO	one_group	3	5	5	3	2	2	2	1
3771	ENSMUSG00000027583	one_groupPTPMT1_KO	1.53174419671554	PTPMT1_KO1	1.10228040667123	PTPMT1_KO	one_group	3	3	3	3	2	2	2	1
3774	ENSMUSG00000027636	one_groupPTPMT1_KO	1.51853831079774	PTPMT1_KO1	1.10228040667123	PTPMT1_KO	one_group	3	3	3	3	2	2	2	1
3781	ENSMUSG00000027995	one_groupPTPMT1_KO	1.76072679779382	PTPMT1_KO1	1.10228040667123	PTPMT1_KO	one_group	3	3	3	3	2	2	2	1
3785	ENSMUSG00000028064	one_groupPTPMT1_KO	1.39820652231689	PTPMT1_KO1	1.10228040667123	PTPMT1_KO	one_group	3	5	5	3	2	2	2	1
3791	ENSMUSG00000028332	one_groupPTPMT1_KO	1.72653655336508	PTPMT1_KO1	1.10228040667123	PTPMT1_KO	one_group	3	3	3	3	2	2	2	1
3794	ENSMUSG00000028392	one_groupPTPMT1_KO	1.5389023684284	PTPMT1_KO1	1.10228040667123	PTPMT1_KO	one_group	3	3	3	3	2	2	2	1
3798	ENSMUSG00000028528	one_groupPTPMT1_KO	1.2443577358158	PTPMT1_KO1	1.10228040667123	PTPMT1_KO	one_group	3	5	5	3	2	2	2	1
3808	ENSMUSG00000028874	one_groupPTPMT1_KO	1.46123841908295	PTPMT1_KO1	1.10228040667123	PTPMT1_KO	one_group	3	3	3	3	2	2	2	1
3809	ENSMUSG00000028893	one_groupPTPMT1_KO	1.37043550691242	PTPMT1_KO1	1.10228040667123	PTPMT1_KO	one_group	3	3	3	3	2	2	2	1
3810	ENSMUSG00000028927	one_groupPTPMT1_KO	1.27808775907581	PTPMT1_KO1	1.10228040667123	PTPMT1_KO	one_group	3	5	5	3	2	2	2	1
3812	ENSMUSG00000028967	one_groupPTPMT1_KO	1.25892241907382	PTPMT1_KO1	1.10228040667123	PTPMT1_KO	one_group	3	3	3	3	2	2	2	1
3813	ENSMUSG00000028982	one_groupPTPMT1_KO	1.44616813145716	PTPMT1_KO1	1.10228040667123	PTPMT1_KO	one_group	3	3	3	3	2	2	2	1
3816	ENSMUSG00000029120	one_groupPTPMT1_KO	1.16820915766152	PTPMT1_KO1	1.10228040667123	PTPMT1_KO	one_group	3	3	3	3	2	2	2	1
3818	ENSMUSG00000029168	one_groupPTPMT1_KO	1.63802679889532	PTPMT1_KO1	1.10228040667123	PTPMT1_KO	one_group	3	3	3	3	2	2	2	1
3821	ENSMUSG00000029304	one_groupPTPMT1_KO	0.984998021454963	PTPMT1_KO1	1.10228040667123	PTPMT1_KO	one_group	3	5	5	3	2	2	2	1
3823	ENSMUSG00000029322	one_groupPTPMT1_KO	1.45267897962683	PTPMT1_KO1	1.10228040667123	PTPMT1_KO	one_group	3	5	5	3	2	2	2	1
3825	ENSMUSG00000029378	one_groupPTPMT1_KO	1.45907481061352	PTPMT1_KO1	1.10228040667123	PTPMT1_KO	one_group	3	3	3	3	2	2	2	1
3828	ENSMUSG00000029408	one_groupPTPMT1_KO	1.5908838739165	PTPMT1_KO1	1.10228040667123	PTPMT1_KO	one_group	3	3	3	3	2	2	2	1
3832	ENSMUSG00000029484	one_groupPTPMT1_KO	1.19171453601694	PTPMT1_KO1	1.10228040667123	PTPMT1_KO	one_group	3	5	5	3	2	2	2	1
3840	ENSMUSG00000029875	one_groupPTPMT1_KO	1.59268607812392	PTPMT1_KO1	1.10228040667123	PTPMT1_KO	one_group	3	3	3	3	2	2	2	1
3841	ENSMUSG00000029919	one_groupPTPMT1_KO	1.18300437933307	PTPMT1_KO1	1.10228040667123	PTPMT1_KO	one_group	3	3	3	3	2	2	2	1
3846	ENSMUSG00000030142	one_groupPTPMT1_KO	1.42715838528676	PTPMT1_KO1	1.10228040667123	PTPMT1_KO	one_group	3	5	5	3	2	2	2	1
3847	ENSMUSG00000030149	one_groupPTPMT1_KO	1.39059155760786	PTPMT1_KO1	1.10228040667123	PTPMT1_KO	one_group	3	3	3	3	2	2	2	1
3850	ENSMUSG00000030165	one_groupPTPMT1_KO	1.40222080456931	PTPMT1_KO1	1.10228040667123	PTPMT1_KO	one_group	3	5	5	3	2	2	2	1
3851	ENSMUSG00000030167	one_groupPTPMT1_KO	1.11875743092541	PTPMT1_KO1	1.10228040667123	PTPMT1_KO	one_group	3	5	5	3	2	2	2	1
3852	ENSMUSG00000030173	one_groupPTPMT1_KO	1.51810789586562	PTPMT1_KO1	1.10228040667123	PTPMT1_KO	one_group	3	3	3	3	2	2	2	1
3855	ENSMUSG00000030325	one_groupPTPMT1_KO	1.43714210552967	PTPMT1_KO1	1.10228040667123	PTPMT1_KO	one_group	3	3	3	3	2	2	2	1
3857	ENSMUSG00000030361	one_groupPTPMT1_KO	1.21035322144253	PTPMT1_KO1	1.10228040667123	PTPMT1_KO	one_group	3	3	3	3	2	2	2	1
3860	ENSMUSG00000030499	one_groupPTPMT1_KO	1.14483908190417	PTPMT1_KO1	1.10228040667123	PTPMT1_KO	one_group	3	3	3	3	2	2	2	1
3861	ENSMUSG00000030516	one_groupPTPMT1_KO	1.59310963983818	PTPMT1_KO1	1.10228040667123	PTPMT1_KO	one_group	3	3	3	3	2	2	2	1
3862	ENSMUSG00000030579	one_groupPTPMT1_KO	1.08268508831743	PTPMT1_KO1	1.10228040667123	PTPMT1_KO	one_group	3	9	9	5	2	2	2	1
3864	ENSMUSG00000030616	one_groupPTPMT1_KO	1.32773730785875	PTPMT1_KO1	1.10228040667123	PTPMT1_KO	one_group	3	3	3	3	2	2	2	1
3870	ENSMUSG00000030747	one_groupPTPMT1_KO	1.21174946254205	PTPMT1_KO1	1.10228040667123	PTPMT1_KO	one_group	3	3	3	3	2	2	2	1
3872	ENSMUSG00000030785	one_groupPTPMT1_KO	1.87430412440687	PTPMT1_KO1	1.10228040667123	PTPMT1_KO	one_group	3	3	3	3	2	2	2	1
3885	ENSMUSG00000031504	one_groupPTPMT1_KO	1.50737841037371	PTPMT1_KO1	1.10228040667123	PTPMT1_KO	one_group	3	3	3	3	2	2	2	1
3886	ENSMUSG00000031595	one_groupPTPMT1_KO	1.19738023937728	PTPMT1_KO1	1.10228040667123	PTPMT1_KO	one_group	3	5	5	3	2	2	2	1
3888	ENSMUSG00000031779	one_groupPTPMT1_KO	1.73374899817319	PTPMT1_KO1	1.10228040667123	PTPMT1_KO	one_group	3	3	3	3	2	2	2	1
3891	ENSMUSG00000031849	one_groupPTPMT1_KO	1.14823892356502	PTPMT1_KO1	1.10228040667123	PTPMT1_KO	one_group	3	3	3	3	2	2	2	1
3892	ENSMUSG00000031910	one_groupPTPMT1_KO	1.44653363041083	PTPMT1_KO1	1.10228040667123	PTPMT1_KO	one_group	3	5	5	3	2	2	2	1
3897	ENSMUSG00000032021	one_groupPTPMT1_KO	1.25013486448794	PTPMT1_KO1	1.10228040667123	PTPMT1_KO	one_group	3	3	3	3	2	2	2	1
3906	ENSMUSG00000032252	one_groupPTPMT1_KO	1.62496931345223	PTPMT1_KO1	1.10228040667123	PTPMT1_KO	one_group	3	3	3	3	2	2	2	1
3914	ENSMUSG00000032380	one_groupPTPMT1_KO	1.44286802311604	PTPMT1_KO1	1.10228040667123	PTPMT1_KO	one_group	3	3	3	3	2	2	2	1
3916	ENSMUSG00000032446	one_groupPTPMT1_KO	1.54710766291271	PTPMT1_KO1	1.10228040667123	PTPMT1_KO	one_group	3	3	3	3	2	2	2	1
3918	ENSMUSG00000032496	one_groupPTPMT1_KO	1.39796273931437	PTPMT1_KO1	1.10228040667123	PTPMT1_KO	one_group	3	5	5	3	2	2	2	1
3922	ENSMUSG00000032589	one_groupPTPMT1_KO	1.35900303923939	PTPMT1_KO1	1.10228040667123	PTPMT1_KO	one_group	3	3	3	3	2	2	2	1
3924	ENSMUSG00000032715	one_groupPTPMT1_KO	1.77401493646396	PTPMT1_KO1	1.10228040667123	PTPMT1_KO	one_group	3	5	5	3	2	2	2	1
3927	ENSMUSG00000032875	one_groupPTPMT1_KO	1.53042345726589	PTPMT1_KO1	1.10228040667123	PTPMT1_KO	one_group	3	3	3	3	2	2	2	1
3932	ENSMUSG00000033066	one_groupPTPMT1_KO	1.18638371691849	PTPMT1_KO1	1.10228040667123	PTPMT1_KO	one_group	3	3	3	3	2	2	2	1
3936	ENSMUSG00000033542	one_groupPTPMT1_KO	1.52030298405757	PTPMT1_KO1	1.10228040667123	PTPMT1_KO	one_group	3	3	3	3	2	2	2	1
3942	ENSMUSG00000034055	one_groupPTPMT1_KO	1.29020084666475	PTPMT1_KO1	1.10228040667123	PTPMT1_KO	one_group	3	5	5	3	2	2	2	1
3944	ENSMUSG00000034164	one_groupPTPMT1_KO	1.45741871843673	PTPMT1_KO1	1.10228040667123	PTPMT1_KO	one_group	3	3	3	3	2	2	2	1
3950	ENSMUSG00000034586	one_groupPTPMT1_KO	1.7312724941447	PTPMT1_KO1	1.10228040667123	PTPMT1_KO	one_group	3	5	5	3	2	2	2	1
3952	ENSMUSG00000034612	one_groupPTPMT1_KO	1.02819700144022	PTPMT1_KO1	1.10228040667123	PTPMT1_KO	one_group	3	5	5	3	2	2	2	1
3954	ENSMUSG00000034675	one_groupPTPMT1_KO	1.41155304347762	PTPMT1_KO1	1.10228040667123	PTPMT1_KO	one_group	3	5	5	3	2	2	2	1
3956	ENSMUSG00000034855	one_groupPTPMT1_KO	1.06539417962184	PTPMT1_KO1	1.10228040667123	PTPMT1_KO	one_group	3	5	5	3	2	2	2	1
3968	ENSMUSG00000035456	one_groupPTPMT1_KO	1.23725485227828	PTPMT1_KO1	1.10228040667123	PTPMT1_KO	one_group	3	3	3	3	2	2	2	1
3969	ENSMUSG00000035493	one_groupPTPMT1_KO	1.24896725105296	PTPMT1_KO1	1.10228040667123	PTPMT1_KO	one_group	3	5	5	3	2	2	2	1
3976	ENSMUSG00000036106	one_groupPTPMT1_KO	1.44265207694144	PTPMT1_KO1	1.10228040667123	PTPMT1_KO	one_group	3	3	3	3	2	2	2	1
3980	ENSMUSG00000036381	one_groupPTPMT1_KO	1.48424871555942	PTPMT1_KO1	1.10228040667123	PTPMT1_KO	one_group	3	5	5	3	2	2	2	1
3982	ENSMUSG00000036661	one_groupPTPMT1_KO	1.31963179711945	PTPMT1_KO1	1.10228040667123	PTPMT1_KO	one_group	3	5	5	3	2	2	2	1
3984	ENSMUSG00000036826	one_groupPTPMT1_KO	1.37939443504731	PTPMT1_KO1	1.10228040667123	PTPMT1_KO	one_group	3	3	3	3	2	2	2	1
3985	ENSMUSG00000036834	one_groupPTPMT1_KO	1.37593371517182	PTPMT1_KO1	1.10228040667123	PTPMT1_KO	one_group	3	3	3	3	2	2	2	1
3988	ENSMUSG00000036938	one_groupPTPMT1_KO	1.61180550058287	PTPMT1_KO1	1.10228040667123	PTPMT1_KO	one_group	3	3	3	3	2	2	2	1
3994	ENSMUSG00000037169	one_groupPTPMT1_KO	1.19172492256373	PTPMT1_KO1	1.10228040667123	PTPMT1_KO	one_group	3	3	3	3	2	2	2	1
3995	ENSMUSG00000037202	one_groupPTPMT1_KO	0.958938014738174	PTPMT1_KO1	1.10228040667123	PTPMT1_KO	one_group	3	5	5	3	2	2	2	1
4007	ENSMUSG00000038304	one_groupPTPMT1_KO	1.41841625430891	PTPMT1_KO1	1.10228040667123	PTPMT1_KO	one_group	3	3	3	3	2	2	2	1
4011	ENSMUSG00000038539	one_groupPTPMT1_KO	1.85634388505284	PTPMT1_KO1	1.10228040667123	PTPMT1_KO	one_group	3	3	3	3	2	2	2	1
4014	ENSMUSG00000038623	one_groupPTPMT1_KO	1.31293117530051	PTPMT1_KO1	1.10228040667123	PTPMT1_KO	one_group	3	3	3	3	2	2	2	1
4016	ENSMUSG00000038742	one_groupPTPMT1_KO	1.88838636100748	PTPMT1_KO1	1.10228040667123	PTPMT1_KO	one_group	3	3	3	3	2	2	2	1
4018	ENSMUSG00000038843	one_groupPTPMT1_KO	1.22135282104369	PTPMT1_KO1	1.10228040667123	PTPMT1_KO	one_group	3	5	5	3	2	2	2	1
4019	ENSMUSG00000038872	one_groupPTPMT1_KO	1.31277097238335	PTPMT1_KO1	1.10228040667123	PTPMT1_KO	one_group	3	5	5	3	2	2	2	1
4020	ENSMUSG00000038884	one_groupPTPMT1_KO	1.26029938083186	PTPMT1_KO1	1.10228040667123	PTPMT1_KO	one_group	3	5	5	3	2	2	2	1
4023	ENSMUSG00000039057	one_groupPTPMT1_KO	1.19135749617743	PTPMT1_KO1	1.10228040667123	PTPMT1_KO	one_group	3	5	5	3	2	2	2	1
4024	ENSMUSG00000039058	one_groupPTPMT1_KO	1.13228463167901	PTPMT1_KO1	1.10228040667123	PTPMT1_KO	one_group	3	3	3	3	2	2	2	1
4028	ENSMUSG00000039153	one_groupPTPMT1_KO	1.16524445981963	PTPMT1_KO1	1.10228040667123	PTPMT1_KO	one_group	3	5	5	3	2	2	2	1
4029	ENSMUSG00000039208	one_groupPTPMT1_KO	1.63543599860996	PTPMT1_KO1	1.10228040667123	PTPMT1_KO	one_group	3	5	5	3	2	2	2	1
4030	ENSMUSG00000039315	one_groupPTPMT1_KO	1.57136170321782	PTPMT1_KO1	1.10228040667123	PTPMT1_KO	one_group	3	3	3	3	2	2	2	1
4031	ENSMUSG00000039395	one_groupPTPMT1_KO	1.71229960288584	PTPMT1_KO1	1.10228040667123	PTPMT1_KO	one_group	3	3	3	3	2	2	2	1
4038	ENSMUSG00000039982	one_groupPTPMT1_KO	1.26172642679065	PTPMT1_KO1	1.10228040667123	PTPMT1_KO	one_group	3	3	3	3	2	2	2	1
4043	ENSMUSG00000040229	one_groupPTPMT1_KO	1.67657972439673	PTPMT1_KO1	1.10228040667123	PTPMT1_KO	one_group	3	3	3	3	2	2	2	1
4046	ENSMUSG00000040284	one_groupPTPMT1_KO	1.59207518678861	PTPMT1_KO1	1.10228040667123	PTPMT1_KO	one_group	3	3	3	3	2	2	2	1
4051	ENSMUSG00000040584	one_groupPTPMT1_KO	1.3002056723909	PTPMT1_KO1	1.10228040667123	PTPMT1_KO	one_group	3	3	3	3	2	2	2	1
4052	ENSMUSG00000040592	one_groupPTPMT1_KO	1.48119990784961	PTPMT1_KO1	1.10228040667123	PTPMT1_KO	one_group	3	3	3	3	2	2	2	1
4058	ENSMUSG00000040747	one_groupPTPMT1_KO	1.58452279793654	PTPMT1_KO1	1.10228040667123	PTPMT1_KO	one_group	3	5	5	3	2	2	2	1
4059	ENSMUSG00000040751	one_groupPTPMT1_KO	1.34846574304425	PTPMT1_KO1	1.10228040667123	PTPMT1_KO	one_group	3	5	5	3	2	2	2	1
4062	ENSMUSG00000040907	one_groupPTPMT1_KO	1.66759958907517	PTPMT1_KO1	1.10228040667123	PTPMT1_KO	one_group	3	5	5	3	2	2	2	1
4063	ENSMUSG00000040938	one_groupPTPMT1_KO	1.36117037386779	PTPMT1_KO1	1.10228040667123	PTPMT1_KO	one_group	3	3	3	3	2	2	2	1
4064	ENSMUSG00000040957	one_groupPTPMT1_KO	1.77817130573167	PTPMT1_KO1	1.10228040667123	PTPMT1_KO	one_group	3	3	3	3	2	2	2	1
4068	ENSMUSG00000041324	one_groupPTPMT1_KO	1.50796808309966	PTPMT1_KO1	1.10228040667123	PTPMT1_KO	one_group	3	9	9	5	2	2	2	1
4072	ENSMUSG00000041556	one_groupPTPMT1_KO	1.48454182764221	PTPMT1_KO1	1.10228040667123	PTPMT1_KO	one_group	3	3	3	3	2	2	2	1
4075	ENSMUSG00000041750	one_groupPTPMT1_KO	1.30202737125088	PTPMT1_KO1	1.10228040667123	PTPMT1_KO	one_group	3	5	5	3	2	2	2	1
4076	ENSMUSG00000041762	one_groupPTPMT1_KO	1.29954595939287	PTPMT1_KO1	1.10228040667123	PTPMT1_KO	one_group	3	5	5	3	2	2	2	1
4078	ENSMUSG00000041827	one_groupPTPMT1_KO	1.47459946757525	PTPMT1_KO1	1.10228040667123	PTPMT1_KO	one_group	3	5	5	3	2	2	2	1
4087	ENSMUSG00000042182	one_groupPTPMT1_KO	1.67983106276987	PTPMT1_KO1	1.10228040667123	PTPMT1_KO	one_group	3	3	3	3	2	2	2	1
4088	ENSMUSG00000042228	one_groupPTPMT1_KO	1.40514992221714	PTPMT1_KO1	1.10228040667123	PTPMT1_KO	one_group	3	3	3	3	2	2	2	1
4089	ENSMUSG00000042284	one_groupPTPMT1_KO	1.08355424769685	PTPMT1_KO1	1.10228040667123	PTPMT1_KO	one_group	3	3	3	3	2	2	2	1
4094	ENSMUSG00000042671	one_groupPTPMT1_KO	1.30707961068403	PTPMT1_KO1	1.10228040667123	PTPMT1_KO	one_group	3	5	5	3	2	2	2	1
4095	ENSMUSG00000042759	one_groupPTPMT1_KO	1.59400575249686	PTPMT1_KO1	1.10228040667123	PTPMT1_KO	one_group	3	3	3	3	2	2	2	1
4097	ENSMUSG00000042842	one_groupPTPMT1_KO	1.49232355834538	PTPMT1_KO1	1.10228040667123	PTPMT1_KO	one_group	3	3	3	3	2	2	2	1
4100	ENSMUSG00000043099	one_groupPTPMT1_KO	1.45020142921645	PTPMT1_KO1	1.10228040667123	PTPMT1_KO	one_group	3	3	3	3	2	2	2	1
4101	ENSMUSG00000043251	one_groupPTPMT1_KO	1.4130563548079	PTPMT1_KO1	1.10228040667123	PTPMT1_KO	one_group	3	3	3	3	2	2	2	1
4110	ENSMUSG00000043807	one_groupPTPMT1_KO	1.4412279369052	PTPMT1_KO1	1.10228040667123	PTPMT1_KO	one_group	3	3	3	3	2	2	2	1
4116	ENSMUSG00000044258	one_groupPTPMT1_KO	1.36816448133348	PTPMT1_KO1	1.10228040667123	PTPMT1_KO	one_group	3	5	5	3	2	2	2	1
4120	ENSMUSG00000044345	one_groupPTPMT1_KO	1.43042707455624	PTPMT1_KO1	1.10228040667123	PTPMT1_KO	one_group	3	5	5	3	2	2	2	1
4124	ENSMUSG00000044629	one_groupPTPMT1_KO	1.39255940640188	PTPMT1_KO1	1.10228040667123	PTPMT1_KO	one_group	3	3	3	3	2	2	2	1
4126	ENSMUSG00000044813	one_groupPTPMT1_KO	1.39024491147847	PTPMT1_KO1	1.10228040667123	PTPMT1_KO	one_group	3	5	5	3	2	2	2	1
4127	ENSMUSG00000044927	one_groupPTPMT1_KO	1.29542131574839	PTPMT1_KO1	1.10228040667123	PTPMT1_KO	one_group	3	3	3	3	2	2	2	1
4132	ENSMUSG00000045287	one_groupPTPMT1_KO	1.17591022404465	PTPMT1_KO1	1.10228040667123	PTPMT1_KO	one_group	3	5	5	3	2	2	2	1
4133	ENSMUSG00000045312	one_groupPTPMT1_KO	1.50687341289642	PTPMT1_KO1	1.10228040667123	PTPMT1_KO	one_group	3	3	3	3	2	2	2	1
4135	ENSMUSG00000045349	one_groupPTPMT1_KO	1.49919137995172	PTPMT1_KO1	1.10228040667123	PTPMT1_KO	one_group	3	5	5	3	2	2	2	1
4143	ENSMUSG00000045827	one_groupPTPMT1_KO	1.38373401845241	PTPMT1_KO1	1.10228040667123	PTPMT1_KO	one_group	3	3	3	3	2	2	2	1
4144	ENSMUSG00000045991	one_groupPTPMT1_KO	1.69984498159556	PTPMT1_KO1	1.10228040667123	PTPMT1_KO	one_group	3	3	3	3	2	2	2	1
4145	ENSMUSG00000046027	one_groupPTPMT1_KO	1.42444899653263	PTPMT1_KO1	1.10228040667123	PTPMT1_KO	one_group	3	5	5	3	2	2	2	1
4146	ENSMUSG00000046207	one_groupPTPMT1_KO	1.36342790118855	PTPMT1_KO1	1.10228040667123	PTPMT1_KO	one_group	3	5	5	3	2	2	2	1
4148	ENSMUSG00000046402	one_groupPTPMT1_KO	1.24040901294069	PTPMT1_KO1	1.10228040667123	PTPMT1_KO	one_group	3	9	9	5	2	2	2	1
4149	ENSMUSG00000046668	one_groupPTPMT1_KO	1.32181365242825	PTPMT1_KO1	1.10228040667123	PTPMT1_KO	one_group	3	5	5	3	2	2	2	1
4155	ENSMUSG00000047205	one_groupPTPMT1_KO	1.70986131439116	PTPMT1_KO1	1.10228040667123	PTPMT1_KO	one_group	3	3	3	3	2	2	2	1
4156	ENSMUSG00000047428	one_groupPTPMT1_KO	1.47802645171344	PTPMT1_KO1	1.10228040667123	PTPMT1_KO	one_group	3	3	3	3	2	2	2	1
4158	ENSMUSG00000047507	one_groupPTPMT1_KO	1.22324536866014	PTPMT1_KO1	1.10228040667123	PTPMT1_KO	one_group	3	3	3	3	2	2	2	1
4159	ENSMUSG00000047880	one_groupPTPMT1_KO	1.11046718999057	PTPMT1_KO1	1.10228040667123	PTPMT1_KO	one_group	3	5	5	3	2	2	2	1
4163	ENSMUSG00000048218	one_groupPTPMT1_KO	1.41824628723919	PTPMT1_KO1	1.10228040667123	PTPMT1_KO	one_group	3	5	5	3	2	2	2	1
4167	ENSMUSG00000048534	one_groupPTPMT1_KO	1.19078935682265	PTPMT1_KO1	1.10228040667123	PTPMT1_KO	one_group	3	3	3	3	2	2	2	1
4168	ENSMUSG00000048752	one_groupPTPMT1_KO	1.084413406332	PTPMT1_KO1	1.10228040667123	PTPMT1_KO	one_group	3	3	3	3	2	2	2	1
4172	ENSMUSG00000049103	one_groupPTPMT1_KO	1.12465715888204	PTPMT1_KO1	1.10228040667123	PTPMT1_KO	one_group	3	5	5	3	2	2	2	1
4175	ENSMUSG00000049281	one_groupPTPMT1_KO	1.48111239812611	PTPMT1_KO1	1.10228040667123	PTPMT1_KO	one_group	3	5	5	3	2	2	2	1
4176	ENSMUSG00000049410	one_groupPTPMT1_KO	1.03345168011733	PTPMT1_KO1	1.10228040667123	PTPMT1_KO	one_group	3	3	3	3	2	2	2	1
4180	ENSMUSG00000049719	one_groupPTPMT1_KO	1.04563851854437	PTPMT1_KO1	1.10228040667123	PTPMT1_KO	one_group	3	5	5	3	2	2	2	1
4187	ENSMUSG00000050108	one_groupPTPMT1_KO	1.19813436569703	PTPMT1_KO1	1.10228040667123	PTPMT1_KO	one_group	3	5	5	3	2	2	2	1
4188	ENSMUSG00000050138	one_groupPTPMT1_KO	1.27708892110362	PTPMT1_KO1	1.10228040667123	PTPMT1_KO	one_group	3	3	3	3	2	2	2	1
4190	ENSMUSG00000050335	one_groupPTPMT1_KO	1.27712288417101	PTPMT1_KO1	1.10228040667123	PTPMT1_KO	one_group	3	5	5	3	2	2	2	1
4195	ENSMUSG00000050777	one_groupPTPMT1_KO	1.07708794221159	PTPMT1_KO1	1.10228040667123	PTPMT1_KO	one_group	3	5	5	3	2	2	2	1
4196	ENSMUSG00000050910	one_groupPTPMT1_KO	1.82510115943777	PTPMT1_KO1	1.10228040667123	PTPMT1_KO	one_group	3	5	5	3	2	2	2	1
4198	ENSMUSG00000051212	one_groupPTPMT1_KO	1.43911131451585	PTPMT1_KO1	1.10228040667123	PTPMT1_KO	one_group	3	5	5	3	2	2	2	1
4199	ENSMUSG00000051359	one_groupPTPMT1_KO	0.94489433155365	PTPMT1_KO1	1.10228040667123	PTPMT1_KO	one_group	3	5	5	3	2	2	2	1
4200	ENSMUSG00000051367	one_groupPTPMT1_KO	1.38439205434189	PTPMT1_KO1	1.10228040667123	PTPMT1_KO	one_group	3	5	5	3	2	2	2	1
4205	ENSMUSG00000052384	one_groupPTPMT1_KO	1.44563141366118	PTPMT1_KO1	1.10228040667123	PTPMT1_KO	one_group	3	3	3	3	2	2	2	1
4207	ENSMUSG00000052609	one_groupPTPMT1_KO	1.17834082524089	PTPMT1_KO1	1.10228040667123	PTPMT1_KO	one_group	3	5	5	3	2	2	2	1
4210	ENSMUSG00000052736	one_groupPTPMT1_KO	1.33192631462567	PTPMT1_KO1	1.10228040667123	PTPMT1_KO	one_group	3	5	5	3	2	2	2	1
4213	ENSMUSG00000053044	one_groupPTPMT1_KO	1.12236660178407	PTPMT1_KO1	1.10228040667123	PTPMT1_KO	one_group	3	5	5	3	2	2	2	1
4214	ENSMUSG00000053063	one_groupPTPMT1_KO	1.67681901780551	PTPMT1_KO1	1.10228040667123	PTPMT1_KO	one_group	3	5	5	3	2	2	2	1
4215	ENSMUSG00000053310	one_groupPTPMT1_KO	1.35918006510182	PTPMT1_KO1	1.10228040667123	PTPMT1_KO	one_group	3	3	3	3	2	2	2	1
4221	ENSMUSG00000053977	one_groupPTPMT1_KO	1.35842166684206	PTPMT1_KO1	1.10228040667123	PTPMT1_KO	one_group	3	5	5	3	2	2	2	1
4226	ENSMUSG00000054894	one_groupPTPMT1_KO	1.04524243274742	PTPMT1_KO1	1.10228040667123	PTPMT1_KO	one_group	3	5	5	3	2	2	2	1
4229	ENSMUSG00000055013	one_groupPTPMT1_KO	1.14287999728363	PTPMT1_KO1	1.10228040667123	PTPMT1_KO	one_group	3	5	5	3	2	2	2	1
4233	ENSMUSG00000055413	one_groupPTPMT1_KO	1.50736694232333	PTPMT1_KO1	1.10228040667123	PTPMT1_KO	one_group	3	3	3	3	2	2	2	1
4241	ENSMUSG00000056290	one_groupPTPMT1_KO	1.38277140914339	PTPMT1_KO1	1.10228040667123	PTPMT1_KO	one_group	3	3	3	3	2	2	2	1
4244	ENSMUSG00000056501	one_groupPTPMT1_KO	1.50104836215879	PTPMT1_KO1	1.10228040667123	PTPMT1_KO	one_group	3	5	5	3	2	2	2	1
4246	ENSMUSG00000056888	one_groupPTPMT1_KO	1.24214973939467	PTPMT1_KO1	1.10228040667123	PTPMT1_KO	one_group	3	3	3	3	2	2	2	1
4249	ENSMUSG00000057132	one_groupPTPMT1_KO	1.16118063897937	PTPMT1_KO1	1.10228040667123	PTPMT1_KO	one_group	3	3	3	3	2	2	2	1
4257	ENSMUSG00000058715	one_groupPTPMT1_KO	1.34239520940358	PTPMT1_KO1	1.10228040667123	PTPMT1_KO	one_group	3	3	3	3	2	2	2	1
4261	ENSMUSG00000059256	one_groupPTPMT1_KO	1.56970883199667	PTPMT1_KO1	1.10228040667123	PTPMT1_KO	one_group	3	3	3	3	2	2	2	1
4264	ENSMUSG00000060131	one_groupPTPMT1_KO	1.58120062859862	PTPMT1_KO1	1.10228040667123	PTPMT1_KO	one_group	3	3	3	3	2	2	2	1
4265	ENSMUSG00000060470	one_groupPTPMT1_KO	1.41087721645725	PTPMT1_KO1	1.10228040667123	PTPMT1_KO	one_group	3	5	5	3	2	2	2	1
4267	ENSMUSG00000060568	one_groupPTPMT1_KO	1.52911914128471	PTPMT1_KO1	1.10228040667123	PTPMT1_KO	one_group	3	5	5	3	2	2	2	1
4271	ENSMUSG00000061577	one_groupPTPMT1_KO	1.45333451563972	PTPMT1_KO1	1.10228040667123	PTPMT1_KO	one_group	3	5	5	3	2	2	2	1
4273	ENSMUSG00000062082	one_groupPTPMT1_KO	1.11442618754189	PTPMT1_KO1	1.10228040667123	PTPMT1_KO	one_group	3	5	5	3	2	2	2	1
4276	ENSMUSG00000062593	one_groupPTPMT1_KO	1.00835119255207	PTPMT1_KO1	1.10228040667123	PTPMT1_KO	one_group	3	5	5	3	2	2	2	1
4282	ENSMUSG00000063605	one_groupPTPMT1_KO	1.47197045437228	PTPMT1_KO1	1.10228040667123	PTPMT1_KO	one_group	3	5	5	3	2	2	2	1
4285	ENSMUSG00000063873	one_groupPTPMT1_KO	1.33958223885557	PTPMT1_KO1	1.10228040667123	PTPMT1_KO	one_group	3	3	3	3	2	2	2	1
4291	ENSMUSG00000066235	one_groupPTPMT1_KO	1.72881851657988	PTPMT1_KO1	1.10228040667123	PTPMT1_KO	one_group	3	3	3	3	2	2	2	1
4292	ENSMUSG00000066278	one_groupPTPMT1_KO	1.55504060173876	PTPMT1_KO1	1.10228040667123	PTPMT1_KO	one_group	3	3	3	3	2	2	2	1
4296	ENSMUSG00000067149	one_groupPTPMT1_KO	1.34556870767919	PTPMT1_KO1	1.10228040667123	PTPMT1_KO	one_group	3	5	5	3	2	2	2	1
4304	ENSMUSG00000069306	one_groupPTPMT1_KO	1.25854061605148	PTPMT1_KO1	1.10228040667123	PTPMT1_KO	one_group	3	9	9	5	2	2	2	1
4305	ENSMUSG00000070327	one_groupPTPMT1_KO	1.47677083806297	PTPMT1_KO1	1.10228040667123	PTPMT1_KO	one_group	3	3	3	3	2	2	2	1
4312	ENSMUSG00000071341	one_groupPTPMT1_KO	1.07240462680571	PTPMT1_KO1	1.10228040667123	PTPMT1_KO	one_group	3	3	3	3	2	2	2	1
4318	ENSMUSG00000073394	one_groupPTPMT1_KO	1.21387498113822	PTPMT1_KO1	1.10228040667123	PTPMT1_KO	one_group	3	5	5	3	2	2	2	1
4319	ENSMUSG00000073409	one_groupPTPMT1_KO	1.67520350462205	PTPMT1_KO1	1.10228040667123	PTPMT1_KO	one_group	3	3	3	3	2	2	2	1
4327	ENSMUSG00000074063	one_groupPTPMT1_KO	1.57341175518902	PTPMT1_KO1	1.10228040667123	PTPMT1_KO	one_group	3	5	5	3	2	2	2	1
4330	ENSMUSG00000074252	one_groupPTPMT1_KO	1.29425612041222	PTPMT1_KO1	1.10228040667123	PTPMT1_KO	one_group	3	3	3	3	2	2	2	1
4335	ENSMUSG00000074570	one_groupPTPMT1_KO	1.35507698383721	PTPMT1_KO1	1.10228040667123	PTPMT1_KO	one_group	3	5	5	3	2	2	2	1
4337	ENSMUSG00000074695	one_groupPTPMT1_KO	1.12885710167531	PTPMT1_KO1	1.10228040667123	PTPMT1_KO	one_group	3	5	5	3	2	2	2	1
4339	ENSMUSG00000074874	one_groupPTPMT1_KO	1.3587878481962	PTPMT1_KO1	1.10228040667123	PTPMT1_KO	one_group	3	5	5	3	2	2	2	1
4340	ENSMUSG00000074896	one_groupPTPMT1_KO	1.31403826836653	PTPMT1_KO1	1.10228040667123	PTPMT1_KO	one_group	3	3	3	3	2	2	2	1
4346	ENSMUSG00000076609	one_groupPTPMT1_KO	1.09330620175308	PTPMT1_KO1	1.10228040667123	PTPMT1_KO	one_group	3	5	5	3	2	2	2	1
4347	ENSMUSG00000076614	one_groupPTPMT1_KO	1.4321779321264	PTPMT1_KO1	1.10228040667123	PTPMT1_KO	one_group	3	3	3	3	2	2	2	1
4348	ENSMUSG00000076745	one_groupPTPMT1_KO	1.4521288399854	PTPMT1_KO1	1.10228040667123	PTPMT1_KO	one_group	3	5	5	3	2	2	2	1
4349	ENSMUSG00000076746	one_groupPTPMT1_KO	1.67932148741629	PTPMT1_KO1	1.10228040667123	PTPMT1_KO	one_group	3	3	3	3	2	2	2	1
4350	ENSMUSG00000076749	one_groupPTPMT1_KO	1.44454662785059	PTPMT1_KO1	1.10228040667123	PTPMT1_KO	one_group	3	5	5	3	2	2	2	1
4351	ENSMUSG00000076750	one_groupPTPMT1_KO	1.10526702222416	PTPMT1_KO1	1.10228040667123	PTPMT1_KO	one_group	3	5	5	3	2	2	2	1
4352	ENSMUSG00000076752	one_groupPTPMT1_KO	1.38139688195569	PTPMT1_KO1	1.10228040667123	PTPMT1_KO	one_group	3	3	3	3	2	2	2	1
4353	ENSMUSG00000076754	one_groupPTPMT1_KO	1.44584235724022	PTPMT1_KO1	1.10228040667123	PTPMT1_KO	one_group	3	3	3	3	2	2	2	1
4354	ENSMUSG00000076755	one_groupPTPMT1_KO	1.31873332618312	PTPMT1_KO1	1.10228040667123	PTPMT1_KO	one_group	3	5	5	3	2	2	2	1
4355	ENSMUSG00000076757	one_groupPTPMT1_KO	1.38158229534085	PTPMT1_KO1	1.10228040667123	PTPMT1_KO	one_group	3	3	3	3	2	2	2	1
4356	ENSMUSG00000076848	one_groupPTPMT1_KO	1.17993561316269	PTPMT1_KO1	1.10228040667123	PTPMT1_KO	one_group	3	3	3	3	2	2	2	1
4357	ENSMUSG00000076864	one_groupPTPMT1_KO	1.50760885837201	PTPMT1_KO1	1.10228040667123	PTPMT1_KO	one_group	3	3	3	3	2	2	2	1
4358	ENSMUSG00000076866	one_groupPTPMT1_KO	1.32814468589862	PTPMT1_KO1	1.10228040667123	PTPMT1_KO	one_group	3	3	3	3	2	2	2	1
4359	ENSMUSG00000076867	one_groupPTPMT1_KO	1.53787119611979	PTPMT1_KO1	1.10228040667123	PTPMT1_KO	one_group	3	3	3	3	2	2	2	1
4360	ENSMUSG00000076873	one_groupPTPMT1_KO	1.64301916090303	PTPMT1_KO1	1.10228040667123	PTPMT1_KO	one_group	3	3	3	3	2	2	2	1
4362	ENSMUSG00000078532	one_groupPTPMT1_KO	1.16014137993491	PTPMT1_KO1	1.10228040667123	PTPMT1_KO	one_group	3	5	5	3	2	2	2	1
4365	ENSMUSG00000078670	one_groupPTPMT1_KO	1.45727269893312	PTPMT1_KO1	1.10228040667123	PTPMT1_KO	one_group	3	3	3	3	2	2	2	1
4372	ENSMUSG00000079186	one_groupPTPMT1_KO	1.57963429674875	PTPMT1_KO1	1.10228040667123	PTPMT1_KO	one_group	3	3	3	3	2	2	2	1
4373	ENSMUSG00000079298	one_groupPTPMT1_KO	1.22082153311486	PTPMT1_KO1	1.10228040667123	PTPMT1_KO	one_group	3	5	5	3	2	2	2	1
4375	ENSMUSG00000079484	one_groupPTPMT1_KO	1.79866623052073	PTPMT1_KO1	1.10228040667123	PTPMT1_KO	one_group	3	3	3	3	2	2	2	1
4394	ENSMUSG00000084807	one_groupPTPMT1_KO	1.33962009573157	PTPMT1_KO1	1.10228040667123	PTPMT1_KO	one_group	3	5	5	3	2	2	2	1
4398	ENSMUSG00000084950	one_groupPTPMT1_KO	1.07882868337732	PTPMT1_KO1	1.10228040667123	PTPMT1_KO	one_group	3	5	5	3	2	2	2	1
4400	ENSMUSG00000085287	one_groupPTPMT1_KO	1.33084456774869	PTPMT1_KO1	1.10228040667123	PTPMT1_KO	one_group	3	3	3	3	2	2	2	1
4414	ENSMUSG00000089809	one_groupPTPMT1_KO	1.2769798979079	PTPMT1_KO1	1.10228040667123	PTPMT1_KO	one_group	3	3	3	3	2	2	2	1
4416	ENSMUSG00000090164	one_groupPTPMT1_KO	1.50493581160644	PTPMT1_KO1	1.10228040667123	PTPMT1_KO	one_group	3	3	3	3	2	2	2	1
4419	ENSMUSG00000090264	one_groupPTPMT1_KO	1.00306041629275	PTPMT1_KO1	1.10228040667123	PTPMT1_KO	one_group	3	5	5	3	2	2	2	1
4423	ENSMUSG00000091679	one_groupPTPMT1_KO	1.14682145598642	PTPMT1_KO1	1.10228040667123	PTPMT1_KO	one_group	3	5	5	3	2	2	2	1
4424	ENSMUSG00000091682	one_groupPTPMT1_KO	1.32101919594216	PTPMT1_KO1	1.10228040667123	PTPMT1_KO	one_group	3	5	5	3	2	2	2	1
4426	ENSMUSG00000092009	one_groupPTPMT1_KO	1.01045817168545	PTPMT1_KO1	1.10228040667123	PTPMT1_KO	one_group	3	3	3	3	2	2	2	1
4428	ENSMUSG00000092060	one_groupPTPMT1_KO	1.26441219896635	PTPMT1_KO1	1.10228040667123	PTPMT1_KO	one_group	3	5	5	3	2	2	2	1
4436	ENSMUSG00000094335	one_groupPTPMT1_KO	1.08140131460859	PTPMT1_KO1	1.10228040667123	PTPMT1_KO	one_group	3	5	5	3	2	2	2	1
4437	ENSMUSG00000094420	one_groupPTPMT1_KO	1.3286976963804	PTPMT1_KO1	1.10228040667123	PTPMT1_KO	one_group	3	5	5	3	2	2	2	1
4438	ENSMUSG00000094562	one_groupPTPMT1_KO	1.30047139333358	PTPMT1_KO1	1.10228040667123	PTPMT1_KO	one_group	3	3	3	3	2	2	2	1
4442	ENSMUSG00000095079	one_groupPTPMT1_KO	1.53432840359525	PTPMT1_KO1	1.10228040667123	PTPMT1_KO	one_group	3	3	3	3	2	2	2	1
4444	ENSMUSG00000095174	one_groupPTPMT1_KO	1.07029699678076	PTPMT1_KO1	1.10228040667123	PTPMT1_KO	one_group	3	3	3	3	2	2	2	1
4450	ENSMUSG00000096653	one_groupPTPMT1_KO	1.51862152204131	PTPMT1_KO1	1.10228040667123	PTPMT1_KO	one_group	3	5	5	3	2	2	2	1
4454	ENSMUSG00000096986	one_groupPTPMT1_KO	1.06114969491327	PTPMT1_KO1	1.10228040667123	PTPMT1_KO	one_group	3	3	3	3	2	2	2	1
4458	ENSMUSG00000097357	one_groupPTPMT1_KO	1.50625214504668	PTPMT1_KO1	1.10228040667123	PTPMT1_KO	one_group	3	3	3	3	2	2	2	1
4460	ENSMUSG00000097440	one_groupPTPMT1_KO	1.66971546700907	PTPMT1_KO1	1.10228040667123	PTPMT1_KO	one_group	3	5	5	3	2	2	2	1
4470	ENSMUSG00000099041	one_groupPTPMT1_KO	1.72786231427566	PTPMT1_KO1	1.10228040667123	PTPMT1_KO	one_group	3	3	3	3	2	2	2	1
4472	ENSMUSG00000100150	one_groupPTPMT1_KO	1.37825933673427	PTPMT1_KO1	1.10228040667123	PTPMT1_KO	one_group	3	5	5	3	2	2	2	1
4473	ENSMUSG00000100182	one_groupPTPMT1_KO	1.05636599060328	PTPMT1_KO1	1.10228040667123	PTPMT1_KO	one_group	3	3	3	3	2	2	2	1
4476	ENSMUSG00000102298	one_groupPTPMT1_KO	1.2294123988582	PTPMT1_KO1	1.10228040667123	PTPMT1_KO	one_group	3	3	3	3	2	2	2	1
4477	ENSMUSG00000102418	one_groupPTPMT1_KO	1.05064422043945	PTPMT1_KO1	1.10228040667123	PTPMT1_KO	one_group	3	3	3	3	2	2	2	1
4478	ENSMUSG00000102564	one_groupPTPMT1_KO	1.3134798838305	PTPMT1_KO1	1.10228040667123	PTPMT1_KO	one_group	3	3	3	3	2	2	2	1
4480	ENSMUSG00000104291	one_groupPTPMT1_KO	1.0974598594494	PTPMT1_KO1	1.10228040667123	PTPMT1_KO	one_group	3	5	5	3	2	2	2	1
4482	ENSMUSG00000104876	one_groupPTPMT1_KO	1.48306646659543	PTPMT1_KO1	1.10228040667123	PTPMT1_KO	one_group	3	3	3	3	2	2	2	1
4484	ENSMUSG00000104915	one_groupPTPMT1_KO	1.03787386706304	PTPMT1_KO1	1.10228040667123	PTPMT1_KO	one_group	3	3	3	3	2	2	2	1
4485	ENSMUSG00000105096	one_groupPTPMT1_KO	1.21796644540669	PTPMT1_KO1	1.10228040667123	PTPMT1_KO	one_group	3	3	3	3	2	2	2	1
4487	ENSMUSG00000105953	one_groupPTPMT1_KO	1.03787386706304	PTPMT1_KO1	1.10228040667123	PTPMT1_KO	one_group	3	3	3	3	2	2	2	1
4490	ENSMUSG00000106634	one_groupPTPMT1_KO	1.06422333287226	PTPMT1_KO1	1.10228040667123	PTPMT1_KO	one_group	3	3	3	3	2	2	2	1
4493	ENSMUSG00000108049	one_groupPTPMT1_KO	1.19564544984959	PTPMT1_KO1	1.10228040667123	PTPMT1_KO	one_group	3	3	3	3	2	2	2	1
4497	ENSMUSG00000108825	one_groupPTPMT1_KO	1.11389610658598	PTPMT1_KO1	1.10228040667123	PTPMT1_KO	one_group	3	5	5	3	2	2	2	1
4509	ENSMUSG00000110815	one_groupPTPMT1_KO	1.09920526714218	PTPMT1_KO1	1.10228040667123	PTPMT1_KO	one_group	3	5	5	3	2	2	2	1
4512	ENSMUSG00000111792	one_groupPTPMT1_KO	1.35100123816521	PTPMT1_KO1	1.10228040667123	PTPMT1_KO	one_group	3	5	5	3	2	2	2	1
4514	ENSMUSG00000112023	one_groupPTPMT1_KO	1.08147913779145	PTPMT1_KO1	1.10228040667123	PTPMT1_KO	one_group	3	5	5	3	2	2	2	1
4520	ENSMUSG00000113669	one_groupPTPMT1_KO	1.44755044613624	PTPMT1_KO1	1.10228040667123	PTPMT1_KO	one_group	3	3	3	3	2	2	2	1
4521	ENSMUSG00000113960	one_groupPTPMT1_KO	1.61423347354685	PTPMT1_KO1	1.10228040667123	PTPMT1_KO	one_group	3	5	5	3	2	2	2	1
4524	ENSMUSG00000115835	one_groupPTPMT1_KO	1.21221390953793	PTPMT1_KO1	1.10228040667123	PTPMT1_KO	one_group	3	5	5	3	2	2	2	1
4530	ENSMUSG00000117613	one_groupPTPMT1_KO	1.14068573617692	PTPMT1_KO1	1.10228040667123	PTPMT1_KO	one_group	3	3	3	3	2	2	2	1
4534	ENSMUSG00000120319	one_groupPTPMT1_KO	1.46949272767376	PTPMT1_KO1	1.10228040667123	PTPMT1_KO	one_group	3	5	5	3	2	2	2	1
4535	ENSMUSG00000120574	one_groupPTPMT1_KO	1.50743252824442	PTPMT1_KO1	1.10228040667123	PTPMT1_KO	one_group	3	3	3	3	2	2	2	1
4538	ENSMUSG00000120808	one_groupPTPMT1_KO	0.877650644910697	PTPMT1_KO1	1.10228040667123	PTPMT1_KO	one_group	3	5	5	3	2	2	2	1
4543	ENSMUSG00000121244	one_groupPTPMT1_KO	1.26355116160787	PTPMT1_KO1	1.10228040667123	PTPMT1_KO	one_group	3	3	3	3	2	2	2	1
4549	ENSMUSG00000124273	one_groupPTPMT1_KO	1.89458165544362	PTPMT1_KO1	1.10228040667123	PTPMT1_KO	one_group	3	3	3	3	2	2	2	1
4554	ENSMUSG00000126051	one_groupPTPMT1_KO	1.44519086416734	PTPMT1_KO1	1.10228040667123	PTPMT1_KO	one_group	3	3	3	3	2	2	2	1
4556	ENSMUSG00000127251	one_groupPTPMT1_KO	1.63435029622146	PTPMT1_KO1	1.10228040667123	PTPMT1_KO	one_group	3	3	3	3	2	2	2	1
4557	ENSMUSG00000127740	one_groupPTPMT1_KO	1.11453366382424	PTPMT1_KO1	1.10228040667123	PTPMT1_KO	one_group	3	3	3	3	2	2	2	1
4558	ENSMUSG00000128093	one_groupPTPMT1_KO	1.16376564587067	PTPMT1_KO1	1.10228040667123	PTPMT1_KO	one_group	3	5	5	3	2	2	2	1
4564	ENSMUSG00000131361	one_groupPTPMT1_KO	1.43788947639458	PTPMT1_KO1	1.10228040667123	PTPMT1_KO	one_group	3	3	3	3	2	2	2	1
4575	ENSMUSG00000136368	one_groupPTPMT1_KO	1.59319853789501	PTPMT1_KO1	1.10228040667123	PTPMT1_KO	one_group	3	5	5	3	2	2	2	1
4579	ENSMUSG00000137801	one_groupPTPMT1_KO	1.19119799569157	PTPMT1_KO1	1.10228040667123	PTPMT1_KO	one_group	3	3	3	3	2	2	2	1
4580	ENSMUSG00000137863	one_groupPTPMT1_KO	1.24132618543435	PTPMT1_KO1	1.10228040667123	PTPMT1_KO	one_group	3	9	9	5	2	2	2	1
4582	ENSMUSG00000139834	one_groupPTPMT1_KO	1.19831376143874	PTPMT1_KO1	1.10228040667123	PTPMT1_KO	one_group	3	3	3	3	2	2	2	1
4583	ENSMUSG00000140102	one_groupPTPMT1_KO	1.71914510953705	PTPMT1_KO1	1.10228040667123	PTPMT1_KO	one_group	3	3	3	3	2	2	2	1
4586	ENSMUSG00000140173	one_groupPTPMT1_KO	1.19836459747204	PTPMT1_KO1	1.10228040667123	PTPMT1_KO	one_group	3	3	3	3	2	2	2	1
4592	ENSMUSG00002076896	one_groupPTPMT1_KO	1.11212192820203	PTPMT1_KO1	1.10228040667123	PTPMT1_KO	one_group	3	3	3	3	2	2	2	1

## Sheet: Fig. 6h
	ID	Description	GeneRatio	BgRatio	RichFactor	FoldEnrichment	zScore	pvalue	p.adjust	qvalue	geneID	Count
GOBP_CELL_KILLING	GOBP_CELL_KILLING	GOBP_CELL_KILLING	35/262	225/14052	0.155556	8.343	15.3046	1.73333e-22	4.83425e-19	4.11802e-19	72310/14939/14943/171285/20290/20706/14942/13731/14938/83430/20297/16963/27007/16643/16641/17059/17057/22177/20299/54698/17002/15945/18646/54215/14944/12480/20723/104709/16854/16642/14941/110557/14940/80782/26904	35
GOBP_LEUKOCYTE_MEDIATED_IMMUNITY	GOBP_LEUKOCYTE_MEDIATED_IMMUNITY	GOBP_LEUKOCYTE_MEDIATED_IMMUNITY	42/262	464/14052	0.0905172	4.85476	11.6386	1.06312e-17	1.48252e-14	1.26288e-14	50723/14389/72310/16590/14939/171285/20706/13731/84544/83430/20297/16963/22164/24088/14191/11745/27007/16643/16641/17059/17057/22177/54698/18646/54215/27278/56743/12480/17096/20723/104709/12772/16642/12525/14127/14728/110557/14940/80782/238447/26904/14727	42
GOBP_REGULATION_OF_LEUKOCYTE_MEDIATED_IMMUNITY	GOBP_REGULATION_OF_LEUKOCYTE_MEDIATED_IMMUNITY	GOBP_REGULATION_OF_LEUKOCYTE_MEDIATED_IMMUNITY	32/262	274/14052	0.116788	6.26378	12.1284	7.75343e-17	7.20811e-14	6.14018e-14	14389/16590/171285/20706/84544/83430/20297/16963/22164/24088/14191/27007/16643/16641/17059/17057/22177/54698/54215/27278/12480/17096/20723/104709/12772/16642/14127/14728/110557/80782/26904/14727	32
GOBP_LEUKOCYTE_MEDIATED_CYTOTOXICITY	GOBP_LEUKOCYTE_MEDIATED_CYTOTOXICITY	GOBP_LEUKOCYTE_MEDIATED_CYTOTOXICITY	24/262	156/14052	0.153846	8.25132	12.5533	1.31357e-15	9.15883e-13	7.80189e-13	72310/14939/171285/20706/13731/83430/16963/27007/16643/16641/17059/17057/22177/54698/18646/54215/12480/20723/104709/16642/110557/14940/80782/26904	24
GOBP_NATURAL_KILLER_CELL_MEDIATED_IMMUNITY	GOBP_NATURAL_KILLER_CELL_MEDIATED_IMMUNITY	GOBP_NATURAL_KILLER_CELL_MEDIATED_IMMUNITY	19/262	88/14052	0.215909	11.58	13.7228	2.03256e-15	1.13376e-12	9.65789e-13	72310/14939/171285/20706/84544/27007/16643/16641/17059/17057/54698/54215/27278/20723/104709/16642/14940/80782/26904	19
GOBP_LYMPHOCYTE_MEDIATED_IMMUNITY	GOBP_LYMPHOCYTE_MEDIATED_IMMUNITY	GOBP_LYMPHOCYTE_MEDIATED_IMMUNITY	34/262	358/14052	0.0949721	5.09369	10.8147	4.38583e-15	2.03868e-12	1.73664e-12	50723/72310/14939/171285/20706/13731/84544/83430/20297/16963/22164/27007/16643/16641/17059/17057/54698/18646/54215/27278/12480/20723/104709/12772/16642/12525/14127/14728/110557/14940/80782/238447/26904/14727	34
GOBP_ADAPTIVE_IMMUNE_RESPONSE	GOBP_ADAPTIVE_IMMUNE_RESPONSE	GOBP_ADAPTIVE_IMMUNE_RESPONSE	39/262	490/14052	0.0795918	4.2688	10.1519	1.29101e-14	5.14376e-12	4.38167e-12	50723/18106/68279/14939/171285/20706/23882/13731/94185/12516/83430/20297/16963/22164/77799/20351/27007/16643/54698/13813/18646/54215/15985/56743/12480/17096/20723/12772/321019/12526/12525/14127/14728/16069/110557/16071/238447/26904/14727	39
GOBP_REGULATION_OF_LYMPHOCYTE_MEDIATED_IMMUNITY	GOBP_REGULATION_OF_LYMPHOCYTE_MEDIATED_IMMUNITY	GOBP_REGULATION_OF_LYMPHOCYTE_MEDIATED_IMMUNITY	26/262	210/14052	0.12381	6.64035	11.3511	1.76947e-14	6.16882e-12	5.25486e-12	171285/20706/84544/83430/20297/16963/22164/27007/16643/16641/17059/17057/54698/54215/27278/12480/20723/104709/12772/16642/14127/14728/110557/80782/26904/14727	26
GOBP_REGULATION_OF_NATURAL_KILLER_CELL_MEDIATED_IMMUNITY	GOBP_REGULATION_OF_NATURAL_KILLER_CELL_MEDIATED_IMMUNITY	GOBP_REGULATION_OF_NATURAL_KILLER_CELL_MEDIATED_IMMUNITY	16/262	63/14052	0.253968	13.6212	13.8389	2.2602e-14	6.75069e-12	5.75053e-12	171285/20706/84544/27007/16643/16641/17059/17057/54698/54215/27278/20723/104709/16642/80782/26904	16
GOBP_REGULATION_OF_IMMUNE_EFFECTOR_PROCESS	GOBP_REGULATION_OF_IMMUNE_EFFECTOR_PROCESS	GOBP_REGULATION_OF_IMMUNE_EFFECTOR_PROCESS	36/262	426/14052	0.084507	4.53242	10.205	2.42047e-14	6.75069e-12	5.75053e-12	14389/18106/16590/171285/21809/20706/84544/83430/20297/16963/22164/24088/14191/27007/16643/16641/17059/17057/22177/54698/54215/27278/12480/17096/230126/20723/104709/12772/16854/16642/14127/14728/110557/80782/26904/14727	36
GOBP_REGULATION_OF_CELL_KILLING	GOBP_REGULATION_OF_CELL_KILLING	GOBP_REGULATION_OF_CELL_KILLING	20/262	126/14052	0.15873	8.51327	11.6768	1.82083e-13	4.61664e-11	3.93265e-11	171285/20706/83430/16963/27007/16643/16641/17059/17057/22177/54698/18646/54215/12480/20723/104709/16642/110557/80782/26904	20
GOBP_LEUKOCYTE_MIGRATION	GOBP_LEUKOCYTE_MIGRATION	GOBP_LEUKOCYTE_MIGRATION	31/262	367/14052	0.0844687	4.53036	9.44608	1.79663e-12	4.17567e-10	3.55701e-10	16590/68279/16398/66102/20290/65256/13731/13052/83430/20297/16963/22164/16175/24088/18600/20750/27007/20299/54698/13143/54324/15945/14537/17096/109700/12145/270152/12772/16854/321019/14127	31
GOBP_CELL_ACTIVATION_INVOLVED_IN_IMMUNE_RESPONSE	GOBP_CELL_ACTIVATION_INVOLVED_IN_IMMUNE_RESPONSE	GOBP_CELL_ACTIVATION_INVOLVED_IN_IMMUNE_RESPONSE	28/262	309/14052	0.0906149	4.86	9.45688	4.25931e-12	9.13785e-10	7.78401e-10	50723/14389/72310/18106/16590/171285/23882/83430/20297/22164/214968/20351/14191/11745/56619/22177/13813/54215/27278/56743/17096/230126/12772/16854/321019/14127/14728/26904	28
GOBP_KILLING_OF_CELLS_OF_ANOTHER_ORGANISM	GOBP_KILLING_OF_CELLS_OF_ANOTHER_ORGANISM	GOBP_KILLING_OF_CELLS_OF_ANOTHER_ORGANISM	15/262	78/14052	0.192308	10.3142	11.3698	1.17359e-11	2.33797e-09	1.99158e-09	72310/14939/14943/20290/14942/14938/20297/20299/17002/15945/18646/14944/16854/14941/14940	15
GOBP_DISRUPTION_OF_ANATOMICAL_STRUCTURE_IN_ANOTHER_ORGANISM	GOBP_DISRUPTION_OF_ANATOMICAL_STRUCTURE_IN_ANOTHER_ORGANISM	GOBP_DISRUPTION_OF_ANATOMICAL_STRUCTURE_IN_ANOTHER_ORGANISM	15/262	81/14052	0.185185	9.93215	11.1124	2.08168e-11	3.87054e-09	3.2971e-09	72310/14939/14943/20290/14942/14938/20297/20299/17002/15945/18646/14944/16854/14941/14940	15
GOBP_IMMUNE_RESPONSE_REGULATING_CELL_SURFACE_RECEPTOR_SIGNALING_PATHWAY	GOBP_IMMUNE_RESPONSE_REGULATING_CELL_SURFACE_RECEPTOR_SIGNALING_PATHWAY	GOBP_IMMUNE_RESPONSE_REGULATING_CELL_SURFACE_RECEPTOR_SIGNALING_PATHWAY	25/262	293/14052	0.0853242	4.57624	8.52687	2.32398e-10	4.05099e-08	3.4508e-08	50723/16590/94185/83490/77799/24088/56619/27007/16643/16641/22177/17002/54215/15985/56743/17096/230126/16854/16642/12526/12525/14127/14728/26904/14727	25
GOBP_LEUKOCYTE_CHEMOTAXIS	GOBP_LEUKOCYTE_CHEMOTAXIS	GOBP_LEUKOCYTE_CHEMOTAXIS	21/262	213/14052	0.0985915	5.28782	8.69152	4.93548e-10	8.09709e-08	6.89744e-08	16590/66102/20290/13052/83430/16963/18600/20750/27007/20299/13143/54324/15945/17096/109700/12145/270152/12772/16854/321019/14127	21
GOBP_NATURAL_KILLER_CELL_ACTIVATION	GOBP_NATURAL_KILLER_CELL_ACTIVATION	GOBP_NATURAL_KILLER_CELL_ACTIVATION	14/262	87/14052	0.16092	8.63069	9.84068	6.97293e-10	1.03995e-07	8.85878e-08	72310/18106/171285/13731/83430/14191/27007/16643/17059/22177/54215/27278/232413/14728	14
GOBP_POSITIVE_REGULATION_OF_IMMUNE_EFFECTOR_PROCESS	GOBP_POSITIVE_REGULATION_OF_IMMUNE_EFFECTOR_PROCESS	GOBP_POSITIVE_REGULATION_OF_IMMUNE_EFFECTOR_PROCESS	24/262	285/14052	0.0842105	4.51651	8.26679	7.08467e-10	1.03995e-07	8.85878e-08	14389/18106/16590/83430/16963/22164/24088/14191/27007/16643/16641/17059/22177/54698/54215/27278/12480/230126/12772/16642/14127/14728/110557/26904	24
GOBP_POSITIVE_REGULATION_OF_CELL_KILLING	GOBP_POSITIVE_REGULATION_OF_CELL_KILLING	GOBP_POSITIVE_REGULATION_OF_CELL_KILLING	14/262	88/14052	0.159091	8.53262	9.77022	8.15555e-10	1.13729e-07	9.68794e-08	83430/16963/27007/16643/16641/17059/22177/54698/18646/54215/12480/16642/110557/26904	14
GOBP_LYMPHOCYTE_ACTIVATION_INVOLVED_IN_IMMUNE_RESPONSE	GOBP_LYMPHOCYTE_ACTIVATION_INVOLVED_IN_IMMUNE_RESPONSE	GOBP_LYMPHOCYTE_ACTIVATION_INVOLVED_IN_IMMUNE_RESPONSE	20/262	217/14052	0.0921659	4.94319	8.06882	4.21133e-09	5.59304e-07	4.76439e-07	50723/72310/18106/171285/23882/83430/20297/22164/214968/20351/56619/22177/13813/54215/230126/12772/16854/321019/14127/14728	20
GOBP_MYELOID_LEUKOCYTE_MIGRATION	GOBP_MYELOID_LEUKOCYTE_MIGRATION	GOBP_MYELOID_LEUKOCYTE_MIGRATION	20/262	219/14052	0.0913242	4.89804	8.01369	4.93571e-09	6.25713e-07	5.33009e-07	16590/68279/20290/13731/13052/83430/16963/16175/24088/20750/20299/13143/54324/15945/17096/109700/270152/12772/16854/14127	20
GOBP_T_CELL_ACTIVATION_INVOLVED_IN_IMMUNE_RESPONSE	GOBP_T_CELL_ACTIVATION_INVOLVED_IN_IMMUNE_RESPONSE	GOBP_T_CELL_ACTIVATION_INVOLVED_IN_IMMUNE_RESPONSE	15/262	124/14052	0.120968	6.48793	8.46053	9.97508e-09	1.20959e-06	1.03038e-06	171285/23882/83430/20297/22164/214968/20351/56619/22177/13813/230126/12772/16854/321019/14127	15
GOBP_GRANULOCYTE_MIGRATION	GOBP_GRANULOCYTE_MIGRATION	GOBP_GRANULOCYTE_MIGRATION	16/262	145/14052	0.110345	5.91819	8.2053	1.21898e-08	1.41656e-06	1.20669e-06	68279/20290/13731/13052/83430/16963/16175/24088/20750/20299/13143/15945/109700/270152/16854/14127	16
GOBP_NEUTROPHIL_MIGRATION	GOBP_NEUTROPHIL_MIGRATION	GOBP_NEUTROPHIL_MIGRATION	14/262	109/14052	0.12844	6.88872	8.50703	1.43446e-08	1.59397e-06	1.35781e-06	68279/13731/13052/83430/16963/16175/24088/20750/13143/15945/109700/270152/16854/14127	14
GOBP_T_CELL_MEDIATED_IMMUNITY	GOBP_T_CELL_MEDIATED_IMMUNITY	GOBP_T_CELL_MEDIATED_IMMUNITY	16/262	147/14052	0.108844	5.83767	8.12702	1.48595e-08	1.59397e-06	1.35781e-06	14939/20706/13731/83430/20297/16963/22164/16643/18646/12480/20723/12772/12525/14728/110557/14727	16
GOBP_POSITIVE_REGULATION_OF_LEUKOCYTE_MEDIATED_IMMUNITY	GOBP_POSITIVE_REGULATION_OF_LEUKOCYTE_MEDIATED_IMMUNITY	GOBP_POSITIVE_REGULATION_OF_LEUKOCYTE_MEDIATED_IMMUNITY	17/262	170/14052	0.1	5.36336	7.88935	1.88483e-08	1.94695e-06	1.6585e-06	16590/83430/16963/22164/27007/16643/16641/17059/22177/54698/54215/27278/12480/16642/14127/110557/26904	17
GOBP_CELL_CHEMOTAXIS	GOBP_CELL_CHEMOTAXIS	GOBP_CELL_CHEMOTAXIS	22/262	288/14052	0.0763889	4.09701	7.31962	2.23943e-08	2.23063e-06	1.90015e-06	16590/66102/20290/13052/83430/20297/16963/18600/20750/27007/20299/13143/54324/15945/17096/109700/12145/270152/12772/16854/321019/14127	22
GOBP_ALPHA_BETA_T_CELL_ACTIVATION	GOBP_ALPHA_BETA_T_CELL_ACTIVATION	GOBP_ALPHA_BETA_T_CELL_ACTIVATION	18/262	198/14052	0.0909091	4.87578	7.57053	3.18357e-08	3.02445e-06	2.57636e-06	72310/18106/23882/83430/20297/16963/22164/20351/54698/13813/54215/12480/230126/12772/321019/12608/14728/14727	18
GOBP_REGULATION_OF_LEUKOCYTE_PROLIFERATION	GOBP_REGULATION_OF_LEUKOCYTE_PROLIFERATION	GOBP_REGULATION_OF_LEUKOCYTE_PROLIFERATION	21/262	269/14052	0.0780669	4.18701	7.27461	3.25326e-08	3.02445e-06	2.57636e-06	50723/18106/16590/12981/171285/94185/14419/83430/16963/22164/16175/22177/54698/12480/17096/12772/16854/321019/12608/14728/14727	21
GOBP_TYPE_II_INTERFERON_PRODUCTION	GOBP_TYPE_II_INTERFERON_PRODUCTION	GOBP_TYPE_II_INTERFERON_PRODUCTION	15/262	137/14052	0.109489	5.87229	7.89903	3.911e-08	3.41411e-06	2.90828e-06	18106/171285/23882/84544/83430/16963/22164/27007/54698/13813/54215/12772/14728/26904/14727	15
GOBP_POSITIVE_REGULATION_OF_NATURAL_KILLER_CELL_MEDIATED_IMMUNITY	GOBP_POSITIVE_REGULATION_OF_NATURAL_KILLER_CELL_MEDIATED_IMMUNITY	GOBP_POSITIVE_REGULATION_OF_NATURAL_KILLER_CELL_MEDIATED_IMMUNITY	9/262	40/14052	0.225	12.0676	9.66171	3.91723e-08	3.41411e-06	2.90828e-06	27007/16643/16641/17059/54698/54215/27278/16642/26904	9
GOBP_TAXIS	GOBP_TAXIS	GOBP_TAXIS	26/262	407/14052	0.0638821	3.42622	6.84642	4.49107e-08	3.79563e-06	3.23328e-06	16590/16398/66102/20290/13052/83430/18590/20297/16963/20351/18600/20750/27007/20299/13143/54324/15945/17096/109700/237847/12145/270152/12772/16854/321019/14127	26
GOBP_DEFENSE_RESPONSE_TO_BACTERIUM	GOBP_DEFENSE_RESPONSE_TO_BACTERIUM	GOBP_DEFENSE_RESPONSE_TO_BACTERIUM	20/262	260/14052	0.0769231	4.12566	7.01192	8.922e-08	7.31866e-06	6.23435e-06	14939/171285/246707/83430/16819/24088/14191/231507/11745/56619/27007/17002/54215/20723/12608/14127/16069/672511/238447/626578	20
GOBP_REGULATION_OF_NATURAL_KILLER_CELL_ACTIVATION	GOBP_REGULATION_OF_NATURAL_KILLER_CELL_ACTIVATION	GOBP_REGULATION_OF_NATURAL_KILLER_CELL_ACTIVATION	9/262	44/14052	0.204545	10.9705	9.13014	9.51537e-08	7.58239e-06	6.459e-06	18106/171285/83430/14191/16643/22177/27278/232413/14728	9
GOBP_REGULATION_OF_INNATE_IMMUNE_RESPONSE	GOBP_REGULATION_OF_INNATE_IMMUNE_RESPONSE	GOBP_REGULATION_OF_INNATE_IMMUNE_RESPONSE	27/262	458/14052	0.058952	3.16181	6.48333	1.26609e-07	9.8087e-06	8.35547e-06	171285/20706/84544/83490/71398/16963/24088/14191/56619/27007/16643/16641/17059/17057/22177/54698/17002/54215/27278/207521/231655/17096/20723/104709/16642/80782/26904	27
GOBP_MYELOID_LEUKOCYTE_ACTIVATION	GOBP_MYELOID_LEUKOCYTE_ACTIVATION	GOBP_MYELOID_LEUKOCYTE_ACTIVATION	20/262	267/14052	0.0749064	4.0175	6.86153	1.37836e-07	1.03899e-05	8.85055e-06	14389/18106/16590/12981/171285/108670/381319/24088/14191/11745/27007/22177/27278/56743/17096/12772/232413/14127/14728/14727	20
GOBP_REGULATION_OF_LYMPHOCYTE_ACTIVATION	GOBP_REGULATION_OF_LYMPHOCYTE_ACTIVATION	GOBP_REGULATION_OF_LYMPHOCYTE_ACTIVATION	28/262	496/14052	0.0564516	3.0277	6.33726	1.79192e-07	1.31518e-05	1.12032e-05	50723/18106/171285/94185/14419/83430/20297/16963/22164/16175/14191/16643/22177/54698/54215/27278/12480/17096/13024/230126/104709/12772/16854/321019/232413/12608/14728/14727	28
GOBP_IMMUNE_RESPONSE_REGULATING_SIGNALING_PATHWAY	GOBP_IMMUNE_RESPONSE_REGULATING_SIGNALING_PATHWAY	GOBP_IMMUNE_RESPONSE_REGULATING_SIGNALING_PATHWAY	28/262	498/14052	0.0562249	3.01554	6.31241	1.94644e-07	1.39195e-05	1.18573e-05	50723/16590/171285/94185/83490/71398/77799/24088/56619/27007/16643/16641/22177/17002/54215/15985/56743/231655/17096/230126/16854/16642/12526/12525/14127/14728/26904/14727	28
GOBP_T_CELL_MEDIATED_CYTOTOXICITY	GOBP_T_CELL_MEDIATED_CYTOTOXICITY	GOBP_T_CELL_MEDIATED_CYTOTOXICITY	10/262	63/14052	0.15873	8.51327	8.23812	2.29207e-07	1.59814e-05	1.36137e-05	14939/20706/13731/83430/16963/16643/18646/12480/20723/110557	10
GOBP_MONONUCLEAR_CELL_MIGRATION	GOBP_MONONUCLEAR_CELL_MIGRATION	GOBP_MONONUCLEAR_CELL_MIGRATION	17/262	203/14052	0.0837438	4.49148	6.9067	2.55058e-07	1.71918e-05	1.46447e-05	68279/66102/20290/65256/20297/16963/22164/18600/27007/54698/54324/15945/17096/270152/12772/16854/321019	17
GOBP_NEGATIVE_REGULATION_OF_NATURAL_KILLER_CELL_MEDIATED_IMMUNITY	GOBP_NEGATIVE_REGULATION_OF_NATURAL_KILLER_CELL_MEDIATED_IMMUNITY	GOBP_NEGATIVE_REGULATION_OF_NATURAL_KILLER_CELL_MEDIATED_IMMUNITY	7/262	25/14052	0.28	15.0174	9.66891	2.60849e-07	1.71918e-05	1.46447e-05	171285/20706/84544/16643/20723/80782/26904	7
GOBP_MYELOID_LEUKOCYTE_DIFFERENTIATION	GOBP_MYELOID_LEUKOCYTE_DIFFERENTIATION	GOBP_MYELOID_LEUKOCYTE_DIFFERENTIATION	20/262	278/14052	0.0719424	3.85853	6.63525	2.65058e-07	1.71918e-05	1.46447e-05	16795/14389/16590/233328/12981/108670/83430/381319/72147/24088/22177/17002/17096/19659/321019/224109/12608/14127/14728/14727	20
GOBP_LEUKOCYTE_PROLIFERATION	GOBP_LEUKOCYTE_PROLIFERATION	GOBP_LEUKOCYTE_PROLIFERATION	23/262	360/14052	0.0638889	3.42659	6.4289	2.79459e-07	1.77139e-05	1.50895e-05	50723/18106/16590/12981/171285/13731/94185/14419/83430/16963/22164/16175/22177/54698/12480/17096/230126/12772/16854/321019/12608/14728/14727	23
GOBP_LEUKOCYTE_DEGRANULATION	GOBP_LEUKOCYTE_DEGRANULATION	GOBP_LEUKOCYTE_DEGRANULATION	11/262	83/14052	0.13253	7.10807	7.69276	3.78328e-07	2.34479e-05	1.99739e-05	14389/72310/16590/14191/11745/54215/27278/56743/17096/12772/14127	11
GOBP_MYELOID_CELL_ACTIVATION_INVOLVED_IN_IMMUNE_RESPONSE	GOBP_MYELOID_CELL_ACTIVATION_INVOLVED_IN_IMMUNE_RESPONSE	GOBP_MYELOID_CELL_ACTIVATION_INVOLVED_IN_IMMUNE_RESPONSE	12/262	102/14052	0.117647	6.30983	7.4185	4.18608e-07	2.53804e-05	2.16201e-05	14389/16590/171285/14191/11745/22177/27278/56743/17096/12772/14127/14728	12
GOBP_POSITIVE_REGULATION_OF_CELL_ADHESION	GOBP_POSITIVE_REGULATION_OF_CELL_ADHESION	GOBP_POSITIVE_REGULATION_OF_CELL_ADHESION	27/262	489/14052	0.0552147	2.96136	6.08495	4.66677e-07	2.76928e-05	2.35899e-05	12550/50723/16480/18106/16398/171285/14538/13132/13731/246707/83430/16963/22164/16175/20750/21872/56320/54215/14537/11906/12480/230126/104709/12772/14728/320664/14727	27
GOBP_NEGATIVE_REGULATION_OF_CELL_ACTIVATION	GOBP_NEGATIVE_REGULATION_OF_CELL_ACTIVATION	GOBP_NEGATIVE_REGULATION_OF_CELL_ACTIVATION	17/262	213/14052	0.0798122	4.28061	6.6499	5.05616e-07	2.93784e-05	2.50258e-05	171285/94185/14419/18590/16963/22164/72147/14191/22177/54698/27278/17096/16854/232413/12608/14728/14727	17
GOBP_NEGATIVE_REGULATION_OF_LYMPHOCYTE_ACTIVATION	GOBP_NEGATIVE_REGULATION_OF_LYMPHOCYTE_ACTIVATION	GOBP_NEGATIVE_REGULATION_OF_LYMPHOCYTE_ACTIVATION	15/262	168/14052	0.0892857	4.78871	6.80944	5.79572e-07	3.29883e-05	2.81008e-05	171285/94185/14419/16963/22164/14191/22177/54698/27278/17096/16854/232413/12608/14728/14727	15
GOBP_REGULATION_OF_CYTOKINE_PRODUCTION_INVOLVED_IN_IMMUNE_RESPONSE	GOBP_REGULATION_OF_CYTOKINE_PRODUCTION_INVOLVED_IN_IMMUNE_RESPONSE	GOBP_REGULATION_OF_CYTOKINE_PRODUCTION_INVOLVED_IN_IMMUNE_RESPONSE	13/262	127/14052	0.102362	5.49005	7.00612	7.02501e-07	3.91855e-05	3.33799e-05	16590/21809/84544/20297/16963/22164/24088/54215/27278/12772/14127/14728/14727	13
GOBP_NEGATIVE_REGULATION_OF_LEUKOCYTE_MEDIATED_IMMUNITY	GOBP_NEGATIVE_REGULATION_OF_LEUKOCYTE_MEDIATED_IMMUNITY	GOBP_NEGATIVE_REGULATION_OF_LEUKOCYTE_MEDIATED_IMMUNITY	10/262	72/14052	0.138889	7.44911	7.56196	8.29906e-07	4.53845e-05	3.86604e-05	171285/20706/84544/16643/20723/12772/14728/80782/26904/14727	10
GOBP_T_CELL_DIFFERENTIATION_INVOLVED_IN_IMMUNE_RESPONSE	GOBP_T_CELL_DIFFERENTIATION_INVOLVED_IN_IMMUNE_RESPONSE	GOBP_T_CELL_DIFFERENTIATION_INVOLVED_IN_IMMUNE_RESPONSE	11/262	92/14052	0.119565	6.41271	7.1794	1.08653e-06	5.82755e-05	4.96416e-05	23882/83430/20297/22164/20351/56619/13813/230126/12772/321019/14127	11
GOBP_NEGATIVE_REGULATION_OF_IMMUNE_EFFECTOR_PROCESS	GOBP_NEGATIVE_REGULATION_OF_IMMUNE_EFFECTOR_PROCESS	GOBP_NEGATIVE_REGULATION_OF_IMMUNE_EFFECTOR_PROCESS	13/262	134/14052	0.0970149	5.20326	6.73864	1.30064e-06	6.84434e-05	5.8303e-05	171285/21809/20706/84544/22164/16643/20723/12772/16854/14728/80782/26904/14727	13
GOBP_NEGATIVE_REGULATION_OF_LYMPHOCYTE_MEDIATED_IMMUNITY	GOBP_NEGATIVE_REGULATION_OF_LYMPHOCYTE_MEDIATED_IMMUNITY	GOBP_NEGATIVE_REGULATION_OF_LYMPHOCYTE_MEDIATED_IMMUNITY	9/262	60/14052	0.15	8.04504	7.53774	1.52947e-06	7.65503e-05	6.52088e-05	171285/20706/84544/16643/20723/14728/80782/26904/14727	9
GOBP_CD4_POSITIVE_ALPHA_BETA_T_CELL_ACTIVATION	GOBP_CD4_POSITIVE_ALPHA_BETA_T_CELL_ACTIVATION	GOBP_CD4_POSITIVE_ALPHA_BETA_T_CELL_ACTIVATION	13/262	136/14052	0.0955882	5.12674	6.66563	1.53957e-06	7.65503e-05	6.52088e-05	72310/23882/83430/20297/16963/22164/20351/54215/230126/12772/321019/12608/14728	13
GOBP_NEGATIVE_REGULATION_OF_NATURAL_KILLER_CELL_ACTIVATION	GOBP_NEGATIVE_REGULATION_OF_NATURAL_KILLER_CELL_ACTIVATION	GOBP_NEGATIVE_REGULATION_OF_NATURAL_KILLER_CELL_ACTIVATION	5/262	12/14052	0.416667	22.3473	10.197	1.54357e-06	7.65503e-05	6.52088e-05	171285/14191/27278/232413/14728	5
GOBP_POSITIVE_REGULATION_OF_ALPHA_BETA_T_CELL_ACTIVATION	GOBP_POSITIVE_REGULATION_OF_ALPHA_BETA_T_CELL_ACTIVATION	GOBP_POSITIVE_REGULATION_OF_ALPHA_BETA_T_CELL_ACTIVATION	10/262	77/14052	0.12987	6.9654	7.23488	1.56449e-06	7.65503e-05	6.52088e-05	18106/83430/16963/22164/54215/12480/230126/12772/14728/14727	10
GOBP_GRANULOCYTE_CHEMOTAXIS	GOBP_GRANULOCYTE_CHEMOTAXIS	GOBP_GRANULOCYTE_CHEMOTAXIS	12/262	118/14052	0.101695	5.45426	6.69732	2.03025e-06	9.62785e-05	8.20142e-05	20290/13052/83430/16963/20750/20299/13143/15945/109700/270152/16854/14127	12
GOBP_ADAPTIVE_IMMUNE_RESPONSE_BASED_ON_SOMATIC_RECOMBINATION_OF_IMMUNE_RECEPTORS_BUILT_FROM_IMMUNOGLOBULIN_SUPERFAMILY_DOMAINS	GOBP_ADAPTIVE_IMMUNE_RESPONSE_BASED_ON_SOMATIC_RECOMBINATION_OF_IMMUNE_RECEPTORS_BUILT_FROM_IMMUNOGLOBULIN_SUPERFAMILY_DOMAINS	GOBP_ADAPTIVE_IMMUNE_RESPONSE_BASED_ON_SOMATIC_RECOMBINATION_OF_IMMUNE_RECEPTORS_BUILT_FROM_IMMUNOGLOBULIN_SUPERFAMILY_DOMAINS	22/262	374/14052	0.0588235	3.15492	5.82207	2.03673e-06	9.62785e-05	8.20142e-05	50723/14939/171285/20706/23882/13731/83430/20297/16963/22164/20351/16643/18646/12480/20723/12772/12525/14127/14728/110557/238447/14727	22
GOBP_REGULATION_OF_T_CELL_PROLIFERATION	GOBP_REGULATION_OF_T_CELL_PROLIFERATION	GOBP_REGULATION_OF_T_CELL_PROLIFERATION	15/262	187/14052	0.0802139	4.30216	6.26587	2.25562e-06	0.000104849	8.93145e-05	50723/18106/171285/94185/83430/16963/22164/16175/54698/12480/12772/16854/12608/14728/14727	15
GOBP_GRANZYME_MEDIATED_PROGRAMMED_CELL_DEATH_SIGNALING_PATHWAY	GOBP_GRANZYME_MEDIATED_PROGRAMMED_CELL_DEATH_SIGNALING_PATHWAY	GOBP_GRANZYME_MEDIATED_PROGRAMMED_CELL_DEATH_SIGNALING_PATHWAY	5/262	13/14052	0.384615	20.6283	9.75907	2.47016e-06	0.000109353	9.31519e-05	72310/14939/14938/18646/14940	5
GOBP_NATURAL_KILLER_CELL_MEDIATED_IMMUNE_RESPONSE_TO_TUMOR_CELL	GOBP_NATURAL_KILLER_CELL_MEDIATED_IMMUNE_RESPONSE_TO_TUMOR_CELL	GOBP_NATURAL_KILLER_CELL_MEDIATED_IMMUNE_RESPONSE_TO_TUMOR_CELL	5/262	13/14052	0.384615	20.6283	9.75907	2.47016e-06	0.000109353	9.31519e-05	72310/171285/27007/54698/54215	5
GOBP_RESPONSE_TO_LECTIN	GOBP_RESPONSE_TO_LECTIN	GOBP_RESPONSE_TO_LECTIN	5/262	13/14052	0.384615	20.6283	9.75907	2.47016e-06	0.000109353	9.31519e-05	27007/16643/16641/22177/16642	5
GOBP_IMMUNE_RESPONSE_TO_TUMOR_CELL	GOBP_IMMUNE_RESPONSE_TO_TUMOR_CELL	GOBP_IMMUNE_RESPONSE_TO_TUMOR_CELL	7/262	34/14052	0.205882	11.0422	8.08068	2.52903e-06	0.00011021	9.38818e-05	72310/171285/16963/27007/54698/18646/54215	7
GOBP_REGULATION_OF_CELL_CELL_ADHESION	GOBP_REGULATION_OF_CELL_CELL_ADHESION	GOBP_REGULATION_OF_CELL_CELL_ADHESION	25/262	476/14052	0.052521	2.81689	5.55864	3.1227e-06	0.000133192	0.000113459	12550/50723/18106/171285/14538/94185/246707/83430/16963/22164/16181/16175/21872/54698/54215/14537/12480/17096/230126/104709/12772/16854/12608/14728/14727	25
GOBP_REGULATION_OF_ALPHA_BETA_T_CELL_ACTIVATION	GOBP_REGULATION_OF_ALPHA_BETA_T_CELL_ACTIVATION	GOBP_REGULATION_OF_ALPHA_BETA_T_CELL_ACTIVATION	12/262	123/14052	0.097561	5.23255	6.49855	3.15191e-06	0.000133192	0.000113459	18106/83430/20297/16963/22164/54698/54215/12480/230126/12772/14728/14727	12
GOBP_INTERLEUKIN_10_PRODUCTION	GOBP_INTERLEUKIN_10_PRODUCTION	GOBP_INTERLEUKIN_10_PRODUCTION	9/262	66/14052	0.136364	7.31367	7.08646	3.47381e-06	0.000144604	0.00012318	94185/83430/16963/22164/24088/22177/14127/14728/14727	9
GOBP_NEUTROPHIL_CHEMOTAXIS	GOBP_NEUTROPHIL_CHEMOTAXIS	GOBP_NEUTROPHIL_CHEMOTAXIS	10/262	86/14052	0.116279	6.23646	6.71388	4.35899e-06	0.000178783	0.000152295	13052/83430/16963/20750/13143/15945/109700/270152/16854/14127	10
GOBP_CYTOKINE_PRODUCTION_INVOLVED_IN_IMMUNE_RESPONSE	GOBP_CYTOKINE_PRODUCTION_INVOLVED_IN_IMMUNE_RESPONSE	GOBP_CYTOKINE_PRODUCTION_INVOLVED_IN_IMMUNE_RESPONSE	13/262	151/14052	0.0860927	4.61746	6.16015	4.97359e-06	0.000201034	0.000171249	16590/21809/84544/20297/16963/22164/24088/54215/27278/12772/14127/14728/14727	13
GOBP_T_CELL_DIFFERENTIATION	GOBP_T_CELL_DIFFERENTIATION	GOBP_T_CELL_DIFFERENTIATION	20/262	336/14052	0.0595238	3.19248	5.60677	5.0497e-06	0.000201195	0.000171386	16590/23882/83430/20297/22164/16175/20351/56619/54698/13813/12393/13024/230126/104709/12772/321019/12525/14127/14728/14727	20
GOBP_NEGATIVE_REGULATION_OF_TYPE_II_INTERFERON_PRODUCTION	GOBP_NEGATIVE_REGULATION_OF_TYPE_II_INTERFERON_PRODUCTION	GOBP_NEGATIVE_REGULATION_OF_TYPE_II_INTERFERON_PRODUCTION	7/262	38/14052	0.184211	9.87987	7.55509	5.56691e-06	0.000218678	0.000186279	171285/84544/16963/22164/14728/26904/14727	7
GOBP_REGULATION_OF_LEUKOCYTE_MIGRATION	GOBP_REGULATION_OF_LEUKOCYTE_MIGRATION	GOBP_REGULATION_OF_LEUKOCYTE_MIGRATION	16/262	230/14052	0.0695652	3.73103	5.75609	6.59292e-06	0.000251673	0.000214385	16398/20290/83430/20297/16963/22164/16175/24088/18600/27007/13143/15945/14537/17096/12772/16854	16
GOBP_POSITIVE_REGULATION_OF_CELL_CELL_ADHESION	GOBP_POSITIVE_REGULATION_OF_CELL_CELL_ADHESION	GOBP_POSITIVE_REGULATION_OF_CELL_CELL_ADHESION	19/262	313/14052	0.0607029	3.25571	5.56289	6.61089e-06	0.000251673	0.000214385	12550/50723/18106/171285/14538/246707/83430/16963/22164/16175/21872/54215/14537/12480/230126/104709/12772/14728/14727	19
GOBP_LYMPHOCYTE_CHEMOTAXIS	GOBP_LYMPHOCYTE_CHEMOTAXIS	GOBP_LYMPHOCYTE_CHEMOTAXIS	7/262	39/14052	0.179487	9.62654	7.43576	6.67758e-06	0.000251673	0.000214385	66102/16963/18600/27007/15945/12772/321019	7
GOBP_POSITIVE_REGULATION_OF_INTERLEUKIN_4_PRODUCTION	GOBP_POSITIVE_REGULATION_OF_INTERLEUKIN_4_PRODUCTION	GOBP_POSITIVE_REGULATION_OF_INTERLEUKIN_4_PRODUCTION	6/262	27/14052	0.222222	11.9186	7.82742	8.45096e-06	0.000314263	0.000267703	50723/171285/22164/12480/12608/14127	6
GOBP_MAST_CELL_ACTIVATION_INVOLVED_IN_IMMUNE_RESPONSE	GOBP_MAST_CELL_ACTIVATION_INVOLVED_IN_IMMUNE_RESPONSE	GOBP_MAST_CELL_ACTIVATION_INVOLVED_IN_IMMUNE_RESPONSE	8/262	56/14052	0.142857	7.66194	6.88517	8.59589e-06	0.000315447	0.000268711	14389/16590/14191/27278/56743/17096/14127/14728	8
GOBP_INTERLEUKIN_2_PRODUCTION	GOBP_INTERLEUKIN_2_PRODUCTION	GOBP_INTERLEUKIN_2_PRODUCTION	9/262	75/14052	0.12	6.43603	6.5062	1.01853e-05	0.000365622	0.000311453	171285/16963/22164/16175/12480/12772/14127/14728/14727	9
GOBP_LYMPHOCYTE_DIFFERENTIATION	GOBP_LYMPHOCYTE_DIFFERENTIATION	GOBP_LYMPHOCYTE_DIFFERENTIATION	23/262	445/14052	0.0516854	2.77207	5.23604	1.02254e-05	0.000365622	0.000311453	16590/23882/83430/20297/22164/16175/20351/56619/54698/13813/12393/15985/13024/230126/104709/12772/321019/12525/14127/54672/14728/16071/14727	23
GOBP_NEGATIVE_REGULATION_OF_LEUKOCYTE_PROLIFERATION	GOBP_NEGATIVE_REGULATION_OF_LEUKOCYTE_PROLIFERATION	GOBP_NEGATIVE_REGULATION_OF_LEUKOCYTE_PROLIFERATION	10/262	95/14052	0.105263	5.64564	6.26229	1.07392e-05	0.000379134	0.000322962	171285/94185/14419/16963/22177/54698/17096/12608/14728/14727	10
GOBP_POSITIVE_REGULATION_OF_LEUKOCYTE_PROLIFERATION	GOBP_POSITIVE_REGULATION_OF_LEUKOCYTE_PROLIFERATION	GOBP_POSITIVE_REGULATION_OF_LEUKOCYTE_PROLIFERATION	13/262	167/14052	0.0778443	4.17507	5.68932	1.48998e-05	0.000519443	0.000442484	50723/18106/16590/12981/171285/83430/16963/22164/16175/12480/17096/12772/321019	13
GOBP_REGULATION_OF_T_CELL_ACTIVATION	GOBP_REGULATION_OF_T_CELL_ACTIVATION	GOBP_REGULATION_OF_T_CELL_ACTIVATION	20/262	368/14052	0.0543478	2.91487	5.13072	1.92367e-05	0.000662361	0.000564228	50723/18106/171285/94185/83430/20297/16963/22164/16175/54698/54215/12480/13024/230126/104709/12772/16854/12608/14728/14727	20
GOBP_NEGATIVE_REGULATION_OF_IMMUNE_RESPONSE	GOBP_NEGATIVE_REGULATION_OF_IMMUNE_RESPONSE	GOBP_NEGATIVE_REGULATION_OF_IMMUNE_RESPONSE	14/262	197/14052	0.071066	3.81152	5.47764	1.97186e-05	0.000670672	0.000571307	171285/20706/84544/22164/16643/54215/207521/20723/12772/16854/14728/80782/26904/14727	14
GOBP_LYMPHOCYTE_MIGRATION	GOBP_LYMPHOCYTE_MIGRATION	GOBP_LYMPHOCYTE_MIGRATION	10/262	102/14052	0.0980392	5.25819	5.94923	2.01943e-05	0.000678576	0.00057804	66102/20297/16963/22164/18600/27007/54698/15945/12772/321019	10
GOBP_POSITIVE_REGULATION_OF_CD8_POSITIVE_ALPHA_BETA_T_CELL_ACTIVATION	GOBP_POSITIVE_REGULATION_OF_CD8_POSITIVE_ALPHA_BETA_T_CELL_ACTIVATION	GOBP_POSITIVE_REGULATION_OF_CD8_POSITIVE_ALPHA_BETA_T_CELL_ACTIVATION	4/262	10/14052	0.4	21.4534	8.91813	2.27066e-05	0.000753914	0.000642216	18106/16963/14728/14727	4
GOBP_ANTIGEN_RECEPTOR_MEDIATED_SIGNALING_PATHWAY	GOBP_ANTIGEN_RECEPTOR_MEDIATED_SIGNALING_PATHWAY	GOBP_ANTIGEN_RECEPTOR_MEDIATED_SIGNALING_PATHWAY	13/262	174/14052	0.0747126	4.00711	5.50151	2.30885e-05	0.000757576	0.000645335	50723/94185/77799/54215/15985/56743/17096/230126/16854/12526/12525/14728/14727	13
GOBP_MAST_CELL_ACTIVATION	GOBP_MAST_CELL_ACTIVATION	GOBP_MAST_CELL_ACTIVATION	9/262	83/14052	0.108434	5.81569	6.06509	2.34136e-05	0.000759307	0.00064681	14389/16590/14191/27278/56743/17096/14127/14728/14727	9
GOBP_REGULATION_OF_INTERLEUKIN_4_PRODUCTION	GOBP_REGULATION_OF_INTERLEUKIN_4_PRODUCTION	GOBP_REGULATION_OF_INTERLEUKIN_4_PRODUCTION	6/262	32/14052	0.1875	10.0563	7.06926	2.3925e-05	0.000766974	0.000653341	50723/171285/22164/12480/12608/14127	6
GOBP_INNATE_IMMUNE_RESPONSE_ACTIVATING_CELL_SURFACE_RECEPTOR_SIGNALING_PATHWAY	GOBP_INNATE_IMMUNE_RESPONSE_ACTIVATING_CELL_SURFACE_RECEPTOR_SIGNALING_PATHWAY	GOBP_INNATE_IMMUNE_RESPONSE_ACTIVATING_CELL_SURFACE_RECEPTOR_SIGNALING_PATHWAY	9/262	84/14052	0.107143	5.74646	6.01401	2.58018e-05	0.000816138	0.000695221	83490/24088/27007/16643/16641/22177/17002/17096/16642	9
GOBP_REGULATION_OF_T_CELL_MEDIATED_IMMUNITY	GOBP_REGULATION_OF_T_CELL_MEDIATED_IMMUNITY	GOBP_REGULATION_OF_T_CELL_MEDIATED_IMMUNITY	10/262	105/14052	0.0952381	5.10796	5.82375	2.60438e-05	0.000816138	0.000695221	83430/20297/16963/22164/16643/12480/12772/14728/110557/14727	10
GOBP_T_CELL_CHEMOTAXIS	GOBP_T_CELL_CHEMOTAXIS	GOBP_T_CELL_CHEMOTAXIS	5/262	20/14052	0.25	13.4084	7.65408	2.67352e-05	0.000828496	0.000705748	66102/16963/15945/12772/321019	5
GOBP_REGULATION_OF_PRODUCTION_OF_MOLECULAR_MEDIATOR_OF_IMMUNE_RESPONSE	GOBP_REGULATION_OF_PRODUCTION_OF_MOLECULAR_MEDIATOR_OF_IMMUNE_RESPONSE	GOBP_REGULATION_OF_PRODUCTION_OF_MOLECULAR_MEDIATOR_OF_IMMUNE_RESPONSE	14/262	204/14052	0.0686275	3.68074	5.31616	2.91123e-05	0.000888776	0.000757097	18106/16590/21809/84544/20297/16963/22164/24088/54215/27278/12772/14127/14728/14727	14
GOBP_NEGATIVE_REGULATION_OF_RESPONSE_TO_EXTERNAL_STIMULUS	GOBP_NEGATIVE_REGULATION_OF_RESPONSE_TO_EXTERNAL_STIMULUS	GOBP_NEGATIVE_REGULATION_OF_RESPONSE_TO_EXTERNAL_STIMULUS	20/262	379/14052	0.0527704	2.83027	4.9788	2.93178e-05	0.000888776	0.000757097	71753/19223/171285/20706/84544/18590/18600/27007/16643/17002/56320/210029/207521/13024/237847/20723/232413/50929/80782/26904	20
GOBP_RESPONSE_TO_TUMOR_CELL	GOBP_RESPONSE_TO_TUMOR_CELL	GOBP_RESPONSE_TO_TUMOR_CELL	7/262	49/14052	0.142857	7.66194	6.43888	3.18138e-05	0.000949327	0.000808678	72310/171285/16963/27007/54698/18646/54215	7
GOBP_T_CELL_PROLIFERATION	GOBP_T_CELL_PROLIFERATION	GOBP_T_CELL_PROLIFERATION	15/262	233/14052	0.0643777	3.45281	5.20385	3.1996e-05	0.000949327	0.000808678	50723/18106/171285/94185/83430/16963/22164/16175/54698/12480/12772/16854/12608/14728/14727	15
GOBP_CD8_POSITIVE_ALPHA_BETA_T_CELL_ACTIVATION	GOBP_CD8_POSITIVE_ALPHA_BETA_T_CELL_ACTIVATION	GOBP_CD8_POSITIVE_ALPHA_BETA_T_CELL_ACTIVATION	6/262	34/14052	0.176471	9.46475	6.81134	3.44151e-05	0.000993636	0.000846422	18106/16963/54698/13813/14728/14727	6
GOBP_NEGATIVE_REGULATION_OF_INTERLEUKIN_10_PRODUCTION	GOBP_NEGATIVE_REGULATION_OF_INTERLEUKIN_10_PRODUCTION	GOBP_NEGATIVE_REGULATION_OF_INTERLEUKIN_10_PRODUCTION	5/262	21/14052	0.238095	12.7699	7.43978	3.45582e-05	0.000993636	0.000846422	94185/83430/22177/14728/14727	5
GOBP_REGULATION_OF_CD8_POSITIVE_ALPHA_BETA_T_CELL_ACTIVATION	GOBP_REGULATION_OF_CD8_POSITIVE_ALPHA_BETA_T_CELL_ACTIVATION	GOBP_REGULATION_OF_CD8_POSITIVE_ALPHA_BETA_T_CELL_ACTIVATION	5/262	21/14052	0.238095	12.7699	7.43978	3.45582e-05	0.000993636	0.000846422	18106/16963/54698/14728/14727	5
GOBP_POSITIVE_REGULATION_OF_LEUKOCYTE_MIGRATION	GOBP_POSITIVE_REGULATION_OF_LEUKOCYTE_MIGRATION	GOBP_POSITIVE_REGULATION_OF_LEUKOCYTE_MIGRATION	12/262	156/14052	0.0769231	4.12566	5.41105	3.57633e-05	0.00101779	0.000867001	16398/20290/83430/20297/16963/22164/16175/24088/13143/15945/12772/16854	12
GOBP_NEGATIVE_REGULATION_OF_CELL_KILLING	GOBP_NEGATIVE_REGULATION_OF_CELL_KILLING	GOBP_NEGATIVE_REGULATION_OF_CELL_KILLING	6/262	35/14052	0.171429	9.19433	6.69025	4.08918e-05	0.00115199	0.000981316	171285/20706/16643/20723/80782/26904	6
GOBP_T_HELPER_1_TYPE_IMMUNE_RESPONSE	GOBP_T_HELPER_1_TYPE_IMMUNE_RESPONSE	GOBP_T_HELPER_1_TYPE_IMMUNE_RESPONSE	7/262	51/14052	0.137255	7.36147	6.27315	4.15385e-05	0.00115851	0.000986867	171285/23882/83430/16963/22164/20351/12772	7
GOBP_REGULATION_OF_T_CELL_CYTOKINE_PRODUCTION	GOBP_REGULATION_OF_T_CELL_CYTOKINE_PRODUCTION	GOBP_REGULATION_OF_T_CELL_CYTOKINE_PRODUCTION	6/262	36/14052	0.166667	8.93893	6.5739	4.83099e-05	0.00133402	0.00113638	20297/16963/22164/12772/14728/14727	6
GOBP_REGULATION_OF_NATURAL_KILLER_CELL_MEDIATED_IMMUNE_RESPONSE_TO_TUMOR_CELL	GOBP_REGULATION_OF_NATURAL_KILLER_CELL_MEDIATED_IMMUNE_RESPONSE_TO_TUMOR_CELL	GOBP_REGULATION_OF_NATURAL_KILLER_CELL_MEDIATED_IMMUNE_RESPONSE_TO_TUMOR_CELL	4/262	12/14052	0.333333	17.8779	8.06207	5.19673e-05	0.00142095	0.00121042	171285/27007/54698/54215	4
GOBP_PHOSPHATIDYLINOSITOL_3_KINASE_PROTEIN_KINASE_B_SIGNAL_TRANSDUCTION	GOBP_PHOSPHATIDYLINOSITOL_3_KINASE_PROTEIN_KINASE_B_SIGNAL_TRANSDUCTION	GOBP_PHOSPHATIDYLINOSITOL_3_KINASE_PROTEIN_KINASE_B_SIGNAL_TRANSDUCTION	17/262	304/14052	0.0559211	2.99925	4.85742	5.75224e-05	0.00155757	0.00132681	14389/52377/107449/12834/320207/14538/24064/83490/18590/14191/230784/74155/109270/54215/244281/232975/320664	17
GOBP_MYELOID_LEUKOCYTE_MEDIATED_IMMUNITY	GOBP_MYELOID_LEUKOCYTE_MEDIATED_IMMUNITY	GOBP_MYELOID_LEUKOCYTE_MEDIATED_IMMUNITY	10/262	116/14052	0.0862069	4.62359	5.40158	6.15572e-05	0.0016508	0.00140622	14389/16590/14191/11745/22177/27278/56743/17096/12772/14127	10
GOBP_ALPHA_BETA_T_CELL_DIFFERENTIATION	GOBP_ALPHA_BETA_T_CELL_DIFFERENTIATION	GOBP_ALPHA_BETA_T_CELL_DIFFERENTIATION	11/262	141/14052	0.0780142	4.18418	5.23782	6.65343e-05	0.00176728	0.00150544	23882/83430/20297/22164/20351/13813/230126/12772/321019/14728/14727	11
GOBP_ANTIMICROBIAL_HUMORAL_RESPONSE	GOBP_ANTIMICROBIAL_HUMORAL_RESPONSE	GOBP_ANTIMICROBIAL_HUMORAL_RESPONSE	9/262	95/14052	0.0947368	5.08108	5.50127	6.892e-05	0.0017973	0.00153101	20290/20297/16963/20299/17002/15945/16854/16069/238447	9
GOBP_REGULATION_OF_LYMPHOCYTE_CHEMOTAXIS	GOBP_REGULATION_OF_LYMPHOCYTE_CHEMOTAXIS	GOBP_REGULATION_OF_LYMPHOCYTE_CHEMOTAXIS	5/262	24/14052	0.208333	11.1737	6.87555	6.89533e-05	0.0017973	0.00153101	16963/18600/27007/15945/12772	5
GOBP_T_CELL_ACTIVATION_VIA_T_CELL_RECEPTOR_CONTACT_WITH_ANTIGEN_BOUND_TO_MHC_MOLECULE_ON_ANTIGEN_PRESENTING_CELL	GOBP_T_CELL_ACTIVATION_VIA_T_CELL_RECEPTOR_CONTACT_WITH_ANTIGEN_BOUND_TO_MHC_MOLECULE_ON_ANTIGEN_PRESENTING_CELL	GOBP_T_CELL_ACTIVATION_VIA_T_CELL_RECEPTOR_CONTACT_WITH_ANTIGEN_BOUND_TO_MHC_MOLECULE_ON_ANTIGEN_PRESENTING_CELL	4/262	13/14052	0.307692	16.5026	7.70782	7.3966e-05	0.0019101	0.00162711	171285/214968/22177/16854	4
GOBP_INTERLEUKIN_4_PRODUCTION	GOBP_INTERLEUKIN_4_PRODUCTION	GOBP_INTERLEUKIN_4_PRODUCTION	6/262	39/14052	0.153846	8.25132	6.25037	7.72197e-05	0.00197583	0.0016831	50723/171285/22164/12480/12608/14127	6
GOBP_HUMORAL_IMMUNE_RESPONSE	GOBP_HUMORAL_IMMUNE_RESPONSE	GOBP_HUMORAL_IMMUNE_RESPONSE	12/262	170/14052	0.0705882	3.7859	5.03716	8.26544e-05	0.00209566	0.00178518	20290/94185/20297/16963/20299/17002/15945/12772/16854/321019/16069/238447	12
GOBP_RESPONSE_TO_CHEMOKINE	GOBP_RESPONSE_TO_CHEMOKINE	GOBP_RESPONSE_TO_CHEMOKINE	8/262	77/14052	0.103896	5.57232	5.54534	9.08862e-05	0.00228362	0.00194528	20290/16963/18600/20299/15945/17096/12145/12772	8
GOBP_POSITIVE_REGULATION_OF_RESPONSE_TO_BIOTIC_STIMULUS	GOBP_POSITIVE_REGULATION_OF_RESPONSE_TO_BIOTIC_STIMULUS	GOBP_POSITIVE_REGULATION_OF_RESPONSE_TO_BIOTIC_STIMULUS	20/262	412/14052	0.0485437	2.60357	4.55357	9.36775e-05	0.00233274	0.00198712	171285/246707/83490/71398/16963/24088/56619/27007/16643/16641/17059/22177/54698/17002/54215/27278/231655/17096/16642/26904	20
GOBP_MYELOID_CELL_DIFFERENTIATION	GOBP_MYELOID_CELL_DIFFERENTIATION	GOBP_MYELOID_CELL_DIFFERENTIATION	22/262	486/14052	0.0452675	2.42786	4.4157	0.000116233	0.00286879	0.00244375	16795/14389/16590/233328/12981/108670/13132/83430/381319/72147/24088/22177/17002/16323/17096/19659/321019/224109/12608/14127/14728/14727	22
GOBP_REGULATION_OF_ACTIVATED_T_CELL_PROLIFERATION	GOBP_REGULATION_OF_ACTIVATED_T_CELL_PROLIFERATION	GOBP_REGULATION_OF_ACTIVATED_T_CELL_PROLIFERATION	6/262	42/14052	0.142857	7.66194	5.95976	0.000118484	0.0028987	0.00246923	50723/83430/22164/54698/14728/14727	6
GOBP_POSITIVE_REGULATION_OF_TYPE_II_INTERFERON_PRODUCTION	GOBP_POSITIVE_REGULATION_OF_TYPE_II_INTERFERON_PRODUCTION	GOBP_POSITIVE_REGULATION_OF_TYPE_II_INTERFERON_PRODUCTION	8/262	81/14052	0.0987654	5.29714	5.34602	0.000130303	0.00316012	0.00269193	18106/171285/83430/22164/27007/54698/54215/12772	8
GOBP_POSITIVE_REGULATION_OF_LEUKOCYTE_CELL_CELL_ADHESION	GOBP_POSITIVE_REGULATION_OF_LEUKOCYTE_CELL_CELL_ADHESION	GOBP_POSITIVE_REGULATION_OF_LEUKOCYTE_CELL_CELL_ADHESION	15/262	264/14052	0.0568182	3.04736	4.6288	0.00013174	0.00316745	0.00269817	50723/18106/171285/83430/16963/22164/16175/54215/14537/12480/230126/104709/12772/14728/14727	15
GOBP_OSTEOCLAST_DIFFERENTIATION	GOBP_OSTEOCLAST_DIFFERENTIATION	GOBP_OSTEOCLAST_DIFFERENTIATION	10/262	128/14052	0.078125	4.19012	4.9975	0.000140818	0.00335677	0.00285944	14389/233328/83430/22177/17002/321019/12608/14127/14728/14727	10
GOBP_LEUKOCYTE_CELL_CELL_ADHESION	GOBP_LEUKOCYTE_CELL_CELL_ADHESION	GOBP_LEUKOCYTE_CELL_CELL_ADHESION	19/262	393/14052	0.0483461	2.59297	4.41486	0.00014794	0.00348647	0.00296993	50723/18106/171285/94185/83430/16963/22164/16175/54698/54215/14537/12480/230126/104709/12772/16854/12608/14728/14727	19
GOBP_PEPTIDYL_TYROSINE_MODIFICATION	GOBP_PEPTIDYL_TYROSINE_MODIFICATION	GOBP_PEPTIDYL_TYROSINE_MODIFICATION	15/262	267/14052	0.0561798	3.01312	4.57767	0.000149203	0.00348647	0.00296993	16590/12931/233328/12981/83430/18590/14191/74155/11839/17096/14728/320664/50929/26904/14727	15
GOBP_POSITIVE_REGULATION_OF_ALPHA_BETA_T_CELL_PROLIFERATION	GOBP_POSITIVE_REGULATION_OF_ALPHA_BETA_T_CELL_PROLIFERATION	GOBP_POSITIVE_REGULATION_OF_ALPHA_BETA_T_CELL_PROLIFERATION	5/262	28/14052	0.178571	9.57743	6.26213	0.00015001	0.00348647	0.00296993	18106/83430/16963/22164/12772	5
GOBP_REGULATION_OF_PEPTIDYL_TYROSINE_PHOSPHORYLATION	GOBP_REGULATION_OF_PEPTIDYL_TYROSINE_PHOSPHORYLATION	GOBP_REGULATION_OF_PEPTIDYL_TYROSINE_PHOSPHORYLATION	13/262	209/14052	0.062201	3.33606	4.68991	0.000151925	0.00350181	0.00298299	16590/12931/233328/12981/83430/18590/74155/11839/14728/320664/50929/26904/14727	13
GOBP_NEGATIVE_REGULATION_OF_CYTOKINE_PRODUCTION	GOBP_NEGATIVE_REGULATION_OF_CYTOKINE_PRODUCTION	GOBP_NEGATIVE_REGULATION_OF_CYTOKINE_PRODUCTION	16/262	299/14052	0.0535117	2.87002	4.50512	0.00015821	0.00361678	0.00308092	22411/171285/21809/84544/94185/83430/16963/22164/24088/74155/22177/17002/14728/50929/26904/14727	16
GOBP_NEGATIVE_REGULATION_OF_T_CELL_RECEPTOR_SIGNALING_PATHWAY	GOBP_NEGATIVE_REGULATION_OF_T_CELL_RECEPTOR_SIGNALING_PATHWAY	GOBP_NEGATIVE_REGULATION_OF_T_CELL_RECEPTOR_SIGNALING_PATHWAY	5/262	29/14052	0.172414	9.24717	6.12781	0.000178523	0.00404798	0.00344824	77799/54215/16854/14728/14727	5
GOBP_POSITIVE_REGULATION_OF_T_CELL_PROLIFERATION	GOBP_POSITIVE_REGULATION_OF_T_CELL_PROLIFERATION	GOBP_POSITIVE_REGULATION_OF_T_CELL_PROLIFERATION	9/262	108/14052	0.0833333	4.46947	4.98888	0.000185958	0.00418256	0.00356289	50723/18106/171285/83430/16963/22164/16175/12480/12772	9
GOBP_T_CELL_RECEPTOR_SIGNALING_PATHWAY	GOBP_T_CELL_RECEPTOR_SIGNALING_PATHWAY	GOBP_T_CELL_RECEPTOR_SIGNALING_PATHWAY	10/262	133/14052	0.075188	4.0326	4.8435	0.000193113	0.00430874	0.00367037	50723/94185/77799/54215/230126/16854/12526/12525/14728/14727	10
GOBP_T_CELL_CYTOKINE_PRODUCTION	GOBP_T_CELL_CYTOKINE_PRODUCTION	GOBP_T_CELL_CYTOKINE_PRODUCTION	6/262	46/14052	0.130435	6.99569	5.61413	0.000198786	0.00440012	0.00374821	20297/16963/22164/12772/14728/14727	6
GOBP_POSITIVE_REGULATION_OF_CD4_POSITIVE_ALPHA_BETA_T_CELL_ACTIVATION	GOBP_POSITIVE_REGULATION_OF_CD4_POSITIVE_ALPHA_BETA_T_CELL_ACTIVATION	GOBP_POSITIVE_REGULATION_OF_CD4_POSITIVE_ALPHA_BETA_T_CELL_ACTIVATION	6/262	47/14052	0.12766	6.84684	5.53415	0.000224358	0.00492705	0.00419707	83430/16963/22164/54215/230126/12772	6
GOBP_EOSINOPHIL_CHEMOTAXIS	GOBP_EOSINOPHIL_CHEMOTAXIS	GOBP_EOSINOPHIL_CHEMOTAXIS	4/262	17/14052	0.235294	12.6197	6.60745	0.000232138	0.00505807	0.00430868	20290/20299/13143/16854	4
GOBP_T_CELL_MIGRATION	GOBP_T_CELL_MIGRATION	GOBP_T_CELL_MIGRATION	7/262	67/14052	0.104478	5.60351	5.20616	0.000242181	0.00523599	0.00446024	66102/20297/16963/22164/15945/12772/321019	7
GOBP_REGULATION_OF_FIBROBLAST_GROWTH_FACTOR_RECEPTOR_SIGNALING_PATHWAY	GOBP_REGULATION_OF_FIBROBLAST_GROWTH_FACTOR_RECEPTOR_SIGNALING_PATHWAY	GOBP_REGULATION_OF_FIBROBLAST_GROWTH_FACTOR_RECEPTOR_SIGNALING_PATHWAY	5/262	31/14052	0.16129	8.65058	5.8777	0.000247772	0.00527508	0.00449353	72043/116701/24064/24066/12393	5
GOBP_REGULATION_OF_T_HELPER_1_TYPE_IMMUNE_RESPONSE	GOBP_REGULATION_OF_T_HELPER_1_TYPE_IMMUNE_RESPONSE	GOBP_REGULATION_OF_T_HELPER_1_TYPE_IMMUNE_RESPONSE	5/262	31/14052	0.16129	8.65058	5.8777	0.000247772	0.00527508	0.00449353	171285/83430/16963/22164/12772	5
GOBP_DENDRITIC_CELL_DIFFERENTIATION	GOBP_DENDRITIC_CELL_DIFFERENTIATION	GOBP_DENDRITIC_CELL_DIFFERENTIATION	6/262	48/14052	0.125	6.7042	5.45646	0.000252452	0.005334	0.00454373	12981/381319/72147/17096/232413/12608	6
GOBP_REGULATION_OF_MONONUCLEAR_CELL_MIGRATION	GOBP_REGULATION_OF_MONONUCLEAR_CELL_MIGRATION	GOBP_REGULATION_OF_MONONUCLEAR_CELL_MIGRATION	10/262	139/14052	0.0719424	3.85853	4.66834	0.000276547	0.00579917	0.00493998	20290/20297/16963/22164/18600/27007/15945/17096/12772/16854	10
GOBP_PRODUCTION_OF_MOLECULAR_MEDIATOR_OF_IMMUNE_RESPONSE	GOBP_PRODUCTION_OF_MOLECULAR_MEDIATOR_OF_IMMUNE_RESPONSE	GOBP_PRODUCTION_OF_MOLECULAR_MEDIATOR_OF_IMMUNE_RESPONSE	15/262	283/14052	0.0530035	2.84277	4.31653	0.000280507	0.00583832	0.00497333	50723/18106/16590/21809/84544/20297/16963/22164/24088/54215/27278/12772/14127/14728/14727	15
GOBP_REGULATION_OF_LYMPHOCYTE_MIGRATION	GOBP_REGULATION_OF_LYMPHOCYTE_MIGRATION	GOBP_REGULATION_OF_LYMPHOCYTE_MIGRATION	7/262	69/14052	0.101449	5.44109	5.09725	0.000291107	0.00598741	0.00510033	20297/16963/22164/18600/27007/15945/12772	7
GOBP_REGULATION_OF_LEUKOCYTE_DIFFERENTIATION	GOBP_REGULATION_OF_LEUKOCYTE_DIFFERENTIATION	GOBP_REGULATION_OF_LEUKOCYTE_DIFFERENTIATION	17/262	348/14052	0.0488506	2.62003	4.21805	0.000292374	0.00598741	0.00510033	83430/20297/22164/72147/22177/54698/17002/17096/13024/230126/104709/19659/12772/232413/12608/14728/14727	17
GOBP_NEGATIVE_REGULATION_OF_FIBROBLAST_GROWTH_FACTOR_RECEPTOR_SIGNALING_PATHWAY	GOBP_NEGATIVE_REGULATION_OF_FIBROBLAST_GROWTH_FACTOR_RECEPTOR_SIGNALING_PATHWAY	GOBP_NEGATIVE_REGULATION_OF_FIBROBLAST_GROWTH_FACTOR_RECEPTOR_SIGNALING_PATHWAY	4/262	18/14052	0.222222	11.9186	6.38901	0.000294111	0.00598741	0.00510033	72043/116701/24064/24066	4
GOBP_REGULATION_OF_LEUKOCYTE_DEGRANULATION	GOBP_REGULATION_OF_LEUKOCYTE_DEGRANULATION	GOBP_REGULATION_OF_LEUKOCYTE_DEGRANULATION	6/262	50/14052	0.12	6.43603	5.30755	0.000316897	0.00640453	0.00545565	14389/14191/54215/17096/12772/14127	6
GOBP_CHONDROCYTE_DEVELOPMENT	GOBP_CHONDROCYTE_DEVELOPMENT	GOBP_CHONDROCYTE_DEVELOPMENT	5/262	33/14052	0.151515	8.1263	5.64917	0.000335731	0.00673636	0.00573832	72043/14425/12845/58250/12393	5
GOBP_ANTIMICROBIAL_HUMORAL_IMMUNE_RESPONSE_MEDIATED_BY_ANTIMICROBIAL_PEPTIDE	GOBP_ANTIMICROBIAL_HUMORAL_IMMUNE_RESPONSE_MEDIATED_BY_ANTIMICROBIAL_PEPTIDE	GOBP_ANTIMICROBIAL_HUMORAL_IMMUNE_RESPONSE_MEDIATED_BY_ANTIMICROBIAL_PEPTIDE	7/262	71/14052	0.0985915	5.28782	4.99251	0.000347672	0.00689666	0.00587487	20290/20297/16963/20299/17002/15945/16854	7
GOBP_POSITIVE_REGULATION_OF_LYMPHOCYTE_ACTIVATION	GOBP_POSITIVE_REGULATION_OF_LYMPHOCYTE_ACTIVATION	GOBP_POSITIVE_REGULATION_OF_LYMPHOCYTE_ACTIVATION	16/262	321/14052	0.0498442	2.67333	4.18027	0.000352035	0.00689666	0.00587487	50723/18106/171285/83430/16963/22164/16175/22177/54215/12480/230126/104709/12772/321019/14728/14727	16
GOBP_CELLULAR_RESPONSE_TO_BIOTIC_STIMULUS	GOBP_CELLULAR_RESPONSE_TO_BIOTIC_STIMULUS	GOBP_CELLULAR_RESPONSE_TO_BIOTIC_STIMULUS	14/262	258/14052	0.0542636	2.91035	4.26874	0.00035214	0.00689666	0.00587487	66102/171285/108670/22164/16175/24088/27007/17002/15945/18671/17096/12608/14728/626578	14
GOBP_ACTIVATED_T_CELL_PROLIFERATION	GOBP_ACTIVATED_T_CELL_PROLIFERATION	GOBP_ACTIVATED_T_CELL_PROLIFERATION	6/262	51/14052	0.117647	6.30983	5.23611	0.000353611	0.00689666	0.00587487	50723/83430/22164/54698/14728/14727	6
GOBP_REGULATION_OF_KINASE_ACTIVITY	GOBP_REGULATION_OF_KINASE_ACTIVITY	GOBP_REGULATION_OF_KINASE_ACTIVITY	20/262	457/14052	0.0437637	2.3472	4.03574	0.000368954	0.00714592	0.0060872	16795/16590/320207/23882/24064/13731/24066/18590/14191/230784/74155/17002/228775/54324/17096/230126/104709/14728/320664/14727	20
GOBP_REGULATION_OF_VASCULATURE_DEVELOPMENT	GOBP_REGULATION_OF_VASCULATURE_DEVELOPMENT	GOBP_REGULATION_OF_VASCULATURE_DEVELOPMENT	15/262	291/14052	0.0515464	2.76462	4.19271	0.000377292	0.00725701	0.00618183	16480/19223/24064/13731/246707/83921/16175/20351/11745/21872/15945/54215/104709/12772/16854	15
GOBP_REGULATION_OF_ADAPTIVE_IMMUNE_RESPONSE	GOBP_REGULATION_OF_ADAPTIVE_IMMUNE_RESPONSE	GOBP_REGULATION_OF_ADAPTIVE_IMMUNE_RESPONSE	13/262	231/14052	0.0562771	3.01834	4.26337	0.000403178	0.00770181	0.00656073	171285/83430/20297/16963/22164/16643/54215/12480/12772/14127/14728/110557/14727	13
GOBP_NEGATIVE_REGULATION_OF_T_CELL_PROLIFERATION	GOBP_NEGATIVE_REGULATION_OF_T_CELL_PROLIFERATION	GOBP_NEGATIVE_REGULATION_OF_T_CELL_PROLIFERATION	7/262	73/14052	0.0958904	5.14295	4.89164	0.000412722	0.00783048	0.00667034	171285/94185/16963/54698/12608/14728/14727	7
GOBP_POSITIVE_REGULATION_OF_ALPHA_BETA_T_CELL_DIFFERENTIATION	GOBP_POSITIVE_REGULATION_OF_ALPHA_BETA_T_CELL_DIFFERENTIATION	GOBP_POSITIVE_REGULATION_OF_ALPHA_BETA_T_CELL_DIFFERENTIATION	6/262	53/14052	0.113208	6.07173	5.09879	0.000436976	0.00823463	0.00701461	83430/22164/230126/12772/14728/14727	6
GOBP_NEGATIVE_REGULATION_OF_ANTIGEN_RECEPTOR_MEDIATED_SIGNALING_PATHWAY	GOBP_NEGATIVE_REGULATION_OF_ANTIGEN_RECEPTOR_MEDIATED_SIGNALING_PATHWAY	GOBP_NEGATIVE_REGULATION_OF_ANTIGEN_RECEPTOR_MEDIATED_SIGNALING_PATHWAY	5/262	35/14052	0.142857	7.66194	5.43913	0.000445481	0.00828297	0.00705579	77799/54215/16854/14728/14727	5
GOBP_POSITIVE_REGULATION_OF_T_CELL_MIGRATION	GOBP_POSITIVE_REGULATION_OF_T_CELL_MIGRATION	GOBP_POSITIVE_REGULATION_OF_T_CELL_MIGRATION	5/262	35/14052	0.142857	7.66194	5.43913	0.000445481	0.00828297	0.00705579	20297/16963/22164/15945/12772	5
GOBP_POSITIVE_REGULATION_OF_RESPONSE_TO_TUMOR_CELL	GOBP_POSITIVE_REGULATION_OF_RESPONSE_TO_TUMOR_CELL	GOBP_POSITIVE_REGULATION_OF_RESPONSE_TO_TUMOR_CELL	4/262	20/14052	0.2	10.7267	5.99989	0.000452205	0.00835231	0.00711486	16963/27007/54698/54215	4
GOBP_ALPHA_BETA_T_CELL_PROLIFERATION	GOBP_ALPHA_BETA_T_CELL_PROLIFERATION	GOBP_ALPHA_BETA_T_CELL_PROLIFERATION	6/262	54/14052	0.111111	5.95929	5.03275	0.000484024	0.00888121	0.00756539	18106/83430/16963/22164/12772/14728	6
GOBP_REGULATION_OF_LEUKOCYTE_CHEMOTAXIS	GOBP_REGULATION_OF_LEUKOCYTE_CHEMOTAXIS	GOBP_REGULATION_OF_LEUKOCYTE_CHEMOTAXIS	9/262	123/14052	0.0731707	3.92441	4.49007	0.000491241	0.00895471	0.007628	20290/83430/16963/18600/27007/13143/15945/17096/12772	9
GOBP_EOSINOPHIL_MIGRATION	GOBP_EOSINOPHIL_MIGRATION	GOBP_EOSINOPHIL_MIGRATION	4/262	21/14052	0.190476	10.2159	5.82541	0.000550474	0.00996931	0.00849228	20290/20299/13143/16854	4
GOBP_INTEGRIN_MEDIATED_SIGNALING_PATHWAY	GOBP_INTEGRIN_MEDIATED_SIGNALING_PATHWAY	GOBP_INTEGRIN_MEDIATED_SIGNALING_PATHWAY	8/262	101/14052	0.0792079	4.2482	4.51568	0.000594725	0.0107012	0.00911575	14389/16398/13132/13731/14191/22177/109700/14127	8
GOBP_NEGATIVE_REGULATION_OF_INNATE_IMMUNE_RESPONSE	GOBP_NEGATIVE_REGULATION_OF_INNATE_IMMUNE_RESPONSE	GOBP_NEGATIVE_REGULATION_OF_INNATE_IMMUNE_RESPONSE	8/262	102/14052	0.0784314	4.20656	4.47996	0.00063513	0.011355	0.00967266	171285/20706/84544/16643/207521/20723/80782/26904	8
GOBP_MYELOID_DENDRITIC_CELL_ACTIVATION	GOBP_MYELOID_DENDRITIC_CELL_ACTIVATION	GOBP_MYELOID_DENDRITIC_CELL_ACTIVATION	5/262	38/14052	0.131579	7.05705	5.1534	0.000658153	0.0116916	0.00995944	18106/12981/171285/381319/27007	5
GOBP_CLATHRIN_COAT_ASSEMBLY	GOBP_CLATHRIN_COAT_ASSEMBLY	GOBP_CLATHRIN_COAT_ASSEMBLY	4/262	22/14052	0.181818	9.75156	5.66226	0.000663014	0.0117035	0.00996951	29816/13132/72685/14457	4
GOBP_REGULATION_OF_ALPHA_BETA_T_CELL_DIFFERENTIATION	GOBP_REGULATION_OF_ALPHA_BETA_T_CELL_DIFFERENTIATION	GOBP_REGULATION_OF_ALPHA_BETA_T_CELL_DIFFERENTIATION	7/262	79/14052	0.0886076	4.75234	4.60992	0.000667982	0.011717	0.00998103	83430/20297/22164/230126/12772/14728/14727	7
GOBP_CD8_POSITIVE_ALPHA_BETA_T_CELL_PROLIFERATION	GOBP_CD8_POSITIVE_ALPHA_BETA_T_CELL_PROLIFERATION	GOBP_CD8_POSITIVE_ALPHA_BETA_T_CELL_PROLIFERATION	3/262	10/14052	0.3	16.0901	6.57959	0.000697848	0.0120888	0.0102978	18106/16963/14728	3
GOBP_NATURAL_KILLER_CELL_CYTOKINE_PRODUCTION	GOBP_NATURAL_KILLER_CELL_CYTOKINE_PRODUCTION	GOBP_NATURAL_KILLER_CELL_CYTOKINE_PRODUCTION	3/262	10/14052	0.3	16.0901	6.57959	0.000697848	0.0120888	0.0102978	84544/54215/27278	3
GOBP_CD4_POSITIVE_ALPHA_BETA_T_CELL_DIFFERENTIATION	GOBP_CD4_POSITIVE_ALPHA_BETA_T_CELL_DIFFERENTIATION	GOBP_CD4_POSITIVE_ALPHA_BETA_T_CELL_DIFFERENTIATION	8/262	104/14052	0.0769231	4.12566	4.40986	0.000722587	0.0124401	0.010597	23882/83430/20297/22164/20351/230126/12772/321019	8
GOBP_POSITIVE_REGULATION_OF_NEUTROPHIL_MIGRATION	GOBP_POSITIVE_REGULATION_OF_NEUTROPHIL_MIGRATION	GOBP_POSITIVE_REGULATION_OF_NEUTROPHIL_MIGRATION	5/262	39/14052	0.128205	6.8761	5.06498	0.000743584	0.012723	0.010838	83430/16963/16175/24088/13143	5
GOBP_NEGATIVE_REGULATION_OF_SIGNALING_RECEPTOR_ACTIVITY	GOBP_NEGATIVE_REGULATION_OF_SIGNALING_RECEPTOR_ACTIVITY	GOBP_NEGATIVE_REGULATION_OF_SIGNALING_RECEPTOR_ACTIVITY	4/262	23/14052	0.173913	9.32758	5.50924	0.000790928	0.0134159	0.0114282	74155/380686/14728/14727	4
GOBP_POSITIVE_REGULATION_OF_CELL_ACTIVATION	GOBP_POSITIVE_REGULATION_OF_CELL_ACTIVATION	GOBP_POSITIVE_REGULATION_OF_CELL_ACTIVATION	17/262	380/14052	0.0447368	2.3994	3.81188	0.000793697	0.0134159	0.0114282	50723/18106/171285/83430/16963/22164/16175/27007/22177/54215/12480/230126/104709/12772/321019/14728/14727	17
GOBP_STEROID_METABOLIC_PROCESS	GOBP_STEROID_METABOLIC_PROCESS	GOBP_STEROID_METABOLIC_PROCESS	14/262	281/14052	0.0498221	2.67214	3.90269	0.00082085	0.0137913	0.011748	54200/16590/27384/13132/223920/14419/72017/22164/16175/74155/20750/67800/16323/171504	14
GOBP_MONOCYTE_CHEMOTAXIS	GOBP_MONOCYTE_CHEMOTAXIS	GOBP_MONOCYTE_CHEMOTAXIS	5/262	40/14052	0.125	6.7042	4.97963	0.000837033	0.013979	0.0119079	20290/15945/17096/12772/16854	5
GOBP_NEGATIVE_REGULATION_OF_RESPONSE_TO_BIOTIC_STIMULUS	GOBP_NEGATIVE_REGULATION_OF_RESPONSE_TO_BIOTIC_STIMULUS	GOBP_NEGATIVE_REGULATION_OF_RESPONSE_TO_BIOTIC_STIMULUS	9/262	133/14052	0.0676692	3.62934	4.19943	0.000864853	0.0143576	0.0122304	171285/20706/84544/16643/17002/207521/20723/80782/26904	9
GOBP_POSITIVE_REGULATION_OF_T_HELPER_CELL_DIFFERENTIATION	GOBP_POSITIVE_REGULATION_OF_T_HELPER_CELL_DIFFERENTIATION	GOBP_POSITIVE_REGULATION_OF_T_HELPER_CELL_DIFFERENTIATION	4/262	24/14052	0.166667	8.93893	5.36527	0.000935322	0.0154356	0.0131487	83430/22164/230126/12772	4
GOBP_TOLL_LIKE_RECEPTOR_7_SIGNALING_PATHWAY	GOBP_TOLL_LIKE_RECEPTOR_7_SIGNALING_PATHWAY	GOBP_TOLL_LIKE_RECEPTOR_7_SIGNALING_PATHWAY	3/262	11/14052	0.272727	14.6273	6.23205	0.000946356	0.0155258	0.0132255	171285/83490/71398	3
GOBP_B_CELL_ACTIVATION	GOBP_B_CELL_ACTIVATION	GOBP_B_CELL_ACTIVATION	14/262	286/14052	0.048951	2.62542	3.82796	0.000973382	0.0157835	0.0134451	50723/16590/94185/22164/22177/15985/56743/17096/230126/12145/321019/54672/14728/16071	14
GOBP_NEGATIVE_REGULATION_OF_CELL_DEVELOPMENT	GOBP_NEGATIVE_REGULATION_OF_CELL_DEVELOPMENT	GOBP_NEGATIVE_REGULATION_OF_CELL_DEVELOPMENT	14/262	286/14052	0.048951	2.62542	3.82796	0.000973382	0.0157835	0.0134451	12550/22164/214968/16175/72147/65254/17002/18109/107503/17096/230126/232413/14728/14727	14
GOBP_NEGATIVE_REGULATION_OF_ADAPTIVE_IMMUNE_RESPONSE	GOBP_NEGATIVE_REGULATION_OF_ADAPTIVE_IMMUNE_RESPONSE	GOBP_NEGATIVE_REGULATION_OF_ADAPTIVE_IMMUNE_RESPONSE	6/262	62/14052	0.0967742	5.19035	4.55784	0.00101771	0.0164069	0.0139761	171285/22164/16643/54215/14728/14727	6
GOBP_VACUOLAR_LOCALIZATION	GOBP_VACUOLAR_LOCALIZATION	GOBP_VACUOLAR_LOCALIZATION	7/262	85/14052	0.0823529	4.41688	4.35522	0.00103488	0.0165878	0.0141302	14389/16590/14191/27278/56743/17096/14127	7
GOBP_POSITIVE_REGULATION_OF_CYTOKINE_PRODUCTION_INVOLVED_IN_IMMUNE_RESPONSE	GOBP_POSITIVE_REGULATION_OF_CYTOKINE_PRODUCTION_INVOLVED_IN_IMMUNE_RESPONSE	GOBP_POSITIVE_REGULATION_OF_CYTOKINE_PRODUCTION_INVOLVED_IN_IMMUNE_RESPONSE	7/262	86/14052	0.0813953	4.36552	4.31507	0.00110899	0.0175738	0.0149701	16590/16963/22164/24088/54215/27278/14127	7
GOBP_REGULATION_OF_CD4_POSITIVE_ALPHA_BETA_T_CELL_ACTIVATION	GOBP_REGULATION_OF_CD4_POSITIVE_ALPHA_BETA_T_CELL_ACTIVATION	GOBP_REGULATION_OF_CD4_POSITIVE_ALPHA_BETA_T_CELL_ACTIVATION	7/262	86/14052	0.0813953	4.36552	4.31507	0.00110899	0.0175738	0.0149701	83430/20297/16963/22164/54215/230126/12772	7
GOBP_POSITIVE_REGULATION_OF_LYMPHOCYTE_MIGRATION	GOBP_POSITIVE_REGULATION_OF_LYMPHOCYTE_MIGRATION	GOBP_POSITIVE_REGULATION_OF_LYMPHOCYTE_MIGRATION	5/262	43/14052	0.116279	6.23646	4.74014	0.00117013	0.018247	0.0155435	20297/16963/22164/15945/12772	5
GOBP_POSITIVE_REGULATION_OF_MAPK_CASCADE	GOBP_POSITIVE_REGULATION_OF_MAPK_CASCADE	GOBP_POSITIVE_REGULATION_OF_MAPK_CASCADE	19/262	465/14052	0.0408602	2.19148	3.60142	0.00117071	0.018247	0.0155435	16590/69534/171285/320207/21809/14538/23882/24064/13132/18590/16175/24088/54324/16323/17096/109700/104709/12772/321019	19
GOBP_REGULATION_OF_INFLAMMATORY_RESPONSE	GOBP_REGULATION_OF_INFLAMMATORY_RESPONSE	GOBP_REGULATION_OF_INFLAMMATORY_RESPONSE	16/262	359/14052	0.0445682	2.39035	3.67829	0.0011711	0.018247	0.0155435	72310/19223/20290/83490/16963/22164/24088/210029/17096/13024/12772/232413/12608/14127/239849/50929	16
GOBP_REGULATION_OF_MYELOID_LEUKOCYTE_MEDIATED_IMMUNITY	GOBP_REGULATION_OF_MYELOID_LEUKOCYTE_MEDIATED_IMMUNITY	GOBP_REGULATION_OF_MYELOID_LEUKOCYTE_MEDIATED_IMMUNITY	6/262	64/14052	0.09375	5.02815	4.45184	0.00120337	0.0186455	0.015883	14389/14191/22177/17096/12772/14127	6
GOBP_REGULATION_OF_HEMOPOIESIS	GOBP_REGULATION_OF_HEMOPOIESIS	GOBP_REGULATION_OF_HEMOPOIESIS	18/262	431/14052	0.0417633	2.23992	3.6037	0.00123091	0.0189669	0.0161568	83430/20297/22164/72147/22177/54698/17002/16323/17096/13024/230126/104709/19659/12772/232413/12608/14728/14727	18
GOBP_POSITIVE_REGULATION_OF_STEROID_HORMONE_SECRETION	GOBP_POSITIVE_REGULATION_OF_STEROID_HORMONE_SECRETION	GOBP_POSITIVE_REGULATION_OF_STEROID_HORMONE_SECRETION	3/262	12/14052	0.25	13.4084	5.92714	0.00124449	0.0190707	0.0162452	13132/14419/20750	3
GOBP_RESPONSE_TO_MOLECULE_OF_BACTERIAL_ORIGIN	GOBP_RESPONSE_TO_MOLECULE_OF_BACTERIAL_ORIGIN	GOBP_RESPONSE_TO_MOLECULE_OF_BACTERIAL_ORIGIN	16/262	362/14052	0.0441989	2.37055	3.6414	0.00127678	0.0193714	0.0165014	66102/171285/108670/84544/22164/16175/24088/27007/21872/17002/15945/18671/17096/12608/14728/626578	16
GOBP_NEGATIVE_REGULATION_OF_INTERLEUKIN_2_PRODUCTION	GOBP_NEGATIVE_REGULATION_OF_INTERLEUKIN_2_PRODUCTION	GOBP_NEGATIVE_REGULATION_OF_INTERLEUKIN_2_PRODUCTION	4/262	26/14052	0.153846	8.25132	5.10104	0.001278	0.0193714	0.0165014	171285/16963/14728/14727	4
GOBP_NEGATIVE_REGULATION_OF_CELL_CELL_ADHESION	GOBP_NEGATIVE_REGULATION_OF_CELL_CELL_ADHESION	GOBP_NEGATIVE_REGULATION_OF_CELL_CELL_ADHESION	11/262	199/14052	0.0552764	2.96467	3.84739	0.00128701	0.0194026	0.0165279	12550/171285/94185/16963/22164/16181/54698/16854/12608/14728/14727	11
GOBP_POSITIVE_REGULATION_OF_INTERLEUKIN_10_PRODUCTION	GOBP_POSITIVE_REGULATION_OF_INTERLEUKIN_10_PRODUCTION	GOBP_POSITIVE_REGULATION_OF_INTERLEUKIN_10_PRODUCTION	5/262	44/14052	0.113636	6.09473	4.66532	0.00130034	0.0194981	0.0166093	83430/16963/22164/24088/14127	5
GOBP_REGULATION_OF_MYELOID_LEUKOCYTE_DIFFERENTIATION	GOBP_REGULATION_OF_MYELOID_LEUKOCYTE_DIFFERENTIATION	GOBP_REGULATION_OF_MYELOID_LEUKOCYTE_DIFFERENTIATION	9/262	141/14052	0.0638298	3.42342	3.9864	0.00130737	0.0194986	0.0166098	83430/72147/22177/17002/17096/19659/12608/14728/14727	9
GOBP_TUMOR_NECROSIS_FACTOR_SUPERFAMILY_CYTOKINE_PRODUCTION	GOBP_TUMOR_NECROSIS_FACTOR_SUPERFAMILY_CYTOKINE_PRODUCTION	GOBP_TUMOR_NECROSIS_FACTOR_SUPERFAMILY_CYTOKINE_PRODUCTION	11/262	200/14052	0.055	2.94985	3.82808	0.00133995	0.0198246	0.0168874	171285/83430/16175/24088/74155/22177/17002/12772/14127/14728/14727	11
GOBP_NEGATIVE_REGULATION_OF_DEFENSE_RESPONSE	GOBP_NEGATIVE_REGULATION_OF_DEFENSE_RESPONSE	GOBP_NEGATIVE_REGULATION_OF_DEFENSE_RESPONSE	13/262	263/14052	0.0494297	2.65109	3.72567	0.00134344	0.0198246	0.0168874	19223/171285/20706/84544/16643/210029/207521/13024/20723/232413/50929/80782/26904	13
GOBP_MACROPHAGE_DIFFERENTIATION	GOBP_MACROPHAGE_DIFFERENTIATION	GOBP_MACROPHAGE_DIFFERENTIATION	6/262	66/14052	0.0909091	4.87578	4.35017	0.0014139	0.0207546	0.0176796	16795/12981/108670/72147/24088/224109	6
GOBP_NEGATIVE_REGULATION_OF_LEUKOCYTE_CELL_CELL_ADHESION	GOBP_NEGATIVE_REGULATION_OF_LEUKOCYTE_CELL_CELL_ADHESION	GOBP_NEGATIVE_REGULATION_OF_LEUKOCYTE_CELL_CELL_ADHESION	9/262	143/14052	0.0629371	3.37554	3.93554	0.00144253	0.021064	0.0179432	171285/94185/16963/22164/54698/16854/12608/14728/14727	9
GOBP_STEROID_HORMONE_SECRETION	GOBP_STEROID_HORMONE_SECRETION	GOBP_STEROID_HORMONE_SECRETION	4/262	27/14052	0.148148	7.94572	4.97932	0.0014785	0.0214768	0.0182949	13132/14419/20750/16323	4
GOBP_NEGATIVE_REGULATION_OF_PEPTIDYL_TYROSINE_PHOSPHORYLATION	GOBP_NEGATIVE_REGULATION_OF_PEPTIDYL_TYROSINE_PHOSPHORYLATION	GOBP_NEGATIVE_REGULATION_OF_PEPTIDYL_TYROSINE_PHOSPHORYLATION	5/262	46/14052	0.108696	5.82974	4.52239	0.00159242	0.0228663	0.0194785	233328/74155/14728/26904/14727	5
GOBP_REGULATION_OF_T_HELPER_CELL_DIFFERENTIATION	GOBP_REGULATION_OF_T_HELPER_CELL_DIFFERENTIATION	GOBP_REGULATION_OF_T_HELPER_CELL_DIFFERENTIATION	5/262	46/14052	0.108696	5.82974	4.52239	0.00159242	0.0228663	0.0194785	83430/20297/22164/230126/12772	5
GOBP_WOUND_HEALING	GOBP_WOUND_HEALING	GOBP_WOUND_HEALING	16/262	370/14052	0.0432432	2.31929	3.54477	0.00159875	0.0228663	0.0194785	14939/71753/14026/13052/224794/246707/18590/16175/12845/18646/70726/17096/270152/12772/14127/14728	16
GOBP_REGULATION_OF_CHEMOTAXIS	GOBP_REGULATION_OF_CHEMOTAXIS	GOBP_REGULATION_OF_CHEMOTAXIS	11/262	205/14052	0.0536585	2.8779	3.73331	0.00163219	0.0232254	0.0197844	16398/20290/83430/16963/18600/27007/13143/15945/17096/12772/321019	11
GOBP_REGULATION_OF_MONOCYTE_CHEMOTAXIS	GOBP_REGULATION_OF_MONOCYTE_CHEMOTAXIS	GOBP_REGULATION_OF_MONOCYTE_CHEMOTAXIS	4/262	28/14052	0.142857	7.66194	4.86369	0.00169992	0.0239448	0.0203972	20290/15945/17096/12772	4
GOBP_T_HELPER_1_CELL_DIFFERENTIATION	GOBP_T_HELPER_1_CELL_DIFFERENTIATION	GOBP_T_HELPER_1_CELL_DIFFERENTIATION	4/262	28/14052	0.142857	7.66194	4.86369	0.00169992	0.0239448	0.0203972	23882/22164/20351/12772	4
GOBP_POSITIVE_REGULATION_OF_PHOSPHATIDYLINOSITOL_3_KINASE_PROTEIN_KINASE_B_SIGNAL_TRANSDUCTION	GOBP_POSITIVE_REGULATION_OF_PHOSPHATIDYLINOSITOL_3_KINASE_PROTEIN_KINASE_B_SIGNAL_TRANSDUCTION	GOBP_POSITIVE_REGULATION_OF_PHOSPHATIDYLINOSITOL_3_KINASE_PROTEIN_KINASE_B_SIGNAL_TRANSDUCTION	10/262	176/14052	0.0568182	3.04736	3.76739	0.00172708	0.0242051	0.020619	107449/320207/14538/24064/83490/18590/14191/230784/109270/320664	10
GOBP_POSITIVE_REGULATION_OF_MONONUCLEAR_CELL_MIGRATION	GOBP_POSITIVE_REGULATION_OF_MONONUCLEAR_CELL_MIGRATION	GOBP_POSITIVE_REGULATION_OF_MONONUCLEAR_CELL_MIGRATION	7/262	93/14052	0.0752688	4.03694	4.05016	0.00175164	0.0244267	0.0208077	20290/20297/16963/22164/15945/12772/16854	7
GOBP_REGULATED_EXOCYTOSIS	GOBP_REGULATED_EXOCYTOSIS	GOBP_REGULATED_EXOCYTOSIS	12/262	239/14052	0.0502092	2.6929	3.63838	0.0017885	0.0248165	0.0211398	14389/72310/16590/14191/11745/54215/27278/56743/17096/545192/12772/14127	12
GOBP_REGULATION_OF_MAP_KINASE_ACTIVITY	GOBP_REGULATION_OF_MAP_KINASE_ACTIVITY	GOBP_REGULATION_OF_MAP_KINASE_ACTIVITY	9/262	149/14052	0.0604027	3.23961	3.78821	0.00191676	0.0263525	0.0224481	16590/320207/24064/24066/18590/228775/54324/17096/104709	9
GOBP_REGULATION_OF_ANTIGEN_RECEPTOR_MEDIATED_SIGNALING_PATHWAY	GOBP_REGULATION_OF_ANTIGEN_RECEPTOR_MEDIATED_SIGNALING_PATHWAY	GOBP_REGULATION_OF_ANTIGEN_RECEPTOR_MEDIATED_SIGNALING_PATHWAY	6/262	70/14052	0.0857143	4.59716	4.1586	0.00191809	0.0263525	0.0224481	77799/54215/17096/16854/14728/14727	6
GOBP_AXIS_ELONGATION	GOBP_AXIS_ELONGATION	GOBP_AXIS_ELONGATION	4/262	29/14052	0.137931	7.39774	4.75365	0.00194334	0.0264389	0.0225218	22411/24064/11839/20471	4
GOBP_ORGAN_OR_TISSUE_SPECIFIC_IMMUNE_RESPONSE	GOBP_ORGAN_OR_TISSUE_SPECIFIC_IMMUNE_RESPONSE	GOBP_ORGAN_OR_TISSUE_SPECIFIC_IMMUNE_RESPONSE	4/262	29/14052	0.137931	7.39774	4.75365	0.00194334	0.0264389	0.0225218	16963/17002/54215/238447	4
GOBP_REGULATION_OF_T_CELL_CHEMOTAXIS	GOBP_REGULATION_OF_T_CELL_CHEMOTAXIS	GOBP_REGULATION_OF_T_CELL_CHEMOTAXIS	3/262	14/14052	0.214286	11.4929	5.41414	0.00200299	0.0271181	0.0231004	16963/15945/12772	3
GOBP_PROTEIN_LOCALIZATION_TO_CELL_SURFACE	GOBP_PROTEIN_LOCALIZATION_TO_CELL_SURFACE	GOBP_PROTEIN_LOCALIZATION_TO_CELL_SURFACE	6/262	71/14052	0.084507	4.53242	4.11296	0.00206305	0.0277964	0.0236781	12550/260297/22411/13731/22177/14127	6
GOBP_REGULATION_OF_T_CELL_MEDIATED_CYTOTOXICITY	GOBP_REGULATION_OF_T_CELL_MEDIATED_CYTOTOXICITY	GOBP_REGULATION_OF_T_CELL_MEDIATED_CYTOTOXICITY	5/262	49/14052	0.102041	5.47282	4.32305	0.00211716	0.0283883	0.0241824	83430/16963/16643/12480/110557	5
GOBP_REGULATION_OF_NEUTROPHIL_MIGRATION	GOBP_REGULATION_OF_NEUTROPHIL_MIGRATION	GOBP_REGULATION_OF_NEUTROPHIL_MIGRATION	5/262	50/14052	0.1	5.36336	4.26023	0.00231719	0.0307745	0.026215	83430/16963/16175/24088/13143	5
GOBP_REGULATION_OF_T_CELL_MIGRATION	GOBP_REGULATION_OF_T_CELL_MIGRATION	GOBP_REGULATION_OF_T_CELL_MIGRATION	5/262	50/14052	0.1	5.36336	4.26023	0.00231719	0.0307745	0.026215	20297/16963/22164/15945/12772	5
GOBP_HEMOSTASIS	GOBP_HEMOSTASIS	GOBP_HEMOSTASIS	10/262	184/14052	0.0543478	2.91487	3.60382	0.00239488	0.0316555	0.0269655	71753/14026/224794/246707/18590/12845/70726/17096/14127/14728	10
GOBP_NEGATIVE_REGULATION_OF_ACTIVATED_T_CELL_PROLIFERATION	GOBP_NEGATIVE_REGULATION_OF_ACTIVATED_T_CELL_PROLIFERATION	GOBP_NEGATIVE_REGULATION_OF_ACTIVATED_T_CELL_PROLIFERATION	3/262	15/14052	0.2	10.7267	5.19514	0.00246946	0.0324873	0.0276741	54698/14728/14727	3
GOBP_POSITIVE_REGULATION_OF_LEUKOCYTE_DEGRANULATION	GOBP_POSITIVE_REGULATION_OF_LEUKOCYTE_DEGRANULATION	GOBP_POSITIVE_REGULATION_OF_LEUKOCYTE_DEGRANULATION	4/262	31/14052	0.129032	6.92046	4.54851	0.00250054	0.0325888	0.0277605	14389/14191/54215/14127	4
GOBP_TOLERANCE_INDUCTION	GOBP_TOLERANCE_INDUCTION	GOBP_TOLERANCE_INDUCTION	4/262	31/14052	0.129032	6.92046	4.54851	0.00250054	0.0325888	0.0277605	171285/17096/14728/14727	4
GOBP_REGULATION_OF_MAST_CELL_DEGRANULATION	GOBP_REGULATION_OF_MAST_CELL_DEGRANULATION	GOBP_REGULATION_OF_MAST_CELL_DEGRANULATION	4/262	32/14052	0.125	6.7042	4.45264	0.00281644	0.0365351	0.0311222	14389/14191/17096/14127	4
GOBP_MYELOID_CELL_DEVELOPMENT	GOBP_MYELOID_CELL_DEVELOPMENT	GOBP_MYELOID_CELL_DEVELOPMENT	7/262	102/14052	0.0686275	3.68074	3.74532	0.00296515	0.0382862	0.0326138	16590/233328/24088/22177/17002/224109/12608	7
GOBP_NATURAL_KILLER_CELL_PROLIFERATION	GOBP_NATURAL_KILLER_CELL_PROLIFERATION	GOBP_NATURAL_KILLER_CELL_PROLIFERATION	3/262	16/14052	0.1875	10.0563	4.99587	0.00299776	0.0383774	0.0326915	18106/13731/83430	3
GOBP_GRANULOCYTE_ACTIVATION	GOBP_GRANULOCYTE_ACTIVATION	GOBP_GRANULOCYTE_ACTIVATION	5/262	53/14052	0.0943396	5.05977	4.08144	0.00299974	0.0383774	0.0326915	11745/22177/12772/232413/14127	5
GOBP_LIPID_EXPORT_FROM_CELL	GOBP_LIPID_EXPORT_FROM_CELL	GOBP_LIPID_EXPORT_FROM_CELL	5/262	54/14052	0.0925926	4.96607	4.02482	0.00325645	0.0413093	0.0351891	13132/14419/16175/20750/16323	5
GOBP_NEGATIVE_REGULATION_OF_CELL_ADHESION	GOBP_NEGATIVE_REGULATION_OF_CELL_ADHESION	GOBP_NEGATIVE_REGULATION_OF_CELL_ADHESION	13/262	291/14052	0.0446735	2.396	3.31688	0.00325854	0.0413093	0.0351891	12550/171285/14538/94185/24066/16963/22164/16181/54698/16854/12608/14728/14727	13
GOBP_LYMPHOCYTE_COSTIMULATION	GOBP_LYMPHOCYTE_COSTIMULATION	GOBP_LYMPHOCYTE_COSTIMULATION	4/262	34/14052	0.117647	6.30983	4.27267	0.00352806	0.0439193	0.0374123	22164/54215/14728/14727	4
GOBP_NEGATIVE_REGULATION_OF_CYTOKINE_PRODUCTION_INVOLVED_IN_IMMUNE_RESPONSE	GOBP_NEGATIVE_REGULATION_OF_CYTOKINE_PRODUCTION_INVOLVED_IN_IMMUNE_RESPONSE	GOBP_NEGATIVE_REGULATION_OF_CYTOKINE_PRODUCTION_INVOLVED_IN_IMMUNE_RESPONSE	4/262	34/14052	0.117647	6.30983	4.27267	0.00352806	0.0439193	0.0374123	21809/84544/14728/14727	4
GOBP_REGULATION_OF_T_CELL_RECEPTOR_SIGNALING_PATHWAY	GOBP_REGULATION_OF_T_CELL_RECEPTOR_SIGNALING_PATHWAY	GOBP_REGULATION_OF_T_CELL_RECEPTOR_SIGNALING_PATHWAY	5/262	55/14052	0.0909091	4.87578	3.96959	0.0035286	0.0439193	0.0374123	77799/54215/16854/14728/14727	5
GOBP_IMMUNOLOGICAL_MEMORY_PROCESS	GOBP_IMMUNOLOGICAL_MEMORY_PROCESS	GOBP_IMMUNOLOGICAL_MEMORY_PROCESS	3/262	17/14052	0.176471	9.46475	4.81343	0.00359039	0.0439193	0.0374123	83430/22164/54215	3
GOBP_IMMUNOLOGICAL_SYNAPSE_FORMATION	GOBP_IMMUNOLOGICAL_SYNAPSE_FORMATION	GOBP_IMMUNOLOGICAL_SYNAPSE_FORMATION	3/262	17/14052	0.176471	9.46475	4.81343	0.00359039	0.0439193	0.0374123	171285/18646/16854	3
GOBP_NATURAL_KILLER_CELL_ACTIVATION_INVOLVED_IN_IMMUNE_RESPONSE	GOBP_NATURAL_KILLER_CELL_ACTIVATION_INVOLVED_IN_IMMUNE_RESPONSE	GOBP_NATURAL_KILLER_CELL_ACTIVATION_INVOLVED_IN_IMMUNE_RESPONSE	3/262	17/14052	0.176471	9.46475	4.81343	0.00359039	0.0439193	0.0374123	72310/18106/54215	3
GOBP_POSITIVE_REGULATION_OF_T_HELPER_1_TYPE_IMMUNE_RESPONSE	GOBP_POSITIVE_REGULATION_OF_T_HELPER_1_TYPE_IMMUNE_RESPONSE	GOBP_POSITIVE_REGULATION_OF_T_HELPER_1_TYPE_IMMUNE_RESPONSE	3/262	17/14052	0.176471	9.46475	4.81343	0.00359039	0.0439193	0.0374123	83430/16963/12772	3
GOBP_TOLL_LIKE_RECEPTOR_2_SIGNALING_PATHWAY	GOBP_TOLL_LIKE_RECEPTOR_2_SIGNALING_PATHWAY	GOBP_TOLL_LIKE_RECEPTOR_2_SIGNALING_PATHWAY	3/262	17/14052	0.176471	9.46475	4.81343	0.00359039	0.0439193	0.0374123	83490/24088/17096	3
GOBP_POSITIVE_REGULATION_OF_CD4_POSITIVE_ALPHA_BETA_T_CELL_DIFFERENTIATION	GOBP_POSITIVE_REGULATION_OF_CD4_POSITIVE_ALPHA_BETA_T_CELL_DIFFERENTIATION	GOBP_POSITIVE_REGULATION_OF_CD4_POSITIVE_ALPHA_BETA_T_CELL_DIFFERENTIATION	4/262	35/14052	0.114286	6.12955	4.18801	0.00392581	0.0478126	0.0407289	83430/22164/230126/12772	4
GOBP_BONE_CELL_DEVELOPMENT	GOBP_BONE_CELL_DEVELOPMENT	GOBP_BONE_CELL_DEVELOPMENT	3/262	18/14052	0.166667	8.93893	4.64547	0.00424965	0.0510874	0.0435184	233328/22177/17002	3
GOBP_BRANCH_ELONGATION_OF_AN_EPITHELIUM	GOBP_BRANCH_ELONGATION_OF_AN_EPITHELIUM	GOBP_BRANCH_ELONGATION_OF_AN_EPITHELIUM	3/262	18/14052	0.166667	8.93893	4.64547	0.00424965	0.0510874	0.0435184	24064/11839/20471	3
GOBP_REGULATION_OF_CLATHRIN_DEPENDENT_ENDOCYTOSIS	GOBP_REGULATION_OF_CLATHRIN_DEPENDENT_ENDOCYTOSIS	GOBP_REGULATION_OF_CLATHRIN_DEPENDENT_ENDOCYTOSIS	3/262	18/14052	0.166667	8.93893	4.64547	0.00424965	0.0510874	0.0435184	29816/13132/72685	3
GOBP_POSITIVE_REGULATION_OF_VASCULATURE_DEVELOPMENT	GOBP_POSITIVE_REGULATION_OF_VASCULATURE_DEVELOPMENT	GOBP_POSITIVE_REGULATION_OF_VASCULATURE_DEVELOPMENT	9/262	168/14052	0.0535714	2.87323	3.36674	0.0042851	0.0512925	0.0436931	16480/19223/13731/246707/16175/11745/21872/104709/16854	9
GOBP_RESPONSE_TO_TYPE_II_INTERFERON	GOBP_RESPONSE_TO_TYPE_II_INTERFERON	GOBP_RESPONSE_TO_TYPE_II_INTERFERON	8/262	138/14052	0.057971	3.10919	3.43204	0.00433763	0.05166	0.0440062	66102/14026/108670/68713/24088/19332/319278/626578	8
GOBP_NEGATIVE_REGULATION_OF_B_CELL_ACTIVATION	GOBP_NEGATIVE_REGULATION_OF_B_CELL_ACTIVATION	GOBP_NEGATIVE_REGULATION_OF_B_CELL_ACTIVATION	4/262	36/14052	0.111111	5.95929	4.10658	0.00435285	0.05166	0.0440062	94185/22177/17096/14728	4
GOBP_NEGATIVE_REGULATION_OF_MYELOID_LEUKOCYTE_DIFFERENTIATION	GOBP_NEGATIVE_REGULATION_OF_MYELOID_LEUKOCYTE_DIFFERENTIATION	GOBP_NEGATIVE_REGULATION_OF_MYELOID_LEUKOCYTE_DIFFERENTIATION	5/262	58/14052	0.0862069	4.62359	3.81157	0.00444282	0.0525044	0.0447255	72147/17002/17096/14728/14727	5
GOBP_REGULATION_OF_OSTEOCLAST_DIFFERENTIATION	GOBP_REGULATION_OF_OSTEOCLAST_DIFFERENTIATION	GOBP_REGULATION_OF_OSTEOCLAST_DIFFERENTIATION	6/262	84/14052	0.0714286	3.83097	3.58699	0.00479312	0.0560622	0.0477562	83430/22177/17002/12608/14728/14727	6
GOBP_HETEROPHILIC_CELL_CELL_ADHESION_VIA_PLASMA_MEMBRANE_CELL_ADHESION_MOLECULES	GOBP_HETEROPHILIC_CELL_CELL_ADHESION_VIA_PLASMA_MEMBRANE_CELL_ADHESION_MOLECULES	GOBP_HETEROPHILIC_CELL_CELL_ADHESION_VIA_PLASMA_MEMBRANE_CELL_ADHESION_MOLECULES	4/262	37/14052	0.108108	5.79823	4.02816	0.00481013	0.0560622	0.0477562	13052/54698/105827/270152	4
GOBP_POSITIVE_REGULATION_OF_SMAD_PROTEIN_SIGNAL_TRANSDUCTION	GOBP_POSITIVE_REGULATION_OF_SMAD_PROTEIN_SIGNAL_TRANSDUCTION	GOBP_POSITIVE_REGULATION_OF_SMAD_PROTEIN_SIGNAL_TRANSDUCTION	4/262	37/14052	0.108108	5.79823	4.02816	0.00481013	0.0560622	0.0477562	21809/13132/93683/16323	4
GOBP_HORMONE_METABOLIC_PROCESS	GOBP_HORMONE_METABOLIC_PROCESS	GOBP_HORMONE_METABOLIC_PROCESS	10/262	203/14052	0.0492611	2.64205	3.24823	0.00482429	0.0560622	0.0477562	56847/72472/27384/13132/14419/20750/67800/217310/16323/19659	10
GOBP_INTERLEUKIN_6_PRODUCTION	GOBP_INTERLEUKIN_6_PRODUCTION	GOBP_INTERLEUKIN_6_PRODUCTION	9/262	172/14052	0.0523256	2.80641	3.28555	0.00499391	0.0577926	0.0492302	171285/22164/16175/24088/22177/12608/14127/14728/14727	9
GOBP_POSITIVE_REGULATION_OF_PEPTIDYL_TYROSINE_PHOSPHORYLATION	GOBP_POSITIVE_REGULATION_OF_PEPTIDYL_TYROSINE_PHOSPHORYLATION	GOBP_POSITIVE_REGULATION_OF_PEPTIDYL_TYROSINE_PHOSPHORYLATION	8/262	142/14052	0.056338	3.02161	3.33734	0.00514797	0.0593293	0.0505393	16590/12931/233328/12981/83430/11839/320664/26904	8
GOBP_ERK1_AND_ERK2_CASCADE	GOBP_ERK1_AND_ERK2_CASCADE	GOBP_ERK1_AND_ERK2_CASCADE	13/262	308/14052	0.0422078	2.26376	3.09103	0.00524247	0.0601697	0.0512552	171285/14538/24064/13132/24066/18590/16175/24088/74155/232975/16323/17096/321019	13
GOBP_COLLAGEN_BIOSYNTHETIC_PROCESS	GOBP_COLLAGEN_BIOSYNTHETIC_PROCESS	GOBP_COLLAGEN_BIOSYNTHETIC_PROCESS	5/262	61/14052	0.0819672	4.3962	3.664	0.00551431	0.062518	0.0532555	16398/52377/21809/74155/16323	5
GOBP_REGULATION_OF_CD4_POSITIVE_ALPHA_BETA_T_CELL_DIFFERENTIATION	GOBP_REGULATION_OF_CD4_POSITIVE_ALPHA_BETA_T_CELL_DIFFERENTIATION	GOBP_REGULATION_OF_CD4_POSITIVE_ALPHA_BETA_T_CELL_DIFFERENTIATION	5/262	61/14052	0.0819672	4.3962	3.664	0.00551431	0.062518	0.0532555	83430/20297/22164/230126/12772	5
GOBP_REGULATION_OF_MORPHOGENESIS_OF_AN_EPITHELIUM	GOBP_REGULATION_OF_MORPHOGENESIS_OF_AN_EPITHELIUM	GOBP_REGULATION_OF_MORPHOGENESIS_OF_AN_EPITHELIUM	5/262	61/14052	0.0819672	4.3962	3.664	0.00551431	0.062518	0.0532555	12550/18590/16819/15945/20471	5
GOBP_TISSUE_HOMEOSTASIS	GOBP_TISSUE_HOMEOSTASIS	GOBP_TISSUE_HOMEOSTASIS	12/262	275/14052	0.0436364	2.34037	3.09412	0.00556195	0.0628027	0.0534981	233328/14538/108670/13052/12516/74155/20750/21872/12845/18671/12772/107573	12
GOBP_POSITIVE_REGULATION_OF_PRODUCTION_OF_MOLECULAR_MEDIATOR_OF_IMMUNE_RESPONSE	GOBP_POSITIVE_REGULATION_OF_PRODUCTION_OF_MOLECULAR_MEDIATOR_OF_IMMUNE_RESPONSE	GOBP_POSITIVE_REGULATION_OF_PRODUCTION_OF_MOLECULAR_MEDIATOR_OF_IMMUNE_RESPONSE	8/262	144/14052	0.0555556	2.97964	3.29123	0.00559422	0.0629124	0.0535915	18106/16590/16963/22164/24088/54215/27278/14127	8
GOBP_NEGATIVE_REGULATION_OF_CATALYTIC_ACTIVITY	GOBP_NEGATIVE_REGULATION_OF_CATALYTIC_ACTIVITY	GOBP_NEGATIVE_REGULATION_OF_CATALYTIC_ACTIVITY	13/262	311/14052	0.0418006	2.24192	3.05271	0.00567655	0.0630862	0.0537395	20706/23882/24064/14938/24066/74155/228775/17096/20708/230126/20723/14728/14727	13
GOBP_REGULATION_OF_BODY_FLUID_LEVELS	GOBP_REGULATION_OF_BODY_FLUID_LEVELS	GOBP_REGULATION_OF_BODY_FLUID_LEVELS	13/262	311/14052	0.0418006	2.24192	3.05271	0.00567655	0.0630862	0.0537395	71753/14026/13731/224794/246707/18590/83671/12845/70726/18671/17096/14127/14728	13
GOBP_CD8_POSITIVE_ALPHA_BETA_T_CELL_DIFFERENTIATION	GOBP_CD8_POSITIVE_ALPHA_BETA_T_CELL_DIFFERENTIATION	GOBP_CD8_POSITIVE_ALPHA_BETA_T_CELL_DIFFERENTIATION	3/262	20/14052	0.15	8.04504	4.34571	0.00577623	0.0630862	0.0537395	13813/14728/14727	3
GOBP_FC_RECEPTOR_SIGNALING_PATHWAY	GOBP_FC_RECEPTOR_SIGNALING_PATHWAY	GOBP_FC_RECEPTOR_SIGNALING_PATHWAY	3/262	20/14052	0.15	8.04504	4.34571	0.00577623	0.0630862	0.0537395	16590/56619/14127	3
GOBP_INTERLEUKIN_5_PRODUCTION	GOBP_INTERLEUKIN_5_PRODUCTION	GOBP_INTERLEUKIN_5_PRODUCTION	3/262	20/14052	0.15	8.04504	4.34571	0.00577623	0.0630862	0.0537395	94185/14728/14727	3
GOBP_NEGATIVE_REGULATION_OF_B_CELL_PROLIFERATION	GOBP_NEGATIVE_REGULATION_OF_B_CELL_PROLIFERATION	GOBP_NEGATIVE_REGULATION_OF_B_CELL_PROLIFERATION	3/262	20/14052	0.15	8.04504	4.34571	0.00577623	0.0630862	0.0537395	94185/22177/17096	3
GOBP_NEUTROPHIL_ACTIVATION_INVOLVED_IN_IMMUNE_RESPONSE	GOBP_NEUTROPHIL_ACTIVATION_INVOLVED_IN_IMMUNE_RESPONSE	GOBP_NEUTROPHIL_ACTIVATION_INVOLVED_IN_IMMUNE_RESPONSE	3/262	20/14052	0.15	8.04504	4.34571	0.00577623	0.0630862	0.0537395	11745/22177/14127	3
GOBP_NEGATIVE_REGULATION_OF_KINASE_ACTIVITY	GOBP_NEGATIVE_REGULATION_OF_KINASE_ACTIVITY	GOBP_NEGATIVE_REGULATION_OF_KINASE_ACTIVITY	9/262	176/14052	0.0511364	2.74263	3.20664	0.00579063	0.0630862	0.0537395	23882/24064/24066/74155/228775/17096/230126/14728/14727	9
GOBP_ACTIVATION_OF_INNATE_IMMUNE_RESPONSE	GOBP_ACTIVATION_OF_INNATE_IMMUNE_RESPONSE	GOBP_ACTIVATION_OF_INNATE_IMMUNE_RESPONSE	13/262	313/14052	0.0415335	2.22759	3.02741	0.00598158	0.0649129	0.0552956	171285/83490/71398/24088/56619/27007/16643/16641/22177/17002/231655/17096/16642	13
GOBP_POSITIVE_REGULATION_OF_TUMOR_NECROSIS_FACTOR_SUPERFAMILY_CYTOKINE_PRODUCTION	GOBP_POSITIVE_REGULATION_OF_TUMOR_NECROSIS_FACTOR_SUPERFAMILY_CYTOKINE_PRODUCTION	GOBP_POSITIVE_REGULATION_OF_TUMOR_NECROSIS_FACTOR_SUPERFAMILY_CYTOKINE_PRODUCTION	7/262	116/14052	0.0603448	3.23651	3.3339	0.00601574	0.0650306	0.0553959	171285/83430/16175/24088/22177/12772/14127	7
GOBP_POSITIVE_REGULATION_OF_INTERLEUKIN_2_PRODUCTION	GOBP_POSITIVE_REGULATION_OF_INTERLEUKIN_2_PRODUCTION	GOBP_POSITIVE_REGULATION_OF_INTERLEUKIN_2_PRODUCTION	4/262	40/14052	0.1	5.36336	3.80911	0.00637274	0.0686238	0.0584567	22164/16175/12480/12772	4
GOBP_POSITIVE_REGULATION_OF_MAST_CELL_DEGRANULATION	GOBP_POSITIVE_REGULATION_OF_MAST_CELL_DEGRANULATION	GOBP_POSITIVE_REGULATION_OF_MAST_CELL_DEGRANULATION	3/262	21/14052	0.142857	7.66194	4.21103	0.00664718	0.0707595	0.060276	14389/14191/14127	3
GOBP_POSITIVE_REGULATION_OF_MONOCYTE_CHEMOTAXIS	GOBP_POSITIVE_REGULATION_OF_MONOCYTE_CHEMOTAXIS	GOBP_POSITIVE_REGULATION_OF_MONOCYTE_CHEMOTAXIS	3/262	21/14052	0.142857	7.66194	4.21103	0.00664718	0.0707595	0.060276	20290/15945/12772	3
GOBP_REGULATION_OF_TOLERANCE_INDUCTION	GOBP_REGULATION_OF_TOLERANCE_INDUCTION	GOBP_REGULATION_OF_TOLERANCE_INDUCTION	3/262	21/14052	0.142857	7.66194	4.21103	0.00664718	0.0707595	0.060276	171285/14728/14727	3
GOBP_REGULATION_OF_MESENCHYMAL_CELL_PROLIFERATION	GOBP_REGULATION_OF_MESENCHYMAL_CELL_PROLIFERATION	GOBP_REGULATION_OF_MESENCHYMAL_CELL_PROLIFERATION	4/262	41/14052	0.097561	5.23255	3.74094	0.00696018	0.0738096	0.0628742	22411/18590/18109/20471	4
GOBP_NEGATIVE_REGULATION_OF_CELLULAR_RESPONSE_TO_GROWTH_FACTOR_STIMULUS	GOBP_NEGATIVE_REGULATION_OF_CELLULAR_RESPONSE_TO_GROWTH_FACTOR_STIMULUS	GOBP_NEGATIVE_REGULATION_OF_CELLULAR_RESPONSE_TO_GROWTH_FACTOR_STIMULUS	6/262	92/14052	0.0652174	3.49784	3.31313	0.00743738	0.0785714	0.0669305	72043/116701/71753/24064/24066/68526	6
GOBP_NEGATIVE_REGULATION_OF_ENDOPEPTIDASE_ACTIVITY	GOBP_NEGATIVE_REGULATION_OF_ENDOPEPTIDASE_ACTIVITY	GOBP_NEGATIVE_REGULATION_OF_ENDOPEPTIDASE_ACTIVITY	3/262	22/14052	0.136364	7.31367	4.08495	0.00759205	0.0796024	0.0678087	20706/20708/20723	3
GOBP_NEGATIVE_REGULATION_OF_PROTEIN_TYROSINE_KINASE_ACTIVITY	GOBP_NEGATIVE_REGULATION_OF_PROTEIN_TYROSINE_KINASE_ACTIVITY	GOBP_NEGATIVE_REGULATION_OF_PROTEIN_TYROSINE_KINASE_ACTIVITY	3/262	22/14052	0.136364	7.31367	4.08495	0.00759205	0.0796024	0.0678087	74155/14728/14727	3
GOBP_TYROSINE_PHOSPHORYLATION_OF_STAT_PROTEIN	GOBP_TYROSINE_PHOSPHORYLATION_OF_STAT_PROTEIN	GOBP_TYROSINE_PHOSPHORYLATION_OF_STAT_PROTEIN	5/262	66/14052	0.0757576	4.06315	3.43808	0.00768589	0.0802845	0.0683897	16590/12931/12981/83430/50929	5
GOBP_INTERLEUKIN_1_PRODUCTION	GOBP_INTERLEUKIN_1_PRODUCTION	GOBP_INTERLEUKIN_1_PRODUCTION	7/262	122/14052	0.057377	3.07734	3.17639	0.00787085	0.0819097	0.0697742	171285/20297/24088/74155/22177/14728/14727	7
GOBP_EXOCYTOSIS	GOBP_EXOCYTOSIS	GOBP_EXOCYTOSIS	14/262	361/14052	0.0387812	2.07997	2.86531	0.0079285	0.0822029	0.0700239	14389/72310/16590/14191/11745/83671/54215/27278/56743/17096/277978/545192/12772/14127	14
GOBP_REGULATION_OF_ENDOCRINE_PROCESS	GOBP_REGULATION_OF_ENDOCRINE_PROCESS	GOBP_REGULATION_OF_ENDOCRINE_PROCESS	4/262	43/14052	0.0930233	4.98917	3.61107	0.00823998	0.0848018	0.0722378	13132/14419/20750/16323	4
GOBP_REGULATION_OF_ENDOPEPTIDASE_ACTIVITY	GOBP_REGULATION_OF_ENDOPEPTIDASE_ACTIVITY	GOBP_REGULATION_OF_ENDOPEPTIDASE_ACTIVITY	4/262	43/14052	0.0930233	4.98917	3.61107	0.00823998	0.0848018	0.0722378	20706/17096/20708/20723	4
GOBP_REGULATION_OF_LYMPHOCYTE_DIFFERENTIATION	GOBP_REGULATION_OF_LYMPHOCYTE_DIFFERENTIATION	GOBP_REGULATION_OF_LYMPHOCYTE_DIFFERENTIATION	10/262	220/14052	0.0454545	2.43789	2.9629	0.00835244	0.0856432	0.0729546	83430/20297/22164/54698/13024/230126/104709/12772/14728/14727	10
GOBP_NEGATIVE_REGULATION_OF_HEMOPOIESIS	GOBP_NEGATIVE_REGULATION_OF_HEMOPOIESIS	GOBP_NEGATIVE_REGULATION_OF_HEMOPOIESIS	7/262	124/14052	0.0564516	3.0277	3.12603	0.00857413	0.0875943	0.0746166	22164/72147/17002/17096/232413/14728/14727	7
GOBP_REGULATION_OF_MYELOID_CELL_DIFFERENTIATION	GOBP_REGULATION_OF_MYELOID_CELL_DIFFERENTIATION	GOBP_REGULATION_OF_MYELOID_CELL_DIFFERENTIATION	10/262	221/14052	0.0452489	2.42686	2.94695	0.00860916	0.0876311	0.074648	83430/72147/22177/17002/16323/17096/19659/12608/14728/14727	10
GOBP_POSITIVE_REGULATION_OF_LEUKOCYTE_CHEMOTAXIS	GOBP_POSITIVE_REGULATION_OF_LEUKOCYTE_CHEMOTAXIS	GOBP_POSITIVE_REGULATION_OF_LEUKOCYTE_CHEMOTAXIS	6/262	95/14052	0.0631579	3.38738	3.21818	0.00865807	0.0878086	0.0747991	20290/83430/16963/13143/15945/12772	6
GOBP_NEGATIVE_REGULATION_OF_PRODUCTION_OF_MOLECULAR_MEDIATOR_OF_IMMUNE_RESPONSE	GOBP_NEGATIVE_REGULATION_OF_PRODUCTION_OF_MOLECULAR_MEDIATOR_OF_IMMUNE_RESPONSE	GOBP_NEGATIVE_REGULATION_OF_PRODUCTION_OF_MOLECULAR_MEDIATOR_OF_IMMUNE_RESPONSE	4/262	44/14052	0.0909091	4.87578	3.54911	0.00893394	0.0896286	0.0763495	21809/84544/14728/14727	4
GOBP_NEUTROPHIL_ACTIVATION	GOBP_NEUTROPHIL_ACTIVATION	GOBP_NEUTROPHIL_ACTIVATION	4/262	44/14052	0.0909091	4.87578	3.54911	0.00893394	0.0896286	0.0763495	11745/22177/232413/14127	4
GOBP_REGULATORY_T_CELL_DIFFERENTIATION	GOBP_REGULATORY_T_CELL_DIFFERENTIATION	GOBP_REGULATORY_T_CELL_DIFFERENTIATION	4/262	44/14052	0.0909091	4.87578	3.54911	0.00893394	0.0896286	0.0763495	22164/13024/14728/14727	4
GOBP_CYTOKINE_MEDIATED_SIGNALING_PATHWAY	GOBP_CYTOKINE_MEDIATED_SIGNALING_PATHWAY	GOBP_CYTOKINE_MEDIATED_SIGNALING_PATHWAY	17/262	483/14052	0.0351967	1.88772	2.73653	0.00922341	0.0922011	0.0785408	16590/12931/12981/20290/68713/16963/16181/16175/18600/20299/15945/16323/231655/17096/12145/12772/14127	17
GOBP_DENDRITIC_CELL_MIGRATION	GOBP_DENDRITIC_CELL_MIGRATION	GOBP_DENDRITIC_CELL_MIGRATION	3/262	24/14052	0.125	6.7042	3.855	0.00970892	0.0963636	0.0820867	65256/54324/321019	3
GOBP_INTRACELLULAR_SODIUM_ION_HOMEOSTASIS	GOBP_INTRACELLULAR_SODIUM_ION_HOMEOSTASIS	GOBP_INTRACELLULAR_SODIUM_ION_HOMEOSTASIS	3/262	24/14052	0.125	6.7042	3.855	0.00970892	0.0963636	0.0820867	16175/20750/232975	3
GOBP_NEGATIVE_REGULATION_OF_TUMOR_NECROSIS_FACTOR_SUPERFAMILY_CYTOKINE_PRODUCTION	GOBP_NEGATIVE_REGULATION_OF_TUMOR_NECROSIS_FACTOR_SUPERFAMILY_CYTOKINE_PRODUCTION	GOBP_NEGATIVE_REGULATION_OF_TUMOR_NECROSIS_FACTOR_SUPERFAMILY_CYTOKINE_PRODUCTION	5/262	70/14052	0.0714286	3.83097	3.27282	0.00980467	0.0969689	0.0826022	171285/74155/17002/14728/14727	5
GOBP_REGULATION_OF_PEPTIDASE_ACTIVITY	GOBP_REGULATION_OF_PEPTIDASE_ACTIVITY	GOBP_REGULATION_OF_PEPTIDASE_ACTIVITY	5/262	71/14052	0.0704225	3.77701	3.23341	0.0103912	0.102044	0.086925	52377/20706/17096/20708/20723	5
GOBP_ENDODERM_FORMATION	GOBP_ENDODERM_FORMATION	GOBP_ENDODERM_FORMATION	4/262	46/14052	0.0869565	4.66379	3.43064	0.0104338	0.102044	0.086925	13132/13537/13813/16323	4
GOBP_REGULATION_OF_PROTEIN_TYROSINE_KINASE_ACTIVITY	GOBP_REGULATION_OF_PROTEIN_TYROSINE_KINASE_ACTIVITY	GOBP_REGULATION_OF_PROTEIN_TYROSINE_KINASE_ACTIVITY	4/262	46/14052	0.0869565	4.66379	3.43064	0.0104338	0.102044	0.086925	74155/14728/320664/14727	4
GOBP_DEFENSE_RESPONSE_TO_GRAM_POSITIVE_BACTERIUM	GOBP_DEFENSE_RESPONSE_TO_GRAM_POSITIVE_BACTERIUM	GOBP_DEFENSE_RESPONSE_TO_GRAM_POSITIVE_BACTERIUM	6/262	99/14052	0.0606061	3.25052	3.09734	0.0105007	0.102044	0.086925	171285/24088/14191/27007/17002/626578	6
GOBP_PLATELET_ACTIVATION	GOBP_PLATELET_ACTIVATION	GOBP_PLATELET_ACTIVATION	6/262	99/14052	0.0606061	3.25052	3.09734	0.0105007	0.102044	0.086925	14026/246707/18590/12845/17096/14127	6
GOBP_CELL_SURFACE_RECEPTOR_PROTEIN_SERINE_THREONINE_KINASE_SIGNALING_PATHWAY	GOBP_CELL_SURFACE_RECEPTOR_PROTEIN_SERINE_THREONINE_KINASE_SIGNALING_PATHWAY	GOBP_CELL_SURFACE_RECEPTOR_PROTEIN_SERINE_THREONINE_KINASE_SIGNALING_PATHWAY	13/262	337/14052	0.0385757	2.06895	2.73777	0.0107646	0.104244	0.0887997	71753/21809/14538/24064/13132/12845/93683/58250/12393/16323/68526/225631/224109	13
GOBP_CHONDROCYTE_PROLIFERATION	GOBP_CHONDROCYTE_PROLIFERATION	GOBP_CHONDROCYTE_PROLIFERATION	3/262	25/14052	0.12	6.43603	3.74966	0.0108832	0.104667	0.0891596	74155/12845/17002	3
GOBP_PODOSOME_ASSEMBLY	GOBP_PODOSOME_ASSEMBLY	GOBP_PODOSOME_ASSEMBLY	3/262	25/14052	0.12	6.43603	3.74966	0.0108832	0.104667	0.0891596	12981/65256/54324	3
GOBP_REGULATION_OF_PLATELET_ACTIVATION	GOBP_REGULATION_OF_PLATELET_ACTIVATION	GOBP_REGULATION_OF_PLATELET_ACTIVATION	4/262	47/14052	0.0851064	4.56456	3.37393	0.0112411	0.107737	0.0917747	246707/18590/17096/14127	4
GOBP_NEGATIVE_REGULATION_OF_PHOSPHORYLATION	GOBP_NEGATIVE_REGULATION_OF_PHOSPHORYLATION	GOBP_NEGATIVE_REGULATION_OF_PHOSPHORYLATION	12/262	303/14052	0.039604	2.1241	2.72655	0.0115655	0.110377	0.094024	233328/19223/23882/24064/24066/74155/228775/17096/230126/14728/26904/14727	12
GOBP_POSITIVE_REGULATION_OF_T_CELL_MEDIATED_IMMUNITY	GOBP_POSITIVE_REGULATION_OF_T_CELL_MEDIATED_IMMUNITY	GOBP_POSITIVE_REGULATION_OF_T_CELL_MEDIATED_IMMUNITY	5/262	73/14052	0.0684932	3.67353	3.15668	0.0116353	0.110377	0.094024	83430/16963/22164/12480/110557	5
GOBP_SIGNAL_TRANSDUCTION_IN_ABSENCE_OF_LIGAND	GOBP_SIGNAL_TRANSDUCTION_IN_ABSENCE_OF_LIGAND	GOBP_SIGNAL_TRANSDUCTION_IN_ABSENCE_OF_LIGAND	5/262	73/14052	0.0684932	3.67353	3.15668	0.0116353	0.110377	0.094024	12981/107449/16819/16175/16323	5
GOBP_BONE_MINERALIZATION	GOBP_BONE_MINERALIZATION	GOBP_BONE_MINERALIZATION	7/262	132/14052	0.0530303	2.84421	2.93426	0.0118549	0.1117	0.0951511	22411/14191/20750/12845/17002/12393/94249	7
GOBP_EMBRYONIC_SKELETAL_SYSTEM_DEVELOPMENT	GOBP_EMBRYONIC_SKELETAL_SYSTEM_DEVELOPMENT	GOBP_EMBRYONIC_SKELETAL_SYSTEM_DEVELOPMENT	7/262	132/14052	0.0530303	2.84421	2.93426	0.0118549	0.1117	0.0951511	72043/22411/21809/58250/18109/12393/20471	7
GOBP_PRODUCTION_OF_MOLECULAR_MEDIATOR_INVOLVED_IN_INFLAMMATORY_RESPONSE	GOBP_PRODUCTION_OF_MOLECULAR_MEDIATOR_INVOLVED_IN_INFLAMMATORY_RESPONSE	GOBP_PRODUCTION_OF_MOLECULAR_MEDIATOR_INVOLVED_IN_INFLAMMATORY_RESPONSE	6/262	102/14052	0.0588235	3.15492	3.01069	0.012054	0.112374	0.0957248	84544/17096/14127/14728/50929/14727	6
GOBP_INTERLEUKIN_17_PRODUCTION	GOBP_INTERLEUKIN_17_PRODUCTION	GOBP_INTERLEUKIN_17_PRODUCTION	4/262	48/14052	0.0833333	4.46947	3.31879	0.0120875	0.112374	0.0957248	20290/83430/22164/24088	4
GOBP_POSITIVE_REGULATION_OF_TYROSINE_PHOSPHORYLATION_OF_STAT_PROTEIN	GOBP_POSITIVE_REGULATION_OF_TYROSINE_PHOSPHORYLATION_OF_STAT_PROTEIN	GOBP_POSITIVE_REGULATION_OF_TYROSINE_PHOSPHORYLATION_OF_STAT_PROTEIN	4/262	48/14052	0.0833333	4.46947	3.31879	0.0120875	0.112374	0.0957248	16590/12931/12981/83430	4
GOBP_TYPE_2_IMMUNE_RESPONSE	GOBP_TYPE_2_IMMUNE_RESPONSE	GOBP_TYPE_2_IMMUNE_RESPONSE	4/262	48/14052	0.0833333	4.46947	3.31879	0.0120875	0.112374	0.0957248	16963/22164/12772/14728	4
GOBP_POSITIVE_REGULATION_OF_ACTIVATED_T_CELL_PROLIFERATION	GOBP_POSITIVE_REGULATION_OF_ACTIVATED_T_CELL_PROLIFERATION	GOBP_POSITIVE_REGULATION_OF_ACTIVATED_T_CELL_PROLIFERATION	3/262	26/14052	0.115385	6.18849	3.64992	0.0121361	0.11245	0.09579	50723/83430/22164	3
GOBP_SMAD_PROTEIN_SIGNAL_TRANSDUCTION	GOBP_SMAD_PROTEIN_SIGNAL_TRANSDUCTION	GOBP_SMAD_PROTEIN_SIGNAL_TRANSDUCTION	5/262	74/14052	0.0675676	3.62389	3.11933	0.0122938	0.113535	0.0967138	21809/13132/93683/12393/16323	5
GOBP_NEGATIVE_REGULATION_OF_MAPK_CASCADE	GOBP_NEGATIVE_REGULATION_OF_MAPK_CASCADE	GOBP_NEGATIVE_REGULATION_OF_MAPK_CASCADE	8/262	166/14052	0.0481928	2.58475	2.83106	0.0126703	0.116625	0.0993462	24064/13132/24066/13537/74155/17096/14728/14727	8
GOBP_NEGATIVE_REGULATION_OF_TRANSFERASE_ACTIVITY	GOBP_NEGATIVE_REGULATION_OF_TRANSFERASE_ACTIVITY	GOBP_NEGATIVE_REGULATION_OF_TRANSFERASE_ACTIVITY	9/262	200/14052	0.045	2.41351	2.77511	0.0128119	0.117541	0.100127	23882/24064/24066/74155/228775/17096/230126/14728/14727	9
GOBP_CLATHRIN_DEPENDENT_ENDOCYTOSIS	GOBP_CLATHRIN_DEPENDENT_ENDOCYTOSIS	GOBP_CLATHRIN_DEPENDENT_ENDOCYTOSIS	4/262	49/14052	0.0816327	4.37825	3.26514	0.0129738	0.118636	0.101059	29816/13132/72685/14457	4
GOBP_NEGATIVE_REGULATION_OF_PHOSPHORUS_METABOLIC_PROCESS	GOBP_NEGATIVE_REGULATION_OF_PHOSPHORUS_METABOLIC_PROCESS	GOBP_NEGATIVE_REGULATION_OF_PHOSPHORUS_METABOLIC_PROCESS	13/262	346/14052	0.0375723	2.01513	2.63529	0.0131799	0.120126	0.102329	233328/19223/23882/24064/24066/18590/74155/228775/17096/230126/14728/26904/14727	13
GOBP_NEGATIVE_REGULATION_OF_T_CELL_MEDIATED_IMMUNITY	GOBP_NEGATIVE_REGULATION_OF_T_CELL_MEDIATED_IMMUNITY	GOBP_NEGATIVE_REGULATION_OF_T_CELL_MEDIATED_IMMUNITY	3/262	27/14052	0.111111	5.95929	3.55526	0.0134683	0.121958	0.103889	16643/14728/14727	3
GOBP_POSITIVE_REGULATION_OF_NATURAL_KILLER_CELL_ACTIVATION	GOBP_POSITIVE_REGULATION_OF_NATURAL_KILLER_CELL_ACTIVATION	GOBP_POSITIVE_REGULATION_OF_NATURAL_KILLER_CELL_ACTIVATION	3/262	27/14052	0.111111	5.95929	3.55526	0.0134683	0.121958	0.103889	18106/83430/22177	3
GOBP_CELL_CELL_ADHESION_VIA_PLASMA_MEMBRANE_ADHESION_MOLECULES	GOBP_CELL_CELL_ADHESION_VIA_PLASMA_MEMBRANE_ADHESION_MOLECULES	GOBP_CELL_CELL_ADHESION_VIA_PLASMA_MEMBRANE_ADHESION_MOLECULES	8/262	168/14052	0.047619	2.55398	2.79296	0.0135412	0.122221	0.104113	12550/116701/320873/13052/16181/54698/105827/270152	8
GOBP_EMBRYONIC_CRANIAL_SKELETON_MORPHOGENESIS	GOBP_EMBRYONIC_CRANIAL_SKELETON_MORPHOGENESIS	GOBP_EMBRYONIC_CRANIAL_SKELETON_MORPHOGENESIS	4/262	50/14052	0.08	4.29069	3.21291	0.0139005	0.123058	0.104826	21809/58250/12393/20471	4
GOBP_GRANULOCYTE_DIFFERENTIATION	GOBP_GRANULOCYTE_DIFFERENTIATION	GOBP_GRANULOCYTE_DIFFERENTIATION	4/262	50/14052	0.08	4.29069	3.21291	0.0139005	0.123058	0.104826	12981/72147/17096/19659	4
GOBP_MESENCHYMAL_CELL_DIFFERENTIATION	GOBP_MESENCHYMAL_CELL_DIFFERENTIATION	GOBP_MESENCHYMAL_CELL_DIFFERENTIATION	10/262	238/14052	0.0420168	2.25351	2.68831	0.0139681	0.123058	0.104826	22411/21809/14538/24064/13132/13731/214968/20351/13813/20471	10
GOBP_ASTROCYTE_CELL_MIGRATION	GOBP_ASTROCYTE_CELL_MIGRATION	GOBP_ASTROCYTE_CELL_MIGRATION	2/262	10/14052	0.2	10.7267	4.24106	0.0141192	0.123058	0.104826	12772/321019	2
GOBP_IMMUNOLOGICAL_MEMORY_FORMATION_PROCESS	GOBP_IMMUNOLOGICAL_MEMORY_FORMATION_PROCESS	GOBP_IMMUNOLOGICAL_MEMORY_FORMATION_PROCESS	2/262	10/14052	0.2	10.7267	4.24106	0.0141192	0.123058	0.104826	83430/22164	2
GOBP_LYMPHOCYTE_ANERGY	GOBP_LYMPHOCYTE_ANERGY	GOBP_LYMPHOCYTE_ANERGY	2/262	10/14052	0.2	10.7267	4.24106	0.0141192	0.123058	0.104826	14728/14727	2
GOBP_MAST_CELL_PROLIFERATION	GOBP_MAST_CELL_PROLIFERATION	GOBP_MAST_CELL_PROLIFERATION	2/262	10/14052	0.2	10.7267	4.24106	0.0141192	0.123058	0.104826	16590/17096	2
GOBP_POSITIVE_REGULATION_OF_NATURAL_KILLER_CELL_PROLIFERATION	GOBP_POSITIVE_REGULATION_OF_NATURAL_KILLER_CELL_PROLIFERATION	GOBP_POSITIVE_REGULATION_OF_NATURAL_KILLER_CELL_PROLIFERATION	2/262	10/14052	0.2	10.7267	4.24106	0.0141192	0.123058	0.104826	18106/83430	2
GOBP_POSITIVE_REGULATION_OF_NK_T_CELL_ACTIVATION	GOBP_POSITIVE_REGULATION_OF_NK_T_CELL_ACTIVATION	GOBP_POSITIVE_REGULATION_OF_NK_T_CELL_ACTIVATION	2/262	10/14052	0.2	10.7267	4.24106	0.0141192	0.123058	0.104826	83430/12480	2
GOBP_POSITIVE_REGULATION_OF_T_CELL_TOLERANCE_INDUCTION	GOBP_POSITIVE_REGULATION_OF_T_CELL_TOLERANCE_INDUCTION	GOBP_POSITIVE_REGULATION_OF_T_CELL_TOLERANCE_INDUCTION	2/262	10/14052	0.2	10.7267	4.24106	0.0141192	0.123058	0.104826	14728/14727	2
GOBP_REGULATION_OF_BRANCHING_INVOLVED_IN_SALIVARY_GLAND_MORPHOGENESIS	GOBP_REGULATION_OF_BRANCHING_INVOLVED_IN_SALIVARY_GLAND_MORPHOGENESIS	GOBP_REGULATION_OF_BRANCHING_INVOLVED_IN_SALIVARY_GLAND_MORPHOGENESIS	2/262	10/14052	0.2	10.7267	4.24106	0.0141192	0.123058	0.104826	12550/18590	2
GOBP_NEGATIVE_REGULATION_OF_TRANSMEMBRANE_RECEPTOR_PROTEIN_SERINE_THREONINE_KINASE_SIGNALING_PATHWAY	GOBP_NEGATIVE_REGULATION_OF_TRANSMEMBRANE_RECEPTOR_PROTEIN_SERINE_THREONINE_KINASE_SIGNALING_PATHWAY	GOBP_NEGATIVE_REGULATION_OF_TRANSMEMBRANE_RECEPTOR_PROTEIN_SERINE_THREONINE_KINASE_SIGNALING_PATHWAY	7/262	137/14052	0.0510949	2.7404	2.82157	0.0143175	0.124397	0.105967	71753/21809/24064/58250/68526/225631/224109	7
GOBP_HOMEOSTASIS_OF_NUMBER_OF_CELLS_WITHIN_A_TISSUE	GOBP_HOMEOSTASIS_OF_NUMBER_OF_CELLS_WITHIN_A_TISSUE	GOBP_HOMEOSTASIS_OF_NUMBER_OF_CELLS_WITHIN_A_TISSUE	4/262	51/14052	0.0784314	4.20656	3.16203	0.0148681	0.128092	0.109114	108670/12516/12772/107573	4
GOBP_MESENCHYMAL_CELL_PROLIFERATION	GOBP_MESENCHYMAL_CELL_PROLIFERATION	GOBP_MESENCHYMAL_CELL_PROLIFERATION	4/262	51/14052	0.0784314	4.20656	3.16203	0.0148681	0.128092	0.109114	22411/18590/18109/20471	4
GOBP_NEGATIVE_REGULATION_OF_CYTOKINE_PRODUCTION_INVOLVED_IN_INFLAMMATORY_RESPONSE	GOBP_NEGATIVE_REGULATION_OF_CYTOKINE_PRODUCTION_INVOLVED_IN_INFLAMMATORY_RESPONSE	GOBP_NEGATIVE_REGULATION_OF_CYTOKINE_PRODUCTION_INVOLVED_IN_INFLAMMATORY_RESPONSE	3/262	28/14052	0.107143	5.74646	3.46525	0.0148805	0.128092	0.109114	14728/50929/14727	3
GOBP_REGULATION_OF_PROTEIN_SERINE_THREONINE_KINASE_ACTIVITY	GOBP_REGULATION_OF_PROTEIN_SERINE_THREONINE_KINASE_ACTIVITY	GOBP_REGULATION_OF_PROTEIN_SERINE_THREONINE_KINASE_ACTIVITY	10/262	241/14052	0.0414938	2.22546	2.64495	0.0151279	0.12982	0.110586	16590/320207/24064/24066/18590/17002/228775/54324/17096/104709	10
GOBP_NEGATIVE_REGULATION_OF_ERK1_AND_ERK2_CASCADE	GOBP_NEGATIVE_REGULATION_OF_ERK1_AND_ERK2_CASCADE	GOBP_NEGATIVE_REGULATION_OF_ERK1_AND_ERK2_CASCADE	5/262	78/14052	0.0641026	3.43805	2.97613	0.0151801	0.129869	0.110628	24064/13132/24066/74155/17096	5
GOBP_POSITIVE_REGULATION_OF_LYMPHOCYTE_DIFFERENTIATION	GOBP_POSITIVE_REGULATION_OF_LYMPHOCYTE_DIFFERENTIATION	GOBP_POSITIVE_REGULATION_OF_LYMPHOCYTE_DIFFERENTIATION	7/262	139/14052	0.0503597	2.70097	2.7779	0.0153981	0.131331	0.111873	83430/22164/230126/104709/12772/14728/14727	7
GOBP_REGULATION_OF_ACTIN_FILAMENT_BUNDLE_ASSEMBLY	GOBP_REGULATION_OF_ACTIN_FILAMENT_BUNDLE_ASSEMBLY	GOBP_REGULATION_OF_ACTIN_FILAMENT_BUNDLE_ASSEMBLY	6/262	108/14052	0.0555556	2.97964	2.84661	0.0156332	0.13293	0.113236	22411/21809/14026/21872/54324/56320	6
GOBP_BIOMINERAL_TISSUE_DEVELOPMENT	GOBP_BIOMINERAL_TISSUE_DEVELOPMENT	GOBP_BIOMINERAL_TISSUE_DEVELOPMENT	8/262	173/14052	0.0462428	2.48017	2.70008	0.0159091	0.134717	0.114757	22411/14191/20750/12845/17002/12393/12608/94249	8
GOBP_REGULATION_OF_TRANSMEMBRANE_RECEPTOR_PROTEIN_SERINE_THREONINE_KINASE_SIGNALING_PATHWAY	GOBP_REGULATION_OF_TRANSMEMBRANE_RECEPTOR_PROTEIN_SERINE_THREONINE_KINASE_SIGNALING_PATHWAY	GOBP_REGULATION_OF_TRANSMEMBRANE_RECEPTOR_PROTEIN_SERINE_THREONINE_KINASE_SIGNALING_PATHWAY	10/262	243/14052	0.0411523	2.20714	2.61639	0.0159399	0.134717	0.114757	71753/21809/24064/13132/93683/58250/16323/68526/225631/224109	10
GOBP_HEART_FORMATION	GOBP_HEART_FORMATION	GOBP_HEART_FORMATION	3/262	29/14052	0.103448	5.5483	3.37948	0.0163732	0.137545	0.117167	22411/13731/20471	3
GOBP_NEGATIVE_REGULATION_OF_INTERLEUKIN_1_BETA_PRODUCTION	GOBP_NEGATIVE_REGULATION_OF_INTERLEUKIN_1_BETA_PRODUCTION	GOBP_NEGATIVE_REGULATION_OF_INTERLEUKIN_1_BETA_PRODUCTION	3/262	29/14052	0.103448	5.5483	3.37948	0.0163732	0.137545	0.117167	74155/14728/14727	3
GOBP_POSITIVE_REGULATION_OF_HEMOPOIESIS	GOBP_POSITIVE_REGULATION_OF_HEMOPOIESIS	GOBP_POSITIVE_REGULATION_OF_HEMOPOIESIS	9/262	209/14052	0.0430622	2.30958	2.62913	0.0166415	0.138205	0.117729	83430/22164/72147/22177/230126/104709/12772/14728/14727	9
GOBP_PRIMARY_ALCOHOL_METABOLIC_PROCESS	GOBP_PRIMARY_ALCOHOL_METABOLIC_PROCESS	GOBP_PRIMARY_ALCOHOL_METABOLIC_PROCESS	5/262	80/14052	0.0625	3.3521	2.90799	0.0167798	0.138205	0.117729	56847/27384/13132/67800/19659	5
GOBP_PROTEIN_O_LINKED_GLYCOSYLATION	GOBP_PROTEIN_O_LINKED_GLYCOSYLATION	GOBP_PROTEIN_O_LINKED_GLYCOSYLATION	5/262	80/14052	0.0625	3.3521	2.90799	0.0167798	0.138205	0.117729	16795/71685/14425/14537/215494	5
GOBP_POSITIVE_REGULATION_OF_EPITHELIAL_TO_MESENCHYMAL_TRANSITION	GOBP_POSITIVE_REGULATION_OF_EPITHELIAL_TO_MESENCHYMAL_TRANSITION	GOBP_POSITIVE_REGULATION_OF_EPITHELIAL_TO_MESENCHYMAL_TRANSITION	4/262	53/14052	0.0754717	4.04782	3.06408	0.0169285	0.138205	0.117729	21809/14538/13132/13731	4
GOBP_DIACYLGLYCEROL_BIOSYNTHETIC_PROCESS	GOBP_DIACYLGLYCEROL_BIOSYNTHETIC_PROCESS	GOBP_DIACYLGLYCEROL_BIOSYNTHETIC_PROCESS	2/262	11/14052	0.181818	9.75156	4.00226	0.0170465	0.138205	0.117729	11567/67800	2
GOBP_FAT_PAD_DEVELOPMENT	GOBP_FAT_PAD_DEVELOPMENT	GOBP_FAT_PAD_DEVELOPMENT	2/262	11/14052	0.181818	9.75156	4.00226	0.0170465	0.138205	0.117729	74155/67800	2
GOBP_HEMATOPOIETIC_STEM_CELL_MIGRATION	GOBP_HEMATOPOIETIC_STEM_CELL_MIGRATION	GOBP_HEMATOPOIETIC_STEM_CELL_MIGRATION	2/262	11/14052	0.181818	9.75156	4.00226	0.0170465	0.138205	0.117729	16590/12772	2
GOBP_NATURAL_KILLER_CELL_DEGRANULATION	GOBP_NATURAL_KILLER_CELL_DEGRANULATION	GOBP_NATURAL_KILLER_CELL_DEGRANULATION	2/262	11/14052	0.181818	9.75156	4.00226	0.0170465	0.138205	0.117729	72310/54215	2
GOBP_REGULATION_OF_CARDIAC_EPITHELIAL_TO_MESENCHYMAL_TRANSITION	GOBP_REGULATION_OF_CARDIAC_EPITHELIAL_TO_MESENCHYMAL_TRANSITION	GOBP_REGULATION_OF_CARDIAC_EPITHELIAL_TO_MESENCHYMAL_TRANSITION	2/262	11/14052	0.181818	9.75156	4.00226	0.0170465	0.138205	0.117729	21809/13731	2
GOBP_REGULATION_OF_NATURAL_KILLER_CELL_PROLIFERATION	GOBP_REGULATION_OF_NATURAL_KILLER_CELL_PROLIFERATION	GOBP_REGULATION_OF_NATURAL_KILLER_CELL_PROLIFERATION	2/262	11/14052	0.181818	9.75156	4.00226	0.0170465	0.138205	0.117729	18106/83430	2
GOBP_REGULATION_OF_OSTEOCLAST_DEVELOPMENT	GOBP_REGULATION_OF_OSTEOCLAST_DEVELOPMENT	GOBP_REGULATION_OF_OSTEOCLAST_DEVELOPMENT	2/262	11/14052	0.181818	9.75156	4.00226	0.0170465	0.138205	0.117729	22177/17002	2
GOBP_WOUND_HEALING_INVOLVED_IN_INFLAMMATORY_RESPONSE	GOBP_WOUND_HEALING_INVOLVED_IN_INFLAMMATORY_RESPONSE	GOBP_WOUND_HEALING_INVOLVED_IN_INFLAMMATORY_RESPONSE	2/262	11/14052	0.181818	9.75156	4.00226	0.0170465	0.138205	0.117729	16175/12772	2
GOBP_RESPONSE_TO_ACID_CHEMICAL	GOBP_RESPONSE_TO_ACID_CHEMICAL	GOBP_RESPONSE_TO_ACID_CHEMICAL	7/262	142/14052	0.0492958	2.64391	2.71382	0.0171259	0.138447	0.117935	12550/230784/18671/232975/17096/20471/12608	7
GOBP_POSITIVE_REGULATION_OF_SECRETION	GOBP_POSITIVE_REGULATION_OF_SECRETION	GOBP_POSITIVE_REGULATION_OF_SECRETION	13/262	359/14052	0.0362117	1.94216	2.49256	0.0173818	0.140109	0.119351	14389/21809/13132/14419/16175/24088/14191/20750/83671/54215/545192/16854/14127	13
GOBP_CHONDROCYTE_DIFFERENTIATION	GOBP_CHONDROCYTE_DIFFERENTIATION	GOBP_CHONDROCYTE_DIFFERENTIATION	6/262	111/14052	0.0540541	2.89911	2.76877	0.0176733	0.141697	0.120703	72043/14425/12845/58250/21810/12393	6
GOBP_OLEFINIC_COMPOUND_METABOLIC_PROCESS	GOBP_OLEFINIC_COMPOUND_METABOLIC_PROCESS	GOBP_OLEFINIC_COMPOUND_METABOLIC_PROCESS	7/262	143/14052	0.048951	2.62542	2.69282	0.0177312	0.141697	0.120703	56847/19223/27384/13132/67800/16323/19659	7
GOBP_POSITIVE_REGULATION_OF_INFLAMMATORY_RESPONSE	GOBP_POSITIVE_REGULATION_OF_INFLAMMATORY_RESPONSE	GOBP_POSITIVE_REGULATION_OF_INFLAMMATORY_RESPONSE	7/262	143/14052	0.048951	2.62542	2.69282	0.0177312	0.141697	0.120703	72310/20290/22164/24088/12772/12608/14127	7
GOBP_POSITIVE_REGULATION_OF_GRANULOCYTE_CHEMOTAXIS	GOBP_POSITIVE_REGULATION_OF_GRANULOCYTE_CHEMOTAXIS	GOBP_POSITIVE_REGULATION_OF_GRANULOCYTE_CHEMOTAXIS	3/262	30/14052	0.1	5.36336	3.29761	0.0179469	0.142796	0.12164	83430/16963/13143	3
GOBP_ENDOCRINE_HORMONE_SECRETION	GOBP_ENDOCRINE_HORMONE_SECRETION	GOBP_ENDOCRINE_HORMONE_SECRETION	4/262	54/14052	0.0740741	3.97286	3.0169	0.0180223	0.142796	0.12164	13132/14419/20750/16323	4
GOBP_POSITIVE_REGULATION_OF_STRESS_FIBER_ASSEMBLY	GOBP_POSITIVE_REGULATION_OF_STRESS_FIBER_ASSEMBLY	GOBP_POSITIVE_REGULATION_OF_STRESS_FIBER_ASSEMBLY	4/262	54/14052	0.0740741	3.97286	3.0169	0.0180223	0.142796	0.12164	22411/21809/14026/54324	4
GOBP_FORMATION_OF_PRIMARY_GERM_LAYER	GOBP_FORMATION_OF_PRIMARY_GERM_LAYER	GOBP_FORMATION_OF_PRIMARY_GERM_LAYER	6/262	112/14052	0.0535714	2.87323	2.74341	0.0183921	0.145313	0.123784	16398/22411/13132/13537/13813/16323	6
GOBP_POSITIVE_REGULATION_OF_CHEMOTAXIS	GOBP_POSITIVE_REGULATION_OF_CHEMOTAXIS	GOBP_POSITIVE_REGULATION_OF_CHEMOTAXIS	7/262	145/14052	0.0482759	2.58921	2.65137	0.0189865	0.148843	0.126791	16398/20290/83430/16963/13143/15945/12772	7
GOBP_REGULATION_OF_REGULATED_SECRETORY_PATHWAY	GOBP_REGULATION_OF_REGULATED_SECRETORY_PATHWAY	GOBP_REGULATION_OF_REGULATED_SECRETORY_PATHWAY	7/262	145/14052	0.0482759	2.58921	2.65137	0.0189865	0.148843	0.126791	14389/14191/54215/17096/545192/12772/14127	7
GOBP_CONNECTIVE_TISSUE_DEVELOPMENT	GOBP_CONNECTIVE_TISSUE_DEVELOPMENT	GOBP_CONNECTIVE_TISSUE_DEVELOPMENT	11/262	287/14052	0.0383275	2.05564	2.49053	0.0190186	0.148843	0.126791	16795/72043/18590/14425/74155/67800/12845/58250/21810/18109/12393	11
GOBP_FIBROBLAST_GROWTH_FACTOR_RECEPTOR_SIGNALING_PATHWAY	GOBP_FIBROBLAST_GROWTH_FACTOR_RECEPTOR_SIGNALING_PATHWAY	GOBP_FIBROBLAST_GROWTH_FACTOR_RECEPTOR_SIGNALING_PATHWAY	6/262	113/14052	0.0530973	2.8478	2.71832	0.0191306	0.148843	0.126791	16590/72043/116701/24064/24066/12393	6
GOBP_HETEROTYPIC_CELL_CELL_ADHESION	GOBP_HETEROTYPIC_CELL_CELL_ADHESION	GOBP_HETEROTYPIC_CELL_CELL_ADHESION	4/262	55/14052	0.0727273	3.90062	2.97083	0.019159	0.148843	0.126791	16480/14538/13052/16181	4
GOBP_IRON_ION_TRANSPORT	GOBP_IRON_ION_TRANSPORT	GOBP_IRON_ION_TRANSPORT	4/262	55/14052	0.0727273	3.90062	2.97083	0.019159	0.148843	0.126791	68279/52466/16819/17002	4
GOBP_REGULATION_OF_SYNCYTIUM_FORMATION_BY_PLASMA_MEMBRANE_FUSION	GOBP_REGULATION_OF_SYNCYTIUM_FORMATION_BY_PLASMA_MEMBRANE_FUSION	GOBP_REGULATION_OF_SYNCYTIUM_FORMATION_BY_PLASMA_MEMBRANE_FUSION	3/262	31/14052	0.0967742	5.19035	3.21932	0.0196019	0.151021	0.128647	22177/15945/12508	3
GOBP_RENAL_FILTRATION	GOBP_RENAL_FILTRATION	GOBP_RENAL_FILTRATION	3/262	31/14052	0.0967742	5.19035	3.21932	0.0196019	0.151021	0.128647	72043/13731/16069	3
GOBP_TRANSEPITHELIAL_TRANSPORT	GOBP_TRANSEPITHELIAL_TRANSPORT	GOBP_TRANSEPITHELIAL_TRANSPORT	3/262	31/14052	0.0967742	5.19035	3.21932	0.0196019	0.151021	0.128647	12981/13052/18671	3
GOBP_REGULATION_OF_CELL_SUBSTRATE_ADHESION	GOBP_REGULATION_OF_CELL_SUBSTRATE_ADHESION	GOBP_REGULATION_OF_CELL_SUBSTRATE_ADHESION	9/262	216/14052	0.0416667	2.23473	2.52067	0.0201545	0.152729	0.130101	16480/14538/13132/13731/24066/20750/56320/225631/320664	9
GOBP_DESMOSOME_ORGANIZATION	GOBP_DESMOSOME_ORGANIZATION	GOBP_DESMOSOME_ORGANIZATION	2/262	12/14052	0.166667	8.93893	3.7922	0.0202069	0.152729	0.130101	12550/16480	2
GOBP_GASTRO_INTESTINAL_SYSTEM_SMOOTH_MUSCLE_CONTRACTION	GOBP_GASTRO_INTESTINAL_SYSTEM_SMOOTH_MUSCLE_CONTRACTION	GOBP_GASTRO_INTESTINAL_SYSTEM_SMOOTH_MUSCLE_CONTRACTION	2/262	12/14052	0.166667	8.93893	3.7922	0.0202069	0.152729	0.130101	16590/72043	2
GOBP_POSITIVE_REGULATION_OF_PODOSOME_ASSEMBLY	GOBP_POSITIVE_REGULATION_OF_PODOSOME_ASSEMBLY	GOBP_POSITIVE_REGULATION_OF_PODOSOME_ASSEMBLY	2/262	12/14052	0.166667	8.93893	3.7922	0.0202069	0.152729	0.130101	12981/54324	2
GOBP_POSITIVE_REGULATION_OF_TOLERANCE_INDUCTION	GOBP_POSITIVE_REGULATION_OF_TOLERANCE_INDUCTION	GOBP_POSITIVE_REGULATION_OF_TOLERANCE_INDUCTION	2/262	12/14052	0.166667	8.93893	3.7922	0.0202069	0.152729	0.130101	14728/14727	2
GOBP_REGULATION_OF_NK_T_CELL_ACTIVATION	GOBP_REGULATION_OF_NK_T_CELL_ACTIVATION	GOBP_REGULATION_OF_NK_T_CELL_ACTIVATION	2/262	12/14052	0.166667	8.93893	3.7922	0.0202069	0.152729	0.130101	83430/12480	2
GOBP_RESPONSE_TO_NEMATODE	GOBP_RESPONSE_TO_NEMATODE	GOBP_RESPONSE_TO_NEMATODE	2/262	12/14052	0.166667	8.93893	3.7922	0.0202069	0.152729	0.130101	54486/14728	2
GOBP_REGULATION_OF_SIGNALING_RECEPTOR_ACTIVITY	GOBP_REGULATION_OF_SIGNALING_RECEPTOR_ACTIVITY	GOBP_REGULATION_OF_SIGNALING_RECEPTOR_ACTIVITY	5/262	84/14052	0.0595238	3.19248	2.77798	0.0203066	0.153068	0.13039	260297/74155/380686/14728/14727	5
GOBP_RESPONSE_TO_VITAMIN	GOBP_RESPONSE_TO_VITAMIN	GOBP_RESPONSE_TO_VITAMIN	5/262	85/14052	0.0588235	3.15492	2.7467	0.0212584	0.1591	0.135528	16398/16175/20750/18671/19659	5
GOBP_POSITIVE_REGULATION_OF_MESENCHYMAL_CELL_PROLIFERATION	GOBP_POSITIVE_REGULATION_OF_MESENCHYMAL_CELL_PROLIFERATION	GOBP_POSITIVE_REGULATION_OF_MESENCHYMAL_CELL_PROLIFERATION	3/262	32/14052	0.09375	5.02815	3.14433	0.0213384	0.1591	0.135528	18590/18109/20471	3
GOBP_SERTOLI_CELL_DIFFERENTIATION	GOBP_SERTOLI_CELL_DIFFERENTIATION	GOBP_SERTOLI_CELL_DIFFERENTIATION	3/262	32/14052	0.09375	5.02815	3.14433	0.0213384	0.1591	0.135528	16175/18671/16323	3
GOBP_RESPIRATORY_SYSTEM_DEVELOPMENT	GOBP_RESPIRATORY_SYSTEM_DEVELOPMENT	GOBP_RESPIRATORY_SYSTEM_DEVELOPMENT	10/262	255/14052	0.0392157	2.10328	2.45067	0.021509	0.1591	0.135528	116701/56847/22411/52377/21809/24064/18590/74155/18109/20471	10
GOBP_BROWN_FAT_CELL_DIFFERENTIATION	GOBP_BROWN_FAT_CELL_DIFFERENTIATION	GOBP_BROWN_FAT_CELL_DIFFERENTIATION	4/262	57/14052	0.0701754	3.76376	2.88186	0.0215632	0.1591	0.135528	231507/210029/20471/12608	4
GOBP_NEGATIVE_REGULATION_OF_VIRAL_GENOME_REPLICATION	GOBP_NEGATIVE_REGULATION_OF_VIRAL_GENOME_REPLICATION	GOBP_NEGATIVE_REGULATION_OF_VIRAL_GENOME_REPLICATION	4/262	57/14052	0.0701754	3.76376	2.88186	0.0215632	0.1591	0.135528	68713/17002/319278/231655	4
GOBP_REGULATION_OF_SMAD_PROTEIN_SIGNAL_TRANSDUCTION	GOBP_REGULATION_OF_SMAD_PROTEIN_SIGNAL_TRANSDUCTION	GOBP_REGULATION_OF_SMAD_PROTEIN_SIGNAL_TRANSDUCTION	4/262	57/14052	0.0701754	3.76376	2.88186	0.0215632	0.1591	0.135528	21809/13132/93683/16323	4
GOBP_REGULATION_OF_SUBSTRATE_ADHESION_DEPENDENT_CELL_SPREADING	GOBP_REGULATION_OF_SUBSTRATE_ADHESION_DEPENDENT_CELL_SPREADING	GOBP_REGULATION_OF_SUBSTRATE_ADHESION_DEPENDENT_CELL_SPREADING	4/262	57/14052	0.0701754	3.76376	2.88186	0.0215632	0.1591	0.135528	13132/24066/56320/320664	4
GOBP_REGULATION_OF_DNA_BINDING_TRANSCRIPTION_FACTOR_ACTIVITY	GOBP_REGULATION_OF_DNA_BINDING_TRANSCRIPTION_FACTOR_ACTIVITY	GOBP_REGULATION_OF_DNA_BINDING_TRANSCRIPTION_FACTOR_ACTIVITY	12/262	331/14052	0.0362538	1.94442	2.39667	0.0216522	0.159335	0.135728	16480/16590/19223/171285/16963/22164/24088/11745/13813/17002/54324/54672	12
GOBP_BONE_DEVELOPMENT	GOBP_BONE_DEVELOPMENT	GOBP_BONE_DEVELOPMENT	9/262	219/14052	0.0410959	2.20412	2.47546	0.0218134	0.160099	0.136379	16795/72043/233328/18590/14425/22177/12845/17002/12393	9
GOBP_POSITIVE_REGULATION_OF_ERK1_AND_ERK2_CASCADE	GOBP_POSITIVE_REGULATION_OF_ERK1_AND_ERK2_CASCADE	GOBP_POSITIVE_REGULATION_OF_ERK1_AND_ERK2_CASCADE	8/262	184/14052	0.0434783	2.3319	2.50665	0.0221502	0.162144	0.138121	171285/14538/24064/18590/16175/24088/16323/321019	8
GOBP_POSITIVE_REGULATION_OF_ADAPTIVE_IMMUNE_RESPONSE	GOBP_POSITIVE_REGULATION_OF_ADAPTIVE_IMMUNE_RESPONSE	GOBP_POSITIVE_REGULATION_OF_ADAPTIVE_IMMUNE_RESPONSE	7/262	150/14052	0.0466667	2.5029	2.5507	0.0223951	0.163508	0.139283	83430/16963/22164/12480/12772/14127/110557	7
GOBP_REGULATION_OF_COLLAGEN_METABOLIC_PROCESS	GOBP_REGULATION_OF_COLLAGEN_METABOLIC_PROCESS	GOBP_REGULATION_OF_COLLAGEN_METABOLIC_PROCESS	4/262	58/14052	0.0689655	3.69887	2.83888	0.0228314	0.166148	0.141532	16398/21809/74155/16323	4
GOBP_NEGATIVE_REGULATION_OF_ERBB_SIGNALING_PATHWAY	GOBP_NEGATIVE_REGULATION_OF_ERBB_SIGNALING_PATHWAY	GOBP_NEGATIVE_REGULATION_OF_ERBB_SIGNALING_PATHWAY	3/262	33/14052	0.0909091	4.87578	3.07241	0.0231563	0.166148	0.141532	24064/74155/109700	3
GOBP_REGULATION_OF_TYPE_2_IMMUNE_RESPONSE	GOBP_REGULATION_OF_TYPE_2_IMMUNE_RESPONSE	GOBP_REGULATION_OF_TYPE_2_IMMUNE_RESPONSE	3/262	33/14052	0.0909091	4.87578	3.07241	0.0231563	0.166148	0.141532	16963/22164/12772	3
GOBP_HOMOTYPIC_CELL_CELL_ADHESION	GOBP_HOMOTYPIC_CELL_CELL_ADHESION	GOBP_HOMOTYPIC_CELL_CELL_ADHESION	5/262	87/14052	0.0574713	3.08239	2.68549	0.023248	0.166148	0.141532	16480/13052/246707/12845/17096	5
GOBP_NEUROINFLAMMATORY_RESPONSE	GOBP_NEUROINFLAMMATORY_RESPONSE	GOBP_NEUROINFLAMMATORY_RESPONSE	5/262	87/14052	0.0574713	3.08239	2.68549	0.023248	0.166148	0.141532	16795/24088/22177/17096/239849	5
GOBP_SENSORY_PERCEPTION_OF_MECHANICAL_STIMULUS	GOBP_SENSORY_PERCEPTION_OF_MECHANICAL_STIMULUS	GOBP_SENSORY_PERCEPTION_OF_MECHANICAL_STIMULUS	8/262	186/14052	0.0430108	2.30682	2.47297	0.0234477	0.166148	0.141532	12550/16795/16590/16398/24064/21872/20708/20471	8
GOBP_IRON_COORDINATION_ENTITY_TRANSPORT	GOBP_IRON_COORDINATION_ENTITY_TRANSPORT	GOBP_IRON_COORDINATION_ENTITY_TRANSPORT	2/262	13/14052	0.153846	8.25132	3.60531	0.0235908	0.166148	0.141532	52466/16819	2
GOBP_POSITIVE_REGULATION_OF_DEFENSE_RESPONSE_TO_BACTERIUM	GOBP_POSITIVE_REGULATION_OF_DEFENSE_RESPONSE_TO_BACTERIUM	GOBP_POSITIVE_REGULATION_OF_DEFENSE_RESPONSE_TO_BACTERIUM	2/262	13/14052	0.153846	8.25132	3.60531	0.0235908	0.166148	0.141532	171285/246707	2
GOBP_POSITIVE_REGULATION_OF_EXTRINSIC_APOPTOTIC_SIGNALING_PATHWAY_IN_ABSENCE_OF_LIGAND	GOBP_POSITIVE_REGULATION_OF_EXTRINSIC_APOPTOTIC_SIGNALING_PATHWAY_IN_ABSENCE_OF_LIGAND	GOBP_POSITIVE_REGULATION_OF_EXTRINSIC_APOPTOTIC_SIGNALING_PATHWAY_IN_ABSENCE_OF_LIGAND	2/262	13/14052	0.153846	8.25132	3.60531	0.0235908	0.166148	0.141532	107449/16323	2
GOBP_POSITIVE_REGULATION_OF_INTEGRIN_MEDIATED_SIGNALING_PATHWAY	GOBP_POSITIVE_REGULATION_OF_INTEGRIN_MEDIATED_SIGNALING_PATHWAY	GOBP_POSITIVE_REGULATION_OF_INTEGRIN_MEDIATED_SIGNALING_PATHWAY	2/262	13/14052	0.153846	8.25132	3.60531	0.0235908	0.166148	0.141532	13132/13731	2
GOBP_PROTEIN_IMPORT	GOBP_PROTEIN_IMPORT	GOBP_PROTEIN_IMPORT	2/262	13/14052	0.153846	8.25132	3.60531	0.0235908	0.166148	0.141532	54324/18646	2
GOBP_REGULATION_OF_T_HELPER_1_CELL_DIFFERENTIATION	GOBP_REGULATION_OF_T_HELPER_1_CELL_DIFFERENTIATION	GOBP_REGULATION_OF_T_HELPER_1_CELL_DIFFERENTIATION	2/262	13/14052	0.153846	8.25132	3.60531	0.0235908	0.166148	0.141532	22164/12772	2
GOBP_RETINOIC_ACID_BIOSYNTHETIC_PROCESS	GOBP_RETINOIC_ACID_BIOSYNTHETIC_PROCESS	GOBP_RETINOIC_ACID_BIOSYNTHETIC_PROCESS	2/262	13/14052	0.153846	8.25132	3.60531	0.0235908	0.166148	0.141532	56847/19659	2
GOBP_SKIN_MORPHOGENESIS	GOBP_SKIN_MORPHOGENESIS	GOBP_SKIN_MORPHOGENESIS	2/262	13/14052	0.153846	8.25132	3.60531	0.0235908	0.166148	0.141532	16398/74155	2
GOBP_NEGATIVE_REGULATION_OF_HYDROLASE_ACTIVITY	GOBP_NEGATIVE_REGULATION_OF_HYDROLASE_ACTIVITY	GOBP_NEGATIVE_REGULATION_OF_HYDROLASE_ACTIVITY	5/262	88/14052	0.0568182	3.04736	2.65554	0.0242865	0.170207	0.14499	20706/24064/14938/20708/20723	5
GOBP_PROTEIN_LOCALIZATION_TO_PLASMA_MEMBRANE	GOBP_PROTEIN_LOCALIZATION_TO_PLASMA_MEMBRANE	GOBP_PROTEIN_LOCALIZATION_TO_PLASMA_MEMBRANE	11/262	298/14052	0.0369128	1.97976	2.35633	0.0242891	0.170207	0.14499	12550/16480/16795/13132/13731/230784/74155/83671/235281/16854/14127	11
GOBP_TRANSFORMING_GROWTH_FACTOR_BETA_PRODUCTION	GOBP_TRANSFORMING_GROWTH_FACTOR_BETA_PRODUCTION	GOBP_TRANSFORMING_GROWTH_FACTOR_BETA_PRODUCTION	3/262	34/14052	0.0882353	4.73238	3.00334	0.0250558	0.17514	0.149191	22411/16963/22177	3
GOBP_POSITIVE_REGULATION_OF_REGULATED_SECRETORY_PATHWAY	GOBP_POSITIVE_REGULATION_OF_REGULATED_SECRETORY_PATHWAY	GOBP_POSITIVE_REGULATION_OF_REGULATED_SECRETORY_PATHWAY	4/262	60/14052	0.0666667	3.57557	2.7557	0.0255016	0.17781	0.151466	14389/14191/54215/14127	4
GOBP_CHEMOKINE_PRODUCTION	GOBP_CHEMOKINE_PRODUCTION	GOBP_CHEMOKINE_PRODUCTION	6/262	121/14052	0.0495868	2.65952	2.527	0.0257771	0.179283	0.152721	68279/171285/22164/24088/14728/14727	6
GOBP_REGULATION_OF_CELLULAR_RESPONSE_TO_GROWTH_FACTOR_STIMULUS	GOBP_REGULATION_OF_CELLULAR_RESPONSE_TO_GROWTH_FACTOR_STIMULUS	GOBP_REGULATION_OF_CELLULAR_RESPONSE_TO_GROWTH_FACTOR_STIMULUS	11/262	302/14052	0.0364238	1.95354	2.30895	0.0264474	0.183487	0.156302	72043/116701/71753/21809/24064/24066/58250/12393/68526/225631/224109	11
GOBP_NEGATIVE_REGULATION_OF_ACTIN_FILAMENT_POLYMERIZATION	GOBP_NEGATIVE_REGULATION_OF_ACTIN_FILAMENT_POLYMERIZATION	GOBP_NEGATIVE_REGULATION_OF_ACTIN_FILAMENT_POLYMERIZATION	4/262	61/14052	0.0655738	3.51696	2.71543	0.0269042	0.184052	0.156783	29816/14026/11567/24088	4
GOBP_CELL_COMMUNICATION_INVOLVED_IN_CARDIAC_CONDUCTION	GOBP_CELL_COMMUNICATION_INVOLVED_IN_CARDIAC_CONDUCTION	GOBP_CELL_COMMUNICATION_INVOLVED_IN_CARDIAC_CONDUCTION	3/262	35/14052	0.0857143	4.59716	2.9369	0.0270368	0.184052	0.156783	16480/13052/235281	3
GOBP_REGULATION_OF_NEUTROPHIL_CHEMOTAXIS	GOBP_REGULATION_OF_NEUTROPHIL_CHEMOTAXIS	GOBP_REGULATION_OF_NEUTROPHIL_CHEMOTAXIS	3/262	35/14052	0.0857143	4.59716	2.9369	0.0270368	0.184052	0.156783	83430/16963/13143	3
GOBP_CELLULAR_RESPONSE_TO_CHOLESTEROL	GOBP_CELLULAR_RESPONSE_TO_CHOLESTEROL	GOBP_CELLULAR_RESPONSE_TO_CHOLESTEROL	2/262	14/14052	0.142857	7.66194	3.43743	0.0271887	0.184052	0.156783	16323/68526	2
GOBP_FC_GAMMA_RECEPTOR_SIGNALING_PATHWAY	GOBP_FC_GAMMA_RECEPTOR_SIGNALING_PATHWAY	GOBP_FC_GAMMA_RECEPTOR_SIGNALING_PATHWAY	2/262	14/14052	0.142857	7.66194	3.43743	0.0271887	0.184052	0.156783	56619/14127	2
GOBP_FEVER_GENERATION	GOBP_FEVER_GENERATION	GOBP_FEVER_GENERATION	2/262	14/14052	0.142857	7.66194	3.43743	0.0271887	0.184052	0.156783	16181/16175	2
GOBP_HEMOGLOBIN_BIOSYNTHETIC_PROCESS	GOBP_HEMOGLOBIN_BIOSYNTHETIC_PROCESS	GOBP_HEMOGLOBIN_BIOSYNTHETIC_PROCESS	2/262	14/14052	0.142857	7.66194	3.43743	0.0271887	0.184052	0.156783	16323/17096	2
GOBP_NOSE_DEVELOPMENT	GOBP_NOSE_DEVELOPMENT	GOBP_NOSE_DEVELOPMENT	2/262	14/14052	0.142857	7.66194	3.43743	0.0271887	0.184052	0.156783	56847/20471	2
GOBP_POSITIVE_REGULATION_OF_LEUKOCYTE_TETHERING_OR_ROLLING	GOBP_POSITIVE_REGULATION_OF_LEUKOCYTE_TETHERING_OR_ROLLING	GOBP_POSITIVE_REGULATION_OF_LEUKOCYTE_TETHERING_OR_ROLLING	2/262	14/14052	0.142857	7.66194	3.43743	0.0271887	0.184052	0.156783	14537/12772	2
GOBP_RESPONSE_TO_VITAMIN_A	GOBP_RESPONSE_TO_VITAMIN_A	GOBP_RESPONSE_TO_VITAMIN_A	2/262	14/14052	0.142857	7.66194	3.43743	0.0271887	0.184052	0.156783	18671/19659	2
GOBP_NEGATIVE_REGULATION_OF_MYELOID_CELL_DIFFERENTIATION	GOBP_NEGATIVE_REGULATION_OF_MYELOID_CELL_DIFFERENTIATION	GOBP_NEGATIVE_REGULATION_OF_MYELOID_CELL_DIFFERENTIATION	5/262	91/14052	0.0549451	2.9469	2.5682	0.0275794	0.186244	0.158651	72147/17002/17096/14728/14727	5
GOBP_RESPONSE_TO_LEUKEMIA_INHIBITORY_FACTOR	GOBP_RESPONSE_TO_LEUKEMIA_INHIBITORY_FACTOR	GOBP_RESPONSE_TO_LEUKEMIA_INHIBITORY_FACTOR	6/262	123/14052	0.0487805	2.61627	2.48159	0.0276513	0.186279	0.158681	14584/24064/24066/192120/18600/20750	6
GOBP_POSITIVE_REGULATION_OF_ACTIN_FILAMENT_BUNDLE_ASSEMBLY	GOBP_POSITIVE_REGULATION_OF_ACTIN_FILAMENT_BUNDLE_ASSEMBLY	GOBP_POSITIVE_REGULATION_OF_ACTIN_FILAMENT_BUNDLE_ASSEMBLY	4/262	62/14052	0.0645161	3.46023	2.67599	0.0283522	0.190466	0.162247	22411/21809/14026/54324	4
GOBP_CARTILAGE_DEVELOPMENT	GOBP_CARTILAGE_DEVELOPMENT	GOBP_CARTILAGE_DEVELOPMENT	8/262	193/14052	0.0414508	2.22315	2.35839	0.0284094	0.190466	0.162247	72043/14425/74155/12845/58250/21810/18109/12393	8
GOBP_POSITIVE_REGULATION_OF_COLD_INDUCED_THERMOGENESIS	GOBP_POSITIVE_REGULATION_OF_COLD_INDUCED_THERMOGENESIS	GOBP_POSITIVE_REGULATION_OF_COLD_INDUCED_THERMOGENESIS	5/262	92/14052	0.0543478	2.91487	2.53988	0.028737	0.191744	0.163336	23882/16819/231507/12772/12608	5
GOBP_NEGATIVE_REGULATION_OF_GROWTH	GOBP_NEGATIVE_REGULATION_OF_GROWTH	GOBP_NEGATIVE_REGULATION_OF_GROWTH	9/262	230/14052	0.0391304	2.09871	2.3157	0.0287375	0.191744	0.163336	12550/22411/13132/13052/214968/230784/231507/16323/71839	9
GOBP_RESPONSE_TO_TRANSFORMING_GROWTH_FACTOR_BETA	GOBP_RESPONSE_TO_TRANSFORMING_GROWTH_FACTOR_BETA	GOBP_RESPONSE_TO_TRANSFORMING_GROWTH_FACTOR_BETA	10/262	268/14052	0.0373134	2.00125	2.28111	0.0290133	0.193122	0.164509	21809/14538/24064/13132/16963/58250/56320/11906/225631/224109	10
GOBP_POSITIVE_REGULATION_OF_COLLAGEN_METABOLIC_PROCESS	GOBP_POSITIVE_REGULATION_OF_COLLAGEN_METABOLIC_PROCESS	GOBP_POSITIVE_REGULATION_OF_COLLAGEN_METABOLIC_PROCESS	3/262	36/14052	0.0833333	4.46947	2.87292	0.029099	0.193231	0.164602	16398/21809/16323	3
GOBP_RESPONSE_TO_VIRUS	GOBP_RESPONSE_TO_VIRUS	GOBP_RESPONSE_TO_VIRUS	13/262	386/14052	0.0336788	1.80631	2.21411	0.0292646	0.193869	0.165146	74568/13052/83430/68713/381319/22164/16819/15945/18646/319278/231655/12525/15959	13
GOBP_TELENCEPHALON_DEVELOPMENT	GOBP_TELENCEPHALON_DEVELOPMENT	GOBP_TELENCEPHALON_DEVELOPMENT	10/262	269/14052	0.0371747	1.99381	2.26846	0.0296588	0.196015	0.166974	16795/56847/16874/11745/13813/77630/107503/232975/16323/237847	10
GOBP_CELL_SUBSTRATE_ADHESION	GOBP_CELL_SUBSTRATE_ADHESION	GOBP_CELL_SUBSTRATE_ADHESION	12/262	347/14052	0.0345821	1.85476	2.22225	0.0297654	0.196254	0.167178	16480/16398/14538/13132/13731/84544/24066/20750/56320/109700/225631/320664	12
GOBP_EPITHELIAL_TO_MESENCHYMAL_TRANSITION	GOBP_EPITHELIAL_TO_MESENCHYMAL_TRANSITION	GOBP_EPITHELIAL_TO_MESENCHYMAL_TRANSITION	7/262	160/14052	0.04375	2.34647	2.361	0.0304374	0.200212	0.170549	22411/21809/14538/24064/13132/13731/13813	7
GOBP_NEGATIVE_REGULATION_OF_ASTROCYTE_DIFFERENTIATION	GOBP_NEGATIVE_REGULATION_OF_ASTROCYTE_DIFFERENTIATION	GOBP_NEGATIVE_REGULATION_OF_ASTROCYTE_DIFFERENTIATION	2/262	15/14052	0.133333	7.15115	3.28539	0.0309917	0.20077	0.171024	18109/107503	2
GOBP_NEGATIVE_REGULATION_OF_LYMPHOCYTE_MIGRATION	GOBP_NEGATIVE_REGULATION_OF_LYMPHOCYTE_MIGRATION	GOBP_NEGATIVE_REGULATION_OF_LYMPHOCYTE_MIGRATION	2/262	15/14052	0.133333	7.15115	3.28539	0.0309917	0.20077	0.171024	18600/27007	2
GOBP_SEROTONIN_SECRETION	GOBP_SEROTONIN_SECRETION	GOBP_SEROTONIN_SECRETION	2/262	15/14052	0.133333	7.15115	3.28539	0.0309917	0.20077	0.171024	16854/14127	2
GOBP_SYNAPTIC_ASSEMBLY_AT_NEUROMUSCULAR_JUNCTION	GOBP_SYNAPTIC_ASSEMBLY_AT_NEUROMUSCULAR_JUNCTION	GOBP_SYNAPTIC_ASSEMBLY_AT_NEUROMUSCULAR_JUNCTION	2/262	15/14052	0.133333	7.15115	3.28539	0.0309917	0.20077	0.171024	16795/20471	2
GOBP_CELLULAR_RESPONSE_TO_ACID_CHEMICAL	GOBP_CELLULAR_RESPONSE_TO_ACID_CHEMICAL	GOBP_CELLULAR_RESPONSE_TO_ACID_CHEMICAL	5/262	94/14052	0.0531915	2.85285	2.48436	0.0311434	0.20077	0.171024	12550/230784/18671/20471/12608	5
GOBP_NEGATIVE_REGULATION_OF_EXTRINSIC_APOPTOTIC_SIGNALING_PATHWAY	GOBP_NEGATIVE_REGULATION_OF_EXTRINSIC_APOPTOTIC_SIGNALING_PATHWAY	GOBP_NEGATIVE_REGULATION_OF_EXTRINSIC_APOPTOTIC_SIGNALING_PATHWAY	5/262	94/14052	0.0531915	2.85285	2.48436	0.0311434	0.20077	0.171024	12981/107449/13132/22164/16854	5
GOBP_NEGATIVE_REGULATION_OF_INTERLEUKIN_1_PRODUCTION	GOBP_NEGATIVE_REGULATION_OF_INTERLEUKIN_1_PRODUCTION	GOBP_NEGATIVE_REGULATION_OF_INTERLEUKIN_1_PRODUCTION	3/262	37/14052	0.0810811	4.34867	2.81125	0.0312421	0.20077	0.171024	74155/14728/14727	3
GOBP_NEGATIVE_REGULATION_OF_OSTEOCLAST_DIFFERENTIATION	GOBP_NEGATIVE_REGULATION_OF_OSTEOCLAST_DIFFERENTIATION	GOBP_NEGATIVE_REGULATION_OF_OSTEOCLAST_DIFFERENTIATION	3/262	37/14052	0.0810811	4.34867	2.81125	0.0312421	0.20077	0.171024	17002/14728/14727	3
GOBP_RETINOL_METABOLIC_PROCESS	GOBP_RETINOL_METABOLIC_PROCESS	GOBP_RETINOL_METABOLIC_PROCESS	3/262	37/14052	0.0810811	4.34867	2.81125	0.0312421	0.20077	0.171024	56847/67800/19659	3
GOBP_SODIUM_ION_HOMEOSTASIS	GOBP_SODIUM_ION_HOMEOSTASIS	GOBP_SODIUM_ION_HOMEOSTASIS	3/262	37/14052	0.0810811	4.34867	2.81125	0.0312421	0.20077	0.171024	16175/20750/232975	3
GOBP_SKELETAL_SYSTEM_MORPHOGENESIS	GOBP_SKELETAL_SYSTEM_MORPHOGENESIS	GOBP_SKELETAL_SYSTEM_MORPHOGENESIS	9/262	234/14052	0.0384615	2.06283	2.25981	0.0316003	0.202605	0.172588	21809/14425/14191/12845/17002/58250/18109/12393/20471	9
GOBP_LYMPHOCYTE_APOPTOTIC_PROCESS	GOBP_LYMPHOCYTE_APOPTOTIC_PROCESS	GOBP_LYMPHOCYTE_APOPTOTIC_PROCESS	5/262	95/14052	0.0526316	2.82282	2.45715	0.0323925	0.206734	0.176105	94185/22164/17096/20723/16854	5
GOBP_NEGATIVE_REGULATION_OF_TRANSFORMING_GROWTH_FACTOR_BETA_RECEPTOR_SIGNALING_PATHWAY	GOBP_NEGATIVE_REGULATION_OF_TRANSFORMING_GROWTH_FACTOR_BETA_RECEPTOR_SIGNALING_PATHWAY	GOBP_NEGATIVE_REGULATION_OF_TRANSFORMING_GROWTH_FACTOR_BETA_RECEPTOR_SIGNALING_PATHWAY	5/262	95/14052	0.0526316	2.82282	2.45715	0.0323925	0.206734	0.176105	21809/24064/58250/225631/224109	5
GOBP_GLYCOPROTEIN_METABOLIC_PROCESS	GOBP_GLYCOPROTEIN_METABOLIC_PROCESS	GOBP_GLYCOPROTEIN_METABOLIC_PROCESS	12/262	352/14052	0.0340909	1.82842	2.16961	0.0327012	0.208227	0.177377	16795/72043/14584/14538/54613/71685/14425/93683/58250/14537/230904/215494	12
GOBP_ENDODERMAL_CELL_DIFFERENTIATION	GOBP_ENDODERMAL_CELL_DIFFERENTIATION	GOBP_ENDODERMAL_CELL_DIFFERENTIATION	3/262	38/14052	0.0789474	4.23423	2.75172	0.0334658	0.212128	0.180699	13132/13813/16323	3
GOBP_NEGATIVE_REGULATION_OF_PEPTIDASE_ACTIVITY	GOBP_NEGATIVE_REGULATION_OF_PEPTIDASE_ACTIVITY	GOBP_NEGATIVE_REGULATION_OF_PEPTIDASE_ACTIVITY	3/262	38/14052	0.0789474	4.23423	2.75172	0.0334658	0.212128	0.180699	20706/20708/20723	3
GOBP_ACUTE_INFLAMMATORY_RESPONSE	GOBP_ACUTE_INFLAMMATORY_RESPONSE	GOBP_ACUTE_INFLAMMATORY_RESPONSE	5/262	96/14052	0.0520833	2.79342	2.43029	0.0336726	0.212473	0.180993	22164/16181/16175/20723/14127	5
GOBP_POSITIVE_REGULATION_OF_MAP_KINASE_ACTIVITY	GOBP_POSITIVE_REGULATION_OF_MAP_KINASE_ACTIVITY	GOBP_POSITIVE_REGULATION_OF_MAP_KINASE_ACTIVITY	5/262	96/14052	0.0520833	2.79342	2.43029	0.0336726	0.212473	0.180993	16590/320207/18590/54324/104709	5
GOBP_EMBRYO_IMPLANTATION	GOBP_EMBRYO_IMPLANTATION	GOBP_EMBRYO_IMPLANTATION	4/262	66/14052	0.0606061	3.25052	2.52598	0.0346014	0.217833	0.18556	12550/19223/13731/74155	4
GOBP_NEGATIVE_REGULATION_OF_AMINO_ACID_TRANSPORT	GOBP_NEGATIVE_REGULATION_OF_AMINO_ACID_TRANSPORT	GOBP_NEGATIVE_REGULATION_OF_AMINO_ACID_TRANSPORT	2/262	16/14052	0.125	6.7042	3.1467	0.0349908	0.217833	0.18556	56643/16181	2
GOBP_REGULATION_OF_PODOSOME_ASSEMBLY	GOBP_REGULATION_OF_PODOSOME_ASSEMBLY	GOBP_REGULATION_OF_PODOSOME_ASSEMBLY	2/262	16/14052	0.125	6.7042	3.1467	0.0349908	0.217833	0.18556	12981/54324	2
GOBP_RESPONSE_TO_LITHIUM_ION	GOBP_RESPONSE_TO_LITHIUM_ION	GOBP_RESPONSE_TO_LITHIUM_ION	2/262	16/14052	0.125	6.7042	3.1467	0.0349908	0.217833	0.18556	12550/232975	2
GOBP_T_CELL_TOLERANCE_INDUCTION	GOBP_T_CELL_TOLERANCE_INDUCTION	GOBP_T_CELL_TOLERANCE_INDUCTION	2/262	16/14052	0.125	6.7042	3.1467	0.0349908	0.217833	0.18556	14728/14727	2
GOBP_XENOPHAGY	GOBP_XENOPHAGY	GOBP_XENOPHAGY	2/262	16/14052	0.125	6.7042	3.1467	0.0349908	0.217833	0.18556	24088/672511	2
GOBP_CELL_CELL_ADHESION_MEDIATED_BY_CADHERIN	GOBP_CELL_CELL_ADHESION_MEDIATED_BY_CADHERIN	GOBP_CELL_CELL_ADHESION_MEDIATED_BY_CADHERIN	3/262	39/14052	0.0769231	4.12566	2.69421	0.0357697	0.220307	0.187667	12550/320873/21872	3
GOBP_NEGATIVE_CHEMOTAXIS	GOBP_NEGATIVE_CHEMOTAXIS	GOBP_NEGATIVE_CHEMOTAXIS	3/262	39/14052	0.0769231	4.12566	2.69421	0.0357697	0.220307	0.187667	18590/20351/237847	3
GOBP_POSITIVE_REGULATION_OF_SUBSTRATE_ADHESION_DEPENDENT_CELL_SPREADING	GOBP_POSITIVE_REGULATION_OF_SUBSTRATE_ADHESION_DEPENDENT_CELL_SPREADING	GOBP_POSITIVE_REGULATION_OF_SUBSTRATE_ADHESION_DEPENDENT_CELL_SPREADING	3/262	39/14052	0.0769231	4.12566	2.69421	0.0357697	0.220307	0.187667	13132/56320/320664	3
GOBP_POSTSYNAPTIC_MODULATION_OF_CHEMICAL_SYNAPTIC_TRANSMISSION	GOBP_POSTSYNAPTIC_MODULATION_OF_CHEMICAL_SYNAPTIC_TRANSMISSION	GOBP_POSTSYNAPTIC_MODULATION_OF_CHEMICAL_SYNAPTIC_TRANSMISSION	3/262	39/14052	0.0769231	4.12566	2.69421	0.0357697	0.220307	0.187667	12550/230904/64011	3
GOBP_NEGATIVE_REGULATION_OF_LOCOMOTION	GOBP_NEGATIVE_REGULATION_OF_LOCOMOTION	GOBP_NEGATIVE_REGULATION_OF_LOCOMOTION	11/262	317/14052	0.0347003	1.8611	2.13743	0.0357831	0.220307	0.187667	12550/16480/22411/14026/246707/68713/16181/214968/18600/27007/56320	11
GOBP_CYTOKINE_PRODUCTION_INVOLVED_IN_INFLAMMATORY_RESPONSE	GOBP_CYTOKINE_PRODUCTION_INVOLVED_IN_INFLAMMATORY_RESPONSE	GOBP_CYTOKINE_PRODUCTION_INVOLVED_IN_INFLAMMATORY_RESPONSE	4/262	67/14052	0.0597015	3.20201	2.49027	0.0362788	0.222667	0.189677	84544/14728/50929/14727	4
GOBP_EMBRYONIC_SKELETAL_SYSTEM_MORPHOGENESIS	GOBP_EMBRYONIC_SKELETAL_SYSTEM_MORPHOGENESIS	GOBP_EMBRYONIC_SKELETAL_SYSTEM_MORPHOGENESIS	5/262	98/14052	0.0510204	2.73641	2.37759	0.0363261	0.222667	0.189677	21809/58250/18109/12393/20471	5
GOBP_ALCOHOL_METABOLIC_PROCESS	GOBP_ALCOHOL_METABOLIC_PROCESS	GOBP_ALCOHOL_METABOLIC_PROCESS	11/262	319/14052	0.0344828	1.84943	2.11526	0.0371833	0.226984	0.193355	54200/18106/56847/27384/13132/223920/22164/74155/67800/171504/19659	11
GOBP_LEUKOCYTE_APOPTOTIC_PROCESS	GOBP_LEUKOCYTE_APOPTOTIC_PROCESS	GOBP_LEUKOCYTE_APOPTOTIC_PROCESS	6/262	132/14052	0.0454545	2.43789	2.28779	0.0371931	0.226984	0.193355	94185/22164/17096/20723/16854/14127	6
GOBP_NEGATIVE_REGULATION_OF_CELL_PROJECTION_ORGANIZATION	GOBP_NEGATIVE_REGULATION_OF_CELL_PROJECTION_ORGANIZATION	GOBP_NEGATIVE_REGULATION_OF_CELL_PROJECTION_ORGANIZATION	8/262	204/14052	0.0392157	2.10328	2.18791	0.0376013	0.228837	0.194933	12550/14026/24064/13132/214968/65254/93683/237847	8
GOBP_GLIOGENESIS	GOBP_GLIOGENESIS	GOBP_GLIOGENESIS	12/262	360/14052	0.0333333	1.78779	2.08712	0.037822	0.228837	0.194933	16795/94185/24088/11839/13813/77630/18109/107503/17096/12772/321019/224109	12
GOBP_MYELOID_LEUKOCYTE_CYTOKINE_PRODUCTION	GOBP_MYELOID_LEUKOCYTE_CYTOKINE_PRODUCTION	GOBP_MYELOID_LEUKOCYTE_CYTOKINE_PRODUCTION	4/262	68/14052	0.0588235	3.15492	2.45523	0.0380025	0.228837	0.194933	16590/21809/24088/14127	4
GOBP_NEGATIVE_REGULATION_OF_REPRODUCTIVE_PROCESS	GOBP_NEGATIVE_REGULATION_OF_REPRODUCTIVE_PROCESS	GOBP_NEGATIVE_REGULATION_OF_REPRODUCTIVE_PROCESS	4/262	68/14052	0.0588235	3.15492	2.45523	0.0380025	0.228837	0.194933	16590/16175/54486/230126	4
GOBP_REGULATION_OF_COAGULATION	GOBP_REGULATION_OF_COAGULATION	GOBP_REGULATION_OF_COAGULATION	4/262	68/14052	0.0588235	3.15492	2.45523	0.0380025	0.228837	0.194933	71753/224794/246707/18590	4
GOBP_REGULATION_OF_ERBB_SIGNALING_PATHWAY	GOBP_REGULATION_OF_ERBB_SIGNALING_PATHWAY	GOBP_REGULATION_OF_ERBB_SIGNALING_PATHWAY	4/262	68/14052	0.0588235	3.15492	2.45523	0.0380025	0.228837	0.194933	29816/24064/74155/109700	4
GOBP_POSITIVE_REGULATION_OF_MYELOID_LEUKOCYTE_CYTOKINE_PRODUCTION_INVOLVED_IN_IMMUNE_RESPONSE	GOBP_POSITIVE_REGULATION_OF_MYELOID_LEUKOCYTE_CYTOKINE_PRODUCTION_INVOLVED_IN_IMMUNE_RESPONSE	GOBP_POSITIVE_REGULATION_OF_MYELOID_LEUKOCYTE_CYTOKINE_PRODUCTION_INVOLVED_IN_IMMUNE_RESPONSE	3/262	40/14052	0.075	4.02252	2.63859	0.0381532	0.228837	0.194933	16590/24088/14127	3
GOBP_VASCULAR_ENDOTHELIAL_GROWTH_FACTOR_PRODUCTION	GOBP_VASCULAR_ENDOTHELIAL_GROWTH_FACTOR_PRODUCTION	GOBP_VASCULAR_ENDOTHELIAL_GROWTH_FACTOR_PRODUCTION	3/262	40/14052	0.075	4.02252	2.63859	0.0381532	0.228837	0.194933	72043/16175/12772	3
GOBP_POSITIVE_REGULATION_OF_CELL_SUBSTRATE_ADHESION	GOBP_POSITIVE_REGULATION_OF_CELL_SUBSTRATE_ADHESION	GOBP_POSITIVE_REGULATION_OF_CELL_SUBSTRATE_ADHESION	6/262	133/14052	0.0451128	2.41956	2.26724	0.0383682	0.229633	0.195611	16480/13132/13731/20750/56320/320664	6
GOBP_CORTICOSTEROID_HORMONE_SECRETION	GOBP_CORTICOSTEROID_HORMONE_SECRETION	GOBP_CORTICOSTEROID_HORMONE_SECRETION	2/262	17/14052	0.117647	6.30983	3.0194	0.0391775	0.231007	0.196781	13132/14419	2
GOBP_DENDRITIC_CELL_CHEMOTAXIS	GOBP_DENDRITIC_CELL_CHEMOTAXIS	GOBP_DENDRITIC_CELL_CHEMOTAXIS	2/262	17/14052	0.117647	6.30983	3.0194	0.0391775	0.231007	0.196781	54324/321019	2
GOBP_GABAERGIC_NEURON_DIFFERENTIATION	GOBP_GABAERGIC_NEURON_DIFFERENTIATION	GOBP_GABAERGIC_NEURON_DIFFERENTIATION	2/262	17/14052	0.117647	6.30983	3.0194	0.0391775	0.231007	0.196781	16874/16323	2
GOBP_HISTAMINE_TRANSPORT	GOBP_HISTAMINE_TRANSPORT	GOBP_HISTAMINE_TRANSPORT	2/262	17/14052	0.117647	6.30983	3.0194	0.0391775	0.231007	0.196781	12981/17096	2
GOBP_NK_T_CELL_ACTIVATION	GOBP_NK_T_CELL_ACTIVATION	GOBP_NK_T_CELL_ACTIVATION	2/262	17/14052	0.117647	6.30983	3.0194	0.0391775	0.231007	0.196781	83430/12480	2
GOBP_POSITIVE_REGULATION_OF_BROWN_FAT_CELL_DIFFERENTIATION	GOBP_POSITIVE_REGULATION_OF_BROWN_FAT_CELL_DIFFERENTIATION	GOBP_POSITIVE_REGULATION_OF_BROWN_FAT_CELL_DIFFERENTIATION	2/262	17/14052	0.117647	6.30983	3.0194	0.0391775	0.231007	0.196781	210029/20471	2
GOBP_REGULATION_OF_LEUKOCYTE_TETHERING_OR_ROLLING	GOBP_REGULATION_OF_LEUKOCYTE_TETHERING_OR_ROLLING	GOBP_REGULATION_OF_LEUKOCYTE_TETHERING_OR_ROLLING	2/262	17/14052	0.117647	6.30983	3.0194	0.0391775	0.231007	0.196781	14537/12772	2
GOBP_INFLAMMATORY_RESPONSE_TO_ANTIGENIC_STIMULUS	GOBP_INFLAMMATORY_RESPONSE_TO_ANTIGENIC_STIMULUS	GOBP_INFLAMMATORY_RESPONSE_TO_ANTIGENIC_STIMULUS	4/262	69/14052	0.057971	3.10919	2.42082	0.0397724	0.233527	0.198928	20723/12772/14127/14728	4
GOBP_MESODERM_MORPHOGENESIS	GOBP_MESODERM_MORPHOGENESIS	GOBP_MESODERM_MORPHOGENESIS	4/262	69/14052	0.057971	3.10919	2.42082	0.0397724	0.233527	0.198928	16398/22411/13813/16323	4
GOBP_B_CELL_PROLIFERATION	GOBP_B_CELL_PROLIFERATION	GOBP_B_CELL_PROLIFERATION	5/262	101/14052	0.049505	2.65513	2.30097	0.0405417	0.236982	0.201872	94185/22177/17096/230126/321019	5
GOBP_PYROPTOTIC_INFLAMMATORY_RESPONSE	GOBP_PYROPTOTIC_INFLAMMATORY_RESPONSE	GOBP_PYROPTOTIC_INFLAMMATORY_RESPONSE	3/262	41/14052	0.0731707	3.92441	2.58474	0.0406158	0.236982	0.201872	14939/14938/14940	3
GOBP_REGULATION_OF_EXTRINSIC_APOPTOTIC_SIGNALING_PATHWAY_IN_ABSENCE_OF_LIGAND	GOBP_REGULATION_OF_EXTRINSIC_APOPTOTIC_SIGNALING_PATHWAY_IN_ABSENCE_OF_LIGAND	GOBP_REGULATION_OF_EXTRINSIC_APOPTOTIC_SIGNALING_PATHWAY_IN_ABSENCE_OF_LIGAND	3/262	41/14052	0.0731707	3.92441	2.58474	0.0406158	0.236982	0.201872	12981/107449/16323	3
GOBP_OSTEOBLAST_DIFFERENTIATION	GOBP_OSTEOBLAST_DIFFERENTIATION	GOBP_OSTEOBLAST_DIFFERENTIATION	8/262	208/14052	0.0384615	2.06283	2.12857	0.0413883	0.240958	0.205258	22411/68713/93966/20750/11839/17002/12393/12608	8
GOBP_CELLULAR_EXTRAVASATION	GOBP_CELLULAR_EXTRAVASATION	GOBP_CELLULAR_EXTRAVASATION	4/262	70/14052	0.0571429	3.06478	2.38704	0.0415886	0.240958	0.205258	14537/109700/270152/12772	4
GOBP_CELLULAR_RESPONSE_TO_ALCOHOL	GOBP_CELLULAR_RESPONSE_TO_ALCOHOL	GOBP_CELLULAR_RESPONSE_TO_ALCOHOL	5/262	102/14052	0.0490196	2.6291	2.27605	0.0420101	0.240958	0.205258	12550/16480/22164/16323/68526	5
GOBP_CALCIUM_MEDIATED_SIGNALING	GOBP_CALCIUM_MEDIATED_SIGNALING	GOBP_CALCIUM_MEDIATED_SIGNALING	8/262	209/14052	0.0382775	2.05296	2.11394	0.0423732	0.240958	0.205258	20297/77799/56743/232975/12145/12772/52589/12525	8
GOBP_ACTIN_FILAMENT_BUNDLE_ORGANIZATION	GOBP_ACTIN_FILAMENT_BUNDLE_ORGANIZATION	GOBP_ACTIN_FILAMENT_BUNDLE_ORGANIZATION	7/262	172/14052	0.0406977	2.18276	2.15124	0.0424075	0.240958	0.205258	22411/21809/14026/21872/14457/54324/56320	7
GOBP_ANTIBACTERIAL_HUMORAL_RESPONSE	GOBP_ANTIBACTERIAL_HUMORAL_RESPONSE	GOBP_ANTIBACTERIAL_HUMORAL_RESPONSE	3/262	42/14052	0.0714286	3.83097	2.53258	0.0431569	0.240958	0.205258	17002/16069/238447	3
GOBP_NEGATIVE_REGULATION_OF_DNA_BINDING_TRANSCRIPTION_FACTOR_ACTIVITY	GOBP_NEGATIVE_REGULATION_OF_DNA_BINDING_TRANSCRIPTION_FACTOR_ACTIVITY	GOBP_NEGATIVE_REGULATION_OF_DNA_BINDING_TRANSCRIPTION_FACTOR_ACTIVITY	6/262	137/14052	0.0437956	2.34892	2.18688	0.043304	0.240958	0.205258	19223/171285/16963/22164/13813/54672	6
GOBP_POSITIVE_REGULATION_OF_INTERLEUKIN_1_PRODUCTION	GOBP_POSITIVE_REGULATION_OF_INTERLEUKIN_1_PRODUCTION	GOBP_POSITIVE_REGULATION_OF_INTERLEUKIN_1_PRODUCTION	4/262	71/14052	0.056338	3.02161	2.35385	0.0434511	0.240958	0.205258	171285/20297/24088/22177	4
GOBP_POSITIVE_REGULATION_OF_INTERLEUKIN_6_PRODUCTION	GOBP_POSITIVE_REGULATION_OF_INTERLEUKIN_6_PRODUCTION	GOBP_POSITIVE_REGULATION_OF_INTERLEUKIN_6_PRODUCTION	5/262	103/14052	0.0485437	2.60357	2.25143	0.0435103	0.240958	0.205258	22164/16175/24088/22177/14127	5
GOBP_REGULATION_OF_LEUKOCYTE_APOPTOTIC_PROCESS	GOBP_REGULATION_OF_LEUKOCYTE_APOPTOTIC_PROCESS	GOBP_REGULATION_OF_LEUKOCYTE_APOPTOTIC_PROCESS	5/262	103/14052	0.0485437	2.60357	2.25143	0.0435103	0.240958	0.205258	22164/17096/20723/16854/14127	5
GOBP_CELLULAR_RESPONSE_TO_STEROL	GOBP_CELLULAR_RESPONSE_TO_STEROL	GOBP_CELLULAR_RESPONSE_TO_STEROL	2/262	18/14052	0.111111	5.95929	2.90193	0.0435435	0.240958	0.205258	16323/68526	2
GOBP_DENDRITIC_CELL_CYTOKINE_PRODUCTION	GOBP_DENDRITIC_CELL_CYTOKINE_PRODUCTION	GOBP_DENDRITIC_CELL_CYTOKINE_PRODUCTION	2/262	18/14052	0.111111	5.95929	2.90193	0.0435435	0.240958	0.205258	16590/24088	2
GOBP_HAIR_CYCLE_PHASE	GOBP_HAIR_CYCLE_PHASE	GOBP_HAIR_CYCLE_PHASE	2/262	18/14052	0.111111	5.95929	2.90193	0.0435435	0.240958	0.205258	14419/381269	2
GOBP_LONG_CHAIN_FATTY_ACYL_COA_METABOLIC_PROCESS	GOBP_LONG_CHAIN_FATTY_ACYL_COA_METABOLIC_PROCESS	GOBP_LONG_CHAIN_FATTY_ACYL_COA_METABOLIC_PROCESS	2/262	18/14052	0.111111	5.95929	2.90193	0.0435435	0.240958	0.205258	171210/67800	2
GOBP_MICROGLIA_DIFFERENTIATION	GOBP_MICROGLIA_DIFFERENTIATION	GOBP_MICROGLIA_DIFFERENTIATION	2/262	18/14052	0.111111	5.95929	2.90193	0.0435435	0.240958	0.205258	24088/224109	2
GOBP_MORPHOGENESIS_OF_AN_ENDOTHELIUM	GOBP_MORPHOGENESIS_OF_AN_ENDOTHELIUM	GOBP_MORPHOGENESIS_OF_AN_ENDOTHELIUM	2/262	18/14052	0.111111	5.95929	2.90193	0.0435435	0.240958	0.205258	16819/15945	2
GOBP_NEGATIVE_REGULATION_OF_INTERLEUKIN_17_PRODUCTION	GOBP_NEGATIVE_REGULATION_OF_INTERLEUKIN_17_PRODUCTION	GOBP_NEGATIVE_REGULATION_OF_INTERLEUKIN_17_PRODUCTION	2/262	18/14052	0.111111	5.95929	2.90193	0.0435435	0.240958	0.205258	22164/24088	2
GOBP_NEGATIVE_REGULATION_OF_LEUKOCYTE_CHEMOTAXIS	GOBP_NEGATIVE_REGULATION_OF_LEUKOCYTE_CHEMOTAXIS	GOBP_NEGATIVE_REGULATION_OF_LEUKOCYTE_CHEMOTAXIS	2/262	18/14052	0.111111	5.95929	2.90193	0.0435435	0.240958	0.205258	18600/27007	2
GOBP_NEGATIVE_REGULATION_OF_MEMBRANE_POTENTIAL	GOBP_NEGATIVE_REGULATION_OF_MEMBRANE_POTENTIAL	GOBP_NEGATIVE_REGULATION_OF_MEMBRANE_POTENTIAL	2/262	18/14052	0.111111	5.95929	2.90193	0.0435435	0.240958	0.205258	16181/17002	2
GOBP_OLIGOPEPTIDE_TRANSMEMBRANE_TRANSPORT	GOBP_OLIGOPEPTIDE_TRANSMEMBRANE_TRANSPORT	GOBP_OLIGOPEPTIDE_TRANSMEMBRANE_TRANSPORT	2/262	18/14052	0.111111	5.95929	2.90193	0.0435435	0.240958	0.205258	56643/56325	2
GOBP_POSITIVE_REGULATION_OF_LYMPHOCYTE_CHEMOTAXIS	GOBP_POSITIVE_REGULATION_OF_LYMPHOCYTE_CHEMOTAXIS	GOBP_POSITIVE_REGULATION_OF_LYMPHOCYTE_CHEMOTAXIS	2/262	18/14052	0.111111	5.95929	2.90193	0.0435435	0.240958	0.205258	16963/12772	2
GOBP_POSITIVE_REGULATION_OF_TRANSFORMING_GROWTH_FACTOR_BETA_PRODUCTION	GOBP_POSITIVE_REGULATION_OF_TRANSFORMING_GROWTH_FACTOR_BETA_PRODUCTION	GOBP_POSITIVE_REGULATION_OF_TRANSFORMING_GROWTH_FACTOR_BETA_PRODUCTION	2/262	18/14052	0.111111	5.95929	2.90193	0.0435435	0.240958	0.205258	22411/16963	2
GOBP_POSITIVE_REGULATION_OF_TYPE_2_IMMUNE_RESPONSE	GOBP_POSITIVE_REGULATION_OF_TYPE_2_IMMUNE_RESPONSE	GOBP_POSITIVE_REGULATION_OF_TYPE_2_IMMUNE_RESPONSE	2/262	18/14052	0.111111	5.95929	2.90193	0.0435435	0.240958	0.205258	16963/22164	2
GOBP_REGULATION_OF_DEFENSE_RESPONSE_TO_BACTERIUM	GOBP_REGULATION_OF_DEFENSE_RESPONSE_TO_BACTERIUM	GOBP_REGULATION_OF_DEFENSE_RESPONSE_TO_BACTERIUM	2/262	18/14052	0.111111	5.95929	2.90193	0.0435435	0.240958	0.205258	171285/246707	2
GOBP_TERPENOID_BIOSYNTHETIC_PROCESS	GOBP_TERPENOID_BIOSYNTHETIC_PROCESS	GOBP_TERPENOID_BIOSYNTHETIC_PROCESS	2/262	18/14052	0.111111	5.95929	2.90193	0.0435435	0.240958	0.205258	56847/19659	2
GOBP_TOLL_LIKE_RECEPTOR_9_SIGNALING_PATHWAY	GOBP_TOLL_LIKE_RECEPTOR_9_SIGNALING_PATHWAY	GOBP_TOLL_LIKE_RECEPTOR_9_SIGNALING_PATHWAY	2/262	18/14052	0.111111	5.95929	2.90193	0.0435435	0.240958	0.205258	171285/83490	2
GOBP_HOMEOSTASIS_OF_NUMBER_OF_CELLS	GOBP_HOMEOSTASIS_OF_NUMBER_OF_CELLS	GOBP_HOMEOSTASIS_OF_NUMBER_OF_CELLS	13/262	410/14052	0.0317073	1.70058	1.98441	0.0440527	0.243293	0.207247	16590/108670/12516/22164/54324/140795/16323/17096/12772/321019/14127/14728/107573	13
GOBP_POSITIVE_REGULATION_OF_MONOATOMIC_ION_TRANSPORT	GOBP_POSITIVE_REGULATION_OF_MONOATOMIC_ION_TRANSPORT	GOBP_POSITIVE_REGULATION_OF_MONOATOMIC_ION_TRANSPORT	8/262	211/14052	0.0379147	2.0335	2.08493	0.0443895	0.244669	0.208419	94045/14419/16963/16819/15945/18671/235281/16854	8
GOBP_INTERLEUKIN_1_BETA_PRODUCTION	GOBP_INTERLEUKIN_1_BETA_PRODUCTION	GOBP_INTERLEUKIN_1_BETA_PRODUCTION	5/262	104/14052	0.0480769	2.57854	2.22709	0.0450424	0.24729	0.210652	24088/74155/22177/14728/14727	5
GOBP_REGULATION_OF_EPITHELIAL_TO_MESENCHYMAL_TRANSITION	GOBP_REGULATION_OF_EPITHELIAL_TO_MESENCHYMAL_TRANSITION	GOBP_REGULATION_OF_EPITHELIAL_TO_MESENCHYMAL_TRANSITION	5/262	104/14052	0.0480769	2.57854	2.22709	0.0450424	0.24729	0.210652	21809/14538/24064/13132/13731	5
GOBP_REGULATION_OF_LYMPHOCYTE_APOPTOTIC_PROCESS	GOBP_REGULATION_OF_LYMPHOCYTE_APOPTOTIC_PROCESS	GOBP_REGULATION_OF_LYMPHOCYTE_APOPTOTIC_PROCESS	4/262	72/14052	0.0555556	2.97964	2.32125	0.0453599	0.248544	0.21172	22164/17096/20723/16854	4
GOBP_MESENCHYME_DEVELOPMENT	GOBP_MESENCHYME_DEVELOPMENT	GOBP_MESENCHYME_DEVELOPMENT	10/262	290/14052	0.0344828	1.84943	2.0147	0.0456613	0.248866	0.211995	22411/21809/14538/24064/13132/13731/214968/20351/13813/20471	10
GOBP_REGULATION_OF_PROTEIN_LOCALIZATION_TO_CELL_SURFACE	GOBP_REGULATION_OF_PROTEIN_LOCALIZATION_TO_CELL_SURFACE	GOBP_REGULATION_OF_PROTEIN_LOCALIZATION_TO_CELL_SURFACE	3/262	43/14052	0.0697674	3.74188	2.482	0.0457757	0.248866	0.211995	12550/22177/14127	3
GOBP_RESPONSE_TO_PROGESTERONE	GOBP_RESPONSE_TO_PROGESTERONE	GOBP_RESPONSE_TO_PROGESTERONE	3/262	43/14052	0.0697674	3.74188	2.482	0.0457757	0.248866	0.211995	21809/74155/18671	3
GOBP_SALIVARY_GLAND_DEVELOPMENT	GOBP_SALIVARY_GLAND_DEVELOPMENT	GOBP_SALIVARY_GLAND_DEVELOPMENT	3/262	43/14052	0.0697674	3.74188	2.482	0.0457757	0.248866	0.211995	12550/21809/18590	3
GOBP_SKIN_DEVELOPMENT	GOBP_SKIN_DEVELOPMENT	GOBP_SKIN_DEVELOPMENT	10/262	291/14052	0.0343643	1.84308	2.00314	0.0465451	0.252557	0.215139	12550/16480/16398/14419/18590/16175/74155/12845/381269/16323	10
GOBP_LEUKOCYTE_HOMEOSTASIS	GOBP_LEUKOCYTE_HOMEOSTASIS	GOBP_LEUKOCYTE_HOMEOSTASIS	6/262	140/14052	0.0428571	2.29858	2.12844	0.0472558	0.255245	0.217428	22164/17096/12772/321019/14127/14728	6
GOBP_CELL_SURFACE_PATTERN_RECOGNITION_RECEPTOR_SIGNALING_PATHWAY	GOBP_CELL_SURFACE_PATTERN_RECOGNITION_RECEPTOR_SIGNALING_PATHWAY	GOBP_CELL_SURFACE_PATTERN_RECOGNITION_RECEPTOR_SIGNALING_PATHWAY	4/262	73/14052	0.0547945	2.93883	2.2892	0.047315	0.255245	0.217428	83490/24088/17002/17096	4
GOBP_REGULATION_OF_B_CELL_PROLIFERATION	GOBP_REGULATION_OF_B_CELL_PROLIFERATION	GOBP_REGULATION_OF_B_CELL_PROLIFERATION	4/262	73/14052	0.0547945	2.93883	2.2892	0.047315	0.255245	0.217428	94185/22177/17096/321019	4
GOBP_ECTOPIC_GERM_CELL_PROGRAMMED_CELL_DEATH	GOBP_ECTOPIC_GERM_CELL_PROGRAMMED_CELL_DEATH	GOBP_ECTOPIC_GERM_CELL_PROGRAMMED_CELL_DEATH	2/262	19/14052	0.105263	5.64564	2.79299	0.0480807	0.255583	0.217716	16590/16175	2
GOBP_FC_RECEPTOR_MEDIATED_STIMULATORY_SIGNALING_PATHWAY	GOBP_FC_RECEPTOR_MEDIATED_STIMULATORY_SIGNALING_PATHWAY	GOBP_FC_RECEPTOR_MEDIATED_STIMULATORY_SIGNALING_PATHWAY	2/262	19/14052	0.105263	5.64564	2.79299	0.0480807	0.255583	0.217716	17096/14127	2
GOBP_INTERLEUKIN_13_PRODUCTION	GOBP_INTERLEUKIN_13_PRODUCTION	GOBP_INTERLEUKIN_13_PRODUCTION	2/262	19/14052	0.105263	5.64564	2.79299	0.0480807	0.255583	0.217716	94185/22164	2
GOBP_MAINTENANCE_OF_BLOOD_BRAIN_BARRIER	GOBP_MAINTENANCE_OF_BLOOD_BRAIN_BARRIER	GOBP_MAINTENANCE_OF_BLOOD_BRAIN_BARRIER	2/262	19/14052	0.105263	5.64564	2.79299	0.0480807	0.255583	0.217716	21872/18671	2
GOBP_REGULATION_OF_HAIR_FOLLICLE_DEVELOPMENT	GOBP_REGULATION_OF_HAIR_FOLLICLE_DEVELOPMENT	GOBP_REGULATION_OF_HAIR_FOLLICLE_DEVELOPMENT	2/262	19/14052	0.105263	5.64564	2.79299	0.0480807	0.255583	0.217716	14419/16323	2
GOBP_REGULATION_OF_INTEGRIN_MEDIATED_SIGNALING_PATHWAY	GOBP_REGULATION_OF_INTEGRIN_MEDIATED_SIGNALING_PATHWAY	GOBP_REGULATION_OF_INTEGRIN_MEDIATED_SIGNALING_PATHWAY	2/262	19/14052	0.105263	5.64564	2.79299	0.0480807	0.255583	0.217716	13132/13731	2
GOBP_STRIATUM_DEVELOPMENT	GOBP_STRIATUM_DEVELOPMENT	GOBP_STRIATUM_DEVELOPMENT	2/262	19/14052	0.105263	5.64564	2.79299	0.0480807	0.255583	0.217716	56847/16323	2
GOBP_REGULATION_OF_REPRODUCTIVE_PROCESS	GOBP_REGULATION_OF_REPRODUCTIVE_PROCESS	GOBP_REGULATION_OF_REPRODUCTIVE_PROCESS	7/262	177/14052	0.039548	2.1211	2.06889	0.048184	0.255583	0.217716	16590/16175/54486/18671/16323/230126/218454	7
GOBP_REGULATION_OF_STEROID_METABOLIC_PROCESS	GOBP_REGULATION_OF_STEROID_METABOLIC_PROCESS	GOBP_REGULATION_OF_STEROID_METABOLIC_PROCESS	5/262	106/14052	0.0471698	2.52989	2.17926	0.0482024	0.255583	0.217716	16590/13132/14419/16175/67800	5
GOBP_GLYCOPROTEIN_BIOSYNTHETIC_PROCESS	GOBP_GLYCOPROTEIN_BIOSYNTHETIC_PROCESS	GOBP_GLYCOPROTEIN_BIOSYNTHETIC_PROCESS	10/262	293/14052	0.0341297	1.8305	1.98016	0.0483473	0.255865	0.217956	16795/14584/14538/54613/71685/14425/93683/58250/14537/215494	10
GOBP_REGULATION_OF_OSTEOBLAST_DIFFERENTIATION	GOBP_REGULATION_OF_OSTEOBLAST_DIFFERENTIATION	GOBP_REGULATION_OF_OSTEOBLAST_DIFFERENTIATION	6/262	141/14052	0.0425532	2.28228	2.10929	0.0486212	0.256827	0.218776	68713/93966/11839/17002/12393/12608	6
GOBP_REGULATION_OF_ACTIN_FILAMENT_ORGANIZATION	GOBP_REGULATION_OF_ACTIN_FILAMENT_ORGANIZATION	GOBP_REGULATION_OF_ACTIN_FILAMENT_ORGANIZATION	9/262	254/14052	0.0354331	1.9004	1.99603	0.0489066	0.257846	0.219644	29816/22411/21809/14026/11567/24088/21872/54324/56320	9
GOBP_NEGATIVE_REGULATION_OF_CELL_GROWTH	GOBP_NEGATIVE_REGULATION_OF_CELL_GROWTH	GOBP_NEGATIVE_REGULATION_OF_CELL_GROWTH	7/262	178/14052	0.0393258	2.10919	2.05275	0.0493966	0.259938	0.221426	12550/22411/13132/214968/230784/16323/71839	7
GOBP_PHAGOCYTOSIS	GOBP_PHAGOCYTOSIS	GOBP_PHAGOCYTOSIS	8/262	216/14052	0.037037	1.98643	2.01377	0.0497039	0.261062	0.222384	16398/24088/14191/11745/22177/19332/12772/14127	8
GOBP_NEGATIVE_REGULATION_OF_VASCULATURE_DEVELOPMENT	GOBP_NEGATIVE_REGULATION_OF_VASCULATURE_DEVELOPMENT	GOBP_NEGATIVE_REGULATION_OF_VASCULATURE_DEVELOPMENT	5/262	107/14052	0.046729	2.50624	2.15576	0.0498304	0.261198	0.2225	24064/20351/15945/54215/12772	5
GOBP_GLAND_MORPHOGENESIS	GOBP_GLAND_MORPHOGENESIS	GOBP_GLAND_MORPHOGENESIS	6/262	142/14052	0.0422535	2.26621	2.0903	0.0500107	0.261198	0.2225	12550/72043/21809/18590/11839/12608	6
GOBP_POSITIVE_REGULATION_OF_PROTEIN_SERINE_THREONINE_KINASE_ACTIVITY	GOBP_POSITIVE_REGULATION_OF_PROTEIN_SERINE_THREONINE_KINASE_ACTIVITY	GOBP_POSITIVE_REGULATION_OF_PROTEIN_SERINE_THREONINE_KINASE_ACTIVITY	6/262	142/14052	0.0422535	2.26621	2.0903	0.0500107	0.261198	0.2225	16590/320207/18590/17002/54324/104709	6
GOBP_POSITIVE_REGULATION_OF_INTERLEUKIN_12_PRODUCTION	GOBP_POSITIVE_REGULATION_OF_INTERLEUKIN_12_PRODUCTION	GOBP_POSITIVE_REGULATION_OF_INTERLEUKIN_12_PRODUCTION	3/262	45/14052	0.0666667	3.57557	2.38523	0.0512433	0.266432	0.226958	83430/22164/24088	3
GOBP_CRANIAL_SKELETAL_SYSTEM_DEVELOPMENT	GOBP_CRANIAL_SKELETAL_SYSTEM_DEVELOPMENT	GOBP_CRANIAL_SKELETAL_SYSTEM_DEVELOPMENT	4/262	75/14052	0.0533333	2.86046	2.22672	0.0513635	0.266432	0.226958	21809/58250/12393/20471	4
GOBP_POSITIVE_REGULATION_OF_OSTEOBLAST_DIFFERENTIATION	GOBP_POSITIVE_REGULATION_OF_OSTEOBLAST_DIFFERENTIATION	GOBP_POSITIVE_REGULATION_OF_OSTEOBLAST_DIFFERENTIATION	4/262	75/14052	0.0533333	2.86046	2.22672	0.0513635	0.266432	0.226958	68713/17002/12393/12608	4
GOBP_SECONDARY_ALCOHOL_METABOLIC_PROCESS	GOBP_SECONDARY_ALCOHOL_METABOLIC_PROCESS	GOBP_SECONDARY_ALCOHOL_METABOLIC_PROCESS	6/262	143/14052	0.041958	2.25036	2.07146	0.0514244	0.266432	0.226958	54200/223920/22164/74155/67800/171504	6
GOBP_REGULATION_OF_ACTOMYOSIN_STRUCTURE_ORGANIZATION	GOBP_REGULATION_OF_ACTOMYOSIN_STRUCTURE_ORGANIZATION	GOBP_REGULATION_OF_ACTOMYOSIN_STRUCTURE_ORGANIZATION	5/262	108/14052	0.0462963	2.48304	2.13252	0.0514905	0.266432	0.226958	22411/21809/14026/21872/54324	5
GOBP_GLIAL_CELL_DIFFERENTIATION	GOBP_GLIAL_CELL_DIFFERENTIATION	GOBP_GLIAL_CELL_DIFFERENTIATION	9/262	257/14052	0.0350195	1.87822	1.95853	0.0519541	0.268334	0.228578	16795/94185/24088/13813/77630/18109/107503/17096/224109	9
GOBP_CELL_AGGREGATION	GOBP_CELL_AGGREGATION	GOBP_CELL_AGGREGATION	2/262	20/14052	0.1	5.36336	2.69152	0.0527812	0.269038	0.229178	17002/18109	2
GOBP_MACROPHAGE_ACTIVATION_INVOLVED_IN_IMMUNE_RESPONSE	GOBP_MACROPHAGE_ACTIVATION_INVOLVED_IN_IMMUNE_RESPONSE	GOBP_MACROPHAGE_ACTIVATION_INVOLVED_IN_IMMUNE_RESPONSE	2/262	20/14052	0.1	5.36336	2.69152	0.0527812	0.269038	0.229178	171285/22177	2
GOBP_MANNOSYLATION	GOBP_MANNOSYLATION	GOBP_MANNOSYLATION	2/262	20/14052	0.1	5.36336	2.69152	0.0527812	0.269038	0.229178	16795/215494	2
GOBP_NEGATIVE_REGULATION_OF_NERVOUS_SYSTEM_PROCESS	GOBP_NEGATIVE_REGULATION_OF_NERVOUS_SYSTEM_PROCESS	GOBP_NEGATIVE_REGULATION_OF_NERVOUS_SYSTEM_PROCESS	2/262	20/14052	0.1	5.36336	2.69152	0.0527812	0.269038	0.229178	94185/18671	2
GOBP_REGULATION_OF_GRANULOCYTE_DIFFERENTIATION	GOBP_REGULATION_OF_GRANULOCYTE_DIFFERENTIATION	GOBP_REGULATION_OF_GRANULOCYTE_DIFFERENTIATION	2/262	20/14052	0.1	5.36336	2.69152	0.0527812	0.269038	0.229178	72147/19659	2
GOBP_TROPHECTODERMAL_CELL_DIFFERENTIATION	GOBP_TROPHECTODERMAL_CELL_DIFFERENTIATION	GOBP_TROPHECTODERMAL_CELL_DIFFERENTIATION	2/262	20/14052	0.1	5.36336	2.69152	0.0527812	0.269038	0.229178	12550/13813	2
GOBP_REGULATION_OF_B_CELL_ACTIVATION	GOBP_REGULATION_OF_B_CELL_ACTIVATION	GOBP_REGULATION_OF_B_CELL_ACTIVATION	6/262	144/14052	0.0416667	2.23473	2.05279	0.0528623	0.269038	0.229178	94185/22164/22177/17096/321019/14728	6
GOBP_RESPONSE_TO_FIBROBLAST_GROWTH_FACTOR	GOBP_RESPONSE_TO_FIBROBLAST_GROWTH_FACTOR	GOBP_RESPONSE_TO_FIBROBLAST_GROWTH_FACTOR	6/262	144/14052	0.0416667	2.23473	2.05279	0.0528623	0.269038	0.229178	16590/72043/116701/24064/24066/12393	6
GOBP_APPENDAGE_DEVELOPMENT	GOBP_APPENDAGE_DEVELOPMENT	GOBP_APPENDAGE_DEVELOPMENT	7/262	181/14052	0.038674	2.07423	2.00495	0.0531498	0.270009	0.230005	16795/14425/74155/12845/58250/18109/12393	7
GOBP_POSITIVE_REGULATION_OF_PATTERN_RECOGNITION_RECEPTOR_SIGNALING_PATHWAY	GOBP_POSITIVE_REGULATION_OF_PATTERN_RECOGNITION_RECEPTOR_SIGNALING_PATHWAY	GOBP_POSITIVE_REGULATION_OF_PATTERN_RECOGNITION_RECEPTOR_SIGNALING_PATHWAY	4/262	76/14052	0.0526316	2.82282	2.19625	0.0534567	0.271074	0.230912	83490/71398/17002/231655	4
GOBP_REGULATION_OF_ACTIN_FILAMENT_BASED_PROCESS	GOBP_REGULATION_OF_ACTIN_FILAMENT_BASED_PROCESS	GOBP_REGULATION_OF_ACTIN_FILAMENT_BASED_PROCESS	12/262	381/14052	0.0314961	1.68925	1.88001	0.0539061	0.272857	0.232431	29816/16480/22411/21809/14026/11567/16175/24088/14191/21872/54324/56320	12
GOBP_TEMPERATURE_HOMEOSTASIS	GOBP_TEMPERATURE_HOMEOSTASIS	GOBP_TEMPERATURE_HOMEOSTASIS	7/262	182/14052	0.0384615	2.06283	1.98922	0.0544397	0.275058	0.234306	23882/16819/16181/16175/231507/12772/12608	7
GOBP_NEGATIVE_REGULATION_OF_PROTEIN_MODIFICATION_PROCESS	GOBP_NEGATIVE_REGULATION_OF_PROTEIN_MODIFICATION_PROCESS	GOBP_NEGATIVE_REGULATION_OF_PROTEIN_MODIFICATION_PROCESS	12/262	382/14052	0.0314136	1.68482	1.87046	0.054772	0.276237	0.235311	233328/19223/23882/24064/24066/74155/228775/17096/230126/14728/26904/14727	12
GOBP_ENDODERM_DEVELOPMENT	GOBP_ENDODERM_DEVELOPMENT	GOBP_ENDODERM_DEVELOPMENT	4/262	77/14052	0.0519481	2.78616	2.16627	0.0555957	0.278878	0.23756	13132/13537/13813/16323	4
GOBP_NEGATIVE_REGULATION_OF_PROTEIN_POLYMERIZATION	GOBP_NEGATIVE_REGULATION_OF_PROTEIN_POLYMERIZATION	GOBP_NEGATIVE_REGULATION_OF_PROTEIN_POLYMERIZATION	4/262	77/14052	0.0519481	2.78616	2.16627	0.0555957	0.278878	0.23756	29816/14026/11567/24088	4
GOBP_REGULATION_OF_ANIMAL_ORGAN_MORPHOGENESIS	GOBP_REGULATION_OF_ANIMAL_ORGAN_MORPHOGENESIS	GOBP_REGULATION_OF_ANIMAL_ORGAN_MORPHOGENESIS	4/262	77/14052	0.0519481	2.78616	2.16627	0.0555957	0.278878	0.23756	12550/18590/12393/20471	4
GOBP_POSITIVE_REGULATION_OF_KINASE_ACTIVITY	GOBP_POSITIVE_REGULATION_OF_KINASE_ACTIVITY	GOBP_POSITIVE_REGULATION_OF_KINASE_ACTIVITY	9/262	261/14052	0.0344828	1.84943	1.9093	0.056208	0.281444	0.239746	16590/320207/13731/18590/230784/17002/54324/104709/320664	9
GOBP_CELL_CELL_SIGNALING_INVOLVED_IN_CARDIAC_CONDUCTION	GOBP_CELL_CELL_SIGNALING_INVOLVED_IN_CARDIAC_CONDUCTION	GOBP_CELL_CELL_SIGNALING_INVOLVED_IN_CARDIAC_CONDUCTION	2/262	21/14052	0.0952381	5.10796	2.59665	0.0576374	0.287055	0.244526	13052/235281	2
GOBP_HEMOGLOBIN_METABOLIC_PROCESS	GOBP_HEMOGLOBIN_METABOLIC_PROCESS	GOBP_HEMOGLOBIN_METABOLIC_PROCESS	2/262	21/14052	0.0952381	5.10796	2.59665	0.0576374	0.287055	0.244526	16323/17096	2
GOBP_REGULATION_OF_MYOBLAST_FUSION	GOBP_REGULATION_OF_MYOBLAST_FUSION	GOBP_REGULATION_OF_MYOBLAST_FUSION	2/262	21/14052	0.0952381	5.10796	2.59665	0.0576374	0.287055	0.244526	15945/12508	2
GOBP_GLYCOSYLATION	GOBP_GLYCOSYLATION	GOBP_GLYCOSYLATION	8/262	223/14052	0.0358744	1.92407	1.91728	0.0578127	0.287415	0.244832	16795/14584/14538/54613/71685/14425/14537/215494	8
GOBP_DEFENSE_RESPONSE_TO_VIRUS	GOBP_DEFENSE_RESPONSE_TO_VIRUS	GOBP_DEFENSE_RESPONSE_TO_VIRUS	10/262	303/14052	0.0330033	1.77009	1.86787	0.0580616	0.288138	0.245449	74568/13052/83430/68713/15945/18646/319278/231655/12525/15959	10
GOBP_GASTRULATION	GOBP_GASTRULATION	GOBP_GASTRULATION	7/262	185/14052	0.0378378	2.02938	1.94264	0.058426	0.289045	0.246221	16398/22411/13132/16181/13537/13813/16323	7
GOBP_CELLULAR_RESPONSE_TO_TYPE_II_INTERFERON	GOBP_CELLULAR_RESPONSE_TO_TYPE_II_INTERFERON	GOBP_CELLULAR_RESPONSE_TO_TYPE_II_INTERFERON	5/262	112/14052	0.0446429	2.39436	2.04208	0.0584515	0.289045	0.246221	14026/108670/24088/19332/626578	5
GOBP_POSITIVE_REGULATION_OF_TRANSFERASE_ACTIVITY	GOBP_POSITIVE_REGULATION_OF_TRANSFERASE_ACTIVITY	GOBP_POSITIVE_REGULATION_OF_TRANSFERASE_ACTIVITY	10/262	304/14052	0.0328947	1.76426	1.85687	0.0590985	0.291727	0.248505	16590/320207/13731/18590/230784/17002/228775/54324/104709/320664	10
GOBP_NEGATIVE_REGULATION_OF_MAP_KINASE_ACTIVITY	GOBP_NEGATIVE_REGULATION_OF_MAP_KINASE_ACTIVITY	GOBP_NEGATIVE_REGULATION_OF_MAP_KINASE_ACTIVITY	3/262	48/14052	0.0625	3.3521	2.24995	0.060007	0.295167	0.251435	24064/24066/17096	3
GOBP_RESPONSE_TO_ACETYLCHOLINE	GOBP_RESPONSE_TO_ACETYLCHOLINE	GOBP_RESPONSE_TO_ACETYLCHOLINE	3/262	48/14052	0.0625	3.3521	2.24995	0.060007	0.295167	0.251435	16795/100041546/67792	3
GOBP_IMMUNE_SYSTEM_DEVELOPMENT	GOBP_IMMUNE_SYSTEM_DEVELOPMENT	GOBP_IMMUNE_SYSTEM_DEVELOPMENT	8/262	226/14052	0.0353982	1.89853	1.87699	0.0615304	0.300703	0.256152	50723/171285/22164/17096/12145/20471/14728/14727	8
GOBP_REGULATION_OF_EPITHELIAL_CELL_DIFFERENTIATION	GOBP_REGULATION_OF_EPITHELIAL_CELL_DIFFERENTIATION	GOBP_REGULATION_OF_EPITHELIAL_CELL_DIFFERENTIATION	6/262	150/14052	0.04	2.14534	1.94386	0.0620017	0.300703	0.256152	54200/24064/16175/74155/18109/12608	6
GOBP_GLYCOSAMINOGLYCAN_METABOLIC_PROCESS	GOBP_GLYCOSAMINOGLYCAN_METABOLIC_PROCESS	GOBP_GLYCOSAMINOGLYCAN_METABOLIC_PROCESS	4/262	80/14052	0.05	2.68168	2.07913	0.0622857	0.300703	0.256152	83921/14425/15118/58250	4
GOBP_POSITIVE_REGULATION_OF_CELL_DIVISION	GOBP_POSITIVE_REGULATION_OF_CELL_DIVISION	GOBP_POSITIVE_REGULATION_OF_CELL_DIVISION	4/262	80/14052	0.05	2.68168	2.07913	0.0622857	0.300703	0.256152	21809/18590/16175/12145	4
GOBP_POSITIVE_REGULATION_OF_CHEMOKINE_PRODUCTION	GOBP_POSITIVE_REGULATION_OF_CHEMOKINE_PRODUCTION	GOBP_POSITIVE_REGULATION_OF_CHEMOKINE_PRODUCTION	4/262	80/14052	0.05	2.68168	2.07913	0.0622857	0.300703	0.256152	68279/171285/22164/24088	4
GOBP_REGULATION_OF_GLIAL_CELL_DIFFERENTIATION	GOBP_REGULATION_OF_GLIAL_CELL_DIFFERENTIATION	GOBP_REGULATION_OF_GLIAL_CELL_DIFFERENTIATION	4/262	80/14052	0.05	2.68168	2.07913	0.0622857	0.300703	0.256152	94185/24088/18109/107503	4
GOBP_GAMMA_DELTA_T_CELL_ACTIVATION	GOBP_GAMMA_DELTA_T_CELL_ACTIVATION	GOBP_GAMMA_DELTA_T_CELL_ACTIVATION	2/262	22/14052	0.0909091	4.87578	2.50763	0.0626419	0.300703	0.256152	13052/270152	2
GOBP_GLIAL_CELL_APOPTOTIC_PROCESS	GOBP_GLIAL_CELL_APOPTOTIC_PROCESS	GOBP_GLIAL_CELL_APOPTOTIC_PROCESS	2/262	22/14052	0.0909091	4.87578	2.50763	0.0626419	0.300703	0.256152	94185/241447	2
GOBP_HEAT_GENERATION	GOBP_HEAT_GENERATION	GOBP_HEAT_GENERATION	2/262	22/14052	0.0909091	4.87578	2.50763	0.0626419	0.300703	0.256152	16181/16175	2
GOBP_NEGATIVE_REGULATION_OF_PROTEIN_MATURATION	GOBP_NEGATIVE_REGULATION_OF_PROTEIN_MATURATION	GOBP_NEGATIVE_REGULATION_OF_PROTEIN_MATURATION	2/262	22/14052	0.0909091	4.87578	2.50763	0.0626419	0.300703	0.256152	12550/13024	2
GOBP_REGULATION_OF_HETEROTYPIC_CELL_CELL_ADHESION	GOBP_REGULATION_OF_HETEROTYPIC_CELL_CELL_ADHESION	GOBP_REGULATION_OF_HETEROTYPIC_CELL_CELL_ADHESION	2/262	22/14052	0.0909091	4.87578	2.50763	0.0626419	0.300703	0.256152	14538/16181	2
GOBP_REGULATION_OF_NON_CANONICAL_WNT_SIGNALING_PATHWAY	GOBP_REGULATION_OF_NON_CANONICAL_WNT_SIGNALING_PATHWAY	GOBP_REGULATION_OF_NON_CANONICAL_WNT_SIGNALING_PATHWAY	2/262	22/14052	0.0909091	4.87578	2.50763	0.0626419	0.300703	0.256152	13132/672511	2
GOBP_RESPONSE_TO_CHOLESTEROL	GOBP_RESPONSE_TO_CHOLESTEROL	GOBP_RESPONSE_TO_CHOLESTEROL	2/262	22/14052	0.0909091	4.87578	2.50763	0.0626419	0.300703	0.256152	16323/68526	2
GOBP_TORC2_SIGNALING	GOBP_TORC2_SIGNALING	GOBP_TORC2_SIGNALING	2/262	22/14052	0.0909091	4.87578	2.50763	0.0626419	0.300703	0.256152	230784/109270	2
GOBP_OLIGODENDROCYTE_DEVELOPMENT	GOBP_OLIGODENDROCYTE_DEVELOPMENT	GOBP_OLIGODENDROCYTE_DEVELOPMENT	3/262	49/14052	0.0612245	3.28369	2.20722	0.0630743	0.30174	0.257035	24088/77630/17096	3
GOBP_REGULATION_OF_T_CELL_APOPTOTIC_PROCESS	GOBP_REGULATION_OF_T_CELL_APOPTOTIC_PROCESS	GOBP_REGULATION_OF_T_CELL_APOPTOTIC_PROCESS	3/262	49/14052	0.0612245	3.28369	2.20722	0.0630743	0.30174	0.257035	22164/20723/16854	3
GOBP_B_CELL_DIFFERENTIATION	GOBP_B_CELL_DIFFERENTIATION	GOBP_B_CELL_DIFFERENTIATION	6/262	151/14052	0.0397351	2.13114	1.9262	0.0636104	0.303783	0.258775	16590/15985/321019/54672/14728/16071	6
GOBP_ACTIN_FILAMENT_BASED_MOVEMENT	GOBP_ACTIN_FILAMENT_BASED_MOVEMENT	GOBP_ACTIN_FILAMENT_BASED_MOVEMENT	5/262	115/14052	0.0434783	2.3319	1.97677	0.0640087	0.304123	0.259065	16480/14026/13731/56320/235281	5
GOBP_COLLAGEN_METABOLIC_PROCESS	GOBP_COLLAGEN_METABOLIC_PROCESS	GOBP_COLLAGEN_METABOLIC_PROCESS	5/262	115/14052	0.0434783	2.3319	1.97677	0.0640087	0.304123	0.259065	16398/52377/21809/74155/16323	5
GOBP_STRESS_FIBER_ASSEMBLY	GOBP_STRESS_FIBER_ASSEMBLY	GOBP_STRESS_FIBER_ASSEMBLY	5/262	115/14052	0.0434783	2.3319	1.97677	0.0640087	0.304123	0.259065	22411/21809/14026/21872/54324	5
GOBP_FOREBRAIN_GENERATION_OF_NEURONS	GOBP_FOREBRAIN_GENERATION_OF_NEURONS	GOBP_FOREBRAIN_GENERATION_OF_NEURONS	4/262	81/14052	0.0493827	2.64857	2.05097	0.0646059	0.304368	0.259274	16874/13813/107503/16323	4
GOBP_NEGATIVE_REGULATION_OF_VIRAL_PROCESS	GOBP_NEGATIVE_REGULATION_OF_VIRAL_PROCESS	GOBP_NEGATIVE_REGULATION_OF_VIRAL_PROCESS	4/262	81/14052	0.0493827	2.64857	2.05097	0.0646059	0.304368	0.259274	68713/17002/319278/231655	4
GOBP_REGULATION_OF_BEHAVIOR	GOBP_REGULATION_OF_BEHAVIOR	GOBP_REGULATION_OF_BEHAVIOR	4/262	81/14052	0.0493827	2.64857	2.05097	0.0646059	0.304368	0.259274	12981/56320/11906/545192	4
GOBP_SKELETAL_MUSCLE_CELL_DIFFERENTIATION	GOBP_SKELETAL_MUSCLE_CELL_DIFFERENTIATION	GOBP_SKELETAL_MUSCLE_CELL_DIFFERENTIATION	4/262	81/14052	0.0493827	2.64857	2.05097	0.0646059	0.304368	0.259274	16795/65256/13813/20471	4
GOBP_TIGHT_JUNCTION_ORGANIZATION	GOBP_TIGHT_JUNCTION_ORGANIZATION	GOBP_TIGHT_JUNCTION_ORGANIZATION	4/262	81/14052	0.0493827	2.64857	2.05097	0.0646059	0.304368	0.259274	12550/22411/21809/21872	4
GOBP_EMBRYONIC_ORGAN_DEVELOPMENT	GOBP_EMBRYONIC_ORGAN_DEVELOPMENT	GOBP_EMBRYONIC_ORGAN_DEVELOPMENT	14/262	479/14052	0.0292276	1.56758	1.74212	0.0651591	0.306337	0.260951	16590/56847/22411/12981/65256/21809/24064/18590/13813/58250/18109/12393/20471/12608	14
GOBP_POSITIVE_REGULATION_OF_MONOATOMIC_ION_TRANSMEMBRANE_TRANSPORT	GOBP_POSITIVE_REGULATION_OF_MONOATOMIC_ION_TRANSMEMBRANE_TRANSPORT	GOBP_POSITIVE_REGULATION_OF_MONOATOMIC_ION_TRANSMEMBRANE_TRANSPORT	6/262	152/14052	0.0394737	2.11712	1.90869	0.0652436	0.306337	0.260951	94045/14419/16963/16819/15945/18671	6
GOBP_RESPONSE_TO_STEROID_HORMONE	GOBP_RESPONSE_TO_STEROID_HORMONE	GOBP_RESPONSE_TO_STEROID_HORMONE	10/262	310/14052	0.0322581	1.73012	1.79172	0.0655739	0.307371	0.261831	21809/13132/16181/18600/74155/20750/11839/11745/18671/16323	10
GOBP_SEMAPHORIN_PLEXIN_SIGNALING_PATHWAY	GOBP_SEMAPHORIN_PLEXIN_SIGNALING_PATHWAY	GOBP_SEMAPHORIN_PLEXIN_SIGNALING_PATHWAY	3/262	50/14052	0.06	3.21802	2.16559	0.0662131	0.309846	0.26394	214968/20351/22177	3
GOBP_OLIGOPEPTIDE_TRANSPORT	GOBP_OLIGOPEPTIDE_TRANSPORT	GOBP_OLIGOPEPTIDE_TRANSPORT	2/262	23/14052	0.0869565	4.66379	2.42384	0.0677876	0.315099	0.268415	56643/56325	2
GOBP_POSITIVE_REGULATION_OF_PROTEIN_LOCALIZATION_TO_CELL_SURFACE	GOBP_POSITIVE_REGULATION_OF_PROTEIN_LOCALIZATION_TO_CELL_SURFACE	GOBP_POSITIVE_REGULATION_OF_PROTEIN_LOCALIZATION_TO_CELL_SURFACE	2/262	23/14052	0.0869565	4.66379	2.42384	0.0677876	0.315099	0.268415	22177/14127	2
GOBP_SUBPALLIUM_DEVELOPMENT	GOBP_SUBPALLIUM_DEVELOPMENT	GOBP_SUBPALLIUM_DEVELOPMENT	2/262	23/14052	0.0869565	4.66379	2.42384	0.0677876	0.315099	0.268415	56847/16323	2
GOBP_TONGUE_DEVELOPMENT	GOBP_TONGUE_DEVELOPMENT	GOBP_TONGUE_DEVELOPMENT	2/262	23/14052	0.0869565	4.66379	2.42384	0.0677876	0.315099	0.268415	16590/20471	2
GOBP_LIPID_HOMEOSTASIS	GOBP_LIPID_HOMEOSTASIS	GOBP_LIPID_HOMEOSTASIS	6/262	154/14052	0.038961	2.08962	1.87405	0.0685832	0.318267	0.271114	52377/223920/230784/74155/67800/19659	6
GOBP_ENDOLYSOSOMAL_TOLL_LIKE_RECEPTOR_SIGNALING_PATHWAY	GOBP_ENDOLYSOSOMAL_TOLL_LIKE_RECEPTOR_SIGNALING_PATHWAY	GOBP_ENDOLYSOSOMAL_TOLL_LIKE_RECEPTOR_SIGNALING_PATHWAY	3/262	51/14052	0.0588235	3.15492	2.125	0.0694222	0.32056	0.273067	171285/83490/71398	3
GOBP_NON_CANONICAL_WNT_SIGNALING_PATHWAY	GOBP_NON_CANONICAL_WNT_SIGNALING_PATHWAY	GOBP_NON_CANONICAL_WNT_SIGNALING_PATHWAY	3/262	51/14052	0.0588235	3.15492	2.125	0.0694222	0.32056	0.273067	22411/13132/672511	3
GOBP_POSITIVE_REGULATION_OF_B_CELL_MEDIATED_IMMUNITY	GOBP_POSITIVE_REGULATION_OF_B_CELL_MEDIATED_IMMUNITY	GOBP_POSITIVE_REGULATION_OF_B_CELL_MEDIATED_IMMUNITY	3/262	51/14052	0.0588235	3.15492	2.125	0.0694222	0.32056	0.273067	16963/22164/14127	3
GOBP_CELL_CELL_JUNCTION_ORGANIZATION	GOBP_CELL_CELL_JUNCTION_ORGANIZATION	GOBP_CELL_CELL_JUNCTION_ORGANIZATION	7/262	194/14052	0.0360825	1.93523	1.80797	0.0714443	0.329352	0.280556	12550/16480/22411/21809/320873/13052/21872	7
GOBP_POSITIVE_REGULATION_OF_LIPID_TRANSPORT	GOBP_POSITIVE_REGULATION_OF_LIPID_TRANSPORT	GOBP_POSITIVE_REGULATION_OF_LIPID_TRANSPORT	4/262	84/14052	0.047619	2.55398	1.96897	0.0718342	0.330284	0.28135	13132/14419/16175/20750	4
GOBP_ADHERENS_JUNCTION_ORGANIZATION	GOBP_ADHERENS_JUNCTION_ORGANIZATION	GOBP_ADHERENS_JUNCTION_ORGANIZATION	3/262	52/14052	0.0576923	3.09425	2.08539	0.0727004	0.330284	0.28135	12550/320873/21872	3
GOBP_NEGATIVE_REGULATION_OF_INTERLEUKIN_6_PRODUCTION	GOBP_NEGATIVE_REGULATION_OF_INTERLEUKIN_6_PRODUCTION	GOBP_NEGATIVE_REGULATION_OF_INTERLEUKIN_6_PRODUCTION	3/262	52/14052	0.0576923	3.09425	2.08539	0.0727004	0.330284	0.28135	171285/14728/14727	3
GOBP_ANDROGEN_METABOLIC_PROCESS	GOBP_ANDROGEN_METABOLIC_PROCESS	GOBP_ANDROGEN_METABOLIC_PROCESS	2/262	24/14052	0.0833333	4.46947	2.34473	0.0730675	0.330284	0.28135	20750/16323	2
GOBP_HAIR_FOLLICLE_MATURATION	GOBP_HAIR_FOLLICLE_MATURATION	GOBP_HAIR_FOLLICLE_MATURATION	2/262	24/14052	0.0833333	4.46947	2.34473	0.0730675	0.330284	0.28135	14419/381269	2
GOBP_MELANOCYTE_DIFFERENTIATION	GOBP_MELANOCYTE_DIFFERENTIATION	GOBP_MELANOCYTE_DIFFERENTIATION	2/262	24/14052	0.0833333	4.46947	2.34473	0.0730675	0.330284	0.28135	16590/381269	2
GOBP_MYELOID_DENDRITIC_CELL_DIFFERENTIATION	GOBP_MYELOID_DENDRITIC_CELL_DIFFERENTIATION	GOBP_MYELOID_DENDRITIC_CELL_DIFFERENTIATION	2/262	24/14052	0.0833333	4.46947	2.34473	0.0730675	0.330284	0.28135	12981/381319	2
GOBP_POSITIVE_REGULATION_OF_HEMOSTASIS	GOBP_POSITIVE_REGULATION_OF_HEMOSTASIS	GOBP_POSITIVE_REGULATION_OF_HEMOSTASIS	2/262	24/14052	0.0833333	4.46947	2.34473	0.0730675	0.330284	0.28135	224794/246707	2
GOBP_POSITIVE_REGULATION_OF_REGULATORY_T_CELL_DIFFERENTIATION	GOBP_POSITIVE_REGULATION_OF_REGULATORY_T_CELL_DIFFERENTIATION	GOBP_POSITIVE_REGULATION_OF_REGULATORY_T_CELL_DIFFERENTIATION	2/262	24/14052	0.0833333	4.46947	2.34473	0.0730675	0.330284	0.28135	14728/14727	2
GOBP_POSITIVE_REGULATION_OF_SYNCYTIUM_FORMATION_BY_PLASMA_MEMBRANE_FUSION	GOBP_POSITIVE_REGULATION_OF_SYNCYTIUM_FORMATION_BY_PLASMA_MEMBRANE_FUSION	GOBP_POSITIVE_REGULATION_OF_SYNCYTIUM_FORMATION_BY_PLASMA_MEMBRANE_FUSION	2/262	24/14052	0.0833333	4.46947	2.34473	0.0730675	0.330284	0.28135	22177/12508	2
GOBP_SURFACTANT_HOMEOSTASIS	GOBP_SURFACTANT_HOMEOSTASIS	GOBP_SURFACTANT_HOMEOSTASIS	2/262	24/14052	0.0833333	4.46947	2.34473	0.0730675	0.330284	0.28135	16541/52377	2
GOBP_UTERUS_DEVELOPMENT	GOBP_UTERUS_DEVELOPMENT	GOBP_UTERUS_DEVELOPMENT	2/262	24/14052	0.0833333	4.46947	2.34473	0.0730675	0.330284	0.28135	12550/74155	2
GOBP_EXTRINSIC_APOPTOTIC_SIGNALING_PATHWAY	GOBP_EXTRINSIC_APOPTOTIC_SIGNALING_PATHWAY	GOBP_EXTRINSIC_APOPTOTIC_SIGNALING_PATHWAY	8/262	235/14052	0.0340426	1.82582	1.75969	0.0735677	0.332007	0.282818	12981/107449/13132/22164/16819/16175/16323/16854	8
GOBP_NEGATIVE_REGULATION_OF_NERVOUS_SYSTEM_DEVELOPMENT	GOBP_NEGATIVE_REGULATION_OF_NERVOUS_SYSTEM_DEVELOPMENT	GOBP_NEGATIVE_REGULATION_OF_NERVOUS_SYSTEM_DEVELOPMENT	6/262	157/14052	0.0382166	2.04969	1.82307	0.0737758	0.332408	0.28316	12550/214968/24088/65254/18109/107503	6
GOBP_REGULATION_OF_VIRAL_LIFE_CYCLE	GOBP_REGULATION_OF_VIRAL_LIFE_CYCLE	GOBP_REGULATION_OF_VIRAL_LIFE_CYCLE	5/262	120/14052	0.0416667	2.23473	1.87232	0.0739077	0.332465	0.283208	68713/17002/319278/231655/330192	5
GOBP_LIPID_LOCALIZATION	GOBP_LIPID_LOCALIZATION	GOBP_LIPID_LOCALIZATION	12/262	402/14052	0.0298507	1.601	1.68518	0.074095	0.332763	0.283462	13132/223920/14419/16175/20750/18671/16323/17096/171504/170460/19659/241633	12
GOBP_ASTROCYTE_DIFFERENTIATION	GOBP_ASTROCYTE_DIFFERENTIATION	GOBP_ASTROCYTE_DIFFERENTIATION	4/262	85/14052	0.0470588	2.52393	1.94243	0.0743318	0.332763	0.283462	16795/13813/18109/107503	4
GOBP_REGULATION_OF_VIRAL_GENOME_REPLICATION	GOBP_REGULATION_OF_VIRAL_GENOME_REPLICATION	GOBP_REGULATION_OF_VIRAL_GENOME_REPLICATION	4/262	85/14052	0.0470588	2.52393	1.94243	0.0743318	0.332763	0.283462	68713/17002/319278/231655	4
GOBP_ERBB_SIGNALING_PATHWAY	GOBP_ERBB_SIGNALING_PATHWAY	GOBP_ERBB_SIGNALING_PATHWAY	6/262	158/14052	0.0379747	2.03672	1.80633	0.0755554	0.337699	0.287666	29816/16590/24064/74155/11839/109700	6
GOBP_BLASTOCYST_FORMATION	GOBP_BLASTOCYST_FORMATION	GOBP_BLASTOCYST_FORMATION	3/262	53/14052	0.0566038	3.03586	2.04673	0.0760467	0.338268	0.288152	12550/21872/13813	3
GOBP_PLATELET_DERIVED_GROWTH_FACTOR_RECEPTOR_BETA_SIGNALING_PATHWAY	GOBP_PLATELET_DERIVED_GROWTH_FACTOR_RECEPTOR_BETA_SIGNALING_PATHWAY	GOBP_PLATELET_DERIVED_GROWTH_FACTOR_RECEPTOR_BETA_SIGNALING_PATHWAY	3/262	53/14052	0.0566038	3.03586	2.04673	0.0760467	0.338268	0.288152	29816/16590/18590	3
GOBP_REGULATION_OF_MORPHOGENESIS_OF_A_BRANCHING_STRUCTURE	GOBP_REGULATION_OF_MORPHOGENESIS_OF_A_BRANCHING_STRUCTURE	GOBP_REGULATION_OF_MORPHOGENESIS_OF_A_BRANCHING_STRUCTURE	3/262	53/14052	0.0566038	3.03586	2.04673	0.0760467	0.338268	0.288152	12550/18590/20471	3
GOBP_BARBED_END_ACTIN_FILAMENT_CAPPING	GOBP_BARBED_END_ACTIN_FILAMENT_CAPPING	GOBP_BARBED_END_ACTIN_FILAMENT_CAPPING	2/262	25/14052	0.08	4.29069	2.26985	0.0784748	0.342514	0.291768	14026/11567	2
GOBP_BRANCHING_INVOLVED_IN_SALIVARY_GLAND_MORPHOGENESIS	GOBP_BRANCHING_INVOLVED_IN_SALIVARY_GLAND_MORPHOGENESIS	GOBP_BRANCHING_INVOLVED_IN_SALIVARY_GLAND_MORPHOGENESIS	2/262	25/14052	0.08	4.29069	2.26985	0.0784748	0.342514	0.291768	12550/18590	2
GOBP_CHONDROITIN_SULFATE_PROTEOGLYCAN_BIOSYNTHETIC_PROCESS	GOBP_CHONDROITIN_SULFATE_PROTEOGLYCAN_BIOSYNTHETIC_PROCESS	GOBP_CHONDROITIN_SULFATE_PROTEOGLYCAN_BIOSYNTHETIC_PROCESS	2/262	25/14052	0.08	4.29069	2.26985	0.0784748	0.342514	0.291768	14425/58250	2
GOBP_IRON_ION_TRANSMEMBRANE_TRANSPORT	GOBP_IRON_ION_TRANSMEMBRANE_TRANSPORT	GOBP_IRON_ION_TRANSMEMBRANE_TRANSPORT	2/262	25/14052	0.08	4.29069	2.26985	0.0784748	0.342514	0.291768	68279/16819	2
GOBP_NEURAL_NUCLEUS_DEVELOPMENT	GOBP_NEURAL_NUCLEUS_DEVELOPMENT	GOBP_NEURAL_NUCLEUS_DEVELOPMENT	2/262	25/14052	0.08	4.29069	2.26985	0.0784748	0.342514	0.291768	16795/56847	2
GOBP_POSITIVE_REGULATION_OF_CALCIUM_ION_IMPORT	GOBP_POSITIVE_REGULATION_OF_CALCIUM_ION_IMPORT	GOBP_POSITIVE_REGULATION_OF_CALCIUM_ION_IMPORT	2/262	25/14052	0.08	4.29069	2.26985	0.0784748	0.342514	0.291768	94045/16854	2
GOBP_POSITIVE_REGULATION_OF_PEPTIDASE_ACTIVITY	GOBP_POSITIVE_REGULATION_OF_PEPTIDASE_ACTIVITY	GOBP_POSITIVE_REGULATION_OF_PEPTIDASE_ACTIVITY	2/262	25/14052	0.08	4.29069	2.26985	0.0784748	0.342514	0.291768	52377/17096	2
GOBP_POSITIVE_REGULATION_OF_T_CELL_CYTOKINE_PRODUCTION	GOBP_POSITIVE_REGULATION_OF_T_CELL_CYTOKINE_PRODUCTION	GOBP_POSITIVE_REGULATION_OF_T_CELL_CYTOKINE_PRODUCTION	2/262	25/14052	0.08	4.29069	2.26985	0.0784748	0.342514	0.291768	16963/22164	2
GOBP_REGULATION_OF_GLIAL_CELL_MIGRATION	GOBP_REGULATION_OF_GLIAL_CELL_MIGRATION	GOBP_REGULATION_OF_GLIAL_CELL_MIGRATION	2/262	25/14052	0.08	4.29069	2.26985	0.0784748	0.342514	0.291768	12772/321019	2
GOBP_RESPONSE_TO_INTERLEUKIN_17	GOBP_RESPONSE_TO_INTERLEUKIN_17	GOBP_RESPONSE_TO_INTERLEUKIN_17	2/262	25/14052	0.08	4.29069	2.26985	0.0784748	0.342514	0.291768	20290/15945	2
GOBP_SECONDARY_PALATE_DEVELOPMENT	GOBP_SECONDARY_PALATE_DEVELOPMENT	GOBP_SECONDARY_PALATE_DEVELOPMENT	2/262	25/14052	0.08	4.29069	2.26985	0.0784748	0.342514	0.291768	22411/21809	2
GOBP_SERTOLI_CELL_DEVELOPMENT	GOBP_SERTOLI_CELL_DEVELOPMENT	GOBP_SERTOLI_CELL_DEVELOPMENT	2/262	25/14052	0.08	4.29069	2.26985	0.0784748	0.342514	0.291768	16175/18671	2
GOBP_CELL_ADHESION_MEDIATED_BY_INTEGRIN	GOBP_CELL_ADHESION_MEDIATED_BY_INTEGRIN	GOBP_CELL_ADHESION_MEDIATED_BY_INTEGRIN	4/262	87/14052	0.045977	2.46591	1.89047	0.0794572	0.345518	0.294327	16398/246707/17096/109700	4
GOBP_POSITIVE_CHEMOTAXIS	GOBP_POSITIVE_CHEMOTAXIS	GOBP_POSITIVE_CHEMOTAXIS	3/262	54/14052	0.0555556	2.97964	2.00897	0.0794599	0.345518	0.294327	16398/15945/16854	3
GOBP_OSSIFICATION	GOBP_OSSIFICATION	GOBP_OSSIFICATION	12/262	407/14052	0.029484	1.58133	1.64043	0.0795349	0.345518	0.294327	22411/68713/14425/93966/14191/20750/11839/12845/17002/12393/12608/94249	12
GOBP_ANATOMICAL_STRUCTURE_MATURATION	GOBP_ANATOMICAL_STRUCTURE_MATURATION	GOBP_ANATOMICAL_STRUCTURE_MATURATION	9/262	282/14052	0.0319149	1.71171	1.66411	0.0821973	0.356529	0.303707	14419/16874/14425/17002/217310/12393/381269/230126/545192	9
GOBP_B_CELL_RECEPTOR_SIGNALING_PATHWAY	GOBP_B_CELL_RECEPTOR_SIGNALING_PATHWAY	GOBP_B_CELL_RECEPTOR_SIGNALING_PATHWAY	3/262	55/14052	0.0545455	2.92547	1.97207	0.0829388	0.357141	0.304228	15985/56743/17096	3
GOBP_CARDIAC_MUSCLE_CELL_ACTION_POTENTIAL	GOBP_CARDIAC_MUSCLE_CELL_ACTION_POTENTIAL	GOBP_CARDIAC_MUSCLE_CELL_ACTION_POTENTIAL	3/262	55/14052	0.0545455	2.92547	1.97207	0.0829388	0.357141	0.304228	16480/13052/235281	3
GOBP_CALCIUM_DEPENDENT_CELL_CELL_ADHESION_VIA_PLASMA_MEMBRANE_CELL_ADHESION_MOLECULES	GOBP_CALCIUM_DEPENDENT_CELL_CELL_ADHESION_VIA_PLASMA_MEMBRANE_CELL_ADHESION_MOLECULES	GOBP_CALCIUM_DEPENDENT_CELL_CELL_ADHESION_VIA_PLASMA_MEMBRANE_CELL_ADHESION_MOLECULES	2/262	26/14052	0.0769231	4.12566	2.19879	0.0840031	0.357141	0.304228	12550/320873	2
GOBP_CEREBRAL_CORTEX_NEURON_DIFFERENTIATION	GOBP_CEREBRAL_CORTEX_NEURON_DIFFERENTIATION	GOBP_CEREBRAL_CORTEX_NEURON_DIFFERENTIATION	2/262	26/14052	0.0769231	4.12566	2.19879	0.0840031	0.357141	0.304228	16874/13813	2
GOBP_FATTY_ACYL_COA_METABOLIC_PROCESS	GOBP_FATTY_ACYL_COA_METABOLIC_PROCESS	GOBP_FATTY_ACYL_COA_METABOLIC_PROCESS	2/262	26/14052	0.0769231	4.12566	2.19879	0.0840031	0.357141	0.304228	171210/67800	2
GOBP_NEGATIVE_REGULATION_OF_RAS_PROTEIN_SIGNAL_TRANSDUCTION	GOBP_NEGATIVE_REGULATION_OF_RAS_PROTEIN_SIGNAL_TRANSDUCTION	GOBP_NEGATIVE_REGULATION_OF_RAS_PROTEIN_SIGNAL_TRANSDUCTION	2/262	26/14052	0.0769231	4.12566	2.19879	0.0840031	0.357141	0.304228	24064/24066	2
GOBP_POSITIVE_REGULATION_OF_LEUKOCYTE_ADHESION_TO_VASCULAR_ENDOTHELIAL_CELL	GOBP_POSITIVE_REGULATION_OF_LEUKOCYTE_ADHESION_TO_VASCULAR_ENDOTHELIAL_CELL	GOBP_POSITIVE_REGULATION_OF_LEUKOCYTE_ADHESION_TO_VASCULAR_ENDOTHELIAL_CELL	2/262	26/14052	0.0769231	4.12566	2.19879	0.0840031	0.357141	0.304228	14537/12772	2
GOBP_POSITIVE_REGULATION_OF_MYELOID_LEUKOCYTE_MEDIATED_IMMUNITY	GOBP_POSITIVE_REGULATION_OF_MYELOID_LEUKOCYTE_MEDIATED_IMMUNITY	GOBP_POSITIVE_REGULATION_OF_MYELOID_LEUKOCYTE_MEDIATED_IMMUNITY	2/262	26/14052	0.0769231	4.12566	2.19879	0.0840031	0.357141	0.304228	22177/14127	2
GOBP_REGULATION_OF_BROWN_FAT_CELL_DIFFERENTIATION	GOBP_REGULATION_OF_BROWN_FAT_CELL_DIFFERENTIATION	GOBP_REGULATION_OF_BROWN_FAT_CELL_DIFFERENTIATION	2/262	26/14052	0.0769231	4.12566	2.19879	0.0840031	0.357141	0.304228	210029/20471	2
GOBP_REGULATION_OF_T_HELPER_17_CELL_DIFFERENTIATION	GOBP_REGULATION_OF_T_HELPER_17_CELL_DIFFERENTIATION	GOBP_REGULATION_OF_T_HELPER_17_CELL_DIFFERENTIATION	2/262	26/14052	0.0769231	4.12566	2.19879	0.0840031	0.357141	0.304228	83430/20297	2
GOBP_RESPONSE_TO_MUSCLE_ACTIVITY	GOBP_RESPONSE_TO_MUSCLE_ACTIVITY	GOBP_RESPONSE_TO_MUSCLE_ACTIVITY	2/262	26/14052	0.0769231	4.12566	2.19879	0.0840031	0.357141	0.304228	16398/210029	2
GOBP_RESPONSE_TO_STEROL	GOBP_RESPONSE_TO_STEROL	GOBP_RESPONSE_TO_STEROL	2/262	26/14052	0.0769231	4.12566	2.19879	0.0840031	0.357141	0.304228	16323/68526	2
GOBP_SEROTONIN_TRANSPORT	GOBP_SEROTONIN_TRANSPORT	GOBP_SEROTONIN_TRANSPORT	2/262	26/14052	0.0769231	4.12566	2.19879	0.0840031	0.357141	0.304228	16854/14127	2
GOBP_POSITIVE_REGULATION_OF_CELL_DEVELOPMENT	GOBP_POSITIVE_REGULATION_OF_CELL_DEVELOPMENT	GOBP_POSITIVE_REGULATION_OF_CELL_DEVELOPMENT	14/262	499/14052	0.0280561	1.50475	1.58245	0.0844025	0.358293	0.30521	16590/83430/22164/72147/24088/22177/56320/18671/17096/230126/104709/12772/14728/14727	14
GOBP_REGULATION_OF_EXTRINSIC_APOPTOTIC_SIGNALING_PATHWAY	GOBP_REGULATION_OF_EXTRINSIC_APOPTOTIC_SIGNALING_PATHWAY	GOBP_REGULATION_OF_EXTRINSIC_APOPTOTIC_SIGNALING_PATHWAY	6/262	163/14052	0.0368098	1.97424	1.72444	0.0848167	0.359504	0.306241	12981/107449/13132/22164/16323/16854	6
GOBP_MULTI_MULTICELLULAR_ORGANISM_PROCESS	GOBP_MULTI_MULTICELLULAR_ORGANISM_PROCESS	GOBP_MULTI_MULTICELLULAR_ORGANISM_PROCESS	7/262	203/14052	0.0344828	1.84943	1.68031	0.0860576	0.36256	0.308844	12550/16398/19223/171285/13731/74155/18671	7
GOBP_NEGATIVE_REGULATION_OF_NEURON_APOPTOTIC_PROCESS	GOBP_NEGATIVE_REGULATION_OF_NEURON_APOPTOTIC_PROCESS	GOBP_NEGATIVE_REGULATION_OF_NEURON_APOPTOTIC_PROCESS	7/262	203/14052	0.0344828	1.84943	1.68031	0.0860576	0.36256	0.308844	12931/107449/21809/16819/105827/20471/12608	7
GOBP_REGULATION_OF_EXOCYTOSIS	GOBP_REGULATION_OF_EXOCYTOSIS	GOBP_REGULATION_OF_EXOCYTOSIS	7/262	203/14052	0.0344828	1.84943	1.68031	0.0860576	0.36256	0.308844	14389/14191/54215/17096/545192/12772/14127	7
GOBP_TRANSFORMING_GROWTH_FACTOR_BETA_RECEPTOR_SIGNALING_PATHWAY	GOBP_TRANSFORMING_GROWTH_FACTOR_BETA_RECEPTOR_SIGNALING_PATHWAY	GOBP_TRANSFORMING_GROWTH_FACTOR_BETA_RECEPTOR_SIGNALING_PATHWAY	7/262	203/14052	0.0344828	1.84943	1.68031	0.0860576	0.36256	0.308844	21809/14538/24064/13132/58250/225631/224109	7
GOBP_AMINOGLYCAN_BIOSYNTHETIC_PROCESS	GOBP_AMINOGLYCAN_BIOSYNTHETIC_PROCESS	GOBP_AMINOGLYCAN_BIOSYNTHETIC_PROCESS	3/262	56/14052	0.0535714	2.87323	1.936	0.0864822	0.362705	0.308968	14425/15118/58250	3
GOBP_EXOCRINE_SYSTEM_DEVELOPMENT	GOBP_EXOCRINE_SYSTEM_DEVELOPMENT	GOBP_EXOCRINE_SYSTEM_DEVELOPMENT	3/262	56/14052	0.0535714	2.87323	1.936	0.0864822	0.362705	0.308968	12550/21809/18590	3
GOBP_RESPONSE_TO_FUNGUS	GOBP_RESPONSE_TO_FUNGUS	GOBP_RESPONSE_TO_FUNGUS	3/262	56/14052	0.0535714	2.87323	1.936	0.0864822	0.362705	0.308968	24088/56619/17002	3
GOBP_EPITHELIAL_CELL_PROLIFERATION	GOBP_EPITHELIAL_CELL_PROLIFERATION	GOBP_EPITHELIAL_CELL_PROLIFERATION	13/262	457/14052	0.0284464	1.52568	1.57476	0.0866902	0.363032	0.309246	12550/16590/72043/21809/13132/13052/74155/11839/18109/12393/270152/20471/12608	13
GOBP_MESODERMAL_CELL_DIFFERENTIATION	GOBP_MESODERMAL_CELL_DIFFERENTIATION	GOBP_MESODERMAL_CELL_DIFFERENTIATION	2/262	27/14052	0.0740741	3.97286	2.13121	0.0896458	0.372611	0.317406	16398/16323	2
GOBP_OLEFINIC_COMPOUND_BIOSYNTHETIC_PROCESS	GOBP_OLEFINIC_COMPOUND_BIOSYNTHETIC_PROCESS	GOBP_OLEFINIC_COMPOUND_BIOSYNTHETIC_PROCESS	2/262	27/14052	0.0740741	3.97286	2.13121	0.0896458	0.372611	0.317406	13132/16323	2
GOBP_POSITIVE_REGULATION_OF_ERBB_SIGNALING_PATHWAY	GOBP_POSITIVE_REGULATION_OF_ERBB_SIGNALING_PATHWAY	GOBP_POSITIVE_REGULATION_OF_ERBB_SIGNALING_PATHWAY	2/262	27/14052	0.0740741	3.97286	2.13121	0.0896458	0.372611	0.317406	29816/24064	2
GOBP_REGULATION_OF_PLATELET_AGGREGATION	GOBP_REGULATION_OF_PLATELET_AGGREGATION	GOBP_REGULATION_OF_PLATELET_AGGREGATION	2/262	27/14052	0.0740741	3.97286	2.13121	0.0896458	0.372611	0.317406	246707/17096	2
GOBP_RETINOIC_ACID_METABOLIC_PROCESS	GOBP_RETINOIC_ACID_METABOLIC_PROCESS	GOBP_RETINOIC_ACID_METABOLIC_PROCESS	2/262	27/14052	0.0740741	3.97286	2.13121	0.0896458	0.372611	0.317406	56847/19659	2
GOBP_CARDIAC_CONDUCTION	GOBP_CARDIAC_CONDUCTION	GOBP_CARDIAC_CONDUCTION	3/262	57/14052	0.0526316	2.82282	1.90071	0.0900888	0.372772	0.317543	16480/13052/235281	3
GOBP_PROSTANOID_METABOLIC_PROCESS	GOBP_PROSTANOID_METABOLIC_PROCESS	GOBP_PROSTANOID_METABOLIC_PROCESS	3/262	57/14052	0.0526316	2.82282	1.90071	0.0900888	0.372772	0.317543	19223/27384/54486	3
GOBP_REGULATION_OF_GRANULOCYTE_CHEMOTAXIS	GOBP_REGULATION_OF_GRANULOCYTE_CHEMOTAXIS	GOBP_REGULATION_OF_GRANULOCYTE_CHEMOTAXIS	3/262	57/14052	0.0526316	2.82282	1.90071	0.0900888	0.372772	0.317543	83430/16963/13143	3
GOBP_ENDOCRINE_PROCESS	GOBP_ENDOCRINE_PROCESS	GOBP_ENDOCRINE_PROCESS	4/262	91/14052	0.043956	2.35752	1.79073	0.0902191	0.372772	0.317543	13132/14419/20750/16323	4
GOBP_POSITIVE_REGULATION_OF_SYNAPTIC_TRANSMISSION	GOBP_POSITIVE_REGULATION_OF_SYNAPTIC_TRANSMISSION	GOBP_POSITIVE_REGULATION_OF_SYNAPTIC_TRANSMISSION	6/262	166/14052	0.0361446	1.93856	1.67668	0.090662	0.374048	0.31863	16795/260297/22177/545192/12772/64011	6
GOBP_NEGATIVE_REGULATION_OF_CYTOSKELETON_ORGANIZATION	GOBP_NEGATIVE_REGULATION_OF_CYTOSKELETON_ORGANIZATION	GOBP_NEGATIVE_REGULATION_OF_CYTOSKELETON_ORGANIZATION	6/262	167/14052	0.0359281	1.92696	1.66099	0.0926581	0.381719	0.325164	29816/14026/11567/24088/21872/56320	6
GOBP_NEGATIVE_REGULATION_OF_TRANSLATION	GOBP_NEGATIVE_REGULATION_OF_TRANSLATION	GOBP_NEGATIVE_REGULATION_OF_TRANSLATION	5/262	129/14052	0.0387597	2.07882	1.69668	0.0936955	0.385026	0.327981	14939/230784/319278/14940/108112	5
GOBP_MUSCLE_CONTRACTION	GOBP_MUSCLE_CONTRACTION	GOBP_MUSCLE_CONTRACTION	9/262	290/14052	0.0310345	1.66449	1.57605	0.093737	0.385026	0.327981	16480/16795/16590/72043/16398/12845/56320/232975/235281	9
GOBP_CD4_POSITIVE_ALPHA_BETA_T_CELL_PROLIFERATION	GOBP_CD4_POSITIVE_ALPHA_BETA_T_CELL_PROLIFERATION	GOBP_CD4_POSITIVE_ALPHA_BETA_T_CELL_PROLIFERATION	2/262	28/14052	0.0714286	3.83097	2.06681	0.095397	0.385598	0.328468	16963/14728	2
GOBP_DIACYLGLYCEROL_METABOLIC_PROCESS	GOBP_DIACYLGLYCEROL_METABOLIC_PROCESS	GOBP_DIACYLGLYCEROL_METABOLIC_PROCESS	2/262	28/14052	0.0714286	3.83097	2.06681	0.095397	0.385598	0.328468	11567/67800	2
GOBP_POSITIVE_REGULATION_OF_INTERLEUKIN_17_PRODUCTION	GOBP_POSITIVE_REGULATION_OF_INTERLEUKIN_17_PRODUCTION	GOBP_POSITIVE_REGULATION_OF_INTERLEUKIN_17_PRODUCTION	2/262	28/14052	0.0714286	3.83097	2.06681	0.095397	0.385598	0.328468	20290/83430	2
GOBP_POSITIVE_REGULATION_OF_P38MAPK_CASCADE	GOBP_POSITIVE_REGULATION_OF_P38MAPK_CASCADE	GOBP_POSITIVE_REGULATION_OF_P38MAPK_CASCADE	2/262	28/14052	0.0714286	3.83097	2.06681	0.095397	0.385598	0.328468	23882/12772	2
GOBP_POSITIVE_REGULATION_OF_VASCULAR_ENDOTHELIAL_GROWTH_FACTOR_PRODUCTION	GOBP_POSITIVE_REGULATION_OF_VASCULAR_ENDOTHELIAL_GROWTH_FACTOR_PRODUCTION	GOBP_POSITIVE_REGULATION_OF_VASCULAR_ENDOTHELIAL_GROWTH_FACTOR_PRODUCTION	2/262	28/14052	0.0714286	3.83097	2.06681	0.095397	0.385598	0.328468	72043/16175	2
GOBP_PROTEIN_LOCALIZATION_TO_CELL_CELL_JUNCTION	GOBP_PROTEIN_LOCALIZATION_TO_CELL_CELL_JUNCTION	GOBP_PROTEIN_LOCALIZATION_TO_CELL_CELL_JUNCTION	2/262	28/14052	0.0714286	3.83097	2.06681	0.095397	0.385598	0.328468	21872/18671	2
GOBP_REGULATION_OF_CARDIAC_MUSCLE_CELL_ACTION_POTENTIAL	GOBP_REGULATION_OF_CARDIAC_MUSCLE_CELL_ACTION_POTENTIAL	GOBP_REGULATION_OF_CARDIAC_MUSCLE_CELL_ACTION_POTENTIAL	2/262	28/14052	0.0714286	3.83097	2.06681	0.095397	0.385598	0.328468	16480/13052	2
GOBP_REGULATION_OF_MAST_CELL_ACTIVATION	GOBP_REGULATION_OF_MAST_CELL_ACTIVATION	GOBP_REGULATION_OF_MAST_CELL_ACTIVATION	2/262	28/14052	0.0714286	3.83097	2.06681	0.095397	0.385598	0.328468	17096/14728	2
GOBP_REGULATION_OF_TOLL_LIKE_RECEPTOR_4_SIGNALING_PATHWAY	GOBP_REGULATION_OF_TOLL_LIKE_RECEPTOR_4_SIGNALING_PATHWAY	GOBP_REGULATION_OF_TOLL_LIKE_RECEPTOR_4_SIGNALING_PATHWAY	2/262	28/14052	0.0714286	3.83097	2.06681	0.095397	0.385598	0.328468	17002/17096	2
GOBP_SLEEP	GOBP_SLEEP	GOBP_SLEEP	2/262	28/14052	0.0714286	3.83097	2.06681	0.095397	0.385598	0.328468	12981/232975	2
GOBP_VENTRICULAR_CARDIAC_MUSCLE_CELL_ACTION_POTENTIAL	GOBP_VENTRICULAR_CARDIAC_MUSCLE_CELL_ACTION_POTENTIAL	GOBP_VENTRICULAR_CARDIAC_MUSCLE_CELL_ACTION_POTENTIAL	2/262	28/14052	0.0714286	3.83097	2.06681	0.095397	0.385598	0.328468	16480/235281	2
GOBP_ACTIN_MEDIATED_CELL_CONTRACTION	GOBP_ACTIN_MEDIATED_CELL_CONTRACTION	GOBP_ACTIN_MEDIATED_CELL_CONTRACTION	4/262	93/14052	0.0430108	2.30682	1.74282	0.0958492	0.386306	0.329072	16480/13731/56320/235281	4
GOBP_NUTRIENT_STORAGE	GOBP_NUTRIENT_STORAGE	GOBP_NUTRIENT_STORAGE	4/262	93/14052	0.0430108	2.30682	1.74282	0.0958492	0.386306	0.329072	223920/67800/19659/672511	4
GOBP_STEM_CELL_PROLIFERATION	GOBP_STEM_CELL_PROLIFERATION	GOBP_STEM_CELL_PROLIFERATION	5/262	130/14052	0.0384615	2.06283	1.67806	0.0960468	0.386543	0.329274	22411/13132/12393/18671/230126	5
GOBP_RESPONSE_TO_CARBOHYDRATE	GOBP_RESPONSE_TO_CARBOHYDRATE	GOBP_RESPONSE_TO_CARBOHYDRATE	8/262	250/14052	0.032	1.71627	1.57507	0.0965945	0.388137	0.330632	16398/12834/16175/230784/21872/217310/17096/545192	8
GOBP_NEGATIVE_REGULATION_OF_SUPRAMOLECULAR_FIBER_ORGANIZATION	GOBP_NEGATIVE_REGULATION_OF_SUPRAMOLECULAR_FIBER_ORGANIZATION	GOBP_NEGATIVE_REGULATION_OF_SUPRAMOLECULAR_FIBER_ORGANIZATION	6/262	169/14052	0.035503	1.90415	1.62991	0.0967212	0.388137	0.330632	29816/14026/11567/24088/21872/56320	6
GOBP_DETECTION_OF_MECHANICAL_STIMULUS	GOBP_DETECTION_OF_MECHANICAL_STIMULUS	GOBP_DETECTION_OF_MECHANICAL_STIMULUS	3/262	59/14052	0.0508475	2.72713	1.83239	0.0974867	0.389528	0.331816	16480/16590/16398	3
GOBP_PLATELET_AGGREGATION	GOBP_PLATELET_AGGREGATION	GOBP_PLATELET_AGGREGATION	3/262	59/14052	0.0508475	2.72713	1.83239	0.0974867	0.389528	0.331816	246707/12845/17096	3
GOBP_REGULATION_OF_EPIDERMIS_DEVELOPMENT	GOBP_REGULATION_OF_EPIDERMIS_DEVELOPMENT	GOBP_REGULATION_OF_EPIDERMIS_DEVELOPMENT	3/262	59/14052	0.0508475	2.72713	1.83239	0.0974867	0.389528	0.331816	54200/74155/18109	3
GOBP_CELL_FATE_COMMITMENT	GOBP_CELL_FATE_COMMITMENT	GOBP_CELL_FATE_COMMITMENT	8/262	251/14052	0.0318725	1.70944	1.56321	0.0982608	0.391606	0.333586	22411/24064/83430/16874/13813/12393/225631/20471	8
GOBP_EMBRYONIC_ORGAN_MORPHOGENESIS	GOBP_EMBRYONIC_ORGAN_MORPHOGENESIS	GOBP_EMBRYONIC_ORGAN_MORPHOGENESIS	9/262	293/14052	0.0307167	1.64745	1.54372	0.0982976	0.391606	0.333586	56847/22411/65256/21809/24064/58250/18109/12393/20471	9
GOBP_CELL_CELL_JUNCTION_ASSEMBLY	GOBP_CELL_CELL_JUNCTION_ASSEMBLY	GOBP_CELL_CELL_JUNCTION_ASSEMBLY	5/262	131/14052	0.0381679	2.04708	1.6596	0.0984279	0.391606	0.333586	12550/16480/22411/320873/21872	5
GOBP_GLAND_DEVELOPMENT	GOBP_GLAND_DEVELOPMENT	GOBP_GLAND_DEVELOPMENT	13/262	469/14052	0.0277186	1.48665	1.47749	0.100718	0.394493	0.336046	12550/72043/56847/16398/22411/21809/18590/74155/11839/18671/225631/20471/12608	13
GOBP_ANTIGEN_PROCESSING_AND_PRESENTATION_VIA_MHC_CLASS_IB	GOBP_ANTIGEN_PROCESSING_AND_PRESENTATION_VIA_MHC_CLASS_IB	GOBP_ANTIGEN_PROCESSING_AND_PRESENTATION_VIA_MHC_CLASS_IB	2/262	29/14052	0.0689655	3.69887	2.00531	0.101251	0.394493	0.336046	12480/110557	2
GOBP_NEGATIVE_REGULATION_OF_FATTY_ACID_METABOLIC_PROCESS	GOBP_NEGATIVE_REGULATION_OF_FATTY_ACID_METABOLIC_PROCESS	GOBP_NEGATIVE_REGULATION_OF_FATTY_ACID_METABOLIC_PROCESS	2/262	29/14052	0.0689655	3.69887	2.00531	0.101251	0.394493	0.336046	67800/228775	2
GOBP_NEGATIVE_REGULATION_OF_SIGNAL_TRANSDUCTION_IN_ABSENCE_OF_LIGAND	GOBP_NEGATIVE_REGULATION_OF_SIGNAL_TRANSDUCTION_IN_ABSENCE_OF_LIGAND	GOBP_NEGATIVE_REGULATION_OF_SIGNAL_TRANSDUCTION_IN_ABSENCE_OF_LIGAND	2/262	29/14052	0.0689655	3.69887	2.00531	0.101251	0.394493	0.336046	12981/107449	2
GOBP_NEGATIVE_REGULATION_OF_T_CELL_APOPTOTIC_PROCESS	GOBP_NEGATIVE_REGULATION_OF_T_CELL_APOPTOTIC_PROCESS	GOBP_NEGATIVE_REGULATION_OF_T_CELL_APOPTOTIC_PROCESS	2/262	29/14052	0.0689655	3.69887	2.00531	0.101251	0.394493	0.336046	22164/20723	2
GOBP_PHAGOSOME_MATURATION	GOBP_PHAGOSOME_MATURATION	GOBP_PHAGOSOME_MATURATION	2/262	29/14052	0.0689655	3.69887	2.00531	0.101251	0.394493	0.336046	19332/381269	2
GOBP_POSITIVE_REGULATION_OF_COAGULATION	GOBP_POSITIVE_REGULATION_OF_COAGULATION	GOBP_POSITIVE_REGULATION_OF_COAGULATION	2/262	29/14052	0.0689655	3.69887	2.00531	0.101251	0.394493	0.336046	224794/246707	2
GOBP_PROGRAMMED_CELL_DEATH_INVOLVED_IN_CELL_DEVELOPMENT	GOBP_PROGRAMMED_CELL_DEATH_INVOLVED_IN_CELL_DEVELOPMENT	GOBP_PROGRAMMED_CELL_DEATH_INVOLVED_IN_CELL_DEVELOPMENT	2/262	29/14052	0.0689655	3.69887	2.00531	0.101251	0.394493	0.336046	16590/16175	2
GOBP_PROSTANOID_BIOSYNTHETIC_PROCESS	GOBP_PROSTANOID_BIOSYNTHETIC_PROCESS	GOBP_PROSTANOID_BIOSYNTHETIC_PROCESS	2/262	29/14052	0.0689655	3.69887	2.00531	0.101251	0.394493	0.336046	19223/54486	2
GOBP_REGULATION_OF_HAIR_CYCLE	GOBP_REGULATION_OF_HAIR_CYCLE	GOBP_REGULATION_OF_HAIR_CYCLE	2/262	29/14052	0.0689655	3.69887	2.00531	0.101251	0.394493	0.336046	14419/16323	2
GOBP_ANIMAL_ORGAN_FORMATION	GOBP_ANIMAL_ORGAN_FORMATION	GOBP_ANIMAL_ORGAN_FORMATION	3/262	60/14052	0.05	2.68168	1.79929	0.101275	0.394493	0.336046	22411/13731/20471	3
GOBP_CELL_CELL_RECOGNITION	GOBP_CELL_CELL_RECOGNITION	GOBP_CELL_CELL_RECOGNITION	3/262	60/14052	0.05	2.68168	1.79929	0.101275	0.394493	0.336046	171285/18646/16854	3
GOBP_ENDOCHONDRAL_BONE_MORPHOGENESIS	GOBP_ENDOCHONDRAL_BONE_MORPHOGENESIS	GOBP_ENDOCHONDRAL_BONE_MORPHOGENESIS	3/262	60/14052	0.05	2.68168	1.79929	0.101275	0.394493	0.336046	14425/12845/12393	3
GOBP_POSTSYNAPTIC_SIGNAL_TRANSDUCTION	GOBP_POSTSYNAPTIC_SIGNAL_TRANSDUCTION	GOBP_POSTSYNAPTIC_SIGNAL_TRANSDUCTION	3/262	60/14052	0.05	2.68168	1.79929	0.101275	0.394493	0.336046	16795/100041546/67792	3
GOBP_TOLL_LIKE_RECEPTOR_4_SIGNALING_PATHWAY	GOBP_TOLL_LIKE_RECEPTOR_4_SIGNALING_PATHWAY	GOBP_TOLL_LIKE_RECEPTOR_4_SIGNALING_PATHWAY	3/262	60/14052	0.05	2.68168	1.79929	0.101275	0.394493	0.336046	83490/17002/17096	3
GOBP_CELL_RECOGNITION	GOBP_CELL_RECOGNITION	GOBP_CELL_RECOGNITION	5/262	133/14052	0.037594	2.0163	1.62318	0.103279	0.401177	0.34174	171285/94185/54698/18646/16854	5
GOBP_DIGESTIVE_SYSTEM_DEVELOPMENT	GOBP_DIGESTIVE_SYSTEM_DEVELOPMENT	GOBP_DIGESTIVE_SYSTEM_DEVELOPMENT	5/262	133/14052	0.037594	2.0163	1.62318	0.103279	0.401177	0.34174	12550/29816/16590/22411/18590	5
GOBP_TRANSITION_METAL_ION_TRANSPORT	GOBP_TRANSITION_METAL_ION_TRANSPORT	GOBP_TRANSITION_METAL_ION_TRANSPORT	4/262	96/14052	0.0416667	2.23473	1.67321	0.104596	0.405727	0.345616	68279/52466/16819/17002	4
GOBP_MAINTENANCE_OF_LOCATION	GOBP_MAINTENANCE_OF_LOCATION	GOBP_MAINTENANCE_OF_LOCATION	7/262	214/14052	0.0327103	1.75437	1.53277	0.106062	0.408813	0.348244	16963/56320/15945/269437/17096/16854/224109	7
GOBP_PROTEIN_LOCALIZATION_TO_CELL_PERIPHERY	GOBP_PROTEIN_LOCALIZATION_TO_CELL_PERIPHERY	GOBP_PROTEIN_LOCALIZATION_TO_CELL_PERIPHERY	11/262	385/14052	0.0285714	1.53239	1.45997	0.106626	0.408813	0.348244	12550/16480/16795/13132/13731/230784/74155/83671/235281/16854/14127	11
GOBP_CORPUS_CALLOSUM_DEVELOPMENT	GOBP_CORPUS_CALLOSUM_DEVELOPMENT	GOBP_CORPUS_CALLOSUM_DEVELOPMENT	2/262	30/14052	0.0666667	3.57557	1.94649	0.107201	0.408813	0.348244	77630/237847	2
GOBP_FLUID_TRANSPORT	GOBP_FLUID_TRANSPORT	GOBP_FLUID_TRANSPORT	2/262	30/14052	0.0666667	3.57557	1.94649	0.107201	0.408813	0.348244	16795/12981	2
GOBP_INFLAMMATORY_RESPONSE_TO_WOUNDING	GOBP_INFLAMMATORY_RESPONSE_TO_WOUNDING	GOBP_INFLAMMATORY_RESPONSE_TO_WOUNDING	2/262	30/14052	0.0666667	3.57557	1.94649	0.107201	0.408813	0.348244	16175/12772	2
GOBP_MYOBLAST_PROLIFERATION	GOBP_MYOBLAST_PROLIFERATION	GOBP_MYOBLAST_PROLIFERATION	2/262	30/14052	0.0666667	3.57557	1.94649	0.107201	0.408813	0.348244	14191/20471	2
GOBP_NEGATIVE_REGULATION_OF_AMINE_TRANSPORT	GOBP_NEGATIVE_REGULATION_OF_AMINE_TRANSPORT	GOBP_NEGATIVE_REGULATION_OF_AMINE_TRANSPORT	2/262	30/14052	0.0666667	3.57557	1.94649	0.107201	0.408813	0.348244	56643/16181	2
GOBP_NEGATIVE_REGULATION_OF_MONONUCLEAR_CELL_MIGRATION	GOBP_NEGATIVE_REGULATION_OF_MONONUCLEAR_CELL_MIGRATION	GOBP_NEGATIVE_REGULATION_OF_MONONUCLEAR_CELL_MIGRATION	2/262	30/14052	0.0666667	3.57557	1.94649	0.107201	0.408813	0.348244	18600/27007	2
GOBP_NEGATIVE_REGULATION_OF_MYOBLAST_DIFFERENTIATION	GOBP_NEGATIVE_REGULATION_OF_MYOBLAST_DIFFERENTIATION	GOBP_NEGATIVE_REGULATION_OF_MYOBLAST_DIFFERENTIATION	2/262	30/14052	0.0666667	3.57557	1.94649	0.107201	0.408813	0.348244	15945/11906	2
GOBP_POSITIVE_REGULATION_OF_ALCOHOL_BIOSYNTHETIC_PROCESS	GOBP_POSITIVE_REGULATION_OF_ALCOHOL_BIOSYNTHETIC_PROCESS	GOBP_POSITIVE_REGULATION_OF_ALCOHOL_BIOSYNTHETIC_PROCESS	2/262	30/14052	0.0666667	3.57557	1.94649	0.107201	0.408813	0.348244	18106/13132	2
GOBP_POSITIVE_REGULATION_OF_SMOOTH_MUSCLE_CONTRACTION	GOBP_POSITIVE_REGULATION_OF_SMOOTH_MUSCLE_CONTRACTION	GOBP_POSITIVE_REGULATION_OF_SMOOTH_MUSCLE_CONTRACTION	2/262	30/14052	0.0666667	3.57557	1.94649	0.107201	0.408813	0.348244	16590/16398	2
GOBP_SPECIFICATION_OF_ANIMAL_ORGAN_IDENTITY	GOBP_SPECIFICATION_OF_ANIMAL_ORGAN_IDENTITY	GOBP_SPECIFICATION_OF_ANIMAL_ORGAN_IDENTITY	2/262	30/14052	0.0666667	3.57557	1.94649	0.107201	0.408813	0.348244	22411/20471	2
GOBP_BONE_MORPHOGENESIS	GOBP_BONE_MORPHOGENESIS	GOBP_BONE_MORPHOGENESIS	4/262	97/14052	0.0412371	2.21169	1.65058	0.10759	0.408813	0.348244	14425/12845/17002/12393	4
GOBP_POSITIVE_REGULATION_OF_EXOCYTOSIS	GOBP_POSITIVE_REGULATION_OF_EXOCYTOSIS	GOBP_POSITIVE_REGULATION_OF_EXOCYTOSIS	4/262	97/14052	0.0412371	2.21169	1.65058	0.10759	0.408813	0.348244	14389/14191/54215/14127	4
GOBP_PROTEOGLYCAN_METABOLIC_PROCESS	GOBP_PROTEOGLYCAN_METABOLIC_PROCESS	GOBP_PROTEOGLYCAN_METABOLIC_PROCESS	4/262	97/14052	0.0412371	2.21169	1.65058	0.10759	0.408813	0.348244	72043/14425/93683/58250	4
GOBP_NEURON_PROJECTION_GUIDANCE	GOBP_NEURON_PROJECTION_GUIDANCE	GOBP_NEURON_PROJECTION_GUIDANCE	7/262	215/14052	0.0325581	1.74621	1.51978	0.107996	0.409796	0.349082	52666/107449/14026/214968/20351/65254/237847	7
GOBP_MATERNAL_PROCESS_INVOLVED_IN_FEMALE_PREGNANCY	GOBP_MATERNAL_PROCESS_INVOLVED_IN_FEMALE_PREGNANCY	GOBP_MATERNAL_PROCESS_INVOLVED_IN_FEMALE_PREGNANCY	3/262	62/14052	0.0483871	2.59517	1.73507	0.109026	0.412582	0.351455	12550/19223/171285	3
GOBP_NEGATIVE_REGULATION_OF_LYMPHOCYTE_DIFFERENTIATION	GOBP_NEGATIVE_REGULATION_OF_LYMPHOCYTE_DIFFERENTIATION	GOBP_NEGATIVE_REGULATION_OF_LYMPHOCYTE_DIFFERENTIATION	3/262	62/14052	0.0483871	2.59517	1.73507	0.109026	0.412582	0.351455	22164/14728/14727	3
GOBP_AMINOGLYCAN_METABOLIC_PROCESS	GOBP_AMINOGLYCAN_METABOLIC_PROCESS	GOBP_AMINOGLYCAN_METABOLIC_PROCESS	4/262	98/14052	0.0408163	2.18913	1.62822	0.110622	0.416927	0.355156	83921/14425/15118/58250	4
GOBP_LONG_TERM_SYNAPTIC_POTENTIATION	GOBP_LONG_TERM_SYNAPTIC_POTENTIATION	GOBP_LONG_TERM_SYNAPTIC_POTENTIATION	4/262	98/14052	0.0408163	2.18913	1.62822	0.110622	0.416927	0.355156	16795/260297/22177/64011	4
GOBP_SUBSTRATE_ADHESION_DEPENDENT_CELL_SPREADING	GOBP_SUBSTRATE_ADHESION_DEPENDENT_CELL_SPREADING	GOBP_SUBSTRATE_ADHESION_DEPENDENT_CELL_SPREADING	4/262	98/14052	0.0408163	2.18913	1.62822	0.110622	0.416927	0.355156	13132/24066/56320/320664	4
GOBP_PLACENTA_DEVELOPMENT	GOBP_PLACENTA_DEVELOPMENT	GOBP_PLACENTA_DEVELOPMENT	6/262	176/14052	0.0340909	1.82842	1.52439	0.111675	0.416988	0.355208	12550/19223/12981/13813/18671/12608	6
GOBP_REGULATION_OF_HYDROLASE_ACTIVITY	GOBP_REGULATION_OF_HYDROLASE_ACTIVITY	GOBP_REGULATION_OF_HYDROLASE_ACTIVITY	10/262	345/14052	0.0289855	1.5546	1.4376	0.112197	0.416988	0.355208	22411/52377/20706/24064/14938/54324/17096/67792/20708/20723	10
GOBP_ANTIVIRAL_INNATE_IMMUNE_RESPONSE	GOBP_ANTIVIRAL_INNATE_IMMUNE_RESPONSE	GOBP_ANTIVIRAL_INNATE_IMMUNE_RESPONSE	3/262	63/14052	0.047619	2.55398	1.7039	0.112985	0.416988	0.355208	15945/231655/15959	3
GOBP_ACUTE_INFLAMMATORY_RESPONSE_TO_ANTIGENIC_STIMULUS	GOBP_ACUTE_INFLAMMATORY_RESPONSE_TO_ANTIGENIC_STIMULUS	GOBP_ACUTE_INFLAMMATORY_RESPONSE_TO_ANTIGENIC_STIMULUS	2/262	31/14052	0.0645161	3.46023	1.89012	0.113242	0.416988	0.355208	20723/14127	2
GOBP_ANTIGEN_PROCESSING_AND_PRESENTATION_OF_ENDOGENOUS_ANTIGEN	GOBP_ANTIGEN_PROCESSING_AND_PRESENTATION_OF_ENDOGENOUS_ANTIGEN	GOBP_ANTIGEN_PROCESSING_AND_PRESENTATION_OF_ENDOGENOUS_ANTIGEN	2/262	31/14052	0.0645161	3.46023	1.89012	0.113242	0.416988	0.355208	12480/110557	2
GOBP_B_CELL_APOPTOTIC_PROCESS	GOBP_B_CELL_APOPTOTIC_PROCESS	GOBP_B_CELL_APOPTOTIC_PROCESS	2/262	31/14052	0.0645161	3.46023	1.89012	0.113242	0.416988	0.355208	94185/17096	2
GOBP_CARDIAC_EPITHELIAL_TO_MESENCHYMAL_TRANSITION	GOBP_CARDIAC_EPITHELIAL_TO_MESENCHYMAL_TRANSITION	GOBP_CARDIAC_EPITHELIAL_TO_MESENCHYMAL_TRANSITION	2/262	31/14052	0.0645161	3.46023	1.89012	0.113242	0.416988	0.355208	21809/13731	2
GOBP_CELLULAR_RESPONSE_TO_ESTRADIOL_STIMULUS	GOBP_CELLULAR_RESPONSE_TO_ESTRADIOL_STIMULUS	GOBP_CELLULAR_RESPONSE_TO_ESTRADIOL_STIMULUS	2/262	31/14052	0.0645161	3.46023	1.89012	0.113242	0.416988	0.355208	16398/18671	2
GOBP_DECIDUALIZATION	GOBP_DECIDUALIZATION	GOBP_DECIDUALIZATION	2/262	31/14052	0.0645161	3.46023	1.89012	0.113242	0.416988	0.355208	12550/19223	2
GOBP_HEMATOPOIETIC_STEM_CELL_HOMEOSTASIS	GOBP_HEMATOPOIETIC_STEM_CELL_HOMEOSTASIS	GOBP_HEMATOPOIETIC_STEM_CELL_HOMEOSTASIS	2/262	31/14052	0.0645161	3.46023	1.89012	0.113242	0.416988	0.355208	54324/140795	2
GOBP_NEGATIVE_REGULATION_OF_CHEMOKINE_PRODUCTION	GOBP_NEGATIVE_REGULATION_OF_CHEMOKINE_PRODUCTION	GOBP_NEGATIVE_REGULATION_OF_CHEMOKINE_PRODUCTION	2/262	31/14052	0.0645161	3.46023	1.89012	0.113242	0.416988	0.355208	14728/14727	2
GOBP_NEGATIVE_REGULATION_OF_GLIAL_CELL_DIFFERENTIATION	GOBP_NEGATIVE_REGULATION_OF_GLIAL_CELL_DIFFERENTIATION	GOBP_NEGATIVE_REGULATION_OF_GLIAL_CELL_DIFFERENTIATION	2/262	31/14052	0.0645161	3.46023	1.89012	0.113242	0.416988	0.355208	18109/107503	2
GOBP_NEGATIVE_REGULATION_OF_MIRNA_METABOLIC_PROCESS	GOBP_NEGATIVE_REGULATION_OF_MIRNA_METABOLIC_PROCESS	GOBP_NEGATIVE_REGULATION_OF_MIRNA_METABOLIC_PROCESS	2/262	31/14052	0.0645161	3.46023	1.89012	0.113242	0.416988	0.355208	14728/14727	2
GOBP_NEGATIVE_REGULATION_OF_PROTEIN_LOCALIZATION_TO_CELL_PERIPHERY	GOBP_NEGATIVE_REGULATION_OF_PROTEIN_LOCALIZATION_TO_CELL_PERIPHERY	GOBP_NEGATIVE_REGULATION_OF_PROTEIN_LOCALIZATION_TO_CELL_PERIPHERY	2/262	31/14052	0.0645161	3.46023	1.89012	0.113242	0.416988	0.355208	12550/13132	2
GOBP_REGULATION_OF_ASTROCYTE_DIFFERENTIATION	GOBP_REGULATION_OF_ASTROCYTE_DIFFERENTIATION	GOBP_REGULATION_OF_ASTROCYTE_DIFFERENTIATION	2/262	31/14052	0.0645161	3.46023	1.89012	0.113242	0.416988	0.355208	18109/107503	2
GOBP_REGULATION_OF_LEUKOCYTE_ADHESION_TO_VASCULAR_ENDOTHELIAL_CELL	GOBP_REGULATION_OF_LEUKOCYTE_ADHESION_TO_VASCULAR_ENDOTHELIAL_CELL	GOBP_REGULATION_OF_LEUKOCYTE_ADHESION_TO_VASCULAR_ENDOTHELIAL_CELL	2/262	31/14052	0.0645161	3.46023	1.89012	0.113242	0.416988	0.355208	14537/12772	2
GOBP_MAMMARY_GLAND_DEVELOPMENT	GOBP_MAMMARY_GLAND_DEVELOPMENT	GOBP_MAMMARY_GLAND_DEVELOPMENT	5/262	137/14052	0.0364964	1.95743	1.5522	0.11333	0.416988	0.355208	16398/21809/11839/18671/12608	5
GOBP_REGULATION_OF_FAT_CELL_DIFFERENTIATION	GOBP_REGULATION_OF_FAT_CELL_DIFFERENTIATION	GOBP_REGULATION_OF_FAT_CELL_DIFFERENTIATION	5/262	137/14052	0.0364964	1.95743	1.5522	0.11333	0.416988	0.355208	228775/210029/106565/20471/12608	5
GOBP_ICOSANOID_METABOLIC_PROCESS	GOBP_ICOSANOID_METABOLIC_PROCESS	GOBP_ICOSANOID_METABOLIC_PROCESS	4/262	99/14052	0.040404	2.16701	1.60613	0.113693	0.417743	0.355851	19223/27384/24088/54486	4
GOBP_ACTIN_POLYMERIZATION_OR_DEPOLYMERIZATION	GOBP_ACTIN_POLYMERIZATION_OR_DEPOLYMERIZATION	GOBP_ACTIN_POLYMERIZATION_OR_DEPOLYMERIZATION	6/262	177/14052	0.0338983	1.81809	1.50971	0.113903	0.417743	0.355851	29816/14026/11567/24088/14457/56320	6
GOBP_RECEPTOR_MEDIATED_ENDOCYTOSIS	GOBP_RECEPTOR_MEDIATED_ENDOCYTOSIS	GOBP_RECEPTOR_MEDIATED_ENDOCYTOSIS	8/262	260/14052	0.0307692	1.65026	1.45876	0.113984	0.417743	0.355851	29816/66102/13132/72685/14457/14127/14728/14727	8
GOBP_LUNG_ALVEOLUS_DEVELOPMENT	GOBP_LUNG_ALVEOLUS_DEVELOPMENT	GOBP_LUNG_ALVEOLUS_DEVELOPMENT	3/262	64/14052	0.046875	2.51407	1.67333	0.116998	0.426545	0.363349	21809/18590/74155	3
GOBP_MACROPHAGE_MIGRATION	GOBP_MACROPHAGE_MIGRATION	GOBP_MACROPHAGE_MIGRATION	3/262	64/14052	0.046875	2.51407	1.67333	0.116998	0.426545	0.363349	68279/12772/16854	3
GOBP_NEGATIVE_REGULATION_OF_LEUKOCYTE_APOPTOTIC_PROCESS	GOBP_NEGATIVE_REGULATION_OF_LEUKOCYTE_APOPTOTIC_PROCESS	GOBP_NEGATIVE_REGULATION_OF_LEUKOCYTE_APOPTOTIC_PROCESS	3/262	64/14052	0.046875	2.51407	1.67333	0.116998	0.426545	0.363349	22164/20723/14127	3
GOBP_NEGATIVE_REGULATION_OF_SMOOTH_MUSCLE_CELL_PROLIFERATION	GOBP_NEGATIVE_REGULATION_OF_SMOOTH_MUSCLE_CELL_PROLIFERATION	GOBP_NEGATIVE_REGULATION_OF_SMOOTH_MUSCLE_CELL_PROLIFERATION	3/262	64/14052	0.046875	2.51407	1.67333	0.116998	0.426545	0.363349	22355/19223/21809	3
GOBP_LEUKOCYTE_TETHERING_OR_ROLLING	GOBP_LEUKOCYTE_TETHERING_OR_ROLLING	GOBP_LEUKOCYTE_TETHERING_OR_ROLLING	2/262	32/14052	0.0625	3.3521	1.83603	0.119369	0.432364	0.368306	14537/12772	2
GOBP_LIVER_REGENERATION	GOBP_LIVER_REGENERATION	GOBP_LIVER_REGENERATION	2/262	32/14052	0.0625	3.3521	1.83603	0.119369	0.432364	0.368306	72043/12608	2
GOBP_MAMMARY_GLAND_EPITHELIAL_CELL_PROLIFERATION	GOBP_MAMMARY_GLAND_EPITHELIAL_CELL_PROLIFERATION	GOBP_MAMMARY_GLAND_EPITHELIAL_CELL_PROLIFERATION	2/262	32/14052	0.0625	3.3521	1.83603	0.119369	0.432364	0.368306	11839/12608	2
GOBP_NEUTROPHIL_HOMEOSTASIS	GOBP_NEUTROPHIL_HOMEOSTASIS	GOBP_NEUTROPHIL_HOMEOSTASIS	2/262	32/14052	0.0625	3.3521	1.83603	0.119369	0.432364	0.368306	12772/14728	2
GOBP_REGULATION_OF_HEART_RATE_BY_CARDIAC_CONDUCTION	GOBP_REGULATION_OF_HEART_RATE_BY_CARDIAC_CONDUCTION	GOBP_REGULATION_OF_HEART_RATE_BY_CARDIAC_CONDUCTION	2/262	32/14052	0.0625	3.3521	1.83603	0.119369	0.432364	0.368306	16480/235281	2
GOBP_B_CELL_ACTIVATION_INVOLVED_IN_IMMUNE_RESPONSE	GOBP_B_CELL_ACTIVATION_INVOLVED_IN_IMMUNE_RESPONSE	GOBP_B_CELL_ACTIVATION_INVOLVED_IN_IMMUNE_RESPONSE	4/262	101/14052	0.039604	2.1241	1.56274	0.119945	0.433888	0.369605	50723/22164/321019/14728	4
GOBP_INTERLEUKIN_12_PRODUCTION	GOBP_INTERLEUKIN_12_PRODUCTION	GOBP_INTERLEUKIN_12_PRODUCTION	3/262	65/14052	0.0461538	2.4754	1.64333	0.121064	0.4368	0.372085	83430/22164/24088	3
GOBP_SYNCYTIUM_FORMATION	GOBP_SYNCYTIUM_FORMATION	GOBP_SYNCYTIUM_FORMATION	3/262	65/14052	0.0461538	2.4754	1.64333	0.121064	0.4368	0.372085	22177/15945/12508	3
GOBP_POSITIVE_REGULATION_OF_LIPID_LOCALIZATION	GOBP_POSITIVE_REGULATION_OF_LIPID_LOCALIZATION	GOBP_POSITIVE_REGULATION_OF_LIPID_LOCALIZATION	4/262	102/14052	0.0392157	2.10328	1.54142	0.123126	0.443097	0.377449	13132/14419/16175/20750	4
GOBP_POSITIVE_REGULATION_OF_TRANSMEMBRANE_RECEPTOR_PROTEIN_SERINE_THREONINE_KINASE_SIGNALING_PATHWAY	GOBP_POSITIVE_REGULATION_OF_TRANSMEMBRANE_RECEPTOR_PROTEIN_SERINE_THREONINE_KINASE_SIGNALING_PATHWAY	GOBP_POSITIVE_REGULATION_OF_TRANSMEMBRANE_RECEPTOR_PROTEIN_SERINE_THREONINE_KINASE_SIGNALING_PATHWAY	4/262	102/14052	0.0392157	2.10328	1.54142	0.123126	0.443097	0.377449	21809/13132/93683/16323	4
GOBP_HORMONE_TRANSPORT	GOBP_HORMONE_TRANSPORT	GOBP_HORMONE_TRANSPORT	10/262	352/14052	0.0284091	1.52368	1.37151	0.123332	0.443264	0.377591	72472/13132/14419/16181/20750/18671/16323/17096/277978/545192	10
GOBP_ORGANIC_ACID_TRANSPORT	GOBP_ORGANIC_ACID_TRANSPORT	GOBP_ORGANIC_ACID_TRANSPORT	9/262	309/14052	0.0291262	1.56214	1.37723	0.12474	0.446156	0.380055	72472/52466/16181/16175/18671/232975/216867/17096/19659	9
GOBP_POSITIVE_REGULATION_OF_FAT_CELL_DIFFERENTIATION	GOBP_POSITIVE_REGULATION_OF_FAT_CELL_DIFFERENTIATION	GOBP_POSITIVE_REGULATION_OF_FAT_CELL_DIFFERENTIATION	3/262	66/14052	0.0454545	2.43789	1.61389	0.125181	0.446156	0.380055	210029/20471/12608	3
GOBP_PROTEIN_HOMOOLIGOMERIZATION	GOBP_PROTEIN_HOMOOLIGOMERIZATION	GOBP_PROTEIN_HOMOOLIGOMERIZATION	6/262	182/14052	0.032967	1.76814	1.43767	0.125376	0.446156	0.380055	74568/56847/14026/233107/12845/18646	6
GOBP_ACYLGLYCEROL_HOMEOSTASIS	GOBP_ACYLGLYCEROL_HOMEOSTASIS	GOBP_ACYLGLYCEROL_HOMEOSTASIS	2/262	33/14052	0.0606061	3.25052	1.78404	0.125576	0.446156	0.380055	230784/67800	2
GOBP_CHONDROITIN_SULFATE_PROTEOGLYCAN_METABOLIC_PROCESS	GOBP_CHONDROITIN_SULFATE_PROTEOGLYCAN_METABOLIC_PROCESS	GOBP_CHONDROITIN_SULFATE_PROTEOGLYCAN_METABOLIC_PROCESS	2/262	33/14052	0.0606061	3.25052	1.78404	0.125576	0.446156	0.380055	14425/58250	2
GOBP_HYALURONAN_METABOLIC_PROCESS	GOBP_HYALURONAN_METABOLIC_PROCESS	GOBP_HYALURONAN_METABOLIC_PROCESS	2/262	33/14052	0.0606061	3.25052	1.78404	0.125576	0.446156	0.380055	83921/15118	2
GOBP_PLASMA_MEMBRANE_REPAIR	GOBP_PLASMA_MEMBRANE_REPAIR	GOBP_PLASMA_MEMBRANE_REPAIR	2/262	33/14052	0.0606061	3.25052	1.78404	0.125576	0.446156	0.380055	14939/18646	2
GOBP_POSITIVE_REGULATION_OF_STEROID_BIOSYNTHETIC_PROCESS	GOBP_POSITIVE_REGULATION_OF_STEROID_BIOSYNTHETIC_PROCESS	GOBP_POSITIVE_REGULATION_OF_STEROID_BIOSYNTHETIC_PROCESS	2/262	33/14052	0.0606061	3.25052	1.78404	0.125576	0.446156	0.380055	13132/16175	2
GOBP_REGULATION_OF_DIGESTIVE_SYSTEM_PROCESS	GOBP_REGULATION_OF_DIGESTIVE_SYSTEM_PROCESS	GOBP_REGULATION_OF_DIGESTIVE_SYSTEM_PROCESS	2/262	33/14052	0.0606061	3.25052	1.78404	0.125576	0.446156	0.380055	29816/18671	2
GOBP_REGULATION_OF_SYNAPTIC_PLASTICITY	GOBP_REGULATION_OF_SYNAPTIC_PLASTICITY	GOBP_REGULATION_OF_SYNAPTIC_PLASTICITY	7/262	225/14052	0.0311111	1.6686	1.39353	0.128353	0.455442	0.387965	16795/16590/260297/22177/56320/232975/64011	7
GOBP_FOREBRAIN_DEVELOPMENT	GOBP_FOREBRAIN_DEVELOPMENT	GOBP_FOREBRAIN_DEVELOPMENT	11/262	400/14052	0.0275	1.47492	1.32824	0.129019	0.456071	0.388501	16795/56847/16874/11745/22177/13813/77630/107503/232975/16323/237847	11
GOBP_REGULATION_OF_CELLULAR_RESPONSE_TO_TRANSFORMING_GROWTH_FACTOR_BETA_STIMULUS	GOBP_REGULATION_OF_CELLULAR_RESPONSE_TO_TRANSFORMING_GROWTH_FACTOR_BETA_STIMULUS	GOBP_REGULATION_OF_CELLULAR_RESPONSE_TO_TRANSFORMING_GROWTH_FACTOR_BETA_STIMULUS	5/262	143/14052	0.034965	1.8753	1.4501	0.129248	0.456071	0.388501	21809/24064/58250/225631/224109	5
GOBP_DEFENSE_RESPONSE_TO_GRAM_NEGATIVE_BACTERIUM	GOBP_DEFENSE_RESPONSE_TO_GRAM_NEGATIVE_BACTERIUM	GOBP_DEFENSE_RESPONSE_TO_GRAM_NEGATIVE_BACTERIUM	3/262	67/14052	0.0447761	2.4015	1.58498	0.129348	0.456071	0.388501	83430/17002/54215	3
GOBP_PROTEOGLYCAN_BIOSYNTHETIC_PROCESS	GOBP_PROTEOGLYCAN_BIOSYNTHETIC_PROCESS	GOBP_PROTEOGLYCAN_BIOSYNTHETIC_PROCESS	3/262	67/14052	0.0447761	2.4015	1.58498	0.129348	0.456071	0.388501	14425/93683/58250	3
GOBP_T_CELL_APOPTOTIC_PROCESS	GOBP_T_CELL_APOPTOTIC_PROCESS	GOBP_T_CELL_APOPTOTIC_PROCESS	3/262	67/14052	0.0447761	2.4015	1.58498	0.129348	0.456071	0.388501	22164/20723/16854	3
GOBP_RESPONSE_TO_ESTRADIOL	GOBP_RESPONSE_TO_ESTRADIOL	GOBP_RESPONSE_TO_ESTRADIOL	4/262	104/14052	0.0384615	2.06283	1.4995	0.129595	0.456365	0.388752	16398/74155/11839/18671	4
GOBP_BILE_ACID_METABOLIC_PROCESS	GOBP_BILE_ACID_METABOLIC_PROCESS	GOBP_BILE_ACID_METABOLIC_PROCESS	2/262	34/14052	0.0588235	3.15492	1.734	0.131859	0.460269	0.392076	16590/74155	2
GOBP_ISOPRENOID_BIOSYNTHETIC_PROCESS	GOBP_ISOPRENOID_BIOSYNTHETIC_PROCESS	GOBP_ISOPRENOID_BIOSYNTHETIC_PROCESS	2/262	34/14052	0.0588235	3.15492	1.734	0.131859	0.460269	0.392076	56847/19659	2
GOBP_LIVER_MORPHOGENESIS	GOBP_LIVER_MORPHOGENESIS	GOBP_LIVER_MORPHOGENESIS	2/262	34/14052	0.0588235	3.15492	1.734	0.131859	0.460269	0.392076	72043/12608	2
GOBP_POSITIVE_REGULATION_OF_MORPHOGENESIS_OF_AN_EPITHELIUM	GOBP_POSITIVE_REGULATION_OF_MORPHOGENESIS_OF_AN_EPITHELIUM	GOBP_POSITIVE_REGULATION_OF_MORPHOGENESIS_OF_AN_EPITHELIUM	2/262	34/14052	0.0588235	3.15492	1.734	0.131859	0.460269	0.392076	16819/20471	2
GOBP_REGULATION_OF_TOLL_LIKE_RECEPTOR_SIGNALING_PATHWAY	GOBP_REGULATION_OF_TOLL_LIKE_RECEPTOR_SIGNALING_PATHWAY	GOBP_REGULATION_OF_TOLL_LIKE_RECEPTOR_SIGNALING_PATHWAY	2/262	34/14052	0.0588235	3.15492	1.734	0.131859	0.460269	0.392076	83490/71398	2
GOBP_REPLACEMENT_OSSIFICATION	GOBP_REPLACEMENT_OSSIFICATION	GOBP_REPLACEMENT_OSSIFICATION	2/262	34/14052	0.0588235	3.15492	1.734	0.131859	0.460269	0.392076	14425/12393	2
GOBP_RESPONSE_TO_VITAMIN_D	GOBP_RESPONSE_TO_VITAMIN_D	GOBP_RESPONSE_TO_VITAMIN_D	2/262	34/14052	0.0588235	3.15492	1.734	0.131859	0.460269	0.392076	20750/18671	2
GOBP_MUSCLE_SYSTEM_PROCESS	GOBP_MUSCLE_SYSTEM_PROCESS	GOBP_MUSCLE_SYSTEM_PROCESS	11/262	402/14052	0.0273632	1.46759	1.31108	0.132188	0.460839	0.392563	16480/16795/16590/72043/16398/65256/74155/12845/56320/232975/235281	11
GOBP_REGULATION_OF_B_CELL_MEDIATED_IMMUNITY	GOBP_REGULATION_OF_B_CELL_MEDIATED_IMMUNITY	GOBP_REGULATION_OF_B_CELL_MEDIATED_IMMUNITY	3/262	68/14052	0.0441176	2.36619	1.55658	0.133564	0.464477	0.395661	16963/22164/14127	3
GOBP_RESPONSE_TO_FATTY_ACID	GOBP_RESPONSE_TO_FATTY_ACID	GOBP_RESPONSE_TO_FATTY_ACID	3/262	68/14052	0.0441176	2.36619	1.55658	0.133564	0.464477	0.395661	27384/24088/67800	3
GOBP_SKIN_EPIDERMIS_DEVELOPMENT	GOBP_SKIN_EPIDERMIS_DEVELOPMENT	GOBP_SKIN_EPIDERMIS_DEVELOPMENT	5/262	145/14052	0.0344828	1.84943	1.41716	0.134769	0.468084	0.398734	12550/14419/18590/381269/16323	5
GOBP_REGULATION_OF_PHAGOCYTOSIS	GOBP_REGULATION_OF_PHAGOCYTOSIS	GOBP_REGULATION_OF_PHAGOCYTOSIS	4/262	106/14052	0.0377358	2.02391	1.45852	0.136203	0.472475	0.402474	16398/24088/14191/14127	4
GOBP_APPENDAGE_MORPHOGENESIS	GOBP_APPENDAGE_MORPHOGENESIS	GOBP_APPENDAGE_MORPHOGENESIS	5/262	146/14052	0.0342466	1.83677	1.40088	0.137569	0.475305	0.404886	16795/74155/58250/18109/12393	5
GOBP_NEGATIVE_REGULATION_OF_PROTEOLYSIS	GOBP_NEGATIVE_REGULATION_OF_PROTEOLYSIS	GOBP_NEGATIVE_REGULATION_OF_PROTEOLYSIS	5/262	146/14052	0.0342466	1.83677	1.40088	0.137569	0.475305	0.404886	12550/20706/20708/13024/20723	5
GOBP_ANIMAL_ORGAN_REGENERATION	GOBP_ANIMAL_ORGAN_REGENERATION	GOBP_ANIMAL_ORGAN_REGENERATION	3/262	69/14052	0.0434783	2.3319	1.52868	0.137827	0.475305	0.404886	72043/11745/12608	3
GOBP_C21_STEROID_HORMONE_METABOLIC_PROCESS	GOBP_C21_STEROID_HORMONE_METABOLIC_PROCESS	GOBP_C21_STEROID_HORMONE_METABOLIC_PROCESS	2/262	35/14052	0.0571429	3.06478	1.68578	0.138212	0.475305	0.404886	27384/13132	2
GOBP_DETECTION_OF_BIOTIC_STIMULUS	GOBP_DETECTION_OF_BIOTIC_STIMULUS	GOBP_DETECTION_OF_BIOTIC_STIMULUS	2/262	35/14052	0.0571429	3.06478	1.68578	0.138212	0.475305	0.404886	24088/54698	2
GOBP_PIGMENT_CELL_DIFFERENTIATION	GOBP_PIGMENT_CELL_DIFFERENTIATION	GOBP_PIGMENT_CELL_DIFFERENTIATION	2/262	35/14052	0.0571429	3.06478	1.68578	0.138212	0.475305	0.404886	16590/381269	2
GOBP_POSITIVE_REGULATION_OF_STEROID_METABOLIC_PROCESS	GOBP_POSITIVE_REGULATION_OF_STEROID_METABOLIC_PROCESS	GOBP_POSITIVE_REGULATION_OF_STEROID_METABOLIC_PROCESS	2/262	35/14052	0.0571429	3.06478	1.68578	0.138212	0.475305	0.404886	13132/16175	2
GOBP_NEURON_APOPTOTIC_PROCESS	GOBP_NEURON_APOPTOTIC_PROCESS	GOBP_NEURON_APOPTOTIC_PROCESS	10/262	361/14052	0.0277008	1.48569	1.28861	0.138509	0.475645	0.405174	12931/107449/12834/21809/94185/16819/109700/105827/20471/12608	10
GOBP_REGULATION_OF_CELL_GROWTH	GOBP_REGULATION_OF_CELL_GROWTH	GOBP_REGULATION_OF_CELL_GROWTH	11/262	406/14052	0.0270936	1.45313	1.27703	0.138652	0.475645	0.405174	12550/22411/66102/13132/214968/230784/70556/56320/109270/16323/71839	11
GOBP_COLUMNAR_CUBOIDAL_EPITHELIAL_CELL_DIFFERENTIATION	GOBP_COLUMNAR_CUBOIDAL_EPITHELIAL_CELL_DIFFERENTIATION	GOBP_COLUMNAR_CUBOIDAL_EPITHELIAL_CELL_DIFFERENTIATION	4/262	107/14052	0.0373832	2.00499	1.43836	0.139557	0.476991	0.406321	12550/22411/21872/12608	4
GOBP_NEGATIVE_REGULATION_OF_DEVELOPMENTAL_GROWTH	GOBP_NEGATIVE_REGULATION_OF_DEVELOPMENTAL_GROWTH	GOBP_NEGATIVE_REGULATION_OF_DEVELOPMENTAL_GROWTH	4/262	107/14052	0.0373832	2.00499	1.43836	0.139557	0.476991	0.406321	12550/13052/214968/231507	4
GOBP_SMOOTH_MUSCLE_CONTRACTION	GOBP_SMOOTH_MUSCLE_CONTRACTION	GOBP_SMOOTH_MUSCLE_CONTRACTION	4/262	107/14052	0.0373832	2.00499	1.43836	0.139557	0.476991	0.406321	16590/72043/16398/12845	4
GOBP_REGULATION_OF_ENDOCYTOSIS	GOBP_REGULATION_OF_ENDOCYTOSIS	GOBP_REGULATION_OF_ENDOCYTOSIS	9/262	318/14052	0.0283019	1.51793	1.28769	0.14114	0.481811	0.410427	29816/16398/13132/13052/24088/72685/14191/16854/14127	9
GOBP_MESODERM_DEVELOPMENT	GOBP_MESODERM_DEVELOPMENT	GOBP_MESODERM_DEVELOPMENT	4/262	108/14052	0.037037	1.98643	1.41842	0.142944	0.486778	0.414659	16398/22411/13813/16323	4
GOBP_TISSUE_MIGRATION	GOBP_TISSUE_MIGRATION	GOBP_TISSUE_MIGRATION	4/262	108/14052	0.037037	1.98643	1.41842	0.142944	0.486778	0.414659	14389/16590/16398/14026	4
GOBP_ACUTE_PHASE_RESPONSE	GOBP_ACUTE_PHASE_RESPONSE	GOBP_ACUTE_PHASE_RESPONSE	2/262	36/14052	0.0555556	2.97964	1.63926	0.14463	0.489531	0.417004	16181/16175	2
GOBP_FOREBRAIN_NEURON_DEVELOPMENT	GOBP_FOREBRAIN_NEURON_DEVELOPMENT	GOBP_FOREBRAIN_NEURON_DEVELOPMENT	2/262	36/14052	0.0555556	2.97964	1.63926	0.14463	0.489531	0.417004	16874/107503	2
GOBP_MATURE_B_CELL_DIFFERENTIATION_INVOLVED_IN_IMMUNE_RESPONSE	GOBP_MATURE_B_CELL_DIFFERENTIATION_INVOLVED_IN_IMMUNE_RESPONSE	GOBP_MATURE_B_CELL_DIFFERENTIATION_INVOLVED_IN_IMMUNE_RESPONSE	2/262	36/14052	0.0555556	2.97964	1.63926	0.14463	0.489531	0.417004	321019/14728	2
GOBP_MITOCHONDRIAL_GENOME_MAINTENANCE	GOBP_MITOCHONDRIAL_GENOME_MAINTENANCE	GOBP_MITOCHONDRIAL_GENOME_MAINTENANCE	2/262	36/14052	0.0555556	2.97964	1.63926	0.14463	0.489531	0.417004	230784/70556	2
GOBP_NEGATIVE_REGULATION_OF_AXON_EXTENSION	GOBP_NEGATIVE_REGULATION_OF_AXON_EXTENSION	GOBP_NEGATIVE_REGULATION_OF_AXON_EXTENSION	2/262	36/14052	0.0555556	2.97964	1.63926	0.14463	0.489531	0.417004	12550/214968	2
GOBP_REGULATION_OF_LIPID_BIOSYNTHETIC_PROCESS	GOBP_REGULATION_OF_LIPID_BIOSYNTHETIC_PROCESS	GOBP_REGULATION_OF_LIPID_BIOSYNTHETIC_PROCESS	6/262	190/14052	0.0315789	1.69369	1.32694	0.14485	0.489679	0.41713	13132/11567/18590/16175/67800/228775	6
GOBP_IMMUNOGLOBULIN_PRODUCTION_INVOLVED_IN_IMMUNOGLOBULIN_MEDIATED_IMMUNE_RESPONSE	GOBP_IMMUNOGLOBULIN_PRODUCTION_INVOLVED_IN_IMMUNOGLOBULIN_MEDIATED_IMMUNE_RESPONSE	GOBP_IMMUNOGLOBULIN_PRODUCTION_INVOLVED_IN_IMMUNOGLOBULIN_MEDIATED_IMMUNE_RESPONSE	3/262	71/14052	0.0422535	2.26621	1.4743	0.14649	0.493432	0.420327	50723/16963/22164	3
GOBP_MAINTENANCE_OF_PROTEIN_LOCATION	GOBP_MAINTENANCE_OF_PROTEIN_LOCATION	GOBP_MAINTENANCE_OF_PROTEIN_LOCATION	3/262	71/14052	0.0422535	2.26621	1.4743	0.14649	0.493432	0.420327	56320/16854/224109	3
GOBP_SMOOTH_MUSCLE_CELL_DIFFERENTIATION	GOBP_SMOOTH_MUSCLE_CELL_DIFFERENTIATION	GOBP_SMOOTH_MUSCLE_CELL_DIFFERENTIATION	3/262	71/14052	0.0422535	2.26621	1.4743	0.14649	0.493432	0.420327	16590/12845/20471	3
GOBP_REACTIVE_OXYGEN_SPECIES_METABOLIC_PROCESS	GOBP_REACTIVE_OXYGEN_SPECIES_METABOLIC_PROCESS	GOBP_REACTIVE_OXYGEN_SPECIES_METABOLIC_PROCESS	7/262	234/14052	0.0299145	1.60442	1.28514	0.148206	0.49861	0.424737	16819/230784/70556/22177/18109/224109/50929	7
GOBP_REGULATION_OF_ACTIN_FILAMENT_LENGTH	GOBP_REGULATION_OF_ACTIN_FILAMENT_LENGTH	GOBP_REGULATION_OF_ACTIN_FILAMENT_LENGTH	5/262	150/14052	0.0333333	1.78779	1.33702	0.149022	0.500751	0.426561	29816/14026/11567/24088/56320	5
GOBP_CERAMIDE_BIOSYNTHETIC_PROCESS	GOBP_CERAMIDE_BIOSYNTHETIC_PROCESS	GOBP_CERAMIDE_BIOSYNTHETIC_PROCESS	3/262	72/14052	0.0416667	2.23473	1.4478	0.150887	0.505799	0.430861	14939/241447/18646	3
GOBP_TERPENOID_METABOLIC_PROCESS	GOBP_TERPENOID_METABOLIC_PROCESS	GOBP_TERPENOID_METABOLIC_PROCESS	3/262	72/14052	0.0416667	2.23473	1.4478	0.150887	0.505799	0.430861	56847/67800/19659	3
GOBP_OLFACTORY_LOBE_DEVELOPMENT	GOBP_OLFACTORY_LOBE_DEVELOPMENT	GOBP_OLFACTORY_LOBE_DEVELOPMENT	2/262	37/14052	0.0540541	2.89911	1.59433	0.15111	0.505936	0.430978	13813/107503	2
GOBP_REGULATION_OF_SUPRAMOLECULAR_FIBER_ORGANIZATION	GOBP_REGULATION_OF_SUPRAMOLECULAR_FIBER_ORGANIZATION	GOBP_REGULATION_OF_SUPRAMOLECULAR_FIBER_ORGANIZATION	10/262	369/14052	0.0271003	1.45348	1.21677	0.152788	0.510944	0.435244	29816/22411/11568/21809/14026/11567/24088/21872/54324/56320	10
GOBP_CARDIAC_CELL_DEVELOPMENT	GOBP_CARDIAC_CELL_DEVELOPMENT	GOBP_CARDIAC_CELL_DEVELOPMENT	4/262	111/14052	0.036036	1.93274	1.35987	0.153297	0.511419	0.435648	16795/65256/13052/16323	4
GOBP_MOLTING_CYCLE_PROCESS	GOBP_MOLTING_CYCLE_PROCESS	GOBP_MOLTING_CYCLE_PROCESS	4/262	111/14052	0.036036	1.93274	1.35987	0.153297	0.511419	0.435648	14419/18590/381269/16323	4
GOBP_CELL_JUNCTION_ASSEMBLY	GOBP_CELL_JUNCTION_ASSEMBLY	GOBP_CELL_JUNCTION_ASSEMBLY	12/262	461/14052	0.0260304	1.3961	1.19194	0.154029	0.513078	0.437062	12550/16480/16795/16398/22411/320873/24088/20351/21872/12217/105827/20471	12
GOBP_REGULATION_OF_VIRAL_PROCESS	GOBP_REGULATION_OF_VIRAL_PROCESS	GOBP_REGULATION_OF_VIRAL_PROCESS	5/262	152/14052	0.0328947	1.76426	1.30581	0.154897	0.513078	0.437062	68713/17002/319278/231655/330192	5
GOBP_RESPONSE_TO_CORTICOSTEROID	GOBP_RESPONSE_TO_CORTICOSTEROID	GOBP_RESPONSE_TO_CORTICOSTEROID	5/262	152/14052	0.0328947	1.76426	1.30581	0.154897	0.513078	0.437062	16181/11839/11745/18671/16323	5
GOBP_RESPONSE_TO_INTERFERON_BETA	GOBP_RESPONSE_TO_INTERFERON_BETA	GOBP_RESPONSE_TO_INTERFERON_BETA	3/262	73/14052	0.0410959	2.20412	1.42172	0.155326	0.513078	0.437062	68713/319278/15959	3
GOBP_TOLL_LIKE_RECEPTOR_SIGNALING_PATHWAY	GOBP_TOLL_LIKE_RECEPTOR_SIGNALING_PATHWAY	GOBP_TOLL_LIKE_RECEPTOR_SIGNALING_PATHWAY	3/262	73/14052	0.0410959	2.20412	1.42172	0.155326	0.513078	0.437062	83490/71398/24088	3
GOBP_ANTIGEN_PROCESSING_AND_PRESENTATION_OF_EXOGENOUS_ANTIGEN	GOBP_ANTIGEN_PROCESSING_AND_PRESENTATION_OF_EXOGENOUS_ANTIGEN	GOBP_ANTIGEN_PROCESSING_AND_PRESENTATION_OF_EXOGENOUS_ANTIGEN	2/262	38/14052	0.0526316	2.82282	1.55087	0.157645	0.513078	0.437062	12480/14127	2
GOBP_APOPTOTIC_CELL_CLEARANCE	GOBP_APOPTOTIC_CELL_CLEARANCE	GOBP_APOPTOTIC_CELL_CLEARANCE	2/262	38/14052	0.0526316	2.82282	1.55087	0.157645	0.513078	0.437062	22177/12772	2
GOBP_CARDIAC_MUSCLE_CELL_ACTION_POTENTIAL_INVOLVED_IN_CONTRACTION	GOBP_CARDIAC_MUSCLE_CELL_ACTION_POTENTIAL_INVOLVED_IN_CONTRACTION	GOBP_CARDIAC_MUSCLE_CELL_ACTION_POTENTIAL_INVOLVED_IN_CONTRACTION	2/262	38/14052	0.0526316	2.82282	1.55087	0.157645	0.513078	0.437062	16480/235281	2
GOBP_NEGATIVE_REGULATION_OF_ACTIN_FILAMENT_BUNDLE_ASSEMBLY	GOBP_NEGATIVE_REGULATION_OF_ACTIN_FILAMENT_BUNDLE_ASSEMBLY	GOBP_NEGATIVE_REGULATION_OF_ACTIN_FILAMENT_BUNDLE_ASSEMBLY	2/262	38/14052	0.0526316	2.82282	1.55087	0.157645	0.513078	0.437062	21872/56320	2
GOBP_NEGATIVE_REGULATION_OF_PROTEIN_LOCALIZATION_TO_MEMBRANE	GOBP_NEGATIVE_REGULATION_OF_PROTEIN_LOCALIZATION_TO_MEMBRANE	GOBP_NEGATIVE_REGULATION_OF_PROTEIN_LOCALIZATION_TO_MEMBRANE	2/262	38/14052	0.0526316	2.82282	1.55087	0.157645	0.513078	0.437062	12550/13132	2
GOBP_POSITIVE_REGULATION_OF_OSTEOCLAST_DIFFERENTIATION	GOBP_POSITIVE_REGULATION_OF_OSTEOCLAST_DIFFERENTIATION	GOBP_POSITIVE_REGULATION_OF_OSTEOCLAST_DIFFERENTIATION	2/262	38/14052	0.0526316	2.82282	1.55087	0.157645	0.513078	0.437062	83430/22177	2
GOBP_REGULATION_OF_CELLULAR_EXTRAVASATION	GOBP_REGULATION_OF_CELLULAR_EXTRAVASATION	GOBP_REGULATION_OF_CELLULAR_EXTRAVASATION	2/262	38/14052	0.0526316	2.82282	1.55087	0.157645	0.513078	0.437062	14537/12772	2
GOBP_REGULATION_OF_HOMOTYPIC_CELL_CELL_ADHESION	GOBP_REGULATION_OF_HOMOTYPIC_CELL_CELL_ADHESION	GOBP_REGULATION_OF_HOMOTYPIC_CELL_CELL_ADHESION	2/262	38/14052	0.0526316	2.82282	1.55087	0.157645	0.513078	0.437062	246707/17096	2
GOBP_REGULATION_OF_PROTEIN_AUTOPHOSPHORYLATION	GOBP_REGULATION_OF_PROTEIN_AUTOPHOSPHORYLATION	GOBP_REGULATION_OF_PROTEIN_AUTOPHOSPHORYLATION	2/262	38/14052	0.0526316	2.82282	1.55087	0.157645	0.513078	0.437062	18590/74155	2
GOBP_REGULATION_OF_RECEPTOR_LOCALIZATION_TO_SYNAPSE	GOBP_REGULATION_OF_RECEPTOR_LOCALIZATION_TO_SYNAPSE	GOBP_REGULATION_OF_RECEPTOR_LOCALIZATION_TO_SYNAPSE	2/262	38/14052	0.0526316	2.82282	1.55087	0.157645	0.513078	0.437062	22177/56320	2
GOBP_REGULATION_OF_T_HELPER_17_TYPE_IMMUNE_RESPONSE	GOBP_REGULATION_OF_T_HELPER_17_TYPE_IMMUNE_RESPONSE	GOBP_REGULATION_OF_T_HELPER_17_TYPE_IMMUNE_RESPONSE	2/262	38/14052	0.0526316	2.82282	1.55087	0.157645	0.513078	0.437062	83430/20297	2
GOBP_T_HELPER_17_CELL_DIFFERENTIATION	GOBP_T_HELPER_17_CELL_DIFFERENTIATION	GOBP_T_HELPER_17_CELL_DIFFERENTIATION	2/262	38/14052	0.0526316	2.82282	1.55087	0.157645	0.513078	0.437062	83430/20297	2
GOBP_VASCULAR_ASSOCIATED_SMOOTH_MUSCLE_CELL_DIFFERENTIATION	GOBP_VASCULAR_ASSOCIATED_SMOOTH_MUSCLE_CELL_DIFFERENTIATION	GOBP_VASCULAR_ASSOCIATED_SMOOTH_MUSCLE_CELL_DIFFERENTIATION	2/262	38/14052	0.0526316	2.82282	1.55087	0.157645	0.513078	0.437062	16590/12845	2
GOBP_POSITIVE_REGULATION_OF_DNA_BINDING_TRANSCRIPTION_FACTOR_ACTIVITY	GOBP_POSITIVE_REGULATION_OF_DNA_BINDING_TRANSCRIPTION_FACTOR_ACTIVITY	GOBP_POSITIVE_REGULATION_OF_DNA_BINDING_TRANSCRIPTION_FACTOR_ACTIVITY	6/262	195/14052	0.0307692	1.65026	1.26036	0.157684	0.513078	0.437062	16480/16590/24088/11745/17002/54324	6
GOBP_NEGATIVE_REGULATION_OF_WNT_SIGNALING_PATHWAY	GOBP_NEGATIVE_REGULATION_OF_WNT_SIGNALING_PATHWAY	GOBP_NEGATIVE_REGULATION_OF_WNT_SIGNALING_PATHWAY	5/262	153/14052	0.0326797	1.75273	1.29038	0.157869	0.513078	0.437062	12550/22411/13132/15248/672511	5
GOBP_ARTERY_MORPHOGENESIS	GOBP_ARTERY_MORPHOGENESIS	GOBP_ARTERY_MORPHOGENESIS	3/262	74/14052	0.0405405	2.17433	1.39607	0.159806	0.513078	0.437062	22411/12845/20471	3
GOBP_OVARIAN_FOLLICLE_DEVELOPMENT	GOBP_OVARIAN_FOLLICLE_DEVELOPMENT	GOBP_OVARIAN_FOLLICLE_DEVELOPMENT	3/262	74/14052	0.0405405	2.17433	1.39607	0.159806	0.513078	0.437062	16590/16323/12608	3
GOBP_REGULATION_OF_EPITHELIAL_CELL_MIGRATION	GOBP_REGULATION_OF_EPITHELIAL_CELL_MIGRATION	GOBP_REGULATION_OF_EPITHELIAL_CELL_MIGRATION	3/262	74/14052	0.0405405	2.17433	1.39607	0.159806	0.513078	0.437062	14389/16398/14026	3
GOBP_RESPONSE_TO_TYPE_I_INTERFERON	GOBP_RESPONSE_TO_TYPE_I_INTERFERON	GOBP_RESPONSE_TO_TYPE_I_INTERFERON	3/262	74/14052	0.0405405	2.17433	1.39607	0.159806	0.513078	0.437062	68713/319278/231655	3
GOBP_MACROPHAGE_ACTIVATION	GOBP_MACROPHAGE_ACTIVATION	GOBP_MACROPHAGE_ACTIVATION	4/262	113/14052	0.0353982	1.89853	1.32184	0.160353	0.513078	0.437062	171285/108670/24088/22177	4
GOBP_OLIGODENDROCYTE_DIFFERENTIATION	GOBP_OLIGODENDROCYTE_DIFFERENTIATION	GOBP_OLIGODENDROCYTE_DIFFERENTIATION	4/262	113/14052	0.0353982	1.89853	1.32184	0.160353	0.513078	0.437062	94185/24088/77630/17096	4
GOBP_RENAL_SYSTEM_PROCESS	GOBP_RENAL_SYSTEM_PROCESS	GOBP_RENAL_SYSTEM_PROCESS	4/262	113/14052	0.0353982	1.89853	1.32184	0.160353	0.513078	0.437062	72043/13132/13731/16069	4
GOBP_CELL_SURFACE_RECEPTOR_SIGNALING_PATHWAY_VIA_STAT	GOBP_CELL_SURFACE_RECEPTOR_SIGNALING_PATHWAY_VIA_STAT	GOBP_CELL_SURFACE_RECEPTOR_SIGNALING_PATHWAY_VIA_STAT	5/262	155/14052	0.0322581	1.73012	1.25985	0.163885	0.513078	0.437062	16590/12931/12981/83430/50929	5
GOBP_CELLULAR_RESPONSE_TO_FATTY_ACID	GOBP_CELLULAR_RESPONSE_TO_FATTY_ACID	GOBP_CELLULAR_RESPONSE_TO_FATTY_ACID	2/262	39/14052	0.0512821	2.75044	1.50882	0.164233	0.513078	0.437062	27384/67800	2
GOBP_HEMATOPOIETIC_STEM_CELL_PROLIFERATION	GOBP_HEMATOPOIETIC_STEM_CELL_PROLIFERATION	GOBP_HEMATOPOIETIC_STEM_CELL_PROLIFERATION	2/262	39/14052	0.0512821	2.75044	1.50882	0.164233	0.513078	0.437062	13132/230126	2
GOBP_NEGATIVE_REGULATION_OF_NOTCH_SIGNALING_PATHWAY	GOBP_NEGATIVE_REGULATION_OF_NOTCH_SIGNALING_PATHWAY	GOBP_NEGATIVE_REGULATION_OF_NOTCH_SIGNALING_PATHWAY	2/262	39/14052	0.0512821	2.75044	1.50882	0.164233	0.513078	0.437062	320705/106565	2
GOBP_POSITIVE_REGULATION_OF_RELEASE_OF_SEQUESTERED_CALCIUM_ION_INTO_CYTOSOL	GOBP_POSITIVE_REGULATION_OF_RELEASE_OF_SEQUESTERED_CALCIUM_ION_INTO_CYTOSOL	GOBP_POSITIVE_REGULATION_OF_RELEASE_OF_SEQUESTERED_CALCIUM_ION_INTO_CYTOSOL	2/262	39/14052	0.0512821	2.75044	1.50882	0.164233	0.513078	0.437062	16963/15945	2
GOBP_APICAL_JUNCTION_ASSEMBLY	GOBP_APICAL_JUNCTION_ASSEMBLY	GOBP_APICAL_JUNCTION_ASSEMBLY	3/262	75/14052	0.04	2.14534	1.37082	0.164324	0.513078	0.437062	12550/22411/21872	3
GOBP_CELLULAR_RESPONSE_TO_EXTERNAL_STIMULUS	GOBP_CELLULAR_RESPONSE_TO_EXTERNAL_STIMULUS	GOBP_CELLULAR_RESPONSE_TO_EXTERNAL_STIMULUS	3/262	75/14052	0.04	2.14534	1.37082	0.164324	0.513078	0.437062	16398/22411/18671	3
GOBP_MULTICELLULAR_ORGANISMAL_LEVEL_CHEMICAL_HOMEOSTASIS	GOBP_MULTICELLULAR_ORGANISMAL_LEVEL_CHEMICAL_HOMEOSTASIS	GOBP_MULTICELLULAR_ORGANISMAL_LEVEL_CHEMICAL_HOMEOSTASIS	3/262	75/14052	0.04	2.14534	1.37082	0.164324	0.513078	0.437062	16541/71753/52377	3
GOBP_RESPONSE_TO_ACTIVITY	GOBP_RESPONSE_TO_ACTIVITY	GOBP_RESPONSE_TO_ACTIVITY	3/262	75/14052	0.04	2.14534	1.37082	0.164324	0.513078	0.437062	16398/210029/232975	3
GOBP_EPIDERMIS_DEVELOPMENT	GOBP_EPIDERMIS_DEVELOPMENT	GOBP_EPIDERMIS_DEVELOPMENT	9/262	330/14052	0.0272727	1.46273	1.17247	0.164629	0.513078	0.437062	12550/54200/14419/18590/16175/74155/18109/381269/16323	9
GOBP_REGULATION_OF_LIPID_METABOLIC_PROCESS	GOBP_REGULATION_OF_LIPID_METABOLIC_PROCESS	GOBP_REGULATION_OF_LIPID_METABOLIC_PROCESS	9/262	330/14052	0.0272727	1.46273	1.17247	0.164629	0.513078	0.437062	16590/13132/14419/11567/18590/16175/67800/228775/672511	9
GOBP_MONOCARBOXYLIC_ACID_BIOSYNTHETIC_PROCESS	GOBP_MONOCARBOXYLIC_ACID_BIOSYNTHETIC_PROCESS	GOBP_MONOCARBOXYLIC_ACID_BIOSYNTHETIC_PROCESS	6/262	199/14052	0.0301508	1.61709	1.20845	0.168297	0.513078	0.437062	56847/19223/74155/54486/228775/19659	6
GOBP_REGULATION_OF_NITRIC_OXIDE_METABOLIC_PROCESS	GOBP_REGULATION_OF_NITRIC_OXIDE_METABOLIC_PROCESS	GOBP_REGULATION_OF_NITRIC_OXIDE_METABOLIC_PROCESS	3/262	76/14052	0.0394737	2.11712	1.34597	0.16888	0.513078	0.437062	19223/24088/27007	3
GOBP_MATERNAL_PLACENTA_DEVELOPMENT	GOBP_MATERNAL_PLACENTA_DEVELOPMENT	GOBP_MATERNAL_PLACENTA_DEVELOPMENT	2/262	40/14052	0.05	2.68168	1.46806	0.170869	0.513078	0.437062	12550/19223	2
GOBP_MONOCYTE_DIFFERENTIATION	GOBP_MONOCYTE_DIFFERENTIATION	GOBP_MONOCYTE_DIFFERENTIATION	2/262	40/14052	0.05	2.68168	1.46806	0.170869	0.513078	0.437062	12981/72147	2
GOBP_NEGATIVE_REGULATION_OF_CD4_POSITIVE_ALPHA_BETA_T_CELL_ACTIVATION	GOBP_NEGATIVE_REGULATION_OF_CD4_POSITIVE_ALPHA_BETA_T_CELL_ACTIVATION	GOBP_NEGATIVE_REGULATION_OF_CD4_POSITIVE_ALPHA_BETA_T_CELL_ACTIVATION	2/262	40/14052	0.05	2.68168	1.46806	0.170869	0.513078	0.437062	16963/22164	2
GOBP_NEGATIVE_REGULATION_OF_CHEMOTAXIS	GOBP_NEGATIVE_REGULATION_OF_CHEMOTAXIS	GOBP_NEGATIVE_REGULATION_OF_CHEMOTAXIS	2/262	40/14052	0.05	2.68168	1.46806	0.170869	0.513078	0.437062	18600/27007	2
GOBP_RESPONSE_TO_INTERLEUKIN_6	GOBP_RESPONSE_TO_INTERLEUKIN_6	GOBP_RESPONSE_TO_INTERLEUKIN_6	2/262	40/14052	0.05	2.68168	1.46806	0.170869	0.513078	0.437062	19223/54613	2
GOBP_REGULATION_OF_WOUND_HEALING	GOBP_REGULATION_OF_WOUND_HEALING	GOBP_REGULATION_OF_WOUND_HEALING	4/262	116/14052	0.0344828	1.84943	1.26623	0.171154	0.513078	0.437062	71753/224794/246707/18590	4
GOBP_AMELOBLAST_DIFFERENTIATION	GOBP_AMELOBLAST_DIFFERENTIATION	GOBP_AMELOBLAST_DIFFERENTIATION	1/262	10/14052	0.1	5.36336	1.90252	0.17161	0.513078	0.437062	21872	1
GOBP_AUTOSOME_GENOMIC_IMPRINTING	GOBP_AUTOSOME_GENOMIC_IMPRINTING	GOBP_AUTOSOME_GENOMIC_IMPRINTING	1/262	10/14052	0.1	5.36336	1.90252	0.17161	0.513078	0.437062	18109	1
GOBP_CELL_ADHESION_MOLECULE_PRODUCTION	GOBP_CELL_ADHESION_MOLECULE_PRODUCTION	GOBP_CELL_ADHESION_MOLECULE_PRODUCTION	1/262	10/14052	0.1	5.36336	1.90252	0.17161	0.513078	0.437062	14537	1
GOBP_CELLULAR_RESPONSE_TO_TESTOSTERONE_STIMULUS	GOBP_CELLULAR_RESPONSE_TO_TESTOSTERONE_STIMULUS	GOBP_CELLULAR_RESPONSE_TO_TESTOSTERONE_STIMULUS	1/262	10/14052	0.1	5.36336	1.90252	0.17161	0.513078	0.437062	20750	1
GOBP_CHEMOKINE_C_C_MOTIF_LIGAND_5_PRODUCTION	GOBP_CHEMOKINE_C_C_MOTIF_LIGAND_5_PRODUCTION	GOBP_CHEMOKINE_C_C_MOTIF_LIGAND_5_PRODUCTION	1/262	10/14052	0.1	5.36336	1.90252	0.17161	0.513078	0.437062	68279	1
GOBP_DEVELOPMENT_OF_SECONDARY_SEXUAL_CHARACTERISTICS	GOBP_DEVELOPMENT_OF_SECONDARY_SEXUAL_CHARACTERISTICS	GOBP_DEVELOPMENT_OF_SECONDARY_SEXUAL_CHARACTERISTICS	1/262	10/14052	0.1	5.36336	1.90252	0.17161	0.513078	0.437062	11839	1
GOBP_DICHOTOMOUS_SUBDIVISION_OF_AN_EPITHELIAL_TERMINAL_UNIT	GOBP_DICHOTOMOUS_SUBDIVISION_OF_AN_EPITHELIAL_TERMINAL_UNIT	GOBP_DICHOTOMOUS_SUBDIVISION_OF_AN_EPITHELIAL_TERMINAL_UNIT	1/262	10/14052	0.1	5.36336	1.90252	0.17161	0.513078	0.437062	11839	1
GOBP_EMBRYONIC_CAMERA_TYPE_EYE_FORMATION	GOBP_EMBRYONIC_CAMERA_TYPE_EYE_FORMATION	GOBP_EMBRYONIC_CAMERA_TYPE_EYE_FORMATION	1/262	10/14052	0.1	5.36336	1.90252	0.17161	0.513078	0.437062	56847	1
GOBP_ESTABLISHMENT_OR_MAINTENANCE_OF_TRANSMEMBRANE_ELECTROCHEMICAL_GRADIENT	GOBP_ESTABLISHMENT_OR_MAINTENANCE_OF_TRANSMEMBRANE_ELECTROCHEMICAL_GRADIENT	GOBP_ESTABLISHMENT_OR_MAINTENANCE_OF_TRANSMEMBRANE_ELECTROCHEMICAL_GRADIENT	1/262	10/14052	0.1	5.36336	1.90252	0.17161	0.513078	0.437062	232975	1
GOBP_FOLIC_ACID_CONTAINING_COMPOUND_BIOSYNTHETIC_PROCESS	GOBP_FOLIC_ACID_CONTAINING_COMPOUND_BIOSYNTHETIC_PROCESS	GOBP_FOLIC_ACID_CONTAINING_COMPOUND_BIOSYNTHETIC_PROCESS	1/262	10/14052	0.1	5.36336	1.90252	0.17161	0.513078	0.437062	52466	1
GOBP_GLOMERULAR_BASEMENT_MEMBRANE_DEVELOPMENT	GOBP_GLOMERULAR_BASEMENT_MEMBRANE_DEVELOPMENT	GOBP_GLOMERULAR_BASEMENT_MEMBRANE_DEVELOPMENT	1/262	10/14052	0.1	5.36336	1.90252	0.17161	0.513078	0.437062	72043	1
GOBP_GONADOTROPIN_SECRETION	GOBP_GONADOTROPIN_SECRETION	GOBP_GONADOTROPIN_SECRETION	1/262	10/14052	0.1	5.36336	1.90252	0.17161	0.513078	0.437062	16323	1
GOBP_HISTAMINE_PRODUCTION_INVOLVED_IN_INFLAMMATORY_RESPONSE	GOBP_HISTAMINE_PRODUCTION_INVOLVED_IN_INFLAMMATORY_RESPONSE	GOBP_HISTAMINE_PRODUCTION_INVOLVED_IN_INFLAMMATORY_RESPONSE	1/262	10/14052	0.1	5.36336	1.90252	0.17161	0.513078	0.437062	17096	1
GOBP_INTERNEURON_MIGRATION	GOBP_INTERNEURON_MIGRATION	GOBP_INTERNEURON_MIGRATION	1/262	10/14052	0.1	5.36336	1.90252	0.17161	0.513078	0.437062	16874	1
GOBP_INTRACELLULAR_TRIGLYCERIDE_HOMEOSTASIS	GOBP_INTRACELLULAR_TRIGLYCERIDE_HOMEOSTASIS	GOBP_INTRACELLULAR_TRIGLYCERIDE_HOMEOSTASIS	1/262	10/14052	0.1	5.36336	1.90252	0.17161	0.513078	0.437062	67800	1
GOBP_IRON_IMPORT_INTO_CELL	GOBP_IRON_IMPORT_INTO_CELL	GOBP_IRON_IMPORT_INTO_CELL	1/262	10/14052	0.1	5.36336	1.90252	0.17161	0.513078	0.437062	16819	1
GOBP_LYMPHOCYTE_MIGRATION_INTO_LYMPHOID_ORGANS	GOBP_LYMPHOCYTE_MIGRATION_INTO_LYMPHOID_ORGANS	GOBP_LYMPHOCYTE_MIGRATION_INTO_LYMPHOID_ORGANS	1/262	10/14052	0.1	5.36336	1.90252	0.17161	0.513078	0.437062	54698	1
GOBP_MINERALOCORTICOID_BIOSYNTHETIC_PROCESS	GOBP_MINERALOCORTICOID_BIOSYNTHETIC_PROCESS	GOBP_MINERALOCORTICOID_BIOSYNTHETIC_PROCESS	1/262	10/14052	0.1	5.36336	1.90252	0.17161	0.513078	0.437062	13132	1
GOBP_MODULATION_OF_INHIBITORY_POSTSYNAPTIC_POTENTIAL	GOBP_MODULATION_OF_INHIBITORY_POSTSYNAPTIC_POTENTIAL	GOBP_MODULATION_OF_INHIBITORY_POSTSYNAPTIC_POTENTIAL	1/262	10/14052	0.1	5.36336	1.90252	0.17161	0.513078	0.437062	56320	1
GOBP_MUSCLE_FILAMENT_SLIDING	GOBP_MUSCLE_FILAMENT_SLIDING	GOBP_MUSCLE_FILAMENT_SLIDING	1/262	10/14052	0.1	5.36336	1.90252	0.17161	0.513078	0.437062	56320	1
GOBP_NEGATIVE_REGULATION_OF_GRANULOCYTE_DIFFERENTIATION	GOBP_NEGATIVE_REGULATION_OF_GRANULOCYTE_DIFFERENTIATION	GOBP_NEGATIVE_REGULATION_OF_GRANULOCYTE_DIFFERENTIATION	1/262	10/14052	0.1	5.36336	1.90252	0.17161	0.513078	0.437062	72147	1
GOBP_NEGATIVE_REGULATION_OF_MYELOID_LEUKOCYTE_MEDIATED_IMMUNITY	GOBP_NEGATIVE_REGULATION_OF_MYELOID_LEUKOCYTE_MEDIATED_IMMUNITY	GOBP_NEGATIVE_REGULATION_OF_MYELOID_LEUKOCYTE_MEDIATED_IMMUNITY	1/262	10/14052	0.1	5.36336	1.90252	0.17161	0.513078	0.437062	12772	1
GOBP_NEGATIVE_REGULATION_OF_PROTEIN_KINASE_ACTIVITY_BY_REGULATION_OF_PROTEIN_PHOSPHORYLATION	GOBP_NEGATIVE_REGULATION_OF_PROTEIN_KINASE_ACTIVITY_BY_REGULATION_OF_PROTEIN_PHOSPHORYLATION	GOBP_NEGATIVE_REGULATION_OF_PROTEIN_KINASE_ACTIVITY_BY_REGULATION_OF_PROTEIN_PHOSPHORYLATION	1/262	10/14052	0.1	5.36336	1.90252	0.17161	0.513078	0.437062	74155	1
GOBP_NEGATIVE_REGULATION_OF_RESPONSE_TO_TUMOR_CELL	GOBP_NEGATIVE_REGULATION_OF_RESPONSE_TO_TUMOR_CELL	GOBP_NEGATIVE_REGULATION_OF_RESPONSE_TO_TUMOR_CELL	1/262	10/14052	0.1	5.36336	1.90252	0.17161	0.513078	0.437062	171285	1
GOBP_NK_T_CELL_PROLIFERATION	GOBP_NK_T_CELL_PROLIFERATION	GOBP_NK_T_CELL_PROLIFERATION	1/262	10/14052	0.1	5.36336	1.90252	0.17161	0.513078	0.437062	83430	1
GOBP_NOTOCHORD_MORPHOGENESIS	GOBP_NOTOCHORD_MORPHOGENESIS	GOBP_NOTOCHORD_MORPHOGENESIS	1/262	10/14052	0.1	5.36336	1.90252	0.17161	0.513078	0.437062	22411	1
GOBP_NUCLEOSIDE_MONOPHOSPHATE_PHOSPHORYLATION	GOBP_NUCLEOSIDE_MONOPHOSPHATE_PHOSPHORYLATION	GOBP_NUCLEOSIDE_MONOPHOSPHATE_PHOSPHORYLATION	1/262	10/14052	0.1	5.36336	1.90252	0.17161	0.513078	0.437062	229949	1
GOBP_POSITIVE_REGULATION_OF_HAIR_FOLLICLE_DEVELOPMENT	GOBP_POSITIVE_REGULATION_OF_HAIR_FOLLICLE_DEVELOPMENT	GOBP_POSITIVE_REGULATION_OF_HAIR_FOLLICLE_DEVELOPMENT	1/262	10/14052	0.1	5.36336	1.90252	0.17161	0.513078	0.437062	14419	1
GOBP_POSITIVE_REGULATION_OF_KILLING_OF_CELLS_OF_ANOTHER_ORGANISM	GOBP_POSITIVE_REGULATION_OF_KILLING_OF_CELLS_OF_ANOTHER_ORGANISM	GOBP_POSITIVE_REGULATION_OF_KILLING_OF_CELLS_OF_ANOTHER_ORGANISM	1/262	10/14052	0.1	5.36336	1.90252	0.17161	0.513078	0.437062	18646	1
GOBP_POSITIVE_REGULATION_OF_LONG_TERM_NEURONAL_SYNAPTIC_PLASTICITY	GOBP_POSITIVE_REGULATION_OF_LONG_TERM_NEURONAL_SYNAPTIC_PLASTICITY	GOBP_POSITIVE_REGULATION_OF_LONG_TERM_NEURONAL_SYNAPTIC_PLASTICITY	1/262	10/14052	0.1	5.36336	1.90252	0.17161	0.513078	0.437062	16590	1
GOBP_POSITIVE_REGULATION_OF_PSEUDOPODIUM_ASSEMBLY	GOBP_POSITIVE_REGULATION_OF_PSEUDOPODIUM_ASSEMBLY	GOBP_POSITIVE_REGULATION_OF_PSEUDOPODIUM_ASSEMBLY	1/262	10/14052	0.1	5.36336	1.90252	0.17161	0.513078	0.437062	16590	1
GOBP_POSITIVE_REGULATION_OF_STEROID_HORMONE_BIOSYNTHETIC_PROCESS	GOBP_POSITIVE_REGULATION_OF_STEROID_HORMONE_BIOSYNTHETIC_PROCESS	GOBP_POSITIVE_REGULATION_OF_STEROID_HORMONE_BIOSYNTHETIC_PROCESS	1/262	10/14052	0.1	5.36336	1.90252	0.17161	0.513078	0.437062	13132	1
GOBP_POSITIVE_REGULATION_OF_TRANSMISSION_OF_NERVE_IMPULSE	GOBP_POSITIVE_REGULATION_OF_TRANSMISSION_OF_NERVE_IMPULSE	GOBP_POSITIVE_REGULATION_OF_TRANSMISSION_OF_NERVE_IMPULSE	1/262	10/14052	0.1	5.36336	1.90252	0.17161	0.513078	0.437062	16398	1
GOBP_PROTEIN_DEGLYCOSYLATION	GOBP_PROTEIN_DEGLYCOSYLATION	GOBP_PROTEIN_DEGLYCOSYLATION	1/262	10/14052	0.1	5.36336	1.90252	0.17161	0.513078	0.437062	16795	1
GOBP_PURINE_NUCLEOSIDE_CATABOLIC_PROCESS	GOBP_PURINE_NUCLEOSIDE_CATABOLIC_PROCESS	GOBP_PURINE_NUCLEOSIDE_CATABOLIC_PROCESS	1/262	10/14052	0.1	5.36336	1.90252	0.17161	0.513078	0.437062	224794	1
GOBP_REGULATION_OF_BILE_ACID_METABOLIC_PROCESS	GOBP_REGULATION_OF_BILE_ACID_METABOLIC_PROCESS	GOBP_REGULATION_OF_BILE_ACID_METABOLIC_PROCESS	1/262	10/14052	0.1	5.36336	1.90252	0.17161	0.513078	0.437062	16590	1
GOBP_REGULATION_OF_CARDIAC_MUSCLE_ADAPTATION	GOBP_REGULATION_OF_CARDIAC_MUSCLE_ADAPTATION	GOBP_REGULATION_OF_CARDIAC_MUSCLE_ADAPTATION	1/262	10/14052	0.1	5.36336	1.90252	0.17161	0.513078	0.437062	74155	1
GOBP_REGULATION_OF_DOPAMINE_RECEPTOR_SIGNALING_PATHWAY	GOBP_REGULATION_OF_DOPAMINE_RECEPTOR_SIGNALING_PATHWAY	GOBP_REGULATION_OF_DOPAMINE_RECEPTOR_SIGNALING_PATHWAY	1/262	10/14052	0.1	5.36336	1.90252	0.17161	0.513078	0.437062	67792	1
GOBP_REGULATION_OF_IRON_ION_TRANSPORT	GOBP_REGULATION_OF_IRON_ION_TRANSPORT	GOBP_REGULATION_OF_IRON_ION_TRANSPORT	1/262	10/14052	0.1	5.36336	1.90252	0.17161	0.513078	0.437062	16819	1
GOBP_REGULATION_OF_ODONTOBLAST_DIFFERENTIATION	GOBP_REGULATION_OF_ODONTOBLAST_DIFFERENTIATION	GOBP_REGULATION_OF_ODONTOBLAST_DIFFERENTIATION	1/262	10/14052	0.1	5.36336	1.90252	0.17161	0.513078	0.437062	12608	1
GOBP_REGULATION_OF_PROTEIN_KINASE_C_SIGNALING	GOBP_REGULATION_OF_PROTEIN_KINASE_C_SIGNALING	GOBP_REGULATION_OF_PROTEIN_KINASE_C_SIGNALING	1/262	10/14052	0.1	5.36336	1.90252	0.17161	0.513078	0.437062	22411	1
GOBP_REGULATION_OF_RESPONSE_TO_REACTIVE_OXYGEN_SPECIES	GOBP_REGULATION_OF_RESPONSE_TO_REACTIVE_OXYGEN_SPECIES	GOBP_REGULATION_OF_RESPONSE_TO_REACTIVE_OXYGEN_SPECIES	1/262	10/14052	0.1	5.36336	1.90252	0.17161	0.513078	0.437062	230784	1
GOBP_REGULATION_OF_T_HELPER_17_CELL_LINEAGE_COMMITMENT	GOBP_REGULATION_OF_T_HELPER_17_CELL_LINEAGE_COMMITMENT	GOBP_REGULATION_OF_T_HELPER_17_CELL_LINEAGE_COMMITMENT	1/262	10/14052	0.1	5.36336	1.90252	0.17161	0.513078	0.437062	83430	1
GOBP_RESPONSE_TO_LIPOTEICHOIC_ACID	GOBP_RESPONSE_TO_LIPOTEICHOIC_ACID	GOBP_RESPONSE_TO_LIPOTEICHOIC_ACID	1/262	10/14052	0.1	5.36336	1.90252	0.17161	0.513078	0.437062	24088	1
GOBP_RESPONSE_TO_OXYGEN_GLUCOSE_DEPRIVATION	GOBP_RESPONSE_TO_OXYGEN_GLUCOSE_DEPRIVATION	GOBP_RESPONSE_TO_OXYGEN_GLUCOSE_DEPRIVATION	1/262	10/14052	0.1	5.36336	1.90252	0.17161	0.513078	0.437062	16323	1
GOBP_RETINAL_ROD_CELL_DEVELOPMENT	GOBP_RETINAL_ROD_CELL_DEVELOPMENT	GOBP_RETINAL_ROD_CELL_DEVELOPMENT	1/262	10/14052	0.1	5.36336	1.90252	0.17161	0.513078	0.437062	77945	1
GOBP_RIGHTING_REFLEX	GOBP_RIGHTING_REFLEX	GOBP_RIGHTING_REFLEX	1/262	10/14052	0.1	5.36336	1.90252	0.17161	0.513078	0.437062	56847	1
GOBP_T_HELPER_1_CELL_CYTOKINE_PRODUCTION	GOBP_T_HELPER_1_CELL_CYTOKINE_PRODUCTION	GOBP_T_HELPER_1_CELL_CYTOKINE_PRODUCTION	1/262	10/14052	0.1	5.36336	1.90252	0.17161	0.513078	0.437062	16963	1
GOBP_TELENCEPHALON_REGIONALIZATION	GOBP_TELENCEPHALON_REGIONALIZATION	GOBP_TELENCEPHALON_REGIONALIZATION	1/262	10/14052	0.1	5.36336	1.90252	0.17161	0.513078	0.437062	13813	1
GOBP_TRANSFORMING_GROWTH_FACTOR_BETA1_PRODUCTION	GOBP_TRANSFORMING_GROWTH_FACTOR_BETA1_PRODUCTION	GOBP_TRANSFORMING_GROWTH_FACTOR_BETA1_PRODUCTION	1/262	10/14052	0.1	5.36336	1.90252	0.17161	0.513078	0.437062	22177	1
GOBP_REGULATION_OF_EPITHELIAL_CELL_PROLIFERATION	GOBP_REGULATION_OF_EPITHELIAL_CELL_PROLIFERATION	GOBP_REGULATION_OF_EPITHELIAL_CELL_PROLIFERATION	10/262	379/14052	0.0263852	1.41513	1.12927	0.171639	0.513078	0.437062	12550/72043/21809/13132/13052/74155/18109/12393/270152/20471	10
GOBP_REGULATION_OF_PROTEIN_LOCALIZATION_TO_NUCLEUS	GOBP_REGULATION_OF_PROTEIN_LOCALIZATION_TO_NUCLEUS	GOBP_REGULATION_OF_PROTEIN_LOCALIZATION_TO_NUCLEUS	5/262	158/14052	0.0316456	1.69727	1.21488	0.173077	0.516822	0.440251	12550/16480/230784/14728/14727	5
GOBP_REGULATION_OF_MYOBLAST_DIFFERENTIATION	GOBP_REGULATION_OF_MYOBLAST_DIFFERENTIATION	GOBP_REGULATION_OF_MYOBLAST_DIFFERENTIATION	3/262	77/14052	0.038961	2.08962	1.3215	0.173473	0.516897	0.440315	15945/11906/12508	3
GOBP_REGULATION_OF_RELEASE_OF_SEQUESTERED_CALCIUM_ION_INTO_CYTOSOL	GOBP_REGULATION_OF_RELEASE_OF_SEQUESTERED_CALCIUM_ION_INTO_CYTOSOL	GOBP_REGULATION_OF_RELEASE_OF_SEQUESTERED_CALCIUM_ION_INTO_CYTOSOL	3/262	77/14052	0.038961	2.08962	1.3215	0.173473	0.516897	0.440315	16963/15945/17096	3
GOBP_VIRAL_GENOME_REPLICATION	GOBP_VIRAL_GENOME_REPLICATION	GOBP_VIRAL_GENOME_REPLICATION	4/262	117/14052	0.034188	1.83363	1.24805	0.17481	0.520325	0.443235	68713/17002/319278/231655	4
GOBP_NEGATIVE_REGULATION_OF_INFLAMMATORY_RESPONSE	GOBP_NEGATIVE_REGULATION_OF_INFLAMMATORY_RESPONSE	GOBP_NEGATIVE_REGULATION_OF_INFLAMMATORY_RESPONSE	5/262	159/14052	0.0314465	1.68659	1.20011	0.176185	0.523824	0.446215	19223/210029/13024/232413/50929	5
GOBP_NEUROEPITHELIAL_CELL_DIFFERENTIATION	GOBP_NEUROEPITHELIAL_CELL_DIFFERENTIATION	GOBP_NEUROEPITHELIAL_CELL_DIFFERENTIATION	2/262	41/14052	0.0487805	2.61627	1.42855	0.177549	0.523824	0.446215	22411/12608	2
[truncated: 1,850 more rows]

## Sheet: Fig. 6j
Suppression assay
CD8 only	CD8 + Wt Treg	CD8 + PTPMT1 KO Treg	CD8 + CHOP KO Treg	CD8 + CHOP KO Treg	CD8 + DKO Treg
31.6	10.2	27.6	14.7	14.7	11.9
32	10.2	26.1	14.6	14.6	12.8
[truncated: 9 more rows]

## Sheet: Fig. 6l
Days elapsed	PTPMT1 Wt	PTPMT1 ΔTreg	PTPMT1 ΔTreg + ISRIB
[truncated: 44 more rows]
