# Supplementary material for: Cardiolipin preserves Treg metabolic fitness and immune homeostasis in the gut
Source: Nat Metab. 2026 May 18;8(6):1368–89. doi: 10.1038/s42255-026-01533-9 (PMC13303090; doi:10.1038/s42255-026-01533-9)
Supplement: Supplementary file 9 — Statistical source data. [file 42255_2026_1533_MOESM9_ESM.xlsx]

## Sheet: Fig. 7a
Growth curves
	healthy			Barth
	10	50	90	10	50	90
2	12	13	15	9	12	14
3	13.5	14	17.5	10	12.5	14
4	14	16.5	19	12	13	15
5	15	18	22.5	12.5	13.5	16
6	17.5	21	25	13	15	17.5
7	20	23	28	14.5	16.5	20
8	21.5	26	32.5	16.5	18	22
9	24	28	37	17.5	20	25
10	26	32	42	18.5	22.5	27.5
11	28.5	36	47.5	20	24.5	31.5
12	32.5	40	54	22	27	35
13	37	45	60.5	24	30	39
14	41.5	51.5	67.5	26.5	27.5	44
15	45.5	57	73	28	35.5	48
16	50	62	78	30	38	54
17	53.5	65	82.5	32.5	42.5	60
18	56	67.5	85.5	35	46.5	66
19	57.5	69	87.5	37	50	72.5
20	58.5	71	89	40	53.5	79

## Sheet: Fig. 7b
Reported sympthoms
Cardiac disorders	Gastrointestinal disorders	Neutropenia or frequent infections	Fatigue
80.7	68.7	67.2	60.9

## Sheet: Fig. 7c
Reported GI sympthoms
Chronic constipation	Chronic diarrhea	Dysphagia	Feeding difficulties	Gastrointestinal reflux (GERD)
13.9	17.4	6.1	44.3	21.7

## Sheet: Fig. 7d
Cause of hospitalization
	Relative frequency
Heart failure/cardiomyopathy/arrhythmia	29
Fever/infection	26
Emesis/diarrhea/dehydration	4
Hypoglycaemia	4
Failure to thrive/feeding issues	4
Others	33

## Sheet: Fig. 7e
Cytokine concentration
	Healthy donors									Barth Syndrome patients
IL-13	3.08	0	0	0	0	0	1.22	0		0	0	9.96	0	0	0	5.98	47.43	51.74	74.92	49.22
IL-2	0	0	2.69	0	0	0	3.2	0		0	0	59.83	4.77	10.51	2.6	10.41	19.27	21.74	71.09	55.43
IL-23	0	0	0	0	0	1.78	0	0		0	0	13.28	2.14	3.99	0	4.22	7.92	8.65	20.98	22.84

## Sheet: Fig. 7h
Protein expression
	Healthy donors					Barth syndrome patietns
TBET	0.76	0.71	0.64	0.6	0.58	0.93	0.88	0.77	0.72	0.7
KLRG1	0.69	0.65	0.64	0.56	0.54	0.87	0.79	0.68	0.67	0.66
HELIOS	2.53	2.46	2.38	2.32	2.29	2.58	2.53	2.47	2.44	2.43
EOMES	0.55	0.54	0.53	0.52	0.52	0.6	0.58	0.57	0.56	0.55
CD45RA	0.38	0.37	0.36	0.35	0.35	0.44	0.42	0.38	0.37	0.36

## Sheet: Fig. 7i
Frequencies of FOXP3+
	Healthy donors					Barth syndrome patietns
ICOS+	19.5	15.84	10.71	10.85	7.57	46.41	19.75	18.61	12.31	11.55
HLADR+	14.28	14.5	9.47	9.52	8.78	34.33	21.08	15.45	14.26	12.38
PD1+	11	9.96	8.78	3.66	2.98	17.17	15.22	11.25	8.66	8.21
CD95+	48.5	33.74	25.42	24.96	24.54	60.75	50.5	38.65	35.08	25.44
CD27+	31.68	27.92	22.5	14.49	13.99	54.33	31.82	20.05	17.48	15.58

## Sheet: Fig. 7j
Frequency of cells
	Healthy donors					Barth syndrome patietns
KLRG1+ CD57+	0.57	0.28	0.36	0	0.027	0.49	0.077	7.25	0.15	3.57
PD1+ 2B4+	0.8	0.14	0.12	0	0.027	0.74	0.15	5.44	0.39	2.02
PD1+ CD57	0.64	0.094	0	0	0.013	0.49	0.053	4.83	0.077	2.33
PD1+ TIM3+	0.64	0.047	0.12	0	0.031	0.49	0.14	4.83	0.23	2.48
CD127+ CXCR5+	4.95	6.34	11	18.2	1.63	7.84	0.66	18.1	6.33	16.5
EOMES+ Tbet+	0.48	0.38	0.36	3.03	0.01	0.25	0.049	1.21	0	0.31

## Sheet: Fig. 7k
ISR enrichment score
	NES
Human AML	0.84
Mouse fibroblasts	2.74
Mouse GMPs	3.39
Mouse heart	3.65
