# Supplementary material for: Cardiolipin preserves Treg metabolic fitness and immune homeostasis in the gut
Source: Nat Metab. 2026 May 18;8(6):1368–89. doi: 10.1038/s42255-026-01533-9 (PMC13303090; doi:10.1038/s42255-026-01533-9)
Supplement: Supplementary file 11 — Statistical source data. [file 42255_2026_1533_MOESM11_ESM.xlsx]

## Sheet: Ext. Fig. 1a
wWeight curve females
Weeks of age	PTPMT1 Wt females																					PTPMT1 ΔT females
7					17.26	16.3	15.96	18.54	17.31	16.6	17.42	17.39	18.35	16.08								15.18	16.08	17.12	18.08	15.59	17.78	17.67	17.12
8	17.89	19.62	19.88	19.1	17.18	16.91	15.91	18.35	17.89	17.02	17.88	17.83	18.61	16								16.03	16.42	16.71	18.29	16.01	18.18	18.45	17.34
9	17.47	20.36	20.44	19.51	18.19	16.99	16.6	19.26	18.3	18.11	18	18.09	18.97	16.39								15.93	17.23	17.94	19.38	16.62	17.91	18.51	18.12
10	18.48	20.58	20.4	19.82	18.48	17.75	16.96	20.09	18.73	18.15	18.13	18.25	19.16	16.81								16.59	18	18.03	19.49	16.61	18.22	19.61	18.23
11	18.35	21.24	21.44	19.94	18.8	17.68	17.5	19.73	19.39	18.48	18.76	19.03	19.75	16.73								16.61	18.63	18.54	19.63	17.01	18.8	21	18.08
12	19.35	21.07	21.45	20.29	19.09	18.64	17.96	21.08	19.39	19.04	19.51	19.61	19.88	17.4								16.62	19.24	18.51	20	17.44	19.04	19.59	18.26
13	19.24	20.93	21.8	20.84	18.69	18.41	18.87	20.67	20.04	19.61	20.22	19.9	20.66	17.3								17.17	19.6	19.12	20.22	18.73	19.44	20.01	17.7
14	19.58	21.85	21.58	20.86	19.62	18.69	18.88	21.49	19.85	19.17	20.22	19.82	21	17.65								17.87	19.58	19.34	20.6	18.31	19.75	21.09	18.21
15	19.62	22.36	22.26	21.28	20.12	19.19	19.52	20.97	20.8	19.47	20.03	20.04	20.67	17.98								17.57	20.98	19.9	20.89	18.77	19.94	21.29	18.74
16	19.87	22.59	22.57	20.86	20.93	19.39	19.83	22.41	20.76	19.88	18.89	20.98	20.67	18.79								17.85	20.75	19.74	21.2	19.31	19.96	21.4	19.02
17	20.28	22.13	22.81	21.7	20.05	19.43	19.8	21.99	20.97	19.76	20.8	19.97	21.18	18.82								18.81	21.11	20.8	21.53	19.6	20.49	22.08	19.62
18	20.86	22.41	22.55	22.34	20.02	19.48	20.05	21.92	20.99	19.96	20.58	20.01	22.77	19.6								19.03	20.57	20.34	21.55	19.38	20.78	20.88	20.2
19	19.76	23.02	22.52	22.11	20.61	20.4	19.99	22.15	21.22	19.91	20.27	20.38	21.9	18.44								18.7	20.85	20.31	21.42	19.18	20.72	21.3	20.68
20	20.62	22.61	22.96	22.6	20.9	20.96	20.37	23.3	21.5	20.55	21.67	21.01	21.53	18.93								19.22	21.31	20.52	21.78	19.91	20.93	23.25	19.8
21	20.87	23	22.73	22.92	21.32	21.15	20.64	23.52	23.48	20.15	21.53	21.4	22.14	19.29								19.2	21.69	21.41	22.58	20.57	21.79	22.04	20.34
22	21.47	23.27	22.97	23.86	20.83	19.96	20.49	23.97	21.98	20.05	21.18	20.92	20.17	19.68								19.1	20.87	20.65	22.1	19.84	21.11	22.31	21.43
23	21.76	22.98	23.2	23.68	21.2	21.02	20.6	23.62	21.9	20.9	22	22.22	22.58	19.76								19.72	22.51	21.12	22.96	20.93	21.42	22.83	20.78
24	21.97	24.01	23.44	24.66	20.98	20.67	20.98	23.25	22.78	20.61	21.31	21.84	22.24	19.49								19.9	22.79	20.86	23.14	20.49	21.01	22.29	21.32
25	21.88	23.7	23.67	21.84	21	20.88	21.23	23.38	22.86	20.61	21.54	21.04		19.97								19.67	23.03	20.97	22.98	20.8	21.1	22.36
26	22.02	23.62	23.51	21.96	20.96	21.13	21.53	23.76	23.32	21.06	21.96	22.59	22.61	20								19.94	22.63	21.38	22.99	20.89	21.28	23.49	21.57
27	21.68	24.64	24.15	24.44	22.25	21.31	21.36	24.34	22.41	21.27	23.12	22	22.39	20.36								19.53	22.73	21.52	22.36	21.48	21.83	22.71	21.22
28	22.82	24.5	24.63	22.79	22.4	21.7	21.61	24.83	22.22	20.81	23.06	21.6	22.74	20.76								20.68	22.86	21.54	22.92	22.23	21.74	23.89	21.57
29	22.8	24.98	25.15	22.6	22.08	22.05	22.2	24.58	23.24	20.72	21.97	21.99	23.65	20.27								20.67	22.69	21.25	22.8	22.26	21.67	23.5	21.66
30	22.33	24.89	24.92	23.76	22.89	23.02	22.89	25.27	23.34	21.35	22.52	21.91	23.57	20.14								21.13	22.98	21.42	23.23	21.28	22.34	23.91	21.98
31	23.21	24.98	25.65	24.46	22.63	22.17	21.33	25	23.09	21.59	22.45	22.08	24.06	20.5								20.56	22.28	21.63	23.75	21.57	21.86	24.34	21.1
32	22.4	24.96	25.09	24.09	23.1	22.92	22.48	25.64	23.7	21.04	22.46	22.59	23.51	20.08								20.45	22.52	22.31	23.22	21.69	22.01	23.25	21.67
33	22.08	24.59	25.65	23.75	24.12	22.85	22.26	25.36	23.61	21.55	22.51	23.51	23.3	20.61								20.9	23.1	22.89	23.63	22.69	21.91	23.84	21.9
34	22.52	25	24.8	23.52	23.56	23.18	21.97	25.68	25.28	21.75	23.65	22.52	24.51	20.75								19.98	23.3	22.67	24.56	21.96	22.38	24.28	21.89
35	23.22	25.31	25.22	23.64	24.27	22.86	22.31	25.8	23.64	21.56	23.12	23.2	23.22	20.39				23.81				19.14	22.5	22.24	23.97	21.74	22.39	24.38	22.42
36	23.08	25.3	25.64	24.33	23.76	22.87	22.09	26.37	23.94	21.88	23.26	23.43	24.27	20.5				24.16				20.35	23.04	22.45	23.73	21.86	22.62	24.14	21.25
37	22.83	25.18	26.16	23.43	24.41	23.44	22.3	26.67	24.78	21.71	23.68	24.53	25.99	20.87			26.16	25.31	27.65	31.98	24.73	19.07	23.34	21.7	24.86	22.2	22.67	24.62	21.86
38	23.27	25.48	25.95	24.65	24.93	24.37	22.92	27.42	25.98	23.15	23.9	24.91	25.05	21.4			25.74	26.64	27.08	32.85	24.8	20.45	23.92	22.64	24.35	22.82	24.06	25.56	22.41
39	22.86	27.19	26.93	25.72	25	24.1	22.6	26.8	24.2	22	23.8	23.1	25.5	21.1			25.17	24.89	26.81	31.6	25.05	20.5	23.9	22.5	24.3	22.2	23	24	22.7
40	23.2	25.5	26.4	25.6	24.64	23.75	22.96	26.55	23.94	21.9	24.01	23.7	24.45	21.21			24.63	24.97	25.8	30.05	24.43	21.1	24.23	22.53	25.17	22.04	23.36	24.83	21.86
41	23.15	26.35	26.6	26.3	25.93	23.56	23.35	26.9	25.03	22.45	23.79	23.39	24.96	21.53			25.86	24.97	25.62	28.98	25.11	21.44	24.38	23.02	25.95	22.58	23.63	25.68	23.34
42	23.96	27.39	27.09	25.31	24.79	23.48	22.56	27.06	25.05	22.65	23.91	23.5	24.89	20.97			27.9	24.66	25.56	27.54	25.42	21.07	24.4	22.43	24.61	23.47	23.7	24.77	22.06
43	24.08	27.05	26.74	24.84	25	23.5	22.7	26	24.4	22.1	24.7	23.4	25	21.5			26.71	24.84	27.81	31.01	26.52	20.8	24.5	22.5	24.6	22.5	23.5	25.6	22.6
44	23.1	26.7	26.5	25.6	24.3	23.8	22.6	26.5	24.3	23.1	23	23.8	25.1	21.2			25.53	25.54	28.29	29.75	26.72	19.7	23.9	22.7	25.5	22.2	23.2	25.1	23
45	23.4	26.6	26.9	24.1	24.5	24.6	22.7	26.2	25.1	22.2	23.5	23.9	25.7	21.9			27.05	24.4	27.7	30.82	26.46	20.3	24.4	23.3	24.2	22.9	23.3	25	22.6
46	24.3	26.7	27.7	24.7	25.3	24.28	23.62	26.79	25.49	22.71	23.71	23.95	26.11	21.94			25.31	24.4	27.91	31.52	25.35	19.28	24.94	23	25.57	22.87	23.62	26.01	23.25
47	23.57	27.22	27.41	25.84	25.87	24.34	23.67	27.8	27.04	23.56	24.55	25.1	24.99	21.43			26.23	24.73	26.46	29.61	26.44	17.02	25.58	22.79	25.53	24.2	23.17	24.96	23.47
48	24.78	27.61	28.47	25.88	25.28	24.97	23.5	26.91	25.04	23.37	23.31	25.48	26.16	21.25			25.74	26.3	27.39	29.04	25.87	18.41	24.77	22.91	24.98	22.75	23.5	25.21	22.77
49	23.87	27.42	27.99	26.9	25.28	23.81	22.71	26.82	25.14	22.31	23.6	23.15	25.88	21.41			27.49	25.7	28.04	29.39	27.99	16.77	24.29	23.48	25.2	22.79	22.8	24.59	22.98
50	24	27.16	27.72	24.6	24.8	24.58	23.83	26.74	25.56	22.55	24.16	24.15	27.39	21.27			28.2	25.38	27.5	29.2	27.3	17.2	23.97	23.34	24.87	23.05	23.69	25.38	23.26
51	24.2	27.22	27.59	25.19	24.52	26.45	23.93	26.42	26.06	23.9	24.28	24.87	27.59	21.09		28.12	26.85	25.36	29.14	29.17	27.18	18.12	24.82	23.93	25.76	22.95	23.9	24.17	24.02
52	25.17	27.8	28.07	25.81	24.85	24.52	23.55	27.15	26.74	24.55	24.6	25.79	26.07	21.64		25.6	27.39	25.55	30	30.66	27.83	19.97	25.43	23.54	24.16	22.54	24.14	25.88	23.04
53	25.34	28	28	25.53	25.22	24.89	23.7	26.71	24.79	22.41	23.68	23.19	27.08	21.39		26.12	28	24.7	27.36	31.07	27.65	20.24	24.15	23.66	24.89	23.03	23.59	26.15	23.62
54	24.06	27.44	27.64	25.53	24.48	25.09	23.18	26.45	25.08	22.79	23.52	23.48	24.8	21.47		26.24	26.6	25.2	27.1	29.3	27.2	19.48	23.83	23.48	24.84	24.15	23.18	25.46	22.91
55	24.38	27.28	28	25.07	23.59	23.31	23.29	26.85	25.37	22.93	23.26	23.37	26.2	21	25.88	26.66	26.4	25.4	27.5	30	28.2	18.67	25.06	22.71	24.22	22.56	23.69	26.62	23
56	24.8	27.93	27.61	26.42	24.58	23.98	23.72	27.21	25.75	23.09	22.65	24.61	26.56	21.35	26.05	27.5	26.5	25.19	27.7	29.8	28	17.55	25.27	23.55	25.14	23.65	23.53	26.43	23.86
57	24.77	27.63	27.93	26.66	24.04	23.51	23.73	26.86	25.42	22.87	21.99	24.46	26.12	21.29	26.63	26.68	25.93	23.25	27.78	28.58	28.99	16.86	24.16	23.44	25.24	23.6	23.76	24.88	23.23
58	25.04	27.73	28.25	25.08	24.04	25.62	23.53	26.41	26.65	23.06	21.75	22.94	27.13	21.39	25.56	26.29	27.19	25.2	26.9	28.89	28.46	16.99	23.64	24.04	25.55	24	23.89	26.63	23.76
59	24.56	27.96	28.61	25.66	25.5	24.91	23.71	27.7	26.02	23.88	20.97	23.9	26.24	22.14	26.06	27.08	27.55	24.92	26.41	28.48	28.21	19.59	26.57	23.96	25.1	23.92	24.07	26.81	23.95
60	24.81	28.6	28.39	26.16	23.56	23.24	23.26	27.58	25.33	23.68	20.02	23.58	24.75	21.15	25.73	27.45	27.17	25.15	27.26	28.51	27.8	19.13	25.91	23.22	24.28	24.22	23.88	25.77	23.71	26.49
61	24.6	27.6	26.88	24.89	23.3	23.24	23.1	26.98	25.94	23.42	19.45	24.53	24.75	21.46	26.71	26.3	26.19	25.39	27.64	28.42	27.89	18.95	25.42	24.43	23.49	23.89	23.88	26.05	23.84	26.12
62	24.76	27.59	27.69	25.17	24.27	23.58	23.8	27.33	25.48	23.82	19.68	24.27	25.51	21.9	26.52	26.6	26.98	25.93	27.68	28.72	27.7	19.5	25.42	24.02	24.97	23.88	24.18	26.33	23.82	25.95
63	24.77	28.75	28.29	25.48	24.6	23.73	23.64	27.02	26.17	23.26	19.24	23.83	26.15	21.92	27.1	26.99	26.76	25.18	28.1	28.2	27.94	20.52	25.73	23.5	25.04	23.44	24.7	27.21	22.89	25.39
64	24.45	29.2	28.69	25.46	25.18	24.72	24.16	27.66	26.1	24.06	19.66	25.2	26.29	23.13	26.26	26.7	27.81	24.82	26.57	28.14	28.26	21.29	26.18	24.25	24.57	23.85	24.61	26.98	24.58	26.08
65	25.75	29.74	29.43	26.95	26.32	25.15	24.67	28.65	26.69	25.52	20.12	24.42	26.77	22.47	26.1	26.59	28.12	25.23	26.47	27.75	27.99	22.01	26.04	23.93	25.17	25.12	24.37	27.57	24.76	26
66	25.25	30.28	30.4	26.17	26.23	24.87	24.6	28.5	27.16	24.87	19.73	25.28	27.1	22.44	24.11	27.99	27.35	24.98	26.15	27.49	27.28	20.94	25.33	24.26	25.44	25.63	24.59	27.27	23.93	26.7
67	25.57	29.95	30.65	26.02	24.68	24.53	25.05	28.72	27.23	24.18	19.03	26.12	27.01	22.63	26.89	26.74	27.12	25.61	26.66	28.26	27.55	20.19	25.87	23.88	25.05	24.5	24.22	28.42	24.37	25.01
68	25.05	30.28	30.89	27.34	25.04	24.54	24.72	28.58	27.04	23.91	18.96	26.72	25.42	21.94	26.7	26.8	26.96	25.48	27.01	28.06	28.29		24.91	24.89	24.67	23.29	23.94	27.36	24.62	25.38
69	25.38	30.17	30.3	26.38	25.75	24.41	25	28.84	27.71	25.19	18.89	25.19	25.37	22.59	27.42	26.5	27	26.1	26.52	28.53	29.23		25.74	24.98	25.09	24.08	23.58	26.7	24.87	24.73
70	25.57	29.76	30.48	26.3	25.55	24.35	25.13	28.18	27.74	24.94	19.09	25.65	26.64	21.68	27.54	27.4	27.58	26.07	26.6	28.81	29.02		25.01	24.57	25.47	24.01	23.53	27.19	25.05	25.31
71	24.96	28.82	29.46	26.22	25.78	24.66	25.06	28.89	27.5	23.6	19.77	25.33	26.58		26.68	26.42	27.22	25.24	25.3	28.21	28.59		25.21	24.62	25.96	23.79	23.57	28.33	24.55	25.18
72	25.36	29.22	30.37	26.43	25.73	25.2	25.02	28.1	27.72	23.89	19.69	26.32	24.78		26.3	27.24	26.49	25.38	26.33	28.21	29.08		25.56	24.58	25.89	23.85	23.76	27.2	24.84	25.48
73	25.24	29.52	30.41	26.37	26.56	25.02	25.53	27.88	27.49	24.08	19.95	26.39	24.41		26.2	27	26.12	25.08	26.62	28.94	29.06		25.63	24.26	25.21	23.62	23.56	26.94	24.86	24.53
74	24.74	29.06	30.12	26.26	26.13	25.43	26.37	28.34	27.76	24.11	21.17	27.62	24.61		26.8	26.25	26.75	26.07	26.59	29.7	29.46		25.73	24.5	25.81	23.78	23.87	27.41	25.2	24.88
75	24.87	29.43	30.34	26.44	26.26	26.43	26.09	28.54	28.36	23.22		24.81	24.33		26.11	26.13	27.52	26.08	26.77	29.81	29.96		25.55	23.99	26.09	23.29	23.41	27.87	25.13	25.09

## Sheet: Ext. Fig. 1b
Survival curve females
Weaks elapsed	PTPMT1 Wt	PTPMT1 KO
130	1
110	1
130	1
101	1
105	0
138	1
124	1
143	1
137	1
100	1
75	1
125	1
105	0
143	1
129	1
126	1
138	1
138	1
100	1
99	1
118	0
68		1
99		1
119		1
138		1
110		1
100		1
99		1
143		1
110		1
75		1
96		1
110		1
127		1
118		1

## Sheet: Ext. Fig. 1c
Immune infiltrate			Goblet cells depletion			Area affected
PTPMT1 Wt	PTPMT1 KO		PTPMT1 Wt	PTPMT1 KO		PTPMT1 Wt	PTPMT1 KO
0	1		0	1		0	25
0	2		0	2		0	50
0	3		0	1		0	25
0	2		0	1		0	10

## Sheet: Ext. Fig. 1d
% TBET+
	PTPMT1 Wt				PTPMT1 ΔT
siLP	0.36494	0.320055	0.30455	0.346546		0.477528	0.27947	0.574989
mLN	0.0783209	0.104189	0.10799	0.161784	0.0784062	0.0846144	0.294949	0.220771
Spleen	0.163248	0.174182	0.159121	0.183931	0.245455	0.067573	1.06789	0.31774

## Sheet: Ext. Fig. 1f
% of CD4+
PTPMT1 Wt	PTPMT1 ΔT
14.4	11.5
12.4	17.3
11.3	10.5
11.9	16.1
	13

## Sheet: Ext. Fig. 1g
% of CD4 CD44+ CD62l-
PTPMT1 Wt	PTPMT1 ΔT
43.6	18.3
38.1	17.3
33.9	16.8
38.7	14.9
	18.2

## Sheet: Ext. Fig. 1h
TBET+			IFNg+
PTPMT1 Wt	PTPMT1 ΔT		PTPMT1 Wt	PTPMT1 ΔT
50.175	60.4		85.35	53.08
22.2	43.5333		97.5	82.1667
34.3333	31.7		61.8	13
48.2	76.6667		94.05	53.9667

## Sheet: Ext. Fig. 1i
% of RORgt+
	PTPMT1 Wt				PTPMT1 ΔT
siLP	3.98965	3.04161	3.74904	2.0317		2.86726	3.61817	4.13468
mLN	0.598109	0.658715	0.427171	0.393106	0.556188	0.418643	0.692931	0.567229
Spleen	0.158589	0.0380134	0.0473209	0.0349913	0.113932	0.086493	0.130536	0.129189

## Sheet: Ext. Fig. 1j
EAE clinical score
	PTPMT1 WT												PTPMT1 ΔT
0	0	0	0	0	0	0	0	0	0	0	0	0	0	0	0	0	0
1	0	0	0	0	0	0	0	0	0	0	0	0	0	0	0	0	0
2	0	0	0	0	0	0	0	0	0	0	0	0	0	0	0	0	0
3	0	0	0	0	0	0	0	0	0	0	0	0	0	0	0	0	0
4	0	0	0	0	0	0	0	0	0	0	0	0	0	0	0	0	0
5	0	0	0	0	0	0	0	0	0	0	0	0	0	0	0	0	0
6	0	0	0	0	0	0	0	0	0	0	0	0	0	0	0	0	0
7	0.5	0	0	0	0	0	0	0	0.5	0	0	0	0	0	0	0	0	0	0
8	0	0	0	0	0	0	0	0	0.5	0	0	0	0	0	0	0	0	0	0
9	0	0	0.5	0	0	0.5	0	0	0.5	0.5	0.5	0.5	0.5	0	0	0	0.5	0.5	0.5
10	0.5	0.5	0.5	0.5	0.5	0.5	0.5	0.5	0.5	0.5	0.5	0.5	0.5	0	0.5	0.5	0.5	0.5	0.5
11	0.5	0.5	0.5	0.5	0.5	0.5	0.5	0.5	0.5	1	0.5	0.5	0.5	0	0.5	0.5	0.5	0.5	0.5
12	2	1	2.5	1.5	0.5	0.5	0.5	1.5	1.5	3	0.5	1	0.5	1	0.5	0.5	0.5	0.5	0.5
13	3	4	3	3	0.5	0.5	0.5	2	2.5	3	1	2	0.5	0.5	0.5	0.5	0.5	0.5	0.5
14	3	4.5	3.5	3.5	0.5	1.5	1	2	4	3	1	2.5	0.5	0.5	0.5	1	0.5	1	0.5
15	2.5	4	3.5	3.5	0.5	2	1	1.5	4	3	0.5	3	0.5	0.5	0.5	2.5	0.5	1	0.5
16	3	5	4.5	4	1	2.5	2	2	5	3	1	3	0.5	2	0.5	2.5	0.5	1	0.5
17	3	5	5	5	1.5	3	3	2.5	5	3	1	3.5	0.5	2	0.5	2.5	0.5	1	0.5
18	4	5	5	5	2	3	3.5	2.5	5	3	1	4.5	0.5	2	0.5	2.5	0.5	1	0.5
19	5	5	5	5	2.5	2.5	3	2.5	5	3	2	5	0.5	2	0.5	2.5	0.5	1	0.5
20	5	5	5	5	3	2	3	2.5	5	3	3	5	0.5	2	0.5	2.5	0.5	0.5	0.5
21	5	5	5	5	3	1.5	3	2	5	3	3	5	0	2	0.5	2.5	0.5	1	0.5
22	5	5	5	5	3	1.5	3	2	5	3	3	5	0.5	2	0.5	2.5	0.5	1	0
23	5	5	5	5	3.5	1.5	3	2	5	3	3	5	0.5	2	0.5	2.5	0.5	1	0
24	5	5	5	5	3	1	3.5	2.5	5	3	2	5	0.5	2	0.5	2.5	0.5	1	0.5
25	5	5	5	5	3	1.5	3.5	3	5	3	2	5	0	2	0.5	2.5	0.5	0.5	0
26	5	5	5	5	3	1	4.5	2.5	5	3	2	5	0.5	2	0	2.5	0.5	0.5	0
27	5	5	5	5	2.5	1.5	5	2.5	5	3	1.5	5	0	2	0	2.5	0.5	0.5	0
28	5	5	5	5	2.5	1	5	2	5	3	1.5	5	0	2	0.5	2.5	0.5	0	0
29	5	5	5	5	3	1	5	2	5	3	1.5	5	0	2	0	2.5	0.5	0	0
30	5	5	5	5	3	1	5	2	5	3	2	5	0	2	0.5	2.5	0.5	0	0
31	5	5	5	5	3	1	5	2	5	3	1.5	5	0	2	0.5	2.5	0.5	0	0
32	5	5	5	5	3	1	5	2	5	3	1.5	5	0	2	0.5	2.5	0.5	0	0
33	5	5	5	5	3	1	5	2	5	3	1.5	5	0	2	0.5	2.5	0.5	0	0
34	5	5	5	5	3	1	5	2	5	3	1.5	5	0	2	0.5	2.5	0.5	0	0
35	5	5	5	5	3	1	5	2.5	5	3	1.5	5	0	2	0	2.5	0.5	0	0
36	5	5	5	5	3	1	5	2.5	5	5	1.5	5	0	2	0.5	2.5	0	0	0
37	5	5	5	5	3	1	5	2.5	5	5	1.5	5	0	2	0.5	2.5	0	0	0
38	5	5	5	5	3	1	5	2	5	5	1	5	0	2	0	2.5	0	0	0
39	5	5	5	5	3.5	1	5	2	5	5	1	5	0	2	0.5	2.5	0	0	0
40	5	5	5	5	3	1	5	2	5	5	1	5	0	2	0	2.5	0	0	0

## Sheet: Ext. Fig. 1k
% TCRb+			# TCRb+
PTPMT1 Wt	PTPMT1 ΔT		PTPMT1 Wt	PTPMT1 ΔT
0.051	0.0067		63200	5160
0.048	0.011		44200	9680
0.055	0.00414		101000	5460
0.13	0.014		93600	10900
	0.0035			5740

[truncated: 4 more sheets: Ext. Fig. 1l, Ext. Fig. 1m, Ext. Fig. 1o, Ext. Fig. 1p]
