# Supplementary material for: Cardiolipin preserves Treg metabolic fitness and immune homeostasis in the gut
Source: Nat Metab. 2026 May 18;8(6):1368–89. doi: 10.1038/s42255-026-01533-9 (PMC13303090; doi:10.1038/s42255-026-01533-9)
Supplement: Supplementary file 12 — Statistical source data. [file 42255_2026_1533_MOESM12_ESM.xlsx]

## Sheet: Ext. Fig. 2a
	PTPMT1 Wt			PTPMT1 ΔTreg
Spleen	14.3	14.1	14.5	11.6	12.5	14.2
Liver	13	15.9		38.4	24.6	26.8
Lung	14.8	15.1	15.3	7.13	11	13.8
siLP	15.9	16.1		17.5	11.7	13.9
Kidney	16.3	24.4		28.2	27.9	30.2
Thymus	2.02	2.26	2.12	8.16	17.3	16
mLN	8.95	9.2	8.87	16.3	16	17.8
pLN	8.65	8.74	8.79	20.3	21	16.3

## Sheet: Ext. Fig. 2b
	PTPMT1 Wt			PTPMT1 ΔTreg
Spleen	11.8	13.4	13	48.4	49.2	47.6
Liver	36.9	34.8	33.5	83.9	85.8	84.5
Lung	13.1	10.3	12	68.8	67.8	70.2
siLP	22.6	17.8	17.6	36.1	35.3	36.2
Kidney	86.7	93.4		95.6	66.7	57.7
Thymus	3.95	2.79	2.83	3.99	3.89	3.74
mLN	4.47	4.79	5.19	8.08	8.22	8.27
pLN	2.42	2.99	2.83	11.6	12.5	12.7

## Sheet: Ext. Fig. 2c
	PTPMT1 Wt			PTPMT1 ΔTreg
Spleen	5.49	3.44	3.12	72.6	73	71.5
Liver	21	22.1	18.1	94.5	94.5	93.6
Lung	13.6	9.92	10.8	89.7	89.6	89.5
siLP	25.2	15.1	16.9	59.2	60.5	59.1
Kidney	32.9	70.6		73.8	30.3	28.9
Thymus	8.31	5.73	6.35	5.81	6.15	6.77
mLN	1.38	1.5	1.69	12.1	11.9	12.1
pLN	2.32	2.23	1.96	19	19.2	19.9

## Sheet: Ext. Fig. 2d
	PTPMT1 Wt			PTPMT1 ΔTreg
Spleen	1.59003	2.17352	2.61205	2.85802	3.99804	2.49723
Liver	0.00922242	0.0179387	0.0121038	0.12834	0.268333	0.147135
Lung	0.830052	1.43443	1.75579	4.56625	1.9461	1.64922
siLP	0.0405144	0.16724	0.440455	0.684758	0.572856	0.669877
kidney	0.0240027	0.00773041	0.00689205	0.0404468	0.0460869	0.021968
Thymus	0.0327848	0.0493514	0.0259693	0.0826162	0.334032	0.160705
mLN	0.0246107	0.0621816	0.0600879	0.292072	1.1038	0.251547
pLN	0.042514	0.357163	0.351537	0.939334	0.774101	0.291295

## Sheet: Ext. Fig. 2e
	PTPMT1 Wt			PTPMT1 ΔTreg
Spleen	1.24397	1.18989	1.089	1.58655	1.24162	1.28175
Liver	0.0172316	0.0265333	0.0175052	0.0351666	0.0475148	0.0476786
Lung	0.411975	0.344533	0.328181	0.542611	0.264992	0.447581
siLP	1.10684	1.20216	1.09957	1.52946	1.22515	1.17369
kidney	0.180062	0.145081	0.115096	0.365308	0.370222	0.182044
Thymus	0.372003	0.364267	0.327687	0.694898	1.84302	0.998458
mLN	0.388535	0.493863	0.456088	1.69078	1.0174	1.67938
pLN	0.192377	0.312092	0.31552	3.86022	2.02981	0.767896

## Sheet: Ext. Fig. 2f
	PTPMT1 Wt			PTPMT1 ΔTreg
Spleen	0.124345	0.0739391	0.0329643	7.47729	4.88863	1.52867
Liver	0.00283576	0.00347474	0.00126641	0.0798129	0.0760314	0.0434354
Lung	0.288429	0.191501	0.191008	1.97638	0.625267	1.16712
siLP	0.0487749	0.0820534	0.153462	0.765601	0.373373	0.161132
kidney	0.142875	0.00142433	0.000517744	0.010788	0.0113686	0.00776261
Thymus	0.0618977	0.0769345	0.0627256	0.0736243	0.149146	0.0625775
mLN	0.0220819	0.00264803	0.00245567	0.174921	0.212688	0.0380939
pLN	0.00333485	0.00369213	0.00218615	0.0220819	0.00264803	0.00245567

## Sheet: Ext. Fig. 2g
Suppression assay
Teff	Teff + Treg wt	Teff + Treg PTPMT1 KO
26.9	16.7	24.4
28.5	17.2	22.4
27	20	25.1
