# Supplementary material for: Cardiolipin preserves Treg metabolic fitness and immune homeostasis in the gut
Source: Nat Metab. 2026 May 18;8(6):1368–89. doi: 10.1038/s42255-026-01533-9 (PMC13303090; doi:10.1038/s42255-026-01533-9)
Supplement: Supplementary file 13 — Statistical source data. [file 42255_2026_1533_MOESM13_ESM.xlsx]

## Sheet: Ext. Fig. 3a
Cytokines concentration
	PTPMT1 Wt ivRF A																		PTPMT1 ΔT ivRF A																			PTPMT1 Wt ivRF B											PTPMT1 ΔT ivRF B
Eotaxin	565.91	770.24	367.22	693.81	571.24	805.07	594.38	723.33	715.7	617.6	572.89	522.33	100.9	609.24	347.91	223.34	606.31		731.36	807.03	709.09	577.98	520.59	630.44	577.29	595.02	304.95	216.5	697.05	535.29	519.68	507.42	332.76	785.01	1806.65			372.73	482.58	627.5	395.51	668.67	526.93	728.16	405.11	371.61			744.28
IL-1α	272.64	239.18	436.69	162.92	513.76	532.5	458.07	500	202.09	418.65	338.25	272.64	340.18	442.07	404.05	219.77	557.75		678	468.65	197.6	294.97	336.32	712.55	272.64	372.5	324.66	312.88	587.63	652.55	547.69	443.85	213.19	400.37	351.68			288.93	208.77	118.2	118.2	226.29	177.03	378.12	85.51	213.19			294.97
IL-2	3.31	5.3	2.27	16.12		7.2	12.64	10.87	9.06	7.2			3.31	6.26	10.87	4.32	6.26		14.83	6.26			3.31	7.2	2.27	13.52	1.17	2.8	4.32		8.6	8.14	4.32	3.31						1.17				1.17	2.27				1.17
IL-3	1.76	0.64	0.64	0.64	0.88	0.64	1.6	0.96	1.28	1.28	0.8	0.96	4.16	0.88	0.56	0.8	1.28		0.88	0.64	0.96	0.64	1.04	1.76	2.31	0.96	0.8	1.12	0.17	1.92	1.36	0.64	1.28	0.96	1.28			1.12	0.48	0.25	0.8		0.4	0.56	1.6	0.96			0.8
IL-4	0.43	0.89	0.46	0.4	0.3	0.36	0.17	0.46	0.3	0.21	0.24	0.21	0.27	0.3	0.33	0.21	0.3		0.21	0.24	0.21	0.89	0.17	0.3	0.24	0.28	0.14	0.16	0.24	0.24	0.14	0.21	0.27	0.4	0.27			0.36	0.3	0.27	0.22	0.56	0.52	0.36	0.22	0.46			0.24
IL-5	7.9	22.23	5.72	5.83	6.77	5.93	7.9	5.56	4.62	3.1	5.07	6.04	3.4	8	6.77	4.11	7.08		3.52	4.28	3.46	7.08	3.1	3.7	3.22	6.04	4.05	6.36	3.82	4.68	8.25		6.36	5.61	4.45			4.62	3.22	4.85	4.17	7.49	7.29	3.22	3.82	4.51			23.4
IL-6	3.46	3.46	10.54	2.7	3.14	4.83		0.64	0.44	1.94		1.29	0.3		1.94				47.3	50.17	2.45	23.27	3.2	0.9	1.49	1.68	1.68	22.15	11.71	4.21	5.96		2.51	1.03				3.33	3.71	2.7	6.83	10.78	3.65	3.58		1.42			0.77
IL-9	44.12	9.92		102.75	9.92	30.56	32.98		16.88		9.92	19.92	13.6	28.07	28.07	22.77	16.88		13.6	13.6	19.92	16.88	19.92	28.07	37.59		13.6		22.77		32.98	9.92	22.77	46.2	41.99							9.92	9.92		16.88				9.92
IL-12p40		35.91	27.94	24.97	22.02		33.91	14.26	26.95	23.99	6.68	14.26	43.96	22.02	13.3	16.18	1.26		25.96	8.55	28.93	37.91	37.91	37.91	27.94	26.95	6.68	10.44	25.96	20.07	23	22.02	1.26	11.39	10.44				14.26	14.26	20.07	18.12	19.09	4.84	10.44	9.49			31.91
IL-12p70	297.73	221.19	27.03	197.96	233.87	241.41	470.69	52.71	573	475.04	457.58	278.42	448.8	91.54	337.94	431.13	587.58		500.97		526.63	171.45	841.15	388.53	909.97	448.8	266.21	600.03	602.09	600.03	595.88	171.45	288.11	335.6	66.16			773.1		518.1	568.81	155.13	446.6	451	399.83	288.11			1220.15
IL-13	97.86	37.46	56.21	48.69	35.59	52.45	67.52	26.29	59.98	31.86	65.64	50.57	52.45	67.52	52.45	33.73	58.09		86.46	41.2	90.26	58.09	41.2	82.67	52.45	48.69	33.73	63.75	86.46	52.45	52.45	78.88	50.57	56.21	90.26			71.3	22.59	41.2	20.74	18.89	56.21	37.46	44.94	30			48.69
IL-15		8.76	35.91	1.26		276.04		92.83	123.35	22.62	22.62		1.26	22.62		29.32			22.62			35.91		48.89	42.43									22.62				86.65											229.84
IL-17	1.78	3.22	3.34	0.84	0.56	1.38	1.92			0.27	1.18	0.27	0.7	0.7	0.34	0.12	0.27			1.11	0.7	12.01			1.04	0.12	1.78	0.42	2.31				0.84	1.11	10.45			0.2					0.12	0.49	0.7	1.11
IP-10	58.82	30.54	34.45	27.57	23.27	39.43	50.49	36.03	22.85	26.91	25.11	22.24	17.12	39.45	19.64	18.59	26.77		48.37	38.9	34.43	41.44	26.66	29.06	29.45	37.85	35.44	45.65	60.17	40.08	31.22	120.07	33.05	37.94	57.13			28.59	44.94	32.32	36.81	41.84	35.68	47.21	25.2	20.85			35.03
KC	71.57	129.38	107.43	72.08	46.73	100.26	123.84	54.86	61.22	46.73	69.52	65.4	28.38	82.66	60.7	6.51	39.46		95.43	204.18	69.01	80.16	82.66	68.5	97.37	27.78	50.55	82.66	85.63	70.55	54.33	87.61	76.65	26.57	442.21			49.46	60.17	66.43	57.53	107.43	27.78	48.92	12.37	43.96			30.18
LIX	4083.98	3383.79	3542.81	4948.13	3135.34	3949.61	4311.66	5138.53	5706.04	4578.56	5341.07	3757.27	1566.28	3825.46	3577.53	4366.72	6661.08		5967.42	5750.85	5159.06	6637.74	4708.28	4270.6	1865.81	6047.7	2828.36	2167.38	6805.8	4877.2	4662.55	4150.23	4095.18	6877.7	10805.4			3417.73	5442.81	4273.4	2878.81	4146.5	4733.47	3775.02	4946.26	5402.67			4893.06
M-CSF	4.8	11.21	4.8	8	1.59	2.39	34.39	24.02	11.21	4.8	9.61	4.8	52.62	6.4	1.59	6.4	3.19		13.61	51.04	4.8	4.8	12.81	14.41	3.19		0.79		0.79	14.41	5.6	3.19		18.42	9.61			7.2	4	4.8	4	9.61	6.4	3.19	6.4	1045.86			24.02
MIG	4967.61	1869.79	2051.56	1239.64	1076.79	1201.77	2686.59	2085.53	1137.33	1191.23	1468.76	1165.89	643.06	2461.68	1363	889.79	1755.43		2877.76	1765.58	1864.74	1450.15	1070.4	1348.43	1025.55	1304.6	1327.58	3320.43	1921.18	1682.19	1137.33	6930.21	1492.5	1696.45	3322.34			534.57	714.37	789.39	632.97	671	681.03	1386.92	552.79	135.82			1073.59
MIP-1β	97.16	38.61	89.36	64.67	73.09	77.23	81.33	100.98	73.09	97.16	100.98	104.74	102.87	119.18	108.44	73.09	93.29		85.37	108.44	93.29	73.09	77.23	104.74	143.8	97.16	85.37	34.2	93.29	47.39	122.64	85.37	81.33	58.25	49.57			93.29	49.57	29.8	73.09	51.75	89.36	34.2	104.74	51.75			43.01
MIP-2	208.02	160	160	221.12	193.77	221.12	138.53	178	149.8	160	221.12	193.77	160	111.7	221.12	178	214.7		125.94	178	221.12	244.83	160	193.77	233.34	160	138.53	32	111.7	55.23	160	138.53	178	178	193.77				111.7	221.12	76.61	32	178	32	193.77	138.53			186.11
RANTES	28.84	52.84	58.44	69.24	16.18	52.84	65.25	80.45	30.51	30.51	41.08	61.19	109.18	47.06	49.97	31.61	41.08		41.08	24.83	67.03	85.06	60.28	57.06	63.91	52.84	24.83	12.06		76.19	26	27.14	45.58	39.55	74.47			43.1	29.4	43.1	28.28	78.33	49.01	24.83	34.84	36.95			5.78
TNFa	40.65	36.77	42.76	33.86	23.78	55.63	45.41	51.94	58.45	39.12	37.24	46.57	54.68	61.34	47.72	52.22	58.05		19.34	5.23	41.26	55.9	56.98	52.49	54.68	60.82	52.49	51.39	53.87	8.81	54.41	31.69	55.77	47.58	46.57			18.91	41.56	44.68	44.54	11.74	46.57	49.57	22.22	5.23			32.2
VEGF	0.34	0.68	1.15	1.25	0.25	0.43	0.97	0.77	1.35	0.62	0.37	0.64	0.64	0.73	0.3	0.34	0.7		0.28	1.15	0.5	0.11	0.41	1.07	0.81	0.41	0.19	0.66	0.48	1.13	0.5	0.5	0.39	0.25	0.5			0.43	1.95	0.54	0.58	0.43	0.43	0.34	0.04	1.62			0.54
[truncated: 11 more columns]

## Sheet: Ext. Fig. 3b
Taxonomy	Sample	Abundance	genotype	source	geno_source	all_mean_abund
Actinobacteriota	Probe_1	0.09352432478495518	KO	ivRF A	KO_Cologne	0.013321967526915028
Actinobacteriota	Probe_2	0.10017526356287484	KO	ivRF A	KO_Cologne	0.013321967526915028
Actinobacteriota	Probe_3	0.03228897401200316	KO	ivRF A	KO_Cologne	0.013321967526915028
Actinobacteriota	Probe_4	0.20485879127769072	WT	ivRF A	WT_Cologne	0.013321967526915028
Actinobacteriota	Probe_5	0.1864201431315628	KO	ivRF A	KO_Cologne	0.013321967526915028
Actinobacteriota	Probe_6	0.11032455027387299	WT	ivRF A	WT_Cologne	0.013321967526915028
Actinobacteriota	Probe_7	0.23599251658674905	WT	ivRF A	WT_Cologne	0.013321967526915028
Actinobacteriota	Probe_8	0.06554906645292422	WT	ivRF A	WT_Cologne	0.013321967526915028
Actinobacteriota	Probe_9	0.03128316267527148	WT	ivRF A	WT_Cologne	0.013321967526915028
Actinobacteriota	Probe_10	0.36377052233996376	KO	ivRF A	KO_Cologne	0.013321967526915028
Actinobacteriota	Probe_11	0.09214820658220825	WT	ivRF A	WT_Cologne	0.013321967526915028
Actinobacteriota	Probe_12	0.3819778788991884	KO	ivRF A	KO_Cologne	0.013321967526915028
Actinobacteriota	11	0.7764172784587318	WT	ivRF B	WT_Freiburg	0.013321967526915028
Actinobacteriota	12	3.7647518720795747	WT	ivRF B	WT_Freiburg	0.013321967526915028
Actinobacteriota	13	4.2052874161717835	WT	ivRF B	WT_Freiburg	0.013321967526915028
Actinobacteriota	14	2.7919815221420627	WT	ivRF B	WT_Freiburg	0.013321967526915028
Actinobacteriota	15	1.8342047631636489	WT	ivRF B	WT_Freiburg	0.013321967526915028
Actinobacteriota	16	1.1444831478392552	KO	ivRF B	KO_Freiburg	0.013321967526915028
Actinobacteriota	17	2.253872469290434	KO	ivRF B	KO_Freiburg	0.013321967526915028
Actinobacteriota	18	1.8784447897396122	KO	ivRF B	KO_Freiburg	0.013321967526915028
Actinobacteriota	19	5.300604818056746	KO	ivRF B	KO_Freiburg	0.013321967526915028
Actinobacteriota	20	3.4599670816919463	KO	ivRF B	KO_Freiburg	0.013321967526915028
Bacteroidota	Probe_1	77.3318137032146	KO	ivRF A	KO_Cologne	0.6272755329471098
Bacteroidota	Probe_2	79.29895996207819	KO	ivRF A	KO_Cologne	0.6272755329471098
Bacteroidota	Probe_3	79.73105674540567	KO	ivRF A	KO_Cologne	0.6272755329471098
Bacteroidota	Probe_4	86.28677892185186	WT	ivRF A	WT_Cologne	0.6272755329471098
Bacteroidota	Probe_5	52.21441354907969	KO	ivRF A	KO_Cologne	0.6272755329471098
Bacteroidota	Probe_6	41.25838702984507	WT	ivRF A	WT_Cologne	0.6272755329471098
Bacteroidota	Probe_7	85.06400139559415	WT	ivRF A	WT_Cologne	0.6272755329471098
Bacteroidota	Probe_8	76.02662271923202	WT	ivRF A	WT_Cologne	0.6272755329471098
Bacteroidota	Probe_9	75.2420913137354	WT	ivRF A	WT_Cologne	0.6272755329471098
Bacteroidota	Probe_10	86.10672454361168	KO	ivRF A	KO_Cologne	0.6272755329471098
Bacteroidota	Probe_11	81.2174743163156	WT	ivRF A	WT_Cologne	0.6272755329471098
Bacteroidota	Probe_12	67.73297844190905	KO	ivRF A	KO_Cologne	0.6272755329471098
Bacteroidota	11	66.50794230506287	WT	ivRF B	WT_Freiburg	0.6272755329471098
Bacteroidota	12	32.41023328904769	WT	ivRF B	WT_Freiburg	0.6272755329471098
Bacteroidota	13	32.44006096036238	WT	ivRF B	WT_Freiburg	0.6272755329471098
Bacteroidota	14	54.2530128914685	WT	ivRF B	WT_Freiburg	0.6272755329471098
Bacteroidota	15	51.62730137437864	WT	ivRF B	WT_Freiburg	0.6272755329471098
Bacteroidota	16	78.00200868880289	KO	ivRF B	KO_Freiburg	0.6272755329471098
Bacteroidota	17	54.46920691902983	KO	ivRF B	KO_Freiburg	0.6272755329471098
Bacteroidota	18	42.80193764265404	KO	ivRF B	KO_Freiburg	0.6272755329471098
Bacteroidota	19	23.582992495325914	KO	ivRF B	KO_Freiburg	0.6272755329471098
Bacteroidota	20	56.400173275635744	KO	ivRF B	KO_Freiburg	0.6272755329471098
Campylobacterota	Probe_1	0	KO	ivRF A	KO_Cologne	0.024863609275477608
Campylobacterota	Probe_2	0	KO	ivRF A	KO_Cologne	0.024863609275477608
Campylobacterota	Probe_3	0	KO	ivRF A	KO_Cologne	0.024863609275477608
Campylobacterota	Probe_4	0	WT	ivRF A	WT_Cologne	0.024863609275477608
Campylobacterota	Probe_5	0	KO	ivRF A	KO_Cologne	0.024863609275477608
Campylobacterota	Probe_6	0	WT	ivRF A	WT_Cologne	0.024863609275477608
Campylobacterota	Probe_7	0	WT	ivRF A	WT_Cologne	0.024863609275477608
Campylobacterota	Probe_8	0	WT	ivRF A	WT_Cologne	0.024863609275477608
Campylobacterota	Probe_9	0	WT	ivRF A	WT_Cologne	0.024863609275477608
Campylobacterota	Probe_10	0	KO	ivRF A	KO_Cologne	0.024863609275477608
Campylobacterota	Probe_11	0	WT	ivRF A	WT_Cologne	0.024863609275477608
Campylobacterota	Probe_12	0	KO	ivRF A	KO_Cologne	0.024863609275477608
Campylobacterota	11	1.7680219710897498	WT	ivRF B	WT_Freiburg	0.024863609275477608
Campylobacterota	12	5.2779062684202716	WT	ivRF B	WT_Freiburg	0.024863609275477608
Campylobacterota	13	11.318365595469754	WT	ivRF B	WT_Freiburg	0.024863609275477608
Campylobacterota	14	4.720543137036337	WT	ivRF B	WT_Freiburg	0.024863609275477608
Campylobacterota	15	5.487223516855802	WT	ivRF B	WT_Freiburg	0.024863609275477608
Campylobacterota	16	8.683315724871427	KO	ivRF B	KO_Freiburg	0.024863609275477608
Campylobacterota	17	6.802860391164501	KO	ivRF B	KO_Freiburg	0.024863609275477608
Campylobacterota	18	3.875501246116586	KO	ivRF B	KO_Freiburg	0.024863609275477608
Campylobacterota	19	5.6985564984435815	KO	ivRF B	KO_Freiburg	0.024863609275477608
Campylobacterota	20	1.067646056582722	KO	ivRF B	KO_Freiburg	0.024863609275477608
Cyanobacteria	Probe_1	0.4598950366564383	KO	ivRF A	KO_Cologne	0.0017874880982184853
Cyanobacteria	Probe_2	0.8523374786555219	KO	ivRF A	KO_Cologne	0.0017874880982184853
Cyanobacteria	Probe_3	0.6872314040425591	KO	ivRF A	KO_Cologne	0.0017874880982184853
Cyanobacteria	Probe_4	0.1974196441063609	WT	ivRF A	WT_Cologne	0.0017874880982184853
Cyanobacteria	Probe_5	0.05843327914768024	KO	ivRF A	KO_Cologne	0.0017874880982184853
Cyanobacteria	Probe_6	0.3014361678069537	WT	ivRF A	WT_Cologne	0.0017874880982184853
Cyanobacteria	Probe_7	0.2580007499783857	WT	ivRF A	WT_Cologne	0.0017874880982184853
Cyanobacteria	Probe_8	0.16819299249265776	WT	ivRF A	WT_Cologne	0.0017874880982184853
Cyanobacteria	Probe_9	0.22447182920927056	WT	ivRF A	WT_Cologne	0.0017874880982184853
Cyanobacteria	Probe_10	0.09761067014725458	KO	ivRF A	KO_Cologne	0.0017874880982184853
Cyanobacteria	Probe_11	0.14961448065195967	WT	ivRF A	WT_Cologne	0.0017874880982184853
Cyanobacteria	Probe_12	0.10804470746882766	KO	ivRF A	KO_Cologne	0.0017874880982184853
Cyanobacteria	11	0.10131556296591199	WT	ivRF B	WT_Freiburg	0.0017874880982184853
Cyanobacteria	12	0	WT	ivRF B	WT_Freiburg	0.0017874880982184853
Cyanobacteria	13	0	WT	ivRF B	WT_Freiburg	0.0017874880982184853
Cyanobacteria	14	0	WT	ivRF B	WT_Freiburg	0.0017874880982184853
Cyanobacteria	15	0	WT	ivRF B	WT_Freiburg	0.0017874880982184853
Cyanobacteria	16	0.018728635612375224	KO	ivRF B	KO_Freiburg	0.0017874880982184853
Cyanobacteria	17	0.2497411771385105	KO	ivRF B	KO_Freiburg	0.0017874880982184853
Cyanobacteria	18	0	KO	ivRF B	KO_Freiburg	0.0017874880982184853
Cyanobacteria	19	0	KO	ivRF B	KO_Freiburg	0.0017874880982184853
Cyanobacteria	20	0	KO	ivRF B	KO_Freiburg	0.0017874880982184853
Deferribacterota	Probe_1	0	KO	ivRF A	KO_Cologne	0.006669475909469261
Deferribacterota	Probe_2	0	KO	ivRF A	KO_Cologne	0.006669475909469261
Deferribacterota	Probe_3	0	KO	ivRF A	KO_Cologne	0.006669475909469261
Deferribacterota	Probe_4	0	WT	ivRF A	WT_Cologne	0.006669475909469261
Deferribacterota	Probe_5	0	KO	ivRF A	KO_Cologne	0.006669475909469261
Deferribacterota	Probe_6	0	WT	ivRF A	WT_Cologne	0.006669475909469261
Deferribacterota	Probe_7	0	WT	ivRF A	WT_Cologne	0.006669475909469261
Deferribacterota	Probe_8	0	WT	ivRF A	WT_Cologne	0.006669475909469261
Deferribacterota	Probe_9	0	WT	ivRF A	WT_Cologne	0.006669475909469261
Deferribacterota	Probe_10	0	KO	ivRF A	KO_Cologne	0.006669475909469261
Deferribacterota	Probe_11	0	WT	ivRF A	WT_Cologne	0.006669475909469261
Deferribacterota	Probe_12	0	KO	ivRF A	KO_Cologne	0.006669475909469261
Deferribacterota	11	0.09262274803020713	WT	ivRF B	WT_Freiburg	0.006669475909469261
Deferribacterota	12	0.763953005890586	WT	ivRF B	WT_Freiburg	0.006669475909469261
Deferribacterota	13	3.204370541038652	WT	ivRF B	WT_Freiburg	0.006669475909469261
Deferribacterota	14	1.0204713305457553	WT	ivRF B	WT_Freiburg	0.006669475909469261
Deferribacterota	15	2.4851559108726367	WT	ivRF B	WT_Freiburg	0.006669475909469261
Deferribacterota	16	1.7412515102282224	KO	ivRF B	KO_Freiburg	0.006669475909469261
Deferribacterota	17	1.613392594323526	KO	ivRF B	KO_Freiburg	0.006669475909469261
Deferribacterota	18	0.40101745879414247	KO	ivRF B	KO_Freiburg	0.006669475909469261
Deferribacterota	19	2.2724128910955272	KO	ivRF B	KO_Freiburg	0.006669475909469261
Deferribacterota	20	1.0781990100131174	KO	ivRF B	KO_Freiburg	0.006669475909469261
Desulfobacterota_I	Probe_1	0.8797912231269187	KO	ivRF A	KO_Cologne	0.00589807515633909
Desulfobacterota_I	Probe_2	0.5157498113909034	KO	ivRF A	KO_Cologne	0.00589807515633909
Desulfobacterota_I	Probe_3	0.28153951387347886	KO	ivRF A	KO_Cologne	0.00589807515633909
Desulfobacterota_I	Probe_4	0.2952978541790065	WT	ivRF A	WT_Cologne	0.00589807515633909
Desulfobacterota_I	Probe_5	2.208930907659813	KO	ivRF A	KO_Cologne	0.00589807515633909
Desulfobacterota_I	Probe_6	1.3436067707705686	WT	ivRF A	WT_Cologne	0.00589807515633909
Desulfobacterota_I	Probe_7	0.20115382077153643	WT	ivRF A	WT_Cologne	0.00589807515633909
Desulfobacterota_I	Probe_8	0.10608571713541691	WT	ivRF A	WT_Cologne	0.00589807515633909
Desulfobacterota_I	Probe_9	0.07033665930536845	WT	ivRF A	WT_Cologne	0.00589807515633909
Desulfobacterota_I	Probe_10	0.6067790615432717	KO	ivRF A	KO_Cologne	0.00589807515633909
Desulfobacterota_I	Probe_11	0.0478127486983156	WT	ivRF A	WT_Cologne	0.00589807515633909
Desulfobacterota_I	Probe_12	0.3397140778752148	KO	ivRF A	KO_Cologne	0.00589807515633909
Desulfobacterota_I	11	0.7389697585620959	WT	ivRF B	WT_Freiburg	0.00589807515633909
Desulfobacterota_I	12	0.9102475581816238	WT	ivRF B	WT_Freiburg	0.00589807515633909
Desulfobacterota_I	13	0.46283156972933154	WT	ivRF B	WT_Freiburg	0.00589807515633909
Desulfobacterota_I	14	1.4932224523601525	WT	ivRF B	WT_Freiburg	0.00589807515633909
Desulfobacterota_I	15	0.22216157027086122	WT	ivRF B	WT_Freiburg	0.00589807515633909
Desulfobacterota_I	16	0.23808539776331736	KO	ivRF B	KO_Freiburg	0.00589807515633909
Desulfobacterota_I	17	0.47208302572513094	KO	ivRF B	KO_Freiburg	0.00589807515633909
Desulfobacterota_I	18	0.2859944763055843	KO	ivRF B	KO_Freiburg	0.00589807515633909
Desulfobacterota_I	19	1.11745168187368	KO	ivRF B	KO_Freiburg	0.00589807515633909
Desulfobacterota_I	20	0.13791968684440792	KO	ivRF B	KO_Freiburg	0.00589807515633909
Firmicutes	Probe_1	0.87356306373252	KO	ivRF A	KO_Cologne	0.06699243452138051
Firmicutes	Probe_2	0.6574896365253206	KO	ivRF A	KO_Cologne	0.06699243452138051
Firmicutes	Probe_3	1.5272837254011409	KO	ivRF A	KO_Cologne	0.06699243452138051
Firmicutes	Probe_4	1.0993708779766167	WT	ivRF A	WT_Cologne	0.06699243452138051
Firmicutes	Probe_5	1.1934692387644348	KO	ivRF A	KO_Cologne	0.06699243452138051
Firmicutes	Probe_6	1.0638621920525095	WT	ivRF A	WT_Cologne	0.06699243452138051
Firmicutes	Probe_7	2.830733561737392	WT	ivRF A	WT_Cologne	0.06699243452138051
Firmicutes	Probe_8	1.5161761597569867	WT	ivRF A	WT_Cologne	0.06699243452138051
Firmicutes	Probe_9	4.070645858048713	WT	ivRF A	WT_Cologne	0.06699243452138051
Firmicutes	Probe_10	2.642931020422207	KO	ivRF A	KO_Cologne	0.06699243452138051
Firmicutes	Probe_11	2.0202756379691444	WT	ivRF A	WT_Cologne	0.06699243452138051
Firmicutes	Probe_12	4.658498033423927	KO	ivRF A	KO_Cologne	0.06699243452138051
Firmicutes	11	4.4301160561221815	WT	ivRF B	WT_Freiburg	0.06699243452138051
Firmicutes	12	4.581356955627921	WT	ivRF B	WT_Freiburg	0.06699243452138051
Firmicutes	13	18.396940045010236	WT	ivRF B	WT_Freiburg	0.06699243452138051
Firmicutes	14	13.345565495555517	WT	ivRF B	WT_Freiburg	0.06699243452138051
Firmicutes	15	10.946276514150126	WT	ivRF B	WT_Freiburg	0.06699243452138051
Firmicutes	16	2.653587852849702	KO	ivRF B	KO_Freiburg	0.06699243452138051
Firmicutes	17	11.331730788020735	KO	ivRF B	KO_Freiburg	0.06699243452138051
Firmicutes	18	19.743901627689336	KO	ivRF B	KO_Freiburg	0.06699243452138051
Firmicutes	19	13.179297489004776	KO	ivRF B	KO_Freiburg	0.06699243452138051
Firmicutes	20	24.62028411719567	KO	ivRF B	KO_Freiburg	0.06699243452138051
Firmicutes_A	Probe_1	19.344805786418778	KO	ivRF A	KO_Cologne	0.232545940338442
Firmicutes_A	Probe_2	17.164945622405963	KO	ivRF A	KO_Cologne	0.232545940338442
Firmicutes_A	Probe_3	16.72314609931905	KO	ivRF A	KO_Cologne	0.232545940338442
Firmicutes_A	Probe_4	11.17001051963955	WT	ivRF A	WT_Cologne	0.232545940338442
Firmicutes_A	Probe_5	42.31618398235714	KO	ivRF A	KO_Cologne	0.232545940338442
Firmicutes_A	Probe_6	55.23859055746152	WT	ivRF A	WT_Cologne	0.232545940338442
Firmicutes_A	Probe_7	9.651894411637862	WT	ivRF A	WT_Cologne	0.232545940338442
Firmicutes_A	Probe_8	21.2552821932788	WT	ivRF A	WT_Cologne	0.232545940338442
Firmicutes_A	Probe_9	18.93252968570311	WT	ivRF A	WT_Cologne	0.232545940338442
Firmicutes_A	Probe_10	9.14539054650039	KO	ivRF A	KO_Cologne	0.232545940338442
Firmicutes_A	Probe_11	15.165961285420979	WT	ivRF A	WT_Cologne	0.232545940338442
Firmicutes_A	Probe_12	25.343898336273906	KO	ivRF A	KO_Cologne	0.232545940338442
Firmicutes_A	11	23.725418525334373	WT	ivRF B	WT_Freiburg	0.232545940338442
Firmicutes_A	12	48.45840999143235	WT	ivRF B	WT_Freiburg	0.232545940338442
Firmicutes_A	13	29.262167632764243	WT	ivRF B	WT_Freiburg	0.232545940338442
Firmicutes_A	14	20.714321636047377	WT	ivRF B	WT_Freiburg	0.232545940338442
Firmicutes_A	15	17.12061796450963	WT	ivRF B	WT_Freiburg	0.232545940338442
Firmicutes_A	16	7.012875911904992	KO	ivRF B	KO_Freiburg	0.232545940338442
Firmicutes_A	17	19.097763972063383	KO	ivRF B	KO_Freiburg	0.232545940338442
Firmicutes_A	18	27.13834932662816	KO	ivRF B	KO_Freiburg	0.232545940338442
Firmicutes_A	19	46.88729884131656	KO	ivRF B	KO_Freiburg	0.232545940338442
Firmicutes_A	20	10.731205916154295	KO	ivRF B	KO_Freiburg	0.232545940338442
Firmicutes_B	Probe_1	0.3193282313393232	KO	ivRF A	KO_Cologne	0.0031940480153528922
Firmicutes_B	Probe_2	0.24800662190269657	KO	ivRF A	KO_Cologne	0.0031940480153528922
Firmicutes_B	Probe_3	0.09677539423566049	KO	ivRF A	KO_Cologne	0.0031940480153528922
Firmicutes_B	Probe_4	0.23046236013294508	WT	ivRF A	WT_Cologne	0.0031940480153528922
Firmicutes_B	Probe_5	0.6928074462228321	KO	ivRF A	KO_Cologne	0.0031940480153528922
Firmicutes_B	Probe_6	0.561714724732709	WT	ivRF A	WT_Cologne	0.0031940480153528922
Firmicutes_B	Probe_7	0.05912858241295569	WT	ivRF A	WT_Cologne	0.0031940480153528922
Firmicutes_B	Probe_8	0.22326165002359127	WT	ivRF A	WT_Cologne	0.0031940480153528922
Firmicutes_B	Probe_9	0.09677597743737208	WT	ivRF A	WT_Cologne	0.0031940480153528922
Firmicutes_B	Probe_10	0.053133667636420474	KO	ivRF A	KO_Cologne	0.0031940480153528922
Firmicutes_B	Probe_11	0.15440586392532152	WT	ivRF A	WT_Cologne	0.0031940480153528922
Firmicutes_B	Probe_12	0.1628739709490162	KO	ivRF A	KO_Cologne	0.0031940480153528922
Firmicutes_B	11	0.4744425707269659	WT	ivRF B	WT_Freiburg	0.0031940480153528922
Firmicutes_B	12	1.3014476703637068	WT	ivRF B	WT_Freiburg	0.0031940480153528922
Firmicutes_B	13	0.08453568146667093	WT	ivRF B	WT_Freiburg	0.0031940480153528922
Firmicutes_B	14	0.3313571426719792	WT	ivRF B	WT_Freiburg	0.0031940480153528922
Firmicutes_B	15	0.20138555711129172	WT	ivRF B	WT_Freiburg	0.0031940480153528922
Firmicutes_B	16	0.054540756199509426	KO	ivRF B	KO_Freiburg	0.0031940480153528922
Firmicutes_B	17	0.24122516961562573	KO	ivRF B	KO_Freiburg	0.0031940480153528922
Firmicutes_B	18	0.460965964775574	KO	ivRF B	KO_Freiburg	0.0031940480153528922
Firmicutes_B	19	0.8976548752285256	KO	ivRF B	KO_Freiburg	0.0031940480153528922
Firmicutes_B	20	0.08067575466566994	KO	ivRF B	KO_Freiburg	0.0031940480153528922
Patescibacteria	Probe_1	0.2588712536499969	KO	ivRF A	KO_Cologne	0.003481805983128053
Patescibacteria	Probe_2	0.4627128622825159	KO	ivRF A	KO_Cologne	0.003481805983128053
Patescibacteria	Probe_3	0.3689078841843826	KO	ivRF A	KO_Cologne	0.003481805983128053
Patescibacteria	Probe_4	0.2243941127113454	WT	ivRF A	WT_Cologne	0.003481805983128053
Patescibacteria	Probe_5	0.9697299284941606	KO	ivRF A	KO_Cologne	0.003481805983128053
Patescibacteria	Probe_6	0.08496128794912743	WT	ivRF A	WT_Cologne	0.003481805983128053
Patescibacteria	Probe_7	0.5788953217412389	WT	ivRF A	WT_Cologne	0.003481805983128053
Patescibacteria	Probe_8	0.22439857801315635	WT	ivRF A	WT_Cologne	0.003481805983128053
Patescibacteria	Probe_9	1.0204264924389603	WT	ivRF A	WT_Cologne	0.003481805983128053
Patescibacteria	Probe_10	0.6638548721627229	KO	ivRF A	KO_Cologne	0.003481805983128053
Patescibacteria	Probe_11	1.0244361557781807	WT	ivRF A	WT_Cologne	0.003481805983128053
Patescibacteria	Probe_12	1.133388473857596	KO	ivRF A	KO_Cologne	0.003481805983128053
Patescibacteria	11	0.010061128397806554	WT	ivRF B	WT_Freiburg	0.003481805983128053
Patescibacteria	12	0.18073551944677643	WT	ivRF B	WT_Freiburg	0.003481805983128053
Patescibacteria	13	0.018533020367799673	WT	ivRF B	WT_Freiburg	0.003481805983128053
Patescibacteria	14	0.09159086372579772	WT	ivRF B	WT_Freiburg	0.003481805983128053
Patescibacteria	15	5.405639162774606e-4	WT	ivRF B	WT_Freiburg	0.003481805983128053
Patescibacteria	16	0.019832090308337342	KO	ivRF B	KO_Freiburg	0.003481805983128053
Patescibacteria	17	0.06519682570962103	KO	ivRF B	KO_Freiburg	0.003481805983128053
Patescibacteria	18	0.08044205185124173	KO	ivRF B	KO_Freiburg	0.003481805983128053
Patescibacteria	19	0.1749863543456756	KO	ivRF B	KO_Freiburg	0.003481805983128053
Patescibacteria	20	0.0030775215489988656	KO	ivRF B	KO_Freiburg	0.003481805983128053
Proteobacteria	Probe_1	0.43840737707641814	KO	ivRF A	KO_Cologne	0.01009021750580315
Proteobacteria	Probe_2	0.6996227411960343	KO	ivRF A	KO_Cologne	0.01009021750580315
Proteobacteria	Probe_3	0.5517702595260608	KO	ivRF A	KO_Cologne	0.01009021750580315
Proteobacteria	Probe_4	0.29140691812462527	WT	ivRF A	WT_Cologne	0.01009021750580315
Proteobacteria	Probe_5	0.15961152514269078	KO	ivRF A	KO_Cologne	0.01009021750580315
Proteobacteria	Probe_6	0.03711671910766443	WT	ivRF A	WT_Cologne	0.01009021750580315
Proteobacteria	Probe_7	1.1201996395397198	WT	ivRF A	WT_Cologne	0.01009021750580315
Proteobacteria	Probe_8	0.4144309236144595	WT	ivRF A	WT_Cologne	0.01009021750580315
Proteobacteria	Probe_9	0.31143902144652524	WT	ivRF A	WT_Cologne	0.01009021750580315
Proteobacteria	Probe_10	0.31980509563608783	KO	ivRF A	KO_Cologne	0.01009021750580315
Proteobacteria	Probe_11	0.12787130465828592	WT	ivRF A	WT_Cologne	0.01009021750580315
Proteobacteria	Probe_12	0.13862607934328308	KO	ivRF A	KO_Cologne	0.01009021750580315
Proteobacteria	11	1.3746720952491052	WT	ivRF B	WT_Freiburg	0.01009021750580315
Proteobacteria	12	2.143090464461336	WT	ivRF B	WT_Freiburg	0.01009021750580315
Proteobacteria	13	0.60690753761915	WT	ivRF B	WT_Freiburg	0.01009021750580315
Proteobacteria	14	1.2379335284465174	WT	ivRF B	WT_Freiburg	0.01009021750580315
Proteobacteria	15	3.7704231167161124	WT	ivRF B	WT_Freiburg	0.01009021750580315
Proteobacteria	16	0.43129028361995736	KO	ivRF B	KO_Freiburg	0.01009021750580315
Proteobacteria	17	2.1065393681245848	KO	ivRF B	KO_Freiburg	0.01009021750580315
Proteobacteria	18	2.607718879141858	KO	ivRF B	KO_Freiburg	0.01009021750580315
Proteobacteria	19	0.8887440553090183	KO	ivRF B	KO_Freiburg	0.01009021750580315
Proteobacteria	20	2.4208515796674344	KO	ivRF B	KO_Freiburg	0.01009021750580315
Spirochaetota	Probe_1	0	KO	ivRF A	KO_Cologne	0.003879404722364125
Spirochaetota	Probe_2	0	KO	ivRF A	KO_Cologne	0.003879404722364125
Spirochaetota	Probe_3	0	KO	ivRF A	KO_Cologne	0.003879404722364125
Spirochaetota	Probe_4	0	WT	ivRF A	WT_Cologne	0.003879404722364125
Spirochaetota	Probe_5	0	KO	ivRF A	KO_Cologne	0.003879404722364125
Spirochaetota	Probe_6	0	WT	ivRF A	WT_Cologne	0.003879404722364125
Spirochaetota	Probe_7	0	WT	ivRF A	WT_Cologne	0.003879404722364125
Spirochaetota	Probe_8	0	WT	ivRF A	WT_Cologne	0.003879404722364125
Spirochaetota	Probe_9	0	WT	ivRF A	WT_Cologne	0.003879404722364125
Spirochaetota	Probe_10	0	KO	ivRF A	KO_Cologne	0.003879404722364125
Spirochaetota	Probe_11	0	WT	ivRF A	WT_Cologne	0.003879404722364125
Spirochaetota	Probe_12	0	KO	ivRF A	KO_Cologne	0.003879404722364125
Spirochaetota	11	0	WT	ivRF B	WT_Freiburg	0.003879404722364125
Spirochaetota	12	0.20786740504815268	WT	ivRF B	WT_Freiburg	0.003879404722364125
Spirochaetota	13	0	WT	ivRF B	WT_Freiburg	0.003879404722364125
Spirochaetota	14	0	WT	ivRF B	WT_Freiburg	0.003879404722364125
Spirochaetota	15	6.304709148054948	WT	ivRF B	WT_Freiburg	0.003879404722364125
Spirochaetota	16	0	KO	ivRF B	KO_Freiburg	0.003879404722364125
Spirochaetota	17	1.2963872997941144	KO	ivRF B	KO_Freiburg	0.003879404722364125
Spirochaetota	18	0.7257265363038589	KO	ivRF B	KO_Freiburg	0.003879404722364125
Spirochaetota	19	0	KO	ivRF B	KO_Freiburg	0.003879404722364125
Spirochaetota	20	0	KO	ivRF B	KO_Freiburg	0.003879404722364125

## Sheet: Ext. Fig. 3c
sample	geno_dataset	genotype	dataset	taxonomy	abundance	unique_tax	varname
11	WT_ivRF B	WT	ivRF B	d__Bacteria;p__Bacteroidota;c__Bacteroidia;o__Bacteroidales;f__Muribaculaceae;g__Paramuribaculum;s__Paramuribaculum intestinale	2.36269	s__Paramuribaculum intestinale	s__Paramuribaculum intestinale
11	WT_ivRF B	WT	ivRF B	d__Bacteria;p__Proteobacteria;c__Gammaproteobacteria;o__Burkholderiales;f__Burkholderiaceae;g__Parasutterella;s__Parasutterella sp009767915	1.36632	s__Parasutterella sp009767915	s__Parasutterella sp009767915
11	WT_ivRF B	WT	ivRF B	d__Bacteria;p__Bacteroidota;c__Bacteroidia;o__Bacteroidales;f__Muribaculaceae;g__CAG-485;s__CAG-485 sp002362485	3.1816	s__CAG-485 sp002362485	s__CAG-485 sp002362485
11	WT_ivRF B	WT	ivRF B	d__Bacteria;p__Bacteroidota;c__Bacteroidia;o__Bacteroidales;f__Muribaculaceae;g__Duncaniella;s__Duncaniella sp001689575	3.44874	s__Duncaniella sp001689575	s__Duncaniella sp001689575
11	WT_ivRF B	WT	ivRF B	d__Bacteria;p__Bacteroidota;c__Bacteroidia;o__Bacteroidales;f__Muribaculaceae;g__CAG-873;s__CAG-873 sp001689415	0.53008	s__CAG-873 sp001689415	s__CAG-873 sp001689415
11	WT_ivRF B	WT	ivRF B	d__Bacteria;p__Bacteroidota;c__Bacteroidia;o__Bacteroidales;f__Muribaculaceae;g__Muribaculum;s__Muribaculum intestinale	0.68024	s__Muribaculum intestinale	s__Muribaculum intestinale
11	WT_ivRF B	WT	ivRF B	d__Bacteria;p__Bacteroidota;c__Bacteroidia;o__Bacteroidales;f__Muribaculaceae;g__CAG-873;s__CAG-873 sp002490635	0.70881	s__CAG-873 sp002490635	s__CAG-873 sp002490635
11	WT_ivRF B	WT	ivRF B	d__Bacteria;p__Campylobacterota;c__Campylobacteria;o__Campylobacterales;f__Helicobacteraceae;g__Helicobacter_C;s__Helicobacter_C typhlonius	1.04957	s__Helicobacter_C typhlonius	s__Helicobacter_C typhlonius
11	WT_ivRF B	WT	ivRF B	d__Bacteria;p__Bacteroidota;c__Bacteroidia;o__Bacteroidales;f__Tannerellaceae;g__Parabacteroides;s__Parabacteroides distasonis_A	0.41102	s__Parabacteroides distasonis_A	s__Parabacteroides distasonis_A
11	WT_ivRF B	WT	ivRF B	d__Bacteria;p__Bacteroidota;c__Bacteroidia;o__Bacteroidales;f__Muribaculaceae;g__CAG-485;s__CAG-485 sp002361215	0.20477	s__CAG-485 sp002361215	s__CAG-485 sp002361215
11	WT_ivRF B	WT	ivRF B	d__Bacteria;p__Bacteroidota;c__Bacteroidia;o__Bacteroidales;f__Tannerellaceae;g__Parabacteroides;s__Parabacteroides sp910577325	0.23692	s__Parabacteroides sp910577325	s__Parabacteroides sp910577325
11	WT_ivRF B	WT	ivRF B	d__Bacteria;p__Bacteroidota;c__Bacteroidia;o__Bacteroidales;f__Muribaculaceae;g__Duncaniella;s__Duncaniella sp002494015	0.1533	s__Duncaniella sp002494015	s__Duncaniella sp002494015
11	WT_ivRF B	WT	ivRF B	d__Bacteria;p__Deferribacterota;c__Deferribacteres;o__Deferribacterales;f__Mucispirillaceae;g__Mucispirillum;s__Mucispirillum schaedleri	0.09206	s__Mucispirillum schaedleri	s__Mucispirillum schaedleri
11	WT_ivRF B	WT	ivRF B	d__Bacteria;p__Firmicutes_A;c__Clostridia;o__Lachnospirales;f__Lachnospiraceae;g__CAG-303;s__CAG-303 sp910577835	0.01599	s__CAG-303 sp910577835	s__CAG-303 sp910577835
11	WT_ivRF B	WT	ivRF B	d__Bacteria;p__Firmicutes_A;c__Clostridia;o__Lachnospirales;f__Lachnospiraceae;g__Choladocola;s__Choladocola sp009774145	0.36914	s__Choladocola sp009774145	s__Choladocola sp009774145
12	WT_ivRF B	WT	ivRF B	d__Bacteria;p__Bacteroidota;c__Bacteroidia;o__Bacteroidales;f__Muribaculaceae;g__Paramuribaculum;s__Paramuribaculum intestinale	0.98542	s__Paramuribaculum intestinale	s__Paramuribaculum intestinale
12	WT_ivRF B	WT	ivRF B	d__Bacteria;p__Proteobacteria;c__Gammaproteobacteria;o__Burkholderiales;f__Burkholderiaceae;g__Parasutterella;s__Parasutterella sp009767915	2.08765	s__Parasutterella sp009767915	s__Parasutterella sp009767915
12	WT_ivRF B	WT	ivRF B	d__Bacteria;p__Bacteroidota;c__Bacteroidia;o__Bacteroidales;f__Muribaculaceae;g__CAG-485;s__CAG-485 sp002362485	2.50162	s__CAG-485 sp002362485	s__CAG-485 sp002362485
12	WT_ivRF B	WT	ivRF B	d__Bacteria;p__Bacteroidota;c__Bacteroidia;o__Bacteroidales;f__Muribaculaceae;g__Duncaniella;s__Duncaniella sp001689575	1.018	s__Duncaniella sp001689575	s__Duncaniella sp001689575
12	WT_ivRF B	WT	ivRF B	d__Bacteria;p__Bacteroidota;c__Bacteroidia;o__Bacteroidales;f__Muribaculaceae;g__CAG-873;s__CAG-873 sp001689415	0.03059	s__CAG-873 sp001689415	s__CAG-873 sp001689415
12	WT_ivRF B	WT	ivRF B	d__Bacteria;p__Bacteroidota;c__Bacteroidia;o__Bacteroidales;f__Muribaculaceae;g__Muribaculum;s__Muribaculum intestinale	0.15186	s__Muribaculum intestinale	s__Muribaculum intestinale
12	WT_ivRF B	WT	ivRF B	d__Bacteria;p__Bacteroidota;c__Bacteroidia;o__Bacteroidales;f__Muribaculaceae;g__CAG-873;s__CAG-873 sp002490635	0.04292	s__CAG-873 sp002490635	s__CAG-873 sp002490635
12	WT_ivRF B	WT	ivRF B	d__Bacteria;p__Campylobacterota;c__Campylobacteria;o__Campylobacterales;f__Helicobacteraceae;g__Helicobacter_C;s__Helicobacter_C typhlonius	4.26821	s__Helicobacter_C typhlonius	s__Helicobacter_C typhlonius
12	WT_ivRF B	WT	ivRF B	d__Bacteria;p__Bacteroidota;c__Bacteroidia;o__Bacteroidales;f__Tannerellaceae;g__Parabacteroides;s__Parabacteroides distasonis_A	0.89812	s__Parabacteroides distasonis_A	s__Parabacteroides distasonis_A
12	WT_ivRF B	WT	ivRF B	d__Bacteria;p__Bacteroidota;c__Bacteroidia;o__Bacteroidales;f__Muribaculaceae;g__CAG-485;s__CAG-485 sp002361215	0.00674	s__CAG-485 sp002361215	s__CAG-485 sp002361215
12	WT_ivRF B	WT	ivRF B	d__Bacteria;p__Bacteroidota;c__Bacteroidia;o__Bacteroidales;f__Tannerellaceae;g__Parabacteroides;s__Parabacteroides sp910577325	0.23413	s__Parabacteroides sp910577325	s__Parabacteroides sp910577325
12	WT_ivRF B	WT	ivRF B	d__Bacteria;p__Bacteroidota;c__Bacteroidia;o__Bacteroidales;f__Muribaculaceae;g__Duncaniella;s__Duncaniella sp002494015	0.03936	s__Duncaniella sp002494015	s__Duncaniella sp002494015
12	WT_ivRF B	WT	ivRF B	d__Bacteria;p__Deferribacterota;c__Deferribacteres;o__Deferribacterales;f__Mucispirillaceae;g__Mucispirillum;s__Mucispirillum schaedleri	0.74419	s__Mucispirillum schaedleri	s__Mucispirillum schaedleri
12	WT_ivRF B	WT	ivRF B	d__Bacteria;p__Firmicutes_A;c__Clostridia;o__Lachnospirales;f__Lachnospiraceae;g__CAG-303;s__CAG-303 sp910577835	3.18328	s__CAG-303 sp910577835	s__CAG-303 sp910577835
12	WT_ivRF B	WT	ivRF B	d__Bacteria;p__Firmicutes_A;c__Clostridia;o__Lachnospirales;f__Lachnospiraceae;g__Choladocola;s__Choladocola sp009774145	0.52227	s__Choladocola sp009774145	s__Choladocola sp009774145
13	WT_ivRF B	WT	ivRF B	d__Bacteria;p__Bacteroidota;c__Bacteroidia;o__Bacteroidales;f__Muribaculaceae;g__Paramuribaculum;s__Paramuribaculum intestinale	1.99238	s__Paramuribaculum intestinale	s__Paramuribaculum intestinale
13	WT_ivRF B	WT	ivRF B	d__Bacteria;p__Proteobacteria;c__Gammaproteobacteria;o__Burkholderiales;f__Burkholderiaceae;g__Parasutterella;s__Parasutterella sp009767915	0.48137	s__Parasutterella sp009767915	s__Parasutterella sp009767915
13	WT_ivRF B	WT	ivRF B	d__Bacteria;p__Bacteroidota;c__Bacteroidia;o__Bacteroidales;f__Muribaculaceae;g__CAG-485;s__CAG-485 sp002362485	3.15777	s__CAG-485 sp002362485	s__CAG-485 sp002362485
13	WT_ivRF B	WT	ivRF B	d__Bacteria;p__Bacteroidota;c__Bacteroidia;o__Bacteroidales;f__Muribaculaceae;g__Duncaniella;s__Duncaniella sp001689575	1.38355	s__Duncaniella sp001689575	s__Duncaniella sp001689575
13	WT_ivRF B	WT	ivRF B	d__Bacteria;p__Bacteroidota;c__Bacteroidia;o__Bacteroidales;f__Muribaculaceae;g__CAG-873;s__CAG-873 sp001689415	0.41657	s__CAG-873 sp001689415	s__CAG-873 sp001689415
13	WT_ivRF B	WT	ivRF B	d__Bacteria;p__Bacteroidota;c__Bacteroidia;o__Bacteroidales;f__Muribaculaceae;g__Muribaculum;s__Muribaculum intestinale	0.45928	s__Muribaculum intestinale	s__Muribaculum intestinale
13	WT_ivRF B	WT	ivRF B	d__Bacteria;p__Bacteroidota;c__Bacteroidia;o__Bacteroidales;f__Muribaculaceae;g__CAG-873;s__CAG-873 sp002490635	0.24534	s__CAG-873 sp002490635	s__CAG-873 sp002490635
13	WT_ivRF B	WT	ivRF B	d__Bacteria;p__Campylobacterota;c__Campylobacteria;o__Campylobacterales;f__Helicobacteraceae;g__Helicobacter_C;s__Helicobacter_C typhlonius	7.68402	s__Helicobacter_C typhlonius	s__Helicobacter_C typhlonius
13	WT_ivRF B	WT	ivRF B	d__Bacteria;p__Bacteroidota;c__Bacteroidia;o__Bacteroidales;f__Tannerellaceae;g__Parabacteroides;s__Parabacteroides distasonis_A	0.02584	s__Parabacteroides distasonis_A	s__Parabacteroides distasonis_A
13	WT_ivRF B	WT	ivRF B	d__Bacteria;p__Bacteroidota;c__Bacteroidia;o__Bacteroidales;f__Muribaculaceae;g__CAG-485;s__CAG-485 sp002361215	0.02443	s__CAG-485 sp002361215	s__CAG-485 sp002361215
13	WT_ivRF B	WT	ivRF B	d__Bacteria;p__Bacteroidota;c__Bacteroidia;o__Bacteroidales;f__Tannerellaceae;g__Parabacteroides;s__Parabacteroides sp910577325	0.11283	s__Parabacteroides sp910577325	s__Parabacteroides sp910577325
13	WT_ivRF B	WT	ivRF B	d__Bacteria;p__Bacteroidota;c__Bacteroidia;o__Bacteroidales;f__Muribaculaceae;g__Duncaniella;s__Duncaniella sp002494015	0.03327	s__Duncaniella sp002494015	s__Duncaniella sp002494015
13	WT_ivRF B	WT	ivRF B	d__Bacteria;p__Deferribacterota;c__Deferribacteres;o__Deferribacterales;f__Mucispirillaceae;g__Mucispirillum;s__Mucispirillum schaedleri	3.11394	s__Mucispirillum schaedleri	s__Mucispirillum schaedleri
13	WT_ivRF B	WT	ivRF B	d__Bacteria;p__Firmicutes_A;c__Clostridia;o__Lachnospirales;f__Lachnospiraceae;g__CAG-303;s__CAG-303 sp910577835	0.43333	s__CAG-303 sp910577835	s__CAG-303 sp910577835
13	WT_ivRF B	WT	ivRF B	d__Bacteria;p__Firmicutes_A;c__Clostridia;o__Lachnospirales;f__Lachnospiraceae;g__Choladocola;s__Choladocola sp009774145	0.44775	s__Choladocola sp009774145	s__Choladocola sp009774145
14	WT_ivRF B	WT	ivRF B	d__Bacteria;p__Bacteroidota;c__Bacteroidia;o__Bacteroidales;f__Muribaculaceae;g__Paramuribaculum;s__Paramuribaculum intestinale	2.92581	s__Paramuribaculum intestinale	s__Paramuribaculum intestinale
14	WT_ivRF B	WT	ivRF B	d__Bacteria;p__Proteobacteria;c__Gammaproteobacteria;o__Burkholderiales;f__Burkholderiaceae;g__Parasutterella;s__Parasutterella sp009767915	0.95459	s__Parasutterella sp009767915	s__Parasutterella sp009767915
14	WT_ivRF B	WT	ivRF B	d__Bacteria;p__Bacteroidota;c__Bacteroidia;o__Bacteroidales;f__Muribaculaceae;g__CAG-485;s__CAG-485 sp002362485	2.8179	s__CAG-485 sp002362485	s__CAG-485 sp002362485
14	WT_ivRF B	WT	ivRF B	d__Bacteria;p__Bacteroidota;c__Bacteroidia;o__Bacteroidales;f__Muribaculaceae;g__Duncaniella;s__Duncaniella sp001689575	1.70523	s__Duncaniella sp001689575	s__Duncaniella sp001689575
14	WT_ivRF B	WT	ivRF B	d__Bacteria;p__Bacteroidota;c__Bacteroidia;o__Bacteroidales;f__Muribaculaceae;g__CAG-873;s__CAG-873 sp001689415	0.71761	s__CAG-873 sp001689415	s__CAG-873 sp001689415
14	WT_ivRF B	WT	ivRF B	d__Bacteria;p__Bacteroidota;c__Bacteroidia;o__Bacteroidales;f__Muribaculaceae;g__Muribaculum;s__Muribaculum intestinale	0.859	s__Muribaculum intestinale	s__Muribaculum intestinale
14	WT_ivRF B	WT	ivRF B	d__Bacteria;p__Bacteroidota;c__Bacteroidia;o__Bacteroidales;f__Muribaculaceae;g__CAG-873;s__CAG-873 sp002490635	0.50076	s__CAG-873 sp002490635	s__CAG-873 sp002490635
14	WT_ivRF B	WT	ivRF B	d__Bacteria;p__Campylobacterota;c__Campylobacteria;o__Campylobacterales;f__Helicobacteraceae;g__Helicobacter_C;s__Helicobacter_C typhlonius	4.37411	s__Helicobacter_C typhlonius	s__Helicobacter_C typhlonius
14	WT_ivRF B	WT	ivRF B	d__Bacteria;p__Bacteroidota;c__Bacteroidia;o__Bacteroidales;f__Tannerellaceae;g__Parabacteroides;s__Parabacteroides distasonis_A	0.08239	s__Parabacteroides distasonis_A	s__Parabacteroides distasonis_A
14	WT_ivRF B	WT	ivRF B	d__Bacteria;p__Bacteroidota;c__Bacteroidia;o__Bacteroidales;f__Muribaculaceae;g__CAG-485;s__CAG-485 sp002361215	0.03809	s__CAG-485 sp002361215	s__CAG-485 sp002361215
14	WT_ivRF B	WT	ivRF B	d__Bacteria;p__Bacteroidota;c__Bacteroidia;o__Bacteroidales;f__Tannerellaceae;g__Parabacteroides;s__Parabacteroides sp910577325	0.14216	s__Parabacteroides sp910577325	s__Parabacteroides sp910577325
14	WT_ivRF B	WT	ivRF B	d__Bacteria;p__Bacteroidota;c__Bacteroidia;o__Bacteroidales;f__Muribaculaceae;g__Duncaniella;s__Duncaniella sp002494015	0.17058	s__Duncaniella sp002494015	s__Duncaniella sp002494015
14	WT_ivRF B	WT	ivRF B	d__Bacteria;p__Deferribacterota;c__Deferribacteres;o__Deferribacterales;f__Mucispirillaceae;g__Mucispirillum;s__Mucispirillum schaedleri	0.98414	s__Mucispirillum schaedleri	s__Mucispirillum schaedleri
14	WT_ivRF B	WT	ivRF B	d__Bacteria;p__Firmicutes_A;c__Clostridia;o__Lachnospirales;f__Lachnospiraceae;g__CAG-303;s__CAG-303 sp910577835	0.27269	s__CAG-303 sp910577835	s__CAG-303 sp910577835
14	WT_ivRF B	WT	ivRF B	d__Bacteria;p__Firmicutes_A;c__Clostridia;o__Lachnospirales;f__Lachnospiraceae;g__Choladocola;s__Choladocola sp009774145	0.10392	s__Choladocola sp009774145	s__Choladocola sp009774145
15	WT_ivRF B	WT	ivRF B	d__Bacteria;p__Bacteroidota;c__Bacteroidia;o__Bacteroidales;f__Muribaculaceae;g__Paramuribaculum;s__Paramuribaculum intestinale	1.99092	s__Paramuribaculum intestinale	s__Paramuribaculum intestinale
15	WT_ivRF B	WT	ivRF B	d__Bacteria;p__Proteobacteria;c__Gammaproteobacteria;o__Burkholderiales;f__Burkholderiaceae;g__Parasutterella;s__Parasutterella sp009767915	3.69674	s__Parasutterella sp009767915	s__Parasutterella sp009767915
15	WT_ivRF B	WT	ivRF B	d__Bacteria;p__Bacteroidota;c__Bacteroidia;o__Bacteroidales;f__Muribaculaceae;g__CAG-485;s__CAG-485 sp002362485	2.26971	s__CAG-485 sp002362485	s__CAG-485 sp002362485
15	WT_ivRF B	WT	ivRF B	d__Bacteria;p__Bacteroidota;c__Bacteroidia;o__Bacteroidales;f__Muribaculaceae;g__Duncaniella;s__Duncaniella sp001689575	2.21905	s__Duncaniella sp001689575	s__Duncaniella sp001689575
15	WT_ivRF B	WT	ivRF B	d__Bacteria;p__Bacteroidota;c__Bacteroidia;o__Bacteroidales;f__Muribaculaceae;g__CAG-873;s__CAG-873 sp001689415	0.3669	s__CAG-873 sp001689415	s__CAG-873 sp001689415
15	WT_ivRF B	WT	ivRF B	d__Bacteria;p__Bacteroidota;c__Bacteroidia;o__Bacteroidales;f__Muribaculaceae;g__Muribaculum;s__Muribaculum intestinale	0.47059	s__Muribaculum intestinale	s__Muribaculum intestinale
15	WT_ivRF B	WT	ivRF B	d__Bacteria;p__Bacteroidota;c__Bacteroidia;o__Bacteroidales;f__Muribaculaceae;g__CAG-873;s__CAG-873 sp002490635	0.18585	s__CAG-873 sp002490635	s__CAG-873 sp002490635
15	WT_ivRF B	WT	ivRF B	d__Bacteria;p__Campylobacterota;c__Campylobacteria;o__Campylobacterales;f__Helicobacteraceae;g__Helicobacter_C;s__Helicobacter_C typhlonius	5.10859	s__Helicobacter_C typhlonius	s__Helicobacter_C typhlonius
15	WT_ivRF B	WT	ivRF B	d__Bacteria;p__Bacteroidota;c__Bacteroidia;o__Bacteroidales;f__Tannerellaceae;g__Parabacteroides;s__Parabacteroides distasonis_A	0.38233	s__Parabacteroides distasonis_A	s__Parabacteroides distasonis_A
15	WT_ivRF B	WT	ivRF B	d__Bacteria;p__Bacteroidota;c__Bacteroidia;o__Bacteroidales;f__Muribaculaceae;g__CAG-485;s__CAG-485 sp002361215	0.059	s__CAG-485 sp002361215	s__CAG-485 sp002361215
15	WT_ivRF B	WT	ivRF B	d__Bacteria;p__Bacteroidota;c__Bacteroidia;o__Bacteroidales;f__Tannerellaceae;g__Parabacteroides;s__Parabacteroides sp910577325	0.26297	s__Parabacteroides sp910577325	s__Parabacteroides sp910577325
15	WT_ivRF B	WT	ivRF B	d__Bacteria;p__Bacteroidota;c__Bacteroidia;o__Bacteroidales;f__Muribaculaceae;g__Duncaniella;s__Duncaniella sp002494015	0.18739	s__Duncaniella sp002494015	s__Duncaniella sp002494015
15	WT_ivRF B	WT	ivRF B	d__Bacteria;p__Deferribacterota;c__Deferribacteres;o__Deferribacterales;f__Mucispirillaceae;g__Mucispirillum;s__Mucispirillum schaedleri	2.43659	s__Mucispirillum schaedleri	s__Mucispirillum schaedleri
15	WT_ivRF B	WT	ivRF B	d__Bacteria;p__Firmicutes_A;c__Clostridia;o__Lachnospirales;f__Lachnospiraceae;g__CAG-303;s__CAG-303 sp910577835	1.02025	s__CAG-303 sp910577835	s__CAG-303 sp910577835
15	WT_ivRF B	WT	ivRF B	d__Bacteria;p__Firmicutes_A;c__Clostridia;o__Lachnospirales;f__Lachnospiraceae;g__Choladocola;s__Choladocola sp009774145	0.40525	s__Choladocola sp009774145	s__Choladocola sp009774145
16	KO_ivRF B	KO	ivRF B	d__Bacteria;p__Bacteroidota;c__Bacteroidia;o__Bacteroidales;f__Muribaculaceae;g__Paramuribaculum;s__Paramuribaculum intestinale	0.09365	s__Paramuribaculum intestinale	s__Paramuribaculum intestinale
16	KO_ivRF B	KO	ivRF B	d__Bacteria;p__Proteobacteria;c__Gammaproteobacteria;o__Burkholderiales;f__Burkholderiaceae;g__Parasutterella;s__Parasutterella sp009767915	0.42994	s__Parasutterella sp009767915	s__Parasutterella sp009767915
16	KO_ivRF B	KO	ivRF B	d__Bacteria;p__Bacteroidota;c__Bacteroidia;o__Bacteroidales;f__Muribaculaceae;g__CAG-485;s__CAG-485 sp002362485	2.3939	s__CAG-485 sp002362485	s__CAG-485 sp002362485
16	KO_ivRF B	KO	ivRF B	d__Bacteria;p__Bacteroidota;c__Bacteroidia;o__Bacteroidales;f__Muribaculaceae;g__Duncaniella;s__Duncaniella sp001689575	0.88982000000000006	s__Duncaniella sp001689575	s__Duncaniella sp001689575
16	KO_ivRF B	KO	ivRF B	d__Bacteria;p__Bacteroidota;c__Bacteroidia;o__Bacteroidales;f__Muribaculaceae;g__CAG-873;s__CAG-873 sp001689415	0.01545	s__CAG-873 sp001689415	s__CAG-873 sp001689415
16	KO_ivRF B	KO	ivRF B	d__Bacteria;p__Bacteroidota;c__Bacteroidia;o__Bacteroidales;f__Muribaculaceae;g__Muribaculum;s__Muribaculum intestinale	0.16125	s__Muribaculum intestinale	s__Muribaculum intestinale
16	KO_ivRF B	KO	ivRF B	d__Bacteria;p__Bacteroidota;c__Bacteroidia;o__Bacteroidales;f__Muribaculaceae;g__CAG-873;s__CAG-873 sp002490635	0.35368	s__CAG-873 sp002490635	s__CAG-873 sp002490635
16	KO_ivRF B	KO	ivRF B	d__Bacteria;p__Campylobacterota;c__Campylobacteria;o__Campylobacterales;f__Helicobacteraceae;g__Helicobacter_C;s__Helicobacter_C typhlonius	6.85613	s__Helicobacter_C typhlonius	s__Helicobacter_C typhlonius
16	KO_ivRF B	KO	ivRF B	d__Bacteria;p__Bacteroidota;c__Bacteroidia;o__Bacteroidales;f__Tannerellaceae;g__Parabacteroides;s__Parabacteroides distasonis_A	2.68399	s__Parabacteroides distasonis_A	s__Parabacteroides distasonis_A
16	KO_ivRF B	KO	ivRF B	d__Bacteria;p__Bacteroidota;c__Bacteroidia;o__Bacteroidales;f__Muribaculaceae;g__CAG-485;s__CAG-485 sp002361215	0.7581	s__CAG-485 sp002361215	s__CAG-485 sp002361215
16	KO_ivRF B	KO	ivRF B	d__Bacteria;p__Bacteroidota;c__Bacteroidia;o__Bacteroidales;f__Tannerellaceae;g__Parabacteroides;s__Parabacteroides sp910577325	1.09311	s__Parabacteroides sp910577325	s__Parabacteroides sp910577325
16	KO_ivRF B	KO	ivRF B	d__Bacteria;p__Bacteroidota;c__Bacteroidia;o__Bacteroidales;f__Muribaculaceae;g__Duncaniella;s__Duncaniella sp002494015	0.92071	s__Duncaniella sp002494015	s__Duncaniella sp002494015
16	KO_ivRF B	KO	ivRF B	d__Bacteria;p__Deferribacterota;c__Deferribacteres;o__Deferribacterales;f__Mucispirillaceae;g__Mucispirillum;s__Mucispirillum schaedleri	1.7358	s__Mucispirillum schaedleri	s__Mucispirillum schaedleri
16	KO_ivRF B	KO	ivRF B	d__Bacteria;p__Firmicutes_A;c__Clostridia;o__Lachnospirales;f__Lachnospiraceae;g__CAG-303;s__CAG-303 sp910577835	0.124	s__CAG-303 sp910577835	s__CAG-303 sp910577835
16	KO_ivRF B	KO	ivRF B	d__Bacteria;p__Firmicutes_A;c__Clostridia;o__Lachnospirales;f__Lachnospiraceae;g__Choladocola;s__Choladocola sp009774145	0.10018	s__Choladocola sp009774145	s__Choladocola sp009774145
17	KO_ivRF B	KO	ivRF B	d__Bacteria;p__Bacteroidota;c__Bacteroidia;o__Bacteroidales;f__Muribaculaceae;g__Paramuribaculum;s__Paramuribaculum intestinale	1.81958	s__Paramuribaculum intestinale	s__Paramuribaculum intestinale
17	KO_ivRF B	KO	ivRF B	d__Bacteria;p__Proteobacteria;c__Gammaproteobacteria;o__Burkholderiales;f__Burkholderiaceae;g__Parasutterella;s__Parasutterella sp009767915	2.04816	s__Parasutterella sp009767915	s__Parasutterella sp009767915
17	KO_ivRF B	KO	ivRF B	d__Bacteria;p__Bacteroidota;c__Bacteroidia;o__Bacteroidales;f__Muribaculaceae;g__CAG-485;s__CAG-485 sp002362485	2.45226	s__CAG-485 sp002362485	s__CAG-485 sp002362485
17	KO_ivRF B	KO	ivRF B	d__Bacteria;p__Bacteroidota;c__Bacteroidia;o__Bacteroidales;f__Muribaculaceae;g__Duncaniella;s__Duncaniella sp001689575	2.00049	s__Duncaniella sp001689575	s__Duncaniella sp001689575
17	KO_ivRF B	KO	ivRF B	d__Bacteria;p__Bacteroidota;c__Bacteroidia;o__Bacteroidales;f__Muribaculaceae;g__CAG-873;s__CAG-873 sp001689415	0.17127	s__CAG-873 sp001689415	s__CAG-873 sp001689415
17	KO_ivRF B	KO	ivRF B	d__Bacteria;p__Bacteroidota;c__Bacteroidia;o__Bacteroidales;f__Muribaculaceae;g__Muribaculum;s__Muribaculum intestinale	0.33923	s__Muribaculum intestinale	s__Muribaculum intestinale
17	KO_ivRF B	KO	ivRF B	d__Bacteria;p__Bacteroidota;c__Bacteroidia;o__Bacteroidales;f__Muribaculaceae;g__CAG-873;s__CAG-873 sp002490635	0.2729	s__CAG-873 sp002490635	s__CAG-873 sp002490635
17	KO_ivRF B	KO	ivRF B	d__Bacteria;p__Campylobacterota;c__Campylobacteria;o__Campylobacterales;f__Helicobacteraceae;g__Helicobacter_C;s__Helicobacter_C typhlonius	4.54409	s__Helicobacter_C typhlonius	s__Helicobacter_C typhlonius
17	KO_ivRF B	KO	ivRF B	d__Bacteria;p__Bacteroidota;c__Bacteroidia;o__Bacteroidales;f__Tannerellaceae;g__Parabacteroides;s__Parabacteroides distasonis_A	1.73529	s__Parabacteroides distasonis_A	s__Parabacteroides distasonis_A
17	KO_ivRF B	KO	ivRF B	d__Bacteria;p__Bacteroidota;c__Bacteroidia;o__Bacteroidales;f__Muribaculaceae;g__CAG-485;s__CAG-485 sp002361215	0.17461	s__CAG-485 sp002361215	s__CAG-485 sp002361215
17	KO_ivRF B	KO	ivRF B	d__Bacteria;p__Bacteroidota;c__Bacteroidia;o__Bacteroidales;f__Tannerellaceae;g__Parabacteroides;s__Parabacteroides sp910577325	0.34669	s__Parabacteroides sp910577325	s__Parabacteroides sp910577325
17	KO_ivRF B	KO	ivRF B	d__Bacteria;p__Bacteroidota;c__Bacteroidia;o__Bacteroidales;f__Muribaculaceae;g__Duncaniella;s__Duncaniella sp002494015	0.14865	s__Duncaniella sp002494015	s__Duncaniella sp002494015
17	KO_ivRF B	KO	ivRF B	d__Bacteria;p__Deferribacterota;c__Deferribacteres;o__Deferribacterales;f__Mucispirillaceae;g__Mucispirillum;s__Mucispirillum schaedleri	1.56868	s__Mucispirillum schaedleri	s__Mucispirillum schaedleri
17	KO_ivRF B	KO	ivRF B	d__Bacteria;p__Firmicutes_A;c__Clostridia;o__Lachnospirales;f__Lachnospiraceae;g__CAG-303;s__CAG-303 sp910577835	0.8249	s__CAG-303 sp910577835	s__CAG-303 sp910577835
17	KO_ivRF B	KO	ivRF B	d__Bacteria;p__Firmicutes_A;c__Clostridia;o__Lachnospirales;f__Lachnospiraceae;g__Choladocola;s__Choladocola sp009774145	0.48076	s__Choladocola sp009774145	s__Choladocola sp009774145
18	KO_ivRF B	KO	ivRF B	d__Bacteria;p__Bacteroidota;c__Bacteroidia;o__Bacteroidales;f__Muribaculaceae;g__Paramuribaculum;s__Paramuribaculum intestinale	1.9603	s__Paramuribaculum intestinale	s__Paramuribaculum intestinale
18	KO_ivRF B	KO	ivRF B	d__Bacteria;p__Proteobacteria;c__Gammaproteobacteria;o__Burkholderiales;f__Burkholderiaceae;g__Parasutterella;s__Parasutterella sp009767915	2.53601	s__Parasutterella sp009767915	s__Parasutterella sp009767915
18	KO_ivRF B	KO	ivRF B	d__Bacteria;p__Bacteroidota;c__Bacteroidia;o__Bacteroidales;f__Muribaculaceae;g__CAG-485;s__CAG-485 sp002362485	2.093	s__CAG-485 sp002362485	s__CAG-485 sp002362485
18	KO_ivRF B	KO	ivRF B	d__Bacteria;p__Bacteroidota;c__Bacteroidia;o__Bacteroidales;f__Muribaculaceae;g__Duncaniella;s__Duncaniella sp001689575	0.4044	s__Duncaniella sp001689575	s__Duncaniella sp001689575
18	KO_ivRF B	KO	ivRF B	d__Bacteria;p__Bacteroidota;c__Bacteroidia;o__Bacteroidales;f__Muribaculaceae;g__CAG-873;s__CAG-873 sp001689415	0.02648	s__CAG-873 sp001689415	s__CAG-873 sp001689415
18	KO_ivRF B	KO	ivRF B	d__Bacteria;p__Bacteroidota;c__Bacteroidia;o__Bacteroidales;f__Muribaculaceae;g__Muribaculum;s__Muribaculum intestinale	0.13958	s__Muribaculum intestinale	s__Muribaculum intestinale
18	KO_ivRF B	KO	ivRF B	d__Bacteria;p__Bacteroidota;c__Bacteroidia;o__Bacteroidales;f__Muribaculaceae;g__CAG-873;s__CAG-873 sp002490635	0.17609	s__CAG-873 sp002490635	s__CAG-873 sp002490635
18	KO_ivRF B	KO	ivRF B	d__Bacteria;p__Campylobacterota;c__Campylobacteria;o__Campylobacterales;f__Helicobacteraceae;g__Helicobacter_C;s__Helicobacter_C typhlonius	3.76893	s__Helicobacter_C typhlonius	s__Helicobacter_C typhlonius
18	KO_ivRF B	KO	ivRF B	d__Bacteria;p__Bacteroidota;c__Bacteroidia;o__Bacteroidales;f__Tannerellaceae;g__Parabacteroides;s__Parabacteroides distasonis_A	1.58303	s__Parabacteroides distasonis_A	s__Parabacteroides distasonis_A
18	KO_ivRF B	KO	ivRF B	d__Bacteria;p__Bacteroidota;c__Bacteroidia;o__Bacteroidales;f__Muribaculaceae;g__CAG-485;s__CAG-485 sp002361215	0.09502	s__CAG-485 sp002361215	s__CAG-485 sp002361215
18	KO_ivRF B	KO	ivRF B	d__Bacteria;p__Bacteroidota;c__Bacteroidia;o__Bacteroidales;f__Tannerellaceae;g__Parabacteroides;s__Parabacteroides sp910577325	0.48294	s__Parabacteroides sp910577325	s__Parabacteroides sp910577325
18	KO_ivRF B	KO	ivRF B	d__Bacteria;p__Bacteroidota;c__Bacteroidia;o__Bacteroidales;f__Muribaculaceae;g__Duncaniella;s__Duncaniella sp002494015	0	s__Duncaniella sp002494015	s__Duncaniella sp002494015
18	KO_ivRF B	KO	ivRF B	d__Bacteria;p__Deferribacterota;c__Deferribacteres;o__Deferribacterales;f__Mucispirillaceae;g__Mucispirillum;s__Mucispirillum schaedleri	0.38999	s__Mucispirillum schaedleri	s__Mucispirillum schaedleri
18	KO_ivRF B	KO	ivRF B	d__Bacteria;p__Firmicutes_A;c__Clostridia;o__Lachnospirales;f__Lachnospiraceae;g__CAG-303;s__CAG-303 sp910577835	0.13169	s__CAG-303 sp910577835	s__CAG-303 sp910577835
18	KO_ivRF B	KO	ivRF B	d__Bacteria;p__Firmicutes_A;c__Clostridia;o__Lachnospirales;f__Lachnospiraceae;g__Choladocola;s__Choladocola sp009774145	0.34918	s__Choladocola sp009774145	s__Choladocola sp009774145
19	KO_ivRF B	KO	ivRF B	d__Bacteria;p__Bacteroidota;c__Bacteroidia;o__Bacteroidales;f__Muribaculaceae;g__Paramuribaculum;s__Paramuribaculum intestinale	1.54459	s__Paramuribaculum intestinale	s__Paramuribaculum intestinale
19	KO_ivRF B	KO	ivRF B	d__Bacteria;p__Proteobacteria;c__Gammaproteobacteria;o__Burkholderiales;f__Burkholderiaceae;g__Parasutterella;s__Parasutterella sp009767915	0.68339	s__Parasutterella sp009767915	s__Parasutterella sp009767915
19	KO_ivRF B	KO	ivRF B	d__Bacteria;p__Bacteroidota;c__Bacteroidia;o__Bacteroidales;f__Muribaculaceae;g__CAG-485;s__CAG-485 sp002362485	1.07222	s__CAG-485 sp002362485	s__CAG-485 sp002362485
19	KO_ivRF B	KO	ivRF B	d__Bacteria;p__Bacteroidota;c__Bacteroidia;o__Bacteroidales;f__Muribaculaceae;g__Duncaniella;s__Duncaniella sp001689575	0.69988	s__Duncaniella sp001689575	s__Duncaniella sp001689575
19	KO_ivRF B	KO	ivRF B	d__Bacteria;p__Bacteroidota;c__Bacteroidia;o__Bacteroidales;f__Muribaculaceae;g__CAG-873;s__CAG-873 sp001689415	0.32173	s__CAG-873 sp001689415	s__CAG-873 sp001689415
19	KO_ivRF B	KO	ivRF B	d__Bacteria;p__Bacteroidota;c__Bacteroidia;o__Bacteroidales;f__Muribaculaceae;g__Muribaculum;s__Muribaculum intestinale	0.36134	s__Muribaculum intestinale	s__Muribaculum intestinale
19	KO_ivRF B	KO	ivRF B	d__Bacteria;p__Bacteroidota;c__Bacteroidia;o__Bacteroidales;f__Muribaculaceae;g__CAG-873;s__CAG-873 sp002490635	0.06224	s__CAG-873 sp002490635	s__CAG-873 sp002490635
19	KO_ivRF B	KO	ivRF B	d__Bacteria;p__Campylobacterota;c__Campylobacteria;o__Campylobacterales;f__Helicobacteraceae;g__Helicobacter_C;s__Helicobacter_C typhlonius	4.49509	s__Helicobacter_C typhlonius	s__Helicobacter_C typhlonius
19	KO_ivRF B	KO	ivRF B	d__Bacteria;p__Bacteroidota;c__Bacteroidia;o__Bacteroidales;f__Tannerellaceae;g__Parabacteroides;s__Parabacteroides distasonis_A	0.13126	s__Parabacteroides distasonis_A	s__Parabacteroides distasonis_A
19	KO_ivRF B	KO	ivRF B	d__Bacteria;p__Bacteroidota;c__Bacteroidia;o__Bacteroidales;f__Muribaculaceae;g__CAG-485;s__CAG-485 sp002361215	0	s__CAG-485 sp002361215	s__CAG-485 sp002361215
19	KO_ivRF B	KO	ivRF B	d__Bacteria;p__Bacteroidota;c__Bacteroidia;o__Bacteroidales;f__Tannerellaceae;g__Parabacteroides;s__Parabacteroides sp910577325	0.09162	s__Parabacteroides sp910577325	s__Parabacteroides sp910577325
19	KO_ivRF B	KO	ivRF B	d__Bacteria;p__Bacteroidota;c__Bacteroidia;o__Bacteroidales;f__Muribaculaceae;g__Duncaniella;s__Duncaniella sp002494015	0.00606	s__Duncaniella sp002494015	s__Duncaniella sp002494015
19	KO_ivRF B	KO	ivRF B	d__Bacteria;p__Deferribacterota;c__Deferribacteres;o__Deferribacterales;f__Mucispirillaceae;g__Mucispirillum;s__Mucispirillum schaedleri	2.2161	s__Mucispirillum schaedleri	s__Mucispirillum schaedleri
19	KO_ivRF B	KO	ivRF B	d__Bacteria;p__Firmicutes_A;c__Clostridia;o__Lachnospirales;f__Lachnospiraceae;g__CAG-303;s__CAG-303 sp910577835	1.13421	s__CAG-303 sp910577835	s__CAG-303 sp910577835
19	KO_ivRF B	KO	ivRF B	d__Bacteria;p__Firmicutes_A;c__Clostridia;o__Lachnospirales;f__Lachnospiraceae;g__Choladocola;s__Choladocola sp009774145	0.07305	s__Choladocola sp009774145	s__Choladocola sp009774145
20	KO_ivRF B	KO	ivRF B	d__Bacteria;p__Bacteroidota;c__Bacteroidia;o__Bacteroidales;f__Muribaculaceae;g__Paramuribaculum;s__Paramuribaculum intestinale	3.30251	s__Paramuribaculum intestinale	s__Paramuribaculum intestinale
20	KO_ivRF B	KO	ivRF B	d__Bacteria;p__Proteobacteria;c__Gammaproteobacteria;o__Burkholderiales;f__Burkholderiaceae;g__Parasutterella;s__Parasutterella sp009767915	2.00266	s__Parasutterella sp009767915	s__Parasutterella sp009767915
20	KO_ivRF B	KO	ivRF B	d__Bacteria;p__Bacteroidota;c__Bacteroidia;o__Bacteroidales;f__Muribaculaceae;g__CAG-485;s__CAG-485 sp002362485	4.61509	s__CAG-485 sp002362485	s__CAG-485 sp002362485
20	KO_ivRF B	KO	ivRF B	d__Bacteria;p__Bacteroidota;c__Bacteroidia;o__Bacteroidales;f__Muribaculaceae;g__Duncaniella;s__Duncaniella sp001689575	1.62689	s__Duncaniella sp001689575	s__Duncaniella sp001689575
20	KO_ivRF B	KO	ivRF B	d__Bacteria;p__Bacteroidota;c__Bacteroidia;o__Bacteroidales;f__Muribaculaceae;g__CAG-873;s__CAG-873 sp001689415	0.64108	s__CAG-873 sp001689415	s__CAG-873 sp001689415
20	KO_ivRF B	KO	ivRF B	d__Bacteria;p__Bacteroidota;c__Bacteroidia;o__Bacteroidales;f__Muribaculaceae;g__Muribaculum;s__Muribaculum intestinale	0.97576	s__Muribaculum intestinale	s__Muribaculum intestinale
20	KO_ivRF B	KO	ivRF B	d__Bacteria;p__Bacteroidota;c__Bacteroidia;o__Bacteroidales;f__Muribaculaceae;g__CAG-873;s__CAG-873 sp002490635	0.45329	s__CAG-873 sp002490635	s__CAG-873 sp002490635
20	KO_ivRF B	KO	ivRF B	d__Bacteria;p__Campylobacterota;c__Campylobacteria;o__Campylobacterales;f__Helicobacteraceae;g__Helicobacter_C;s__Helicobacter_C typhlonius	0.50501	s__Helicobacter_C typhlonius	s__Helicobacter_C typhlonius
20	KO_ivRF B	KO	ivRF B	d__Bacteria;p__Bacteroidota;c__Bacteroidia;o__Bacteroidales;f__Tannerellaceae;g__Parabacteroides;s__Parabacteroides distasonis_A	0.49675	s__Parabacteroides distasonis_A	s__Parabacteroides distasonis_A
20	KO_ivRF B	KO	ivRF B	d__Bacteria;p__Bacteroidota;c__Bacteroidia;o__Bacteroidales;f__Muribaculaceae;g__CAG-485;s__CAG-485 sp002361215	0.05149	s__CAG-485 sp002361215	s__CAG-485 sp002361215
20	KO_ivRF B	KO	ivRF B	d__Bacteria;p__Bacteroidota;c__Bacteroidia;o__Bacteroidales;f__Tannerellaceae;g__Parabacteroides;s__Parabacteroides sp910577325	0.50846	s__Parabacteroides sp910577325	s__Parabacteroides sp910577325
20	KO_ivRF B	KO	ivRF B	d__Bacteria;p__Bacteroidota;c__Bacteroidia;o__Bacteroidales;f__Muribaculaceae;g__Duncaniella;s__Duncaniella sp002494015	0.18096	s__Duncaniella sp002494015	s__Duncaniella sp002494015
20	KO_ivRF B	KO	ivRF B	d__Bacteria;p__Deferribacterota;c__Deferribacteres;o__Deferribacterales;f__Mucispirillaceae;g__Mucispirillum;s__Mucispirillum schaedleri	1.06155	s__Mucispirillum schaedleri	s__Mucispirillum schaedleri
20	KO_ivRF B	KO	ivRF B	d__Bacteria;p__Firmicutes_A;c__Clostridia;o__Lachnospirales;f__Lachnospiraceae;g__CAG-303;s__CAG-303 sp910577835	0.50197	s__CAG-303 sp910577835	s__CAG-303 sp910577835
20	KO_ivRF B	KO	ivRF B	d__Bacteria;p__Firmicutes_A;c__Clostridia;o__Lachnospirales;f__Lachnospiraceae;g__Choladocola;s__Choladocola sp009774145	0.09004	s__Choladocola sp009774145	s__Choladocola sp009774145
ko5	KO_ivRF A	KO	ivRF A	d__Bacteria;p__Bacteroidota;c__Bacteroidia;o__Bacteroidales;f__Muribaculaceae;g__Paramuribaculum;s__Paramuribaculum intestinale	10.407	s__Paramuribaculum intestinale	s__Paramuribaculum intestinale
ko5	KO_ivRF A	KO	ivRF A	d__Bacteria;p__Proteobacteria;c__Gammaproteobacteria;o__Burkholderiales;f__Burkholderiaceae;g__Parasutterella;s__Parasutterella sp009767915	0	s__Parasutterella sp009767915	s__Parasutterella sp009767915
ko5	KO_ivRF A	KO	ivRF A	d__Bacteria;p__Bacteroidota;c__Bacteroidia;o__Bacteroidales;f__Muribaculaceae;g__CAG-485;s__CAG-485 sp002362485	0.85453	s__CAG-485 sp002362485	s__CAG-485 sp002362485
ko5	KO_ivRF A	KO	ivRF A	d__Bacteria;p__Bacteroidota;c__Bacteroidia;o__Bacteroidales;f__Muribaculaceae;g__Duncaniella;s__Duncaniella sp001689575	0.05821	s__Duncaniella sp001689575	s__Duncaniella sp001689575
ko5	KO_ivRF A	KO	ivRF A	d__Bacteria;p__Bacteroidota;c__Bacteroidia;o__Bacteroidales;f__Muribaculaceae;g__CAG-873;s__CAG-873 sp001689415	0	s__CAG-873 sp001689415	s__CAG-873 sp001689415
ko5	KO_ivRF A	KO	ivRF A	d__Bacteria;p__Bacteroidota;c__Bacteroidia;o__Bacteroidales;f__Muribaculaceae;g__Muribaculum;s__Muribaculum intestinale	3.66926	s__Muribaculum intestinale	s__Muribaculum intestinale
ko5	KO_ivRF A	KO	ivRF A	d__Bacteria;p__Bacteroidota;c__Bacteroidia;o__Bacteroidales;f__Muribaculaceae;g__CAG-873;s__CAG-873 sp002490635	1.72129	s__CAG-873 sp002490635	s__CAG-873 sp002490635
ko5	KO_ivRF A	KO	ivRF A	d__Bacteria;p__Campylobacterota;c__Campylobacteria;o__Campylobacterales;f__Helicobacteraceae;g__Helicobacter_C;s__Helicobacter_C typhlonius	0	s__Helicobacter_C typhlonius	s__Helicobacter_C typhlonius
ko5	KO_ivRF A	KO	ivRF A	d__Bacteria;p__Bacteroidota;c__Bacteroidia;o__Bacteroidales;f__Tannerellaceae;g__Parabacteroides;s__Parabacteroides distasonis_A	0	s__Parabacteroides distasonis_A	s__Parabacteroides distasonis_A
ko5	KO_ivRF A	KO	ivRF A	d__Bacteria;p__Bacteroidota;c__Bacteroidia;o__Bacteroidales;f__Muribaculaceae;g__CAG-485;s__CAG-485 sp002361215	0.8562	s__CAG-485 sp002361215	s__CAG-485 sp002361215
ko5	KO_ivRF A	KO	ivRF A	d__Bacteria;p__Bacteroidota;c__Bacteroidia;o__Bacteroidales;f__Tannerellaceae;g__Parabacteroides;s__Parabacteroides sp910577325	0	s__Parabacteroides sp910577325	s__Parabacteroides sp910577325
ko5	KO_ivRF A	KO	ivRF A	d__Bacteria;p__Bacteroidota;c__Bacteroidia;o__Bacteroidales;f__Muribaculaceae;g__Duncaniella;s__Duncaniella sp002494015	2.1294	s__Duncaniella sp002494015	s__Duncaniella sp002494015
ko5	KO_ivRF A	KO	ivRF A	d__Bacteria;p__Deferribacterota;c__Deferribacteres;o__Deferribacterales;f__Mucispirillaceae;g__Mucispirillum;s__Mucispirillum schaedleri	0	s__Mucispirillum schaedleri	s__Mucispirillum schaedleri
ko5	KO_ivRF A	KO	ivRF A	d__Bacteria;p__Firmicutes_A;c__Clostridia;o__Lachnospirales;f__Lachnospiraceae;g__CAG-303;s__CAG-303 sp910577835	0	s__CAG-303 sp910577835	s__CAG-303 sp910577835
ko5	KO_ivRF A	KO	ivRF A	d__Bacteria;p__Firmicutes_A;c__Clostridia;o__Lachnospirales;f__Lachnospiraceae;g__Choladocola;s__Choladocola sp009774145	0	s__Choladocola sp009774145	s__Choladocola sp009774145
wt6	WT_ivRF A	WT	ivRF A	d__Bacteria;p__Bacteroidota;c__Bacteroidia;o__Bacteroidales;f__Muribaculaceae;g__Paramuribaculum;s__Paramuribaculum intestinale	3.85554	s__Paramuribaculum intestinale	s__Paramuribaculum intestinale
wt6	WT_ivRF A	WT	ivRF A	d__Bacteria;p__Proteobacteria;c__Gammaproteobacteria;o__Burkholderiales;f__Burkholderiaceae;g__Parasutterella;s__Parasutterella sp009767915	0	s__Parasutterella sp009767915	s__Parasutterella sp009767915
wt6	WT_ivRF A	WT	ivRF A	d__Bacteria;p__Bacteroidota;c__Bacteroidia;o__Bacteroidales;f__Muribaculaceae;g__CAG-485;s__CAG-485 sp002362485	0.53646	s__CAG-485 sp002362485	s__CAG-485 sp002362485
wt6	WT_ivRF A	WT	ivRF A	d__Bacteria;p__Bacteroidota;c__Bacteroidia;o__Bacteroidales;f__Muribaculaceae;g__Duncaniella;s__Duncaniella sp001689575	0.16434000000000001	s__Duncaniella sp001689575	s__Duncaniella sp001689575
wt6	WT_ivRF A	WT	ivRF A	d__Bacteria;p__Bacteroidota;c__Bacteroidia;o__Bacteroidales;f__Muribaculaceae;g__CAG-873;s__CAG-873 sp001689415	0	s__CAG-873 sp001689415	s__CAG-873 sp001689415
wt6	WT_ivRF A	WT	ivRF A	d__Bacteria;p__Bacteroidota;c__Bacteroidia;o__Bacteroidales;f__Muribaculaceae;g__Muribaculum;s__Muribaculum intestinale	2.57137	s__Muribaculum intestinale	s__Muribaculum intestinale
wt6	WT_ivRF A	WT	ivRF A	d__Bacteria;p__Bacteroidota;c__Bacteroidia;o__Bacteroidales;f__Muribaculaceae;g__CAG-873;s__CAG-873 sp002490635	1.54043	s__CAG-873 sp002490635	s__CAG-873 sp002490635
wt6	WT_ivRF A	WT	ivRF A	d__Bacteria;p__Campylobacterota;c__Campylobacteria;o__Campylobacterales;f__Helicobacteraceae;g__Helicobacter_C;s__Helicobacter_C typhlonius	0	s__Helicobacter_C typhlonius	s__Helicobacter_C typhlonius
wt6	WT_ivRF A	WT	ivRF A	d__Bacteria;p__Bacteroidota;c__Bacteroidia;o__Bacteroidales;f__Tannerellaceae;g__Parabacteroides;s__Parabacteroides distasonis_A	0	s__Parabacteroides distasonis_A	s__Parabacteroides distasonis_A
wt6	WT_ivRF A	WT	ivRF A	d__Bacteria;p__Bacteroidota;c__Bacteroidia;o__Bacteroidales;f__Muribaculaceae;g__CAG-485;s__CAG-485 sp002361215	0.96458	s__CAG-485 sp002361215	s__CAG-485 sp002361215
wt6	WT_ivRF A	WT	ivRF A	d__Bacteria;p__Bacteroidota;c__Bacteroidia;o__Bacteroidales;f__Tannerellaceae;g__Parabacteroides;s__Parabacteroides sp910577325	0	s__Parabacteroides sp910577325	s__Parabacteroides sp910577325
wt6	WT_ivRF A	WT	ivRF A	d__Bacteria;p__Bacteroidota;c__Bacteroidia;o__Bacteroidales;f__Muribaculaceae;g__Duncaniella;s__Duncaniella sp002494015	2.28014	s__Duncaniella sp002494015	s__Duncaniella sp002494015
wt6	WT_ivRF A	WT	ivRF A	d__Bacteria;p__Deferribacterota;c__Deferribacteres;o__Deferribacterales;f__Mucispirillaceae;g__Mucispirillum;s__Mucispirillum schaedleri	0	s__Mucispirillum schaedleri	s__Mucispirillum schaedleri
wt6	WT_ivRF A	WT	ivRF A	d__Bacteria;p__Firmicutes_A;c__Clostridia;o__Lachnospirales;f__Lachnospiraceae;g__CAG-303;s__CAG-303 sp910577835	0	s__CAG-303 sp910577835	s__CAG-303 sp910577835
wt6	WT_ivRF A	WT	ivRF A	d__Bacteria;p__Firmicutes_A;c__Clostridia;o__Lachnospirales;f__Lachnospiraceae;g__Choladocola;s__Choladocola sp009774145	0	s__Choladocola sp009774145	s__Choladocola sp009774145
ko6	KO_ivRF A	KO	ivRF A	d__Bacteria;p__Bacteroidota;c__Bacteroidia;o__Bacteroidales;f__Muribaculaceae;g__Paramuribaculum;s__Paramuribaculum intestinale	7.54729	s__Paramuribaculum intestinale	s__Paramuribaculum intestinale
ko6	KO_ivRF A	KO	ivRF A	d__Bacteria;p__Proteobacteria;c__Gammaproteobacteria;o__Burkholderiales;f__Burkholderiaceae;g__Parasutterella;s__Parasutterella sp009767915	0	s__Parasutterella sp009767915	s__Parasutterella sp009767915
ko6	KO_ivRF A	KO	ivRF A	d__Bacteria;p__Bacteroidota;c__Bacteroidia;o__Bacteroidales;f__Muribaculaceae;g__CAG-485;s__CAG-485 sp002362485	0.4695	s__CAG-485 sp002362485	s__CAG-485 sp002362485
ko6	KO_ivRF A	KO	ivRF A	d__Bacteria;p__Bacteroidota;c__Bacteroidia;o__Bacteroidales;f__Muribaculaceae;g__Duncaniella;s__Duncaniella sp001689575	0.02379	s__Duncaniella sp001689575	s__Duncaniella sp001689575
ko6	KO_ivRF A	KO	ivRF A	d__Bacteria;p__Bacteroidota;c__Bacteroidia;o__Bacteroidales;f__Muribaculaceae;g__CAG-873;s__CAG-873 sp001689415	0	s__CAG-873 sp001689415	s__CAG-873 sp001689415
ko6	KO_ivRF A	KO	ivRF A	d__Bacteria;p__Bacteroidota;c__Bacteroidia;o__Bacteroidales;f__Muribaculaceae;g__Muribaculum;s__Muribaculum intestinale	3.09931	s__Muribaculum intestinale	s__Muribaculum intestinale
ko6	KO_ivRF A	KO	ivRF A	d__Bacteria;p__Bacteroidota;c__Bacteroidia;o__Bacteroidales;f__Muribaculaceae;g__CAG-873;s__CAG-873 sp002490635	1.19178	s__CAG-873 sp002490635	s__CAG-873 sp002490635
ko6	KO_ivRF A	KO	ivRF A	d__Bacteria;p__Campylobacterota;c__Campylobacteria;o__Campylobacterales;f__Helicobacteraceae;g__Helicobacter_C;s__Helicobacter_C typhlonius	0	s__Helicobacter_C typhlonius	s__Helicobacter_C typhlonius
ko6	KO_ivRF A	KO	ivRF A	d__Bacteria;p__Bacteroidota;c__Bacteroidia;o__Bacteroidales;f__Tannerellaceae;g__Parabacteroides;s__Parabacteroides distasonis_A	0	s__Parabacteroides distasonis_A	s__Parabacteroides distasonis_A
ko6	KO_ivRF A	KO	ivRF A	d__Bacteria;p__Bacteroidota;c__Bacteroidia;o__Bacteroidales;f__Muribaculaceae;g__CAG-485;s__CAG-485 sp002361215	0.85725	s__CAG-485 sp002361215	s__CAG-485 sp002361215
ko6	KO_ivRF A	KO	ivRF A	d__Bacteria;p__Bacteroidota;c__Bacteroidia;o__Bacteroidales;f__Tannerellaceae;g__Parabacteroides;s__Parabacteroides sp910577325	0	s__Parabacteroides sp910577325	s__Parabacteroides sp910577325
ko6	KO_ivRF A	KO	ivRF A	d__Bacteria;p__Bacteroidota;c__Bacteroidia;o__Bacteroidales;f__Muribaculaceae;g__Duncaniella;s__Duncaniella sp002494015	1.69961	s__Duncaniella sp002494015	s__Duncaniella sp002494015
ko6	KO_ivRF A	KO	ivRF A	d__Bacteria;p__Deferribacterota;c__Deferribacteres;o__Deferribacterales;f__Mucispirillaceae;g__Mucispirillum;s__Mucispirillum schaedleri	0	s__Mucispirillum schaedleri	s__Mucispirillum schaedleri
ko6	KO_ivRF A	KO	ivRF A	d__Bacteria;p__Firmicutes_A;c__Clostridia;o__Lachnospirales;f__Lachnospiraceae;g__CAG-303;s__CAG-303 sp910577835	0	s__CAG-303 sp910577835	s__CAG-303 sp910577835
ko6	KO_ivRF A	KO	ivRF A	d__Bacteria;p__Firmicutes_A;c__Clostridia;o__Lachnospirales;f__Lachnospiraceae;g__Choladocola;s__Choladocola sp009774145	0	s__Choladocola sp009774145	s__Choladocola sp009774145
ko1	KO_ivRF A	KO	ivRF A	d__Bacteria;p__Bacteroidota;c__Bacteroidia;o__Bacteroidales;f__Muribaculaceae;g__Paramuribaculum;s__Paramuribaculum intestinale	4.16818	s__Paramuribaculum intestinale	s__Paramuribaculum intestinale
ko1	KO_ivRF A	KO	ivRF A	d__Bacteria;p__Proteobacteria;c__Gammaproteobacteria;o__Burkholderiales;f__Burkholderiaceae;g__Parasutterella;s__Parasutterella sp009767915	0	s__Parasutterella sp009767915	s__Parasutterella sp009767915
ko1	KO_ivRF A	KO	ivRF A	d__Bacteria;p__Bacteroidota;c__Bacteroidia;o__Bacteroidales;f__Muribaculaceae;g__CAG-485;s__CAG-485 sp002362485	0.40196	s__CAG-485 sp002362485	s__CAG-485 sp002362485
ko1	KO_ivRF A	KO	ivRF A	d__Bacteria;p__Bacteroidota;c__Bacteroidia;o__Bacteroidales;f__Muribaculaceae;g__Duncaniella;s__Duncaniella sp001689575	0.0475	s__Duncaniella sp001689575	s__Duncaniella sp001689575
ko1	KO_ivRF A	KO	ivRF A	d__Bacteria;p__Bacteroidota;c__Bacteroidia;o__Bacteroidales;f__Muribaculaceae;g__CAG-873;s__CAG-873 sp001689415	0	s__CAG-873 sp001689415	s__CAG-873 sp001689415
ko1	KO_ivRF A	KO	ivRF A	d__Bacteria;p__Bacteroidota;c__Bacteroidia;o__Bacteroidales;f__Muribaculaceae;g__Muribaculum;s__Muribaculum intestinale	2.56181	s__Muribaculum intestinale	s__Muribaculum intestinale
ko1	KO_ivRF A	KO	ivRF A	d__Bacteria;p__Bacteroidota;c__Bacteroidia;o__Bacteroidales;f__Muribaculaceae;g__CAG-873;s__CAG-873 sp002490635	1.87463	s__CAG-873 sp002490635	s__CAG-873 sp002490635
ko1	KO_ivRF A	KO	ivRF A	d__Bacteria;p__Campylobacterota;c__Campylobacteria;o__Campylobacterales;f__Helicobacteraceae;g__Helicobacter_C;s__Helicobacter_C typhlonius	0	s__Helicobacter_C typhlonius	s__Helicobacter_C typhlonius
ko1	KO_ivRF A	KO	ivRF A	d__Bacteria;p__Bacteroidota;c__Bacteroidia;o__Bacteroidales;f__Tannerellaceae;g__Parabacteroides;s__Parabacteroides distasonis_A	0	s__Parabacteroides distasonis_A	s__Parabacteroides distasonis_A
ko1	KO_ivRF A	KO	ivRF A	d__Bacteria;p__Bacteroidota;c__Bacteroidia;o__Bacteroidales;f__Muribaculaceae;g__CAG-485;s__CAG-485 sp002361215	0.60552	s__CAG-485 sp002361215	s__CAG-485 sp002361215
ko1	KO_ivRF A	KO	ivRF A	d__Bacteria;p__Bacteroidota;c__Bacteroidia;o__Bacteroidales;f__Tannerellaceae;g__Parabacteroides;s__Parabacteroides sp910577325	0	s__Parabacteroides sp910577325	s__Parabacteroides sp910577325
ko1	KO_ivRF A	KO	ivRF A	d__Bacteria;p__Bacteroidota;c__Bacteroidia;o__Bacteroidales;f__Muribaculaceae;g__Duncaniella;s__Duncaniella sp002494015	3.94898	s__Duncaniella sp002494015	s__Duncaniella sp002494015
ko1	KO_ivRF A	KO	ivRF A	d__Bacteria;p__Deferribacterota;c__Deferribacteres;o__Deferribacterales;f__Mucispirillaceae;g__Mucispirillum;s__Mucispirillum schaedleri	0	s__Mucispirillum schaedleri	s__Mucispirillum schaedleri
ko1	KO_ivRF A	KO	ivRF A	d__Bacteria;p__Firmicutes_A;c__Clostridia;o__Lachnospirales;f__Lachnospiraceae;g__CAG-303;s__CAG-303 sp910577835	0	s__CAG-303 sp910577835	s__CAG-303 sp910577835
ko1	KO_ivRF A	KO	ivRF A	d__Bacteria;p__Firmicutes_A;c__Clostridia;o__Lachnospirales;f__Lachnospiraceae;g__Choladocola;s__Choladocola sp009774145	0	s__Choladocola sp009774145	s__Choladocola sp009774145
ko2	KO_ivRF A	KO	ivRF A	d__Bacteria;p__Bacteroidota;c__Bacteroidia;o__Bacteroidales;f__Muribaculaceae;g__Paramuribaculum;s__Paramuribaculum intestinale	7.98882	s__Paramuribaculum intestinale	s__Paramuribaculum intestinale
ko2	KO_ivRF A	KO	ivRF A	d__Bacteria;p__Proteobacteria;c__Gammaproteobacteria;o__Burkholderiales;f__Burkholderiaceae;g__Parasutterella;s__Parasutterella sp009767915	0	s__Parasutterella sp009767915	s__Parasutterella sp009767915
ko2	KO_ivRF A	KO	ivRF A	d__Bacteria;p__Bacteroidota;c__Bacteroidia;o__Bacteroidales;f__Muribaculaceae;g__CAG-485;s__CAG-485 sp002362485	0.21312999999999999	s__CAG-485 sp002362485	s__CAG-485 sp002362485
ko2	KO_ivRF A	KO	ivRF A	d__Bacteria;p__Bacteroidota;c__Bacteroidia;o__Bacteroidales;f__Muribaculaceae;g__Duncaniella;s__Duncaniella sp001689575	0.47367	s__Duncaniella sp001689575	s__Duncaniella sp001689575
ko2	KO_ivRF A	KO	ivRF A	d__Bacteria;p__Bacteroidota;c__Bacteroidia;o__Bacteroidales;f__Muribaculaceae;g__CAG-873;s__CAG-873 sp001689415	0	s__CAG-873 sp001689415	s__CAG-873 sp001689415
ko2	KO_ivRF A	KO	ivRF A	d__Bacteria;p__Bacteroidota;c__Bacteroidia;o__Bacteroidales;f__Muribaculaceae;g__Muribaculum;s__Muribaculum intestinale	2.54851	s__Muribaculum intestinale	s__Muribaculum intestinale
ko2	KO_ivRF A	KO	ivRF A	d__Bacteria;p__Bacteroidota;c__Bacteroidia;o__Bacteroidales;f__Muribaculaceae;g__CAG-873;s__CAG-873 sp002490635	1.35337	s__CAG-873 sp002490635	s__CAG-873 sp002490635
ko2	KO_ivRF A	KO	ivRF A	d__Bacteria;p__Campylobacterota;c__Campylobacteria;o__Campylobacterales;f__Helicobacteraceae;g__Helicobacter_C;s__Helicobacter_C typhlonius	0	s__Helicobacter_C typhlonius	s__Helicobacter_C typhlonius
ko2	KO_ivRF A	KO	ivRF A	d__Bacteria;p__Bacteroidota;c__Bacteroidia;o__Bacteroidales;f__Tannerellaceae;g__Parabacteroides;s__Parabacteroides distasonis_A	0	s__Parabacteroides distasonis_A	s__Parabacteroides distasonis_A
ko2	KO_ivRF A	KO	ivRF A	d__Bacteria;p__Bacteroidota;c__Bacteroidia;o__Bacteroidales;f__Muribaculaceae;g__CAG-485;s__CAG-485 sp002361215	0.61215	s__CAG-485 sp002361215	s__CAG-485 sp002361215
ko2	KO_ivRF A	KO	ivRF A	d__Bacteria;p__Bacteroidota;c__Bacteroidia;o__Bacteroidales;f__Tannerellaceae;g__Parabacteroides;s__Parabacteroides sp910577325	0	s__Parabacteroides sp910577325	s__Parabacteroides sp910577325
ko2	KO_ivRF A	KO	ivRF A	d__Bacteria;p__Bacteroidota;c__Bacteroidia;o__Bacteroidales;f__Muribaculaceae;g__Duncaniella;s__Duncaniella sp002494015	5.10139	s__Duncaniella sp002494015	s__Duncaniella sp002494015
ko2	KO_ivRF A	KO	ivRF A	d__Bacteria;p__Deferribacterota;c__Deferribacteres;o__Deferribacterales;f__Mucispirillaceae;g__Mucispirillum;s__Mucispirillum schaedleri	0	s__Mucispirillum schaedleri	s__Mucispirillum schaedleri
ko2	KO_ivRF A	KO	ivRF A	d__Bacteria;p__Firmicutes_A;c__Clostridia;o__Lachnospirales;f__Lachnospiraceae;g__CAG-303;s__CAG-303 sp910577835	0	s__CAG-303 sp910577835	s__CAG-303 sp910577835
ko2	KO_ivRF A	KO	ivRF A	d__Bacteria;p__Firmicutes_A;c__Clostridia;o__Lachnospirales;f__Lachnospiraceae;g__Choladocola;s__Choladocola sp009774145	0	s__Choladocola sp009774145	s__Choladocola sp009774145
ko3	KO_ivRF A	KO	ivRF A	d__Bacteria;p__Bacteroidota;c__Bacteroidia;o__Bacteroidales;f__Muribaculaceae;g__Paramuribaculum;s__Paramuribaculum intestinale	6.95728	s__Paramuribaculum intestinale	s__Paramuribaculum intestinale
ko3	KO_ivRF A	KO	ivRF A	d__Bacteria;p__Proteobacteria;c__Gammaproteobacteria;o__Burkholderiales;f__Burkholderiaceae;g__Parasutterella;s__Parasutterella sp009767915	0	s__Parasutterella sp009767915	s__Parasutterella sp009767915
ko3	KO_ivRF A	KO	ivRF A	d__Bacteria;p__Bacteroidota;c__Bacteroidia;o__Bacteroidales;f__Muribaculaceae;g__CAG-485;s__CAG-485 sp002362485	0.29923	s__CAG-485 sp002362485	s__CAG-485 sp002362485
ko3	KO_ivRF A	KO	ivRF A	d__Bacteria;p__Bacteroidota;c__Bacteroidia;o__Bacteroidales;f__Muribaculaceae;g__Duncaniella;s__Duncaniella sp001689575	0.14901	s__Duncaniella sp001689575	s__Duncaniella sp001689575
ko3	KO_ivRF A	KO	ivRF A	d__Bacteria;p__Bacteroidota;c__Bacteroidia;o__Bacteroidales;f__Muribaculaceae;g__CAG-873;s__CAG-873 sp001689415	0	s__CAG-873 sp001689415	s__CAG-873 sp001689415
ko3	KO_ivRF A	KO	ivRF A	d__Bacteria;p__Bacteroidota;c__Bacteroidia;o__Bacteroidales;f__Muribaculaceae;g__Muribaculum;s__Muribaculum intestinale	2.86413	s__Muribaculum intestinale	s__Muribaculum intestinale
ko3	KO_ivRF A	KO	ivRF A	d__Bacteria;p__Bacteroidota;c__Bacteroidia;o__Bacteroidales;f__Muribaculaceae;g__CAG-873;s__CAG-873 sp002490635	1.3262	s__CAG-873 sp002490635	s__CAG-873 sp002490635
ko3	KO_ivRF A	KO	ivRF A	d__Bacteria;p__Campylobacterota;c__Campylobacteria;o__Campylobacterales;f__Helicobacteraceae;g__Helicobacter_C;s__Helicobacter_C typhlonius	0	s__Helicobacter_C typhlonius	s__Helicobacter_C typhlonius
ko3	KO_ivRF A	KO	ivRF A	d__Bacteria;p__Bacteroidota;c__Bacteroidia;o__Bacteroidales;f__Tannerellaceae;g__Parabacteroides;s__Parabacteroides distasonis_A	0	s__Parabacteroides distasonis_A	s__Parabacteroides distasonis_A
ko3	KO_ivRF A	KO	ivRF A	d__Bacteria;p__Bacteroidota;c__Bacteroidia;o__Bacteroidales;f__Muribaculaceae;g__CAG-485;s__CAG-485 sp002361215	0.92565	s__CAG-485 sp002361215	s__CAG-485 sp002361215
ko3	KO_ivRF A	KO	ivRF A	d__Bacteria;p__Bacteroidota;c__Bacteroidia;o__Bacteroidales;f__Tannerellaceae;g__Parabacteroides;s__Parabacteroides sp910577325	0	s__Parabacteroides sp910577325	s__Parabacteroides sp910577325
ko3	KO_ivRF A	KO	ivRF A	d__Bacteria;p__Bacteroidota;c__Bacteroidia;o__Bacteroidales;f__Muribaculaceae;g__Duncaniella;s__Duncaniella sp002494015	4.23814	s__Duncaniella sp002494015	s__Duncaniella sp002494015
ko3	KO_ivRF A	KO	ivRF A	d__Bacteria;p__Deferribacterota;c__Deferribacteres;o__Deferribacterales;f__Mucispirillaceae;g__Mucispirillum;s__Mucispirillum schaedleri	0	s__Mucispirillum schaedleri	s__Mucispirillum schaedleri
ko3	KO_ivRF A	KO	ivRF A	d__Bacteria;p__Firmicutes_A;c__Clostridia;o__Lachnospirales;f__Lachnospiraceae;g__CAG-303;s__CAG-303 sp910577835	0	s__CAG-303 sp910577835	s__CAG-303 sp910577835
ko3	KO_ivRF A	KO	ivRF A	d__Bacteria;p__Firmicutes_A;c__Clostridia;o__Lachnospirales;f__Lachnospiraceae;g__Choladocola;s__Choladocola sp009774145	0	s__Choladocola sp009774145	s__Choladocola sp009774145
wt1	WT_ivRF A	WT	ivRF A	d__Bacteria;p__Bacteroidota;c__Bacteroidia;o__Bacteroidales;f__Muribaculaceae;g__Paramuribaculum;s__Paramuribaculum intestinale	2.89157	s__Paramuribaculum intestinale	s__Paramuribaculum intestinale
wt1	WT_ivRF A	WT	ivRF A	d__Bacteria;p__Proteobacteria;c__Gammaproteobacteria;o__Burkholderiales;f__Burkholderiaceae;g__Parasutterella;s__Parasutterella sp009767915	0	s__Parasutterella sp009767915	s__Parasutterella sp009767915
wt1	WT_ivRF A	WT	ivRF A	d__Bacteria;p__Bacteroidota;c__Bacteroidia;o__Bacteroidales;f__Muribaculaceae;g__CAG-485;s__CAG-485 sp002362485	0.31953	s__CAG-485 sp002362485	s__CAG-485 sp002362485
wt1	WT_ivRF A	WT	ivRF A	d__Bacteria;p__Bacteroidota;c__Bacteroidia;o__Bacteroidales;f__Muribaculaceae;g__Duncaniella;s__Duncaniella sp001689575	0.15788	s__Duncaniella sp001689575	s__Duncaniella sp001689575
wt1	WT_ivRF A	WT	ivRF A	d__Bacteria;p__Bacteroidota;c__Bacteroidia;o__Bacteroidales;f__Muribaculaceae;g__CAG-873;s__CAG-873 sp001689415	0	s__CAG-873 sp001689415	s__CAG-873 sp001689415
wt1	WT_ivRF A	WT	ivRF A	d__Bacteria;p__Bacteroidota;c__Bacteroidia;o__Bacteroidales;f__Muribaculaceae;g__Muribaculum;s__Muribaculum intestinale	3.57884	s__Muribaculum intestinale	s__Muribaculum intestinale
wt1	WT_ivRF A	WT	ivRF A	d__Bacteria;p__Bacteroidota;c__Bacteroidia;o__Bacteroidales;f__Muribaculaceae;g__CAG-873;s__CAG-873 sp002490635	0.95238	s__CAG-873 sp002490635	s__CAG-873 sp002490635
wt1	WT_ivRF A	WT	ivRF A	d__Bacteria;p__Campylobacterota;c__Campylobacteria;o__Campylobacterales;f__Helicobacteraceae;g__Helicobacter_C;s__Helicobacter_C typhlonius	0	s__Helicobacter_C typhlonius	s__Helicobacter_C typhlonius
wt1	WT_ivRF A	WT	ivRF A	d__Bacteria;p__Bacteroidota;c__Bacteroidia;o__Bacteroidales;f__Tannerellaceae;g__Parabacteroides;s__Parabacteroides distasonis_A	0	s__Parabacteroides distasonis_A	s__Parabacteroides distasonis_A
wt1	WT_ivRF A	WT	ivRF A	d__Bacteria;p__Bacteroidota;c__Bacteroidia;o__Bacteroidales;f__Muribaculaceae;g__CAG-485;s__CAG-485 sp002361215	0.85411	s__CAG-485 sp002361215	s__CAG-485 sp002361215
wt1	WT_ivRF A	WT	ivRF A	d__Bacteria;p__Bacteroidota;c__Bacteroidia;o__Bacteroidales;f__Tannerellaceae;g__Parabacteroides;s__Parabacteroides sp910577325	0	s__Parabacteroides sp910577325	s__Parabacteroides sp910577325
wt1	WT_ivRF A	WT	ivRF A	d__Bacteria;p__Bacteroidota;c__Bacteroidia;o__Bacteroidales;f__Muribaculaceae;g__Duncaniella;s__Duncaniella sp002494015	8.08273	s__Duncaniella sp002494015	s__Duncaniella sp002494015
wt1	WT_ivRF A	WT	ivRF A	d__Bacteria;p__Deferribacterota;c__Deferribacteres;o__Deferribacterales;f__Mucispirillaceae;g__Mucispirillum;s__Mucispirillum schaedleri	0	s__Mucispirillum schaedleri	s__Mucispirillum schaedleri
wt1	WT_ivRF A	WT	ivRF A	d__Bacteria;p__Firmicutes_A;c__Clostridia;o__Lachnospirales;f__Lachnospiraceae;g__CAG-303;s__CAG-303 sp910577835	0	s__CAG-303 sp910577835	s__CAG-303 sp910577835
wt1	WT_ivRF A	WT	ivRF A	d__Bacteria;p__Firmicutes_A;c__Clostridia;o__Lachnospirales;f__Lachnospiraceae;g__Choladocola;s__Choladocola sp009774145	0	s__Choladocola sp009774145	s__Choladocola sp009774145
ko4	KO_ivRF A	KO	ivRF A	d__Bacteria;p__Bacteroidota;c__Bacteroidia;o__Bacteroidales;f__Muribaculaceae;g__Paramuribaculum;s__Paramuribaculum intestinale	3.72026	s__Paramuribaculum intestinale	s__Paramuribaculum intestinale
ko4	KO_ivRF A	KO	ivRF A	d__Bacteria;p__Proteobacteria;c__Gammaproteobacteria;o__Burkholderiales;f__Burkholderiaceae;g__Parasutterella;s__Parasutterella sp009767915	0	s__Parasutterella sp009767915	s__Parasutterella sp009767915
ko4	KO_ivRF A	KO	ivRF A	d__Bacteria;p__Bacteroidota;c__Bacteroidia;o__Bacteroidales;f__Muribaculaceae;g__CAG-485;s__CAG-485 sp002362485	0.25876	s__CAG-485 sp002362485	s__CAG-485 sp002362485
ko4	KO_ivRF A	KO	ivRF A	d__Bacteria;p__Bacteroidota;c__Bacteroidia;o__Bacteroidales;f__Muribaculaceae;g__Duncaniella;s__Duncaniella sp001689575	0	s__Duncaniella sp001689575	s__Duncaniella sp001689575
ko4	KO_ivRF A	KO	ivRF A	d__Bacteria;p__Bacteroidota;c__Bacteroidia;o__Bacteroidales;f__Muribaculaceae;g__CAG-873;s__CAG-873 sp001689415	0	s__CAG-873 sp001689415	s__CAG-873 sp001689415
ko4	KO_ivRF A	KO	ivRF A	d__Bacteria;p__Bacteroidota;c__Bacteroidia;o__Bacteroidales;f__Muribaculaceae;g__Muribaculum;s__Muribaculum intestinale	1.82402	s__Muribaculum intestinale	s__Muribaculum intestinale
ko4	KO_ivRF A	KO	ivRF A	d__Bacteria;p__Bacteroidota;c__Bacteroidia;o__Bacteroidales;f__Muribaculaceae;g__CAG-873;s__CAG-873 sp002490635	0.77198	s__CAG-873 sp002490635	s__CAG-873 sp002490635
ko4	KO_ivRF A	KO	ivRF A	d__Bacteria;p__Campylobacterota;c__Campylobacteria;o__Campylobacterales;f__Helicobacteraceae;g__Helicobacter_C;s__Helicobacter_C typhlonius	0	s__Helicobacter_C typhlonius	s__Helicobacter_C typhlonius
ko4	KO_ivRF A	KO	ivRF A	d__Bacteria;p__Bacteroidota;c__Bacteroidia;o__Bacteroidales;f__Tannerellaceae;g__Parabacteroides;s__Parabacteroides distasonis_A	0	s__Parabacteroides distasonis_A	s__Parabacteroides distasonis_A
ko4	KO_ivRF A	KO	ivRF A	d__Bacteria;p__Bacteroidota;c__Bacteroidia;o__Bacteroidales;f__Muribaculaceae;g__CAG-485;s__CAG-485 sp002361215	0.3238	s__CAG-485 sp002361215	s__CAG-485 sp002361215
ko4	KO_ivRF A	KO	ivRF A	d__Bacteria;p__Bacteroidota;c__Bacteroidia;o__Bacteroidales;f__Tannerellaceae;g__Parabacteroides;s__Parabacteroides sp910577325	0	s__Parabacteroides sp910577325	s__Parabacteroides sp910577325
ko4	KO_ivRF A	KO	ivRF A	d__Bacteria;p__Bacteroidota;c__Bacteroidia;o__Bacteroidales;f__Muribaculaceae;g__Duncaniella;s__Duncaniella sp002494015	4.38316	s__Duncaniella sp002494015	s__Duncaniella sp002494015
ko4	KO_ivRF A	KO	ivRF A	d__Bacteria;p__Deferribacterota;c__Deferribacteres;o__Deferribacterales;f__Mucispirillaceae;g__Mucispirillum;s__Mucispirillum schaedleri	0	s__Mucispirillum schaedleri	s__Mucispirillum schaedleri
ko4	KO_ivRF A	KO	ivRF A	d__Bacteria;p__Firmicutes_A;c__Clostridia;o__Lachnospirales;f__Lachnospiraceae;g__CAG-303;s__CAG-303 sp910577835	0	s__CAG-303 sp910577835	s__CAG-303 sp910577835
ko4	KO_ivRF A	KO	ivRF A	d__Bacteria;p__Firmicutes_A;c__Clostridia;o__Lachnospirales;f__Lachnospiraceae;g__Choladocola;s__Choladocola sp009774145	0	s__Choladocola sp009774145	s__Choladocola sp009774145
wt2	WT_ivRF A	WT	ivRF A	d__Bacteria;p__Bacteroidota;c__Bacteroidia;o__Bacteroidales;f__Muribaculaceae;g__Paramuribaculum;s__Paramuribaculum intestinale	3.5007	s__Paramuribaculum intestinale	s__Paramuribaculum intestinale
wt2	WT_ivRF A	WT	ivRF A	d__Bacteria;p__Proteobacteria;c__Gammaproteobacteria;o__Burkholderiales;f__Burkholderiaceae;g__Parasutterella;s__Parasutterella sp009767915	0	s__Parasutterella sp009767915	s__Parasutterella sp009767915
wt2	WT_ivRF A	WT	ivRF A	d__Bacteria;p__Bacteroidota;c__Bacteroidia;o__Bacteroidales;f__Muribaculaceae;g__CAG-485;s__CAG-485 sp002362485	0.27295	s__CAG-485 sp002362485	s__CAG-485 sp002362485
wt2	WT_ivRF A	WT	ivRF A	d__Bacteria;p__Bacteroidota;c__Bacteroidia;o__Bacteroidales;f__Muribaculaceae;g__Duncaniella;s__Duncaniella sp001689575	0.02004	s__Duncaniella sp001689575	s__Duncaniella sp001689575
wt2	WT_ivRF A	WT	ivRF A	d__Bacteria;p__Bacteroidota;c__Bacteroidia;o__Bacteroidales;f__Muribaculaceae;g__CAG-873;s__CAG-873 sp001689415	0	s__CAG-873 sp001689415	s__CAG-873 sp001689415
wt2	WT_ivRF A	WT	ivRF A	d__Bacteria;p__Bacteroidota;c__Bacteroidia;o__Bacteroidales;f__Muribaculaceae;g__Muribaculum;s__Muribaculum intestinale	1.34995	s__Muribaculum intestinale	s__Muribaculum intestinale
wt2	WT_ivRF A	WT	ivRF A	d__Bacteria;p__Bacteroidota;c__Bacteroidia;o__Bacteroidales;f__Muribaculaceae;g__CAG-873;s__CAG-873 sp002490635	0.53946	s__CAG-873 sp002490635	s__CAG-873 sp002490635
wt2	WT_ivRF A	WT	ivRF A	d__Bacteria;p__Campylobacterota;c__Campylobacteria;o__Campylobacterales;f__Helicobacteraceae;g__Helicobacter_C;s__Helicobacter_C typhlonius	0	s__Helicobacter_C typhlonius	s__Helicobacter_C typhlonius
wt2	WT_ivRF A	WT	ivRF A	d__Bacteria;p__Bacteroidota;c__Bacteroidia;o__Bacteroidales;f__Tannerellaceae;g__Parabacteroides;s__Parabacteroides distasonis_A	0	s__Parabacteroides distasonis_A	s__Parabacteroides distasonis_A
wt2	WT_ivRF A	WT	ivRF A	d__Bacteria;p__Bacteroidota;c__Bacteroidia;o__Bacteroidales;f__Muribaculaceae;g__CAG-485;s__CAG-485 sp002361215	0.40163	s__CAG-485 sp002361215	s__CAG-485 sp002361215
wt2	WT_ivRF A	WT	ivRF A	d__Bacteria;p__Bacteroidota;c__Bacteroidia;o__Bacteroidales;f__Tannerellaceae;g__Parabacteroides;s__Parabacteroides sp910577325	0	s__Parabacteroides sp910577325	s__Parabacteroides sp910577325
wt2	WT_ivRF A	WT	ivRF A	d__Bacteria;p__Bacteroidota;c__Bacteroidia;o__Bacteroidales;f__Muribaculaceae;g__Duncaniella;s__Duncaniella sp002494015	1.95622	s__Duncaniella sp002494015	s__Duncaniella sp002494015
wt2	WT_ivRF A	WT	ivRF A	d__Bacteria;p__Deferribacterota;c__Deferribacteres;o__Deferribacterales;f__Mucispirillaceae;g__Mucispirillum;s__Mucispirillum schaedleri	0	s__Mucispirillum schaedleri	s__Mucispirillum schaedleri
wt2	WT_ivRF A	WT	ivRF A	d__Bacteria;p__Firmicutes_A;c__Clostridia;o__Lachnospirales;f__Lachnospiraceae;g__CAG-303;s__CAG-303 sp910577835	0	s__CAG-303 sp910577835	s__CAG-303 sp910577835
wt2	WT_ivRF A	WT	ivRF A	d__Bacteria;p__Firmicutes_A;c__Clostridia;o__Lachnospirales;f__Lachnospiraceae;g__Choladocola;s__Choladocola sp009774145	0	s__Choladocola sp009774145	s__Choladocola sp009774145
wt3	WT_ivRF A	WT	ivRF A	d__Bacteria;p__Bacteroidota;c__Bacteroidia;o__Bacteroidales;f__Muribaculaceae;g__Paramuribaculum;s__Paramuribaculum intestinale	4.34217	s__Paramuribaculum intestinale	s__Paramuribaculum intestinale
wt3	WT_ivRF A	WT	ivRF A	d__Bacteria;p__Proteobacteria;c__Gammaproteobacteria;o__Burkholderiales;f__Burkholderiaceae;g__Parasutterella;s__Parasutterella sp009767915	0	s__Parasutterella sp009767915	s__Parasutterella sp009767915
wt3	WT_ivRF A	WT	ivRF A	d__Bacteria;p__Bacteroidota;c__Bacteroidia;o__Bacteroidales;f__Muribaculaceae;g__CAG-485;s__CAG-485 sp002362485	0.35607	s__CAG-485 sp002362485	s__CAG-485 sp002362485
wt3	WT_ivRF A	WT	ivRF A	d__Bacteria;p__Bacteroidota;c__Bacteroidia;o__Bacteroidales;f__Muribaculaceae;g__Duncaniella;s__Duncaniella sp001689575	0.03451	s__Duncaniella sp001689575	s__Duncaniella sp001689575
wt3	WT_ivRF A	WT	ivRF A	d__Bacteria;p__Bacteroidota;c__Bacteroidia;o__Bacteroidales;f__Muribaculaceae;g__CAG-873;s__CAG-873 sp001689415	0	s__CAG-873 sp001689415	s__CAG-873 sp001689415
wt3	WT_ivRF A	WT	ivRF A	d__Bacteria;p__Bacteroidota;c__Bacteroidia;o__Bacteroidales;f__Muribaculaceae;g__Muribaculum;s__Muribaculum intestinale	1.46928	s__Muribaculum intestinale	s__Muribaculum intestinale
wt3	WT_ivRF A	WT	ivRF A	d__Bacteria;p__Bacteroidota;c__Bacteroidia;o__Bacteroidales;f__Muribaculaceae;g__CAG-873;s__CAG-873 sp002490635	0.7894	s__CAG-873 sp002490635	s__CAG-873 sp002490635
wt3	WT_ivRF A	WT	ivRF A	d__Bacteria;p__Campylobacterota;c__Campylobacteria;o__Campylobacterales;f__Helicobacteraceae;g__Helicobacter_C;s__Helicobacter_C typhlonius	0	s__Helicobacter_C typhlonius	s__Helicobacter_C typhlonius
wt3	WT_ivRF A	WT	ivRF A	d__Bacteria;p__Bacteroidota;c__Bacteroidia;o__Bacteroidales;f__Tannerellaceae;g__Parabacteroides;s__Parabacteroides distasonis_A	0	s__Parabacteroides distasonis_A	s__Parabacteroides distasonis_A
wt3	WT_ivRF A	WT	ivRF A	d__Bacteria;p__Bacteroidota;c__Bacteroidia;o__Bacteroidales;f__Muribaculaceae;g__CAG-485;s__CAG-485 sp002361215	0.89703	s__CAG-485 sp002361215	s__CAG-485 sp002361215
wt3	WT_ivRF A	WT	ivRF A	d__Bacteria;p__Bacteroidota;c__Bacteroidia;o__Bacteroidales;f__Tannerellaceae;g__Parabacteroides;s__Parabacteroides sp910577325	0	s__Parabacteroides sp910577325	s__Parabacteroides sp910577325
wt3	WT_ivRF A	WT	ivRF A	d__Bacteria;p__Bacteroidota;c__Bacteroidia;o__Bacteroidales;f__Muribaculaceae;g__Duncaniella;s__Duncaniella sp002494015	4.12847	s__Duncaniella sp002494015	s__Duncaniella sp002494015
wt3	WT_ivRF A	WT	ivRF A	d__Bacteria;p__Deferribacterota;c__Deferribacteres;o__Deferribacterales;f__Mucispirillaceae;g__Mucispirillum;s__Mucispirillum schaedleri	0	s__Mucispirillum schaedleri	s__Mucispirillum schaedleri
wt3	WT_ivRF A	WT	ivRF A	d__Bacteria;p__Firmicutes_A;c__Clostridia;o__Lachnospirales;f__Lachnospiraceae;g__CAG-303;s__CAG-303 sp910577835	0	s__CAG-303 sp910577835	s__CAG-303 sp910577835
wt3	WT_ivRF A	WT	ivRF A	d__Bacteria;p__Firmicutes_A;c__Clostridia;o__Lachnospirales;f__Lachnospiraceae;g__Choladocola;s__Choladocola sp009774145	0	s__Choladocola sp009774145	s__Choladocola sp009774145
wt4	WT_ivRF A	WT	ivRF A	d__Bacteria;p__Bacteroidota;c__Bacteroidia;o__Bacteroidales;f__Muribaculaceae;g__Paramuribaculum;s__Paramuribaculum intestinale	2.97328	s__Paramuribaculum intestinale	s__Paramuribaculum intestinale
wt4	WT_ivRF A	WT	ivRF A	d__Bacteria;p__Proteobacteria;c__Gammaproteobacteria;o__Burkholderiales;f__Burkholderiaceae;g__Parasutterella;s__Parasutterella sp009767915	0	s__Parasutterella sp009767915	s__Parasutterella sp009767915
wt4	WT_ivRF A	WT	ivRF A	d__Bacteria;p__Bacteroidota;c__Bacteroidia;o__Bacteroidales;f__Muribaculaceae;g__CAG-485;s__CAG-485 sp002362485	0.21873	s__CAG-485 sp002362485	s__CAG-485 sp002362485
wt4	WT_ivRF A	WT	ivRF A	d__Bacteria;p__Bacteroidota;c__Bacteroidia;o__Bacteroidales;f__Muribaculaceae;g__Duncaniella;s__Duncaniella sp001689575	0.02552	s__Duncaniella sp001689575	s__Duncaniella sp001689575
wt4	WT_ivRF A	WT	ivRF A	d__Bacteria;p__Bacteroidota;c__Bacteroidia;o__Bacteroidales;f__Muribaculaceae;g__CAG-873;s__CAG-873 sp001689415	0	s__CAG-873 sp001689415	s__CAG-873 sp001689415
wt4	WT_ivRF A	WT	ivRF A	d__Bacteria;p__Bacteroidota;c__Bacteroidia;o__Bacteroidales;f__Muribaculaceae;g__Muribaculum;s__Muribaculum intestinale	2.15147	s__Muribaculum intestinale	s__Muribaculum intestinale
wt4	WT_ivRF A	WT	ivRF A	d__Bacteria;p__Bacteroidota;c__Bacteroidia;o__Bacteroidales;f__Muribaculaceae;g__CAG-873;s__CAG-873 sp002490635	0.88362	s__CAG-873 sp002490635	s__CAG-873 sp002490635
wt4	WT_ivRF A	WT	ivRF A	d__Bacteria;p__Campylobacterota;c__Campylobacteria;o__Campylobacterales;f__Helicobacteraceae;g__Helicobacter_C;s__Helicobacter_C typhlonius	0	s__Helicobacter_C typhlonius	s__Helicobacter_C typhlonius
wt4	WT_ivRF A	WT	ivRF A	d__Bacteria;p__Bacteroidota;c__Bacteroidia;o__Bacteroidales;f__Tannerellaceae;g__Parabacteroides;s__Parabacteroides distasonis_A	0	s__Parabacteroides distasonis_A	s__Parabacteroides distasonis_A
wt4	WT_ivRF A	WT	ivRF A	d__Bacteria;p__Bacteroidota;c__Bacteroidia;o__Bacteroidales;f__Muribaculaceae;g__CAG-485;s__CAG-485 sp002361215	0.96109	s__CAG-485 sp002361215	s__CAG-485 sp002361215
wt4	WT_ivRF A	WT	ivRF A	d__Bacteria;p__Bacteroidota;c__Bacteroidia;o__Bacteroidales;f__Tannerellaceae;g__Parabacteroides;s__Parabacteroides sp910577325	0	s__Parabacteroides sp910577325	s__Parabacteroides sp910577325
wt4	WT_ivRF A	WT	ivRF A	d__Bacteria;p__Bacteroidota;c__Bacteroidia;o__Bacteroidales;f__Muribaculaceae;g__Duncaniella;s__Duncaniella sp002494015	3.4757	s__Duncaniella sp002494015	s__Duncaniella sp002494015
wt4	WT_ivRF A	WT	ivRF A	d__Bacteria;p__Deferribacterota;c__Deferribacteres;o__Deferribacterales;f__Mucispirillaceae;g__Mucispirillum;s__Mucispirillum schaedleri	0	s__Mucispirillum schaedleri	s__Mucispirillum schaedleri
wt4	WT_ivRF A	WT	ivRF A	d__Bacteria;p__Firmicutes_A;c__Clostridia;o__Lachnospirales;f__Lachnospiraceae;g__CAG-303;s__CAG-303 sp910577835	0	s__CAG-303 sp910577835	s__CAG-303 sp910577835
wt4	WT_ivRF A	WT	ivRF A	d__Bacteria;p__Firmicutes_A;c__Clostridia;o__Lachnospirales;f__Lachnospiraceae;g__Choladocola;s__Choladocola sp009774145	0	s__Choladocola sp009774145	s__Choladocola sp009774145
wt5	WT_ivRF A	WT	ivRF A	d__Bacteria;p__Bacteroidota;c__Bacteroidia;o__Bacteroidales;f__Muribaculaceae;g__Paramuribaculum;s__Paramuribaculum intestinale	4.77177	s__Paramuribaculum intestinale	s__Paramuribaculum intestinale
wt5	WT_ivRF A	WT	ivRF A	d__Bacteria;p__Proteobacteria;c__Gammaproteobacteria;o__Burkholderiales;f__Burkholderiaceae;g__Parasutterella;s__Parasutterella sp009767915	0	s__Parasutterella sp009767915	s__Parasutterella sp009767915
wt5	WT_ivRF A	WT	ivRF A	d__Bacteria;p__Bacteroidota;c__Bacteroidia;o__Bacteroidales;f__Muribaculaceae;g__CAG-485;s__CAG-485 sp002362485	0.64263	s__CAG-485 sp002362485	s__CAG-485 sp002362485
wt5	WT_ivRF A	WT	ivRF A	d__Bacteria;p__Bacteroidota;c__Bacteroidia;o__Bacteroidales;f__Muribaculaceae;g__Duncaniella;s__Duncaniella sp001689575	0.22923	s__Duncaniella sp001689575	s__Duncaniella sp001689575
wt5	WT_ivRF A	WT	ivRF A	d__Bacteria;p__Bacteroidota;c__Bacteroidia;o__Bacteroidales;f__Muribaculaceae;g__CAG-873;s__CAG-873 sp001689415	0	s__CAG-873 sp001689415	s__CAG-873 sp001689415
wt5	WT_ivRF A	WT	ivRF A	d__Bacteria;p__Bacteroidota;c__Bacteroidia;o__Bacteroidales;f__Muribaculaceae;g__Muribaculum;s__Muribaculum intestinale	2.00603	s__Muribaculum intestinale	s__Muribaculum intestinale
wt5	WT_ivRF A	WT	ivRF A	d__Bacteria;p__Bacteroidota;c__Bacteroidia;o__Bacteroidales;f__Muribaculaceae;g__CAG-873;s__CAG-873 sp002490635	1.30973	s__CAG-873 sp002490635	s__CAG-873 sp002490635
wt5	WT_ivRF A	WT	ivRF A	d__Bacteria;p__Campylobacterota;c__Campylobacteria;o__Campylobacterales;f__Helicobacteraceae;g__Helicobacter_C;s__Helicobacter_C typhlonius	0	s__Helicobacter_C typhlonius	s__Helicobacter_C typhlonius
wt5	WT_ivRF A	WT	ivRF A	d__Bacteria;p__Bacteroidota;c__Bacteroidia;o__Bacteroidales;f__Tannerellaceae;g__Parabacteroides;s__Parabacteroides distasonis_A	0	s__Parabacteroides distasonis_A	s__Parabacteroides distasonis_A
wt5	WT_ivRF A	WT	ivRF A	d__Bacteria;p__Bacteroidota;c__Bacteroidia;o__Bacteroidales;f__Muribaculaceae;g__CAG-485;s__CAG-485 sp002361215	1.04266	s__CAG-485 sp002361215	s__CAG-485 sp002361215
wt5	WT_ivRF A	WT	ivRF A	d__Bacteria;p__Bacteroidota;c__Bacteroidia;o__Bacteroidales;f__Tannerellaceae;g__Parabacteroides;s__Parabacteroides sp910577325	0	s__Parabacteroides sp910577325	s__Parabacteroides sp910577325
wt5	WT_ivRF A	WT	ivRF A	d__Bacteria;p__Bacteroidota;c__Bacteroidia;o__Bacteroidales;f__Muribaculaceae;g__Duncaniella;s__Duncaniella sp002494015	2.22402	s__Duncaniella sp002494015	s__Duncaniella sp002494015
wt5	WT_ivRF A	WT	ivRF A	d__Bacteria;p__Deferribacterota;c__Deferribacteres;o__Deferribacterales;f__Mucispirillaceae;g__Mucispirillum;s__Mucispirillum schaedleri	0	s__Mucispirillum schaedleri	s__Mucispirillum schaedleri
wt5	WT_ivRF A	WT	ivRF A	d__Bacteria;p__Firmicutes_A;c__Clostridia;o__Lachnospirales;f__Lachnospiraceae;g__CAG-303;s__CAG-303 sp910577835	0	s__CAG-303 sp910577835	s__CAG-303 sp910577835
wt5	WT_ivRF A	WT	ivRF A	d__Bacteria;p__Firmicutes_A;c__Clostridia;o__Lachnospirales;f__Lachnospiraceae;g__Choladocola;s__Choladocola sp009774145	0	s__Choladocola sp009774145	s__Choladocola sp009774145

## Sheet: Ext. Fig. 3d
% Mice developing colitis
PTPMT1 Wt + PBS	PTPMT1 ΔT + PBS	PTPMT1 Wt + Hh	PTPMT1 ΔT + Hh
0	0	0	75

## Sheet: Ext. Fig. 3e
Ceacum histopathology
PTPMT1 Wt + PBS	PTPMT1 ΔT + PBS	PTPMT1 Wt + Hh	PTPMT1 ΔT + Hh
0	0	0	7
2	0	0	0
0	0	2	5
		0	5
		0	9
		0	7
		0	7
		0	6
		0
		0
		0

## Sheet: Ext. Fig. 3f
# Colon CD45+
PTPMT1 Wt + PBS	PTPMT1 ΔT + PBS	PTPMT1 Wt + Hh	PTPMT1 ΔT + Hh
	75969	40827	137951
28438	59068	51859	36077
53322	24071	10458	194459
		62235	152618
		59881	96189
		28831	159526
		4547	91981
		37634	88583
		7648
		22527
		16830

## Sheet: Ext. Fig. 3g
# Colon CD4+
PTPMT1 Wt + PBS	PTPMT1 ΔT + PBS	PTPMT1 Wt + Hh	PTPMT1 ΔT + Hh
	20488	14448	40498
8257	17929	17385	8703
17333	6758	3230	43809
		20712	51789
		23849	21537
		9902	38688
		1284	29235
		12658	27408
		2647
		8546
		4628

## Sheet: Ext. Fig. 3h
# Colon RORgt+
PTPMT1 Wt + PBS	PTPMT1 ΔT + PBS	PTPMT1 Wt + Hh	PTPMT1 ΔT + Hh
	1918	528	13441
338	1324	930	238
714	1848	551	4322
		790	7057
		654	3341
		893	9987
		166	2128
		497	7702
		468
		469
		407
