# Supplementary material for: Cardiolipin preserves Treg metabolic fitness and immune homeostasis in the gut
Source: Nat Metab. 2026 May 18;8(6):1368–89. doi: 10.1038/s42255-026-01533-9 (PMC13303090; doi:10.1038/s42255-026-01533-9)
Supplement: Supplementary file 15 — Statistical source data and uncropped blot scans. [file 42255_2026_1533_MOESM15_ESM.xlsx]

## Sheet: Ext. Fig. 5b
Protein expression
	Treg Wt				Treg Wt + AD
FoxP3	100	100	100	100	75.2	61.7	77.1	64.36
CD25	100	100	100	100	80.7662	72.0241	72.6894	69
CD152	100	100	100	100	67.317		88.6662	81.6
CD304	100	100	100	100	72.355		52.0086	70.43

## Sheet: Ext. Fig. 5d
OCR			OCR/ECAR
Untreated	AD		Untreated	AD
29.5515	11.7584		29.5515	11.7584
33.2548	14.2892		33.2548	14.2892
22.9554	9.72773		22.9554	9.72773

## Sheet: Ext. Fig. 5e
FOXP3 expression
Untreated	AD	Rot	Ant	Oligo
99.8396	70.9703	100.962	95.429	80.1123
103.929	67.5221	105.373	97.2735	80.2727
97.915	69.1259	103.849	97.514	79.5509

## Sheet: Ext. Fig. 5f
OXA1L expression
PTPMT1 Wt	PTPMT1 ΔT
23.3351	21.1925
22.7505	22.0434
23.0366	22.5067
23.2427	22.242

## Sheet: Ext. Fig. 5g
Proteomics datasets are available in PRIDE with accession number PXD060518

## Sheet: Ext. Fig. 5h
Foxp3 mRNA
	wt			PTPMT1 ko
0	4.63148	2.78037	4.68375	1.40416	1.91505	2.07384
1	15.8064	18.5763	17.5807	1.03965	9.25291	7.72052
2	20.1064	6.4131	12	1.4864	2.73277	10.2067
3	3.88177	1.99009	4.18231	2.22531	1.89201	3.04556
4	3.88291	4.5106	3.48545	1.72205	2.06999	3.54334

## Sheet: Ext. Fig. 5i
FOXP3 protein expression
	wt			PTPMT1 ko
0	11.1	26.9	12.8	71.4	16.5	20.9
1	90.5	80.9	97.1	84.9	117	81.4
2	338	311	325	206	199	175
3	1002	905	928	510	479	530
4	1968	2157	1812	1699	1436	1455

## Sheet: Ext. Fig. 5j
Protein expression
CD25
	wt			PTPMT1 ko
0	8.73	8.52	11.2	17.6	14.5	14.2
1	108	92.4	73.5	143	101	94.9
2	277	255	215	258	250	236
3	939	963	981	787	702	745
4	1255	1038	1245	1078	900	915
ICOS
	wt			PTPMT1 ko
0	61.8	55.4	55	43	-5.37	3.66
1	220	291	270	342	255	236
2	329	325	496	314	217	269
3	477	650	606	370	308	329
4	494	630	609	367	335	348
GITR
	wt			PTPMT1 ko
0	424	453	435	471	441	417
1	1263	1309	1350	1362	1409	1262
2	2329	2257	2916	2307	2293	2308
3	3201	3797	3855	2395	2848	2294
4	3863	4810	5030	2299	2428	2254

## Sheet: Ext. Fig. 5k
HSR
	Wt1	Wt2	Wt3	KO1	KO2	KO3
Hspa4l	2068.9	1734.99	1841.14	2370.35	2423.89	2528.14
Ier5	3044.5	3283.58	3196.5	3864.34	3224.27	3863.4
Serpinh1	1.17685	0	0	0	0	3.50157
Clu	14.1222	14.5367	14.2554	31.2597	16.39	15.1735
Bag3	220.07	178.716	251.114	189.714	201.232	197.255
Dnajb4	275.382	272.776	296.074	272.714	274.987	267.287
Hspd1	15938	16589.8	15391.5	15139.4	14388.6	15478.1
Hspb1	0	4.27549	4.38628	0	2.73166	0
Hspa1b	102.386	98.3363	137.071	32.3376	51.9015	30.347
Hspa1a	103.563	99.1914	109.657	30.1818	47.3488	22.1766
Hsph1	4126.03	4076.25	4096.78	3193.88	3135.03	3114.07
Dnajb1	2698.51	2745.72	2857.66	1889.59	1628.98	1802.14
Hsp90aa1	30635.7	31897.7	32663.5	22407.8	20910.9	22327.2
OSR
Nqo1	36.4823	23.9428	26.3177	58.2077	76.4865	68.8643
Txnrd1	4726.22	4449.08	4357.77	5059.76	5495.19	5561.67
Gsr	1110.94	1071.44	1016.52	1188.95	1197.38	1198.71
Gclc	1520.49	1400.65	1504.49	1538.19	1740.98	1893.18
Gclm	1033.27	1176.62	1129.47	1167.39	1252.01	1290.91
Me1	1.17685	4.27549	7.67599	4.31168	7.28443	11.6719
Sqstm1	4022.46	4278.06	4283.2	4639.37	4092.94	4507.69
Txn2	3225.74	3646.14	3166.89	3736.07	3264.33	3550.6
Btg2	1504.01	1571.67	1444.18	1390.52	1099.04	1371.45
Txn1	7683.64	9918.29	7841.57	5843.41	5539.81	5695.89
Prdx1	9381.83	11520.7	9796.75	6435.19	6523.2	6487.25
Sod1	7119.93	8716.02	7921.62	6691.73	5778.37	6284.16
Sod2	2385.47	2449.86	2416.84	2141.83	1934.01	2072.93
mtUPR
Mbnl2	1871.19	1533.19	1857.59	2319.68	2290.95	2315.71
Lman1	2356.05	2272.85	2406.97	2389.75	2595.08	2616.84
Dnajb9	315.395	341.184	336.647	358.948	353.295	395.678
Derl2	1180.38	1186.02	1082.31	1047.74	1296.63	1110
Stt3a	7203.48	6434.62	7344.82	6411.47	6376.6	6537.44
Hspa13	882.636	783.27	929.891	633.817	750.296	702.649
Ssr1	7711.88	7707.86	8297.74	5884.37	5507.94	5673.72
Dnajc10	8166.14	8426.14	9423.92	4413.01	4317.84	4517.03
Srprb	1201.56	1271.53	1213.9	1091.93	954.26	1065.65
Ssr3	7455.33	7724.96	7961.1	6381.29	6523.2	6529.27
Ostc	2792.66	3130.52	2979.38	2026.49	1770.12	2114.95
Ufm1	1504.01	1583.64	1528.62	1325.84	1282.06	1322.43
Srp19	1466.35	1867.53	1594.41	1278.41	1249.28	1268.74
erUPR
Calr	20806.7	21595.5	20555.2	16013.6	15874.6	15627.5
Pdia6	6490.31	6659.51	6453.31	4591.94	4477.19	4390.97
Dnajb11	3684.71	4101.05	3809.48	2900.68	2830.91	2854.95
Manf	3760.03	4204.52	3903.79	2807.98	2575.04	2853.78
Hspa5	16752.4	17228.5	17990.3	12415.5	12961.7	12798.3
Ugdh	3016.26	3124.53	3404.85	1904.69	1750.99	1708.77
Pdia4	7024.6	7186.25	7724.24	5322.77	5094.54	5320.06
Erp44	2052.42	2183.07	2179.98	1791.5	1812	1871.01
Creld2	1206.27	1445.97	1420.06	975.518	935.138	946.592
Stard4	6763.34	6217.42	7741.78	3286.58	3026.68	3181.76
Tmem50b	875.575	865.36	982.526	631.661	689.289	658.296
Mis12	1693.48	1538.32	1540.68	1295.66	1389.5	1379.62
Hyou1	6781	6278.13	7005.98	6057.91	6176.28	6123.08
Hsd17b7	1640.53	1408.35	1720.52	1426.09	1396.79	1356.28
Slc39a14	1379.27	1298.04	1687.62	1223.44	1315.75	1216.21
Herpud1	2530.22	2629.43	2612.03	3517.25	3273.44	3606.62
Sel1l	2756.18	2146.3	2655.89	5330.32	5374.08	5271.04
