# Supplementary material for: Cardiolipin preserves Treg metabolic fitness and immune homeostasis in the gut
Source: Nat Metab. 2026 May 18;8(6):1368–89. doi: 10.1038/s42255-026-01533-9 (PMC13303090; doi:10.1038/s42255-026-01533-9)
Supplement: Supplementary file 16 — Statistical source data. [file 42255_2026_1533_MOESM16_ESM.xlsx]

## Sheet: Ext. Fig. 6a
OCR/ECAR
wt	PTPMT1 ko	CHOP ko	DKO
2.18769	1.73971	2.44453	1.15198
1.9731	1.40122	1.86867	1.60713
2.42433	1.25561	1.62527	1.2783

## Sheet: Ext. Fig. 6b
	Untreated			AD			ISRIB			ISRIB + AD
CI	0.383038	0.699521	0.705342	0.156162	0.290027	0.207911	0.623775	0.503214	0.519297	0.124707	0.140766	0.137984
CIII	0.893016	1.29001	0.855445	0.611756	0.824936	0.969068	1.42538	1.52798	1.48575	0.899191	0.860842	0.799648
CIV	0.499121	0.497409	0.415248	0.315886	0.327297	0.315881	0.428345	0.405869	0.448294	0.287148	0.298945	0.303012
CV	0.99942	1.21284	1.0704	0.862981	0.808583	0.672244	0.786305	0.789443	0.823125	0.575328	0.658558	0.67846

## Sheet: Ext. Fig. 6c
	genes	merge	value	sample	sizeFactor	group	colored	cluster	cutoff0.008	cutoff0.111	cutoff0.444	cutoff1	cutoff1.778	cutoff2.778	cutoff4
1	ENSMUSG00000000031	one_groupWT	0.86275394739837	WT1	1.05720071839567	WT	one_group	1	1	1	1	1	1	1	1
2	ENSMUSG00000000056	one_groupWT	0.932689607848624	WT1	1.05720071839567	WT	one_group	1	1	1	1	1	1	1	1
3	ENSMUSG00000000142	one_groupWT	0.660276525981973	WT1	1.05720071839567	WT	one_group	2	2	2	2	1	1	1	1
4	ENSMUSG00000000303	one_groupWT	-0.0161496296977585	WT1	1.05720071839567	WT	one_group	3	3	3	3	2	2	2	1
5	ENSMUSG00000000530	one_groupWT	0.304074544726165	WT1	1.05720071839567	WT	one_group	2	4	4	2	1	1	1	1
6	ENSMUSG00000000732	one_groupWT	-0.394177845231307	WT1	1.05720071839567	WT	one_group	3	3	3	3	2	2	2	1
7	ENSMUSG00000000753	one_groupWT	-0.0263048801663525	WT1	1.05720071839567	WT	one_group	2	2	2	2	1	1	1	1
8	ENSMUSG00000000869	one_groupWT	0.555623037184575	WT1	1.05720071839567	WT	one_group	2	2	2	2	1	1	1	1
9	ENSMUSG00000000915	one_groupWT	-0.789038376463931	WT1	1.05720071839567	WT	one_group	3	5	5	3	2	2	2	1
10	ENSMUSG00000001119	one_groupWT	-0.626789062501467	WT1	1.05720071839567	WT	one_group	4	6	6	4	3	2	2	1
11	ENSMUSG00000001227	one_groupWT	0.0789857848396234	WT1	1.05720071839567	WT	one_group	2	4	4	2	1	1	1	1
12	ENSMUSG00000001348	one_groupWT	0.275497397006256	WT1	1.05720071839567	WT	one_group	2	4	4	2	1	1	1	1
13	ENSMUSG00000001552	one_groupWT	-0.797990048006346	WT1	1.05720071839567	WT	one_group	3	5	5	3	2	2	2	1
14	ENSMUSG00000001604	one_groupWT	0.537371437738819	WT1	1.05720071839567	WT	one_group	2	2	2	2	1	1	1	1
15	ENSMUSG00000001630	one_groupWT	0.336994624281852	WT1	1.05720071839567	WT	one_group	2	2	2	2	1	1	1	1
16	ENSMUSG00000001768	one_groupWT	-0.180462298219083	WT1	1.05720071839567	WT	one_group	2	2	2	2	1	1	1	1
17	ENSMUSG00000001864	one_groupWT	-0.464391557398946	WT1	1.05720071839567	WT	one_group	4	6	6	4	3	2	2	1
18	ENSMUSG00000002204	one_groupWT	-0.789099360368646	WT1	1.05720071839567	WT	one_group	3	5	5	3	2	2	2	1
19	ENSMUSG00000002900	one_groupWT	1.12882103010183	WT1	1.05720071839567	WT	one_group	1	1	1	1	1	1	1	1
20	ENSMUSG00000002980	one_groupWT	1.05421923928445	WT1	1.05720071839567	WT	one_group	1	7	7	1	1	1	1	1
21	ENSMUSG00000003032	one_groupWT	-0.575964764474654	WT1	1.05720071839567	WT	one_group	4	6	6	4	3	2	2	1
22	ENSMUSG00000003153	one_groupWT	0.302552801454686	WT1	1.05720071839567	WT	one_group	2	4	4	2	1	1	1	1
23	ENSMUSG00000003271	one_groupWT	-0.403320037028008	WT1	1.05720071839567	WT	one_group	3	3	3	3	2	2	2	1
24	ENSMUSG00000003309	one_groupWT	-0.501973294380282	WT1	1.05720071839567	WT	one_group	4	6	6	4	3	2	2	1
25	ENSMUSG00000003545	one_groupWT	-0.484583620858872	WT1	1.05720071839567	WT	one_group	4	6	6	4	3	2	2	1
26	ENSMUSG00000003559	one_groupWT	-0.768449377118779	WT1	1.05720071839567	WT	one_group	3	5	5	3	2	2	2	1
27	ENSMUSG00000003824	one_groupWT	0.528349163964612	WT1	1.05720071839567	WT	one_group	2	2	2	2	1	1	1	1
28	ENSMUSG00000003849	one_groupWT	-0.373200215413324	WT1	1.05720071839567	WT	one_group	4	6	6	4	3	2	2	1
29	ENSMUSG00000003863	one_groupWT	-0.0481153300427325	WT1	1.05720071839567	WT	one_group	2	4	4	2	1	1	1	1
30	ENSMUSG00000003949	one_groupWT	-0.650672929007782	WT1	1.05720071839567	WT	one_group	4	8	8	4	3	2	2	1
31	ENSMUSG00000003955	one_groupWT	0.457212688150997	WT1	1.05720071839567	WT	one_group	2	4	4	2	1	1	1	1
32	ENSMUSG00000004085	one_groupWT	0.301780727383121	WT1	1.05720071839567	WT	one_group	2	2	2	2	1	1	1	1
33	ENSMUSG00000004267	one_groupWT	-1.13294986428851	WT1	1.05720071839567	WT	one_group	4	8	8	4	3	2	2	1
34	ENSMUSG00000004383	one_groupWT	-0.931399010017883	WT1	1.05720071839567	WT	one_group	3	5	5	3	2	2	2	1
35	ENSMUSG00000004451	one_groupWT	0.392600915692055	WT1	1.05720071839567	WT	one_group	2	4	4	2	1	1	1	1
36	ENSMUSG00000004508	one_groupWT	-0.889494368184807	WT1	1.05720071839567	WT	one_group	3	5	5	3	2	2	2	1
37	ENSMUSG00000004558	one_groupWT	0.602785452890757	WT1	1.05720071839567	WT	one_group	2	4	4	2	1	1	1	1
38	ENSMUSG00000004568	one_groupWT	0.955628006085889	WT1	1.05720071839567	WT	one_group	1	1	1	1	1	1	1	1
39	ENSMUSG00000004612	one_groupWT	-0.447758494102693	WT1	1.05720071839567	WT	one_group	3	3	3	3	2	2	2	1
40	ENSMUSG00000004709	one_groupWT	-0.692251012655413	WT1	1.05720071839567	WT	one_group	3	3	3	3	2	2	2	1
41	ENSMUSG00000004885	one_groupWT	0.348653876817799	WT1	1.05720071839567	WT	one_group	2	2	2	2	1	1	1	1
42	ENSMUSG00000004933	one_groupWT	-0.0120352210343916	WT1	1.05720071839567	WT	one_group	2	4	4	2	1	1	1	1
43	ENSMUSG00000004961	one_groupWT	0.0858327758650143	WT1	1.05720071839567	WT	one_group	2	4	4	2	1	1	1	1
44	ENSMUSG00000005125	one_groupWT	0.350980376995275	WT1	1.05720071839567	WT	one_group	2	4	4	2	1	1	1	1
45	ENSMUSG00000005268	one_groupWT	-0.335393767418072	WT1	1.05720071839567	WT	one_group	4	6	6	4	3	2	2	1
46	ENSMUSG00000005447	one_groupWT	0.450119899709934	WT1	1.05720071839567	WT	one_group	2	4	4	2	1	1	1	1
47	ENSMUSG00000005474	one_groupWT	-0.363403237892489	WT1	1.05720071839567	WT	one_group	4	6	6	4	3	2	2	1
48	ENSMUSG00000005672	one_groupWT	-0.688699556107456	WT1	1.05720071839567	WT	one_group	3	3	3	3	2	2	2	1
49	ENSMUSG00000005696	one_groupWT	0.633425614691655	WT1	1.05720071839567	WT	one_group	2	2	2	2	1	1	1	1
50	ENSMUSG00000005950	one_groupWT	0.0110310082029284	WT1	1.05720071839567	WT	one_group	3	3	3	3	2	2	2	1
51	ENSMUSG00000006154	one_groupWT	0.169119962957103	WT1	1.05720071839567	WT	one_group	2	4	4	2	1	1	1	1
52	ENSMUSG00000006369	one_groupWT	0.82160309686603	WT1	1.05720071839567	WT	one_group	1	1	1	1	1	1	1	1
53	ENSMUSG00000006378	one_groupWT	0.534966719116475	WT1	1.05720071839567	WT	one_group	2	4	4	2	1	1	1	1
54	ENSMUSG00000006494	one_groupWT	0.60814082517945	WT1	1.05720071839567	WT	one_group	2	2	2	2	1	1	1	1
55	ENSMUSG00000006567	one_groupWT	0.481178482576214	WT1	1.05720071839567	WT	one_group	2	4	4	2	1	1	1	1
56	ENSMUSG00000006611	one_groupWT	0.0878008568749195	WT1	1.05720071839567	WT	one_group	2	4	4	2	1	1	1	1
57	ENSMUSG00000006651	one_groupWT	0.211490388965326	WT1	1.05720071839567	WT	one_group	2	4	4	2	1	1	1	1
58	ENSMUSG00000006800	one_groupWT	-0.422101386744507	WT1	1.05720071839567	WT	one_group	3	3	3	3	2	2	2	1
59	ENSMUSG00000006930	one_groupWT	0.898509575584877	WT1	1.05720071839567	WT	one_group	1	1	1	1	1	1	1	1
60	ENSMUSG00000007021	one_groupWT	-0.00796883764069992	WT1	1.05720071839567	WT	one_group	2	4	4	2	1	1	1	1
61	ENSMUSG00000007888	one_groupWT	-0.669532842598744	WT1	1.05720071839567	WT	one_group	3	5	5	3	2	2	2	1
62	ENSMUSG00000008090	one_groupWT	-0.912507729576118	WT1	1.05720071839567	WT	one_group	3	5	5	3	2	2	2	1
63	ENSMUSG00000008136	one_groupWT	-0.643628891154606	WT1	1.05720071839567	WT	one_group	4	6	6	4	3	2	2	1
64	ENSMUSG00000008384	one_groupWT	0.184883344263065	WT1	1.05720071839567	WT	one_group	2	4	4	2	1	1	1	1
65	ENSMUSG00000009210	one_groupWT	-0.825932269542371	WT1	1.05720071839567	WT	one_group	4	8	8	4	3	2	2	1
66	ENSMUSG00000009248	one_groupWT	0.516923383301406	WT1	1.05720071839567	WT	one_group	2	2	2	2	1	1	1	1
67	ENSMUSG00000010095	one_groupWT	-0.808434786850698	WT1	1.05720071839567	WT	one_group	4	8	8	4	3	2	2	1
68	ENSMUSG00000011008	one_groupWT	-0.718888346567737	WT1	1.05720071839567	WT	one_group	3	5	5	3	2	2	2	1
69	ENSMUSG00000011171	one_groupWT	-0.540099722735083	WT1	1.05720071839567	WT	one_group	3	3	3	3	2	2	2	1
70	ENSMUSG00000011752	one_groupWT	0.582228909286926	WT1	1.05720071839567	WT	one_group	2	4	4	2	1	1	1	1
71	ENSMUSG00000012123	one_groupWT	-0.527002349000099	WT1	1.05720071839567	WT	one_group	3	3	3	3	2	2	2	1
72	ENSMUSG00000012519	one_groupWT	-0.541479992509496	WT1	1.05720071839567	WT	one_group	3	3	3	3	2	2	2	1
73	ENSMUSG00000012889	one_groupWT	0.281788774969519	WT1	1.05720071839567	WT	one_group	2	2	2	2	1	1	1	1
74	ENSMUSG00000013584	one_groupWT	0.584521579760295	WT1	1.05720071839567	WT	one_group	2	4	4	2	1	1	1	1
75	ENSMUSG00000013921	one_groupWT	0.281639454258969	WT1	1.05720071839567	WT	one_group	2	2	2	2	1	1	1	1
76	ENSMUSG00000014453	one_groupWT	-0.690548150623108	WT1	1.05720071839567	WT	one_group	4	8	8	4	3	2	2	1
77	ENSMUSG00000014813	one_groupWT	0.626638931782014	WT1	1.05720071839567	WT	one_group	1	1	1	1	1	1	1	1
78	ENSMUSG00000015133	one_groupWT	-0.620747125747502	WT1	1.05720071839567	WT	one_group	3	3	3	3	2	2	2	1
79	ENSMUSG00000015134	one_groupWT	-0.585544137176517	WT1	1.05720071839567	WT	one_group	3	3	3	3	2	2	2	1
80	ENSMUSG00000015222	one_groupWT	0.786642395851178	WT1	1.05720071839567	WT	one_group	1	1	1	1	1	1	1	1
81	ENSMUSG00000015314	one_groupWT	0.278784439832317	WT1	1.05720071839567	WT	one_group	2	2	2	2	1	1	1	1
82	ENSMUSG00000015437	one_groupWT	-0.667774464576779	WT1	1.05720071839567	WT	one_group	3	5	5	3	2	2	2	1
83	ENSMUSG00000015441	one_groupWT	-0.543765272225381	WT1	1.05720071839567	WT	one_group	3	3	3	3	2	2	2	1
84	ENSMUSG00000015476	one_groupWT	-0.766709453209182	WT1	1.05720071839567	WT	one_group	3	5	5	3	2	2	2	1
85	ENSMUSG00000015533	one_groupWT	-0.522076469430662	WT1	1.05720071839567	WT	one_group	3	3	3	3	2	2	2	1
86	ENSMUSG00000015850	one_groupWT	-0.201270280201391	WT1	1.05720071839567	WT	one_group	2	2	2	2	1	1	1	1
87	ENSMUSG00000015852	one_groupWT	0.735601687437157	WT1	1.05720071839567	WT	one_group	1	1	1	1	1	1	1	1
88	ENSMUSG00000015879	one_groupWT	0.226975753438045	WT1	1.05720071839567	WT	one_group	2	4	4	2	1	1	1	1
89	ENSMUSG00000015957	one_groupWT	-0.660907078956051	WT1	1.05720071839567	WT	one_group	3	3	3	3	2	2	2	1
90	ENSMUSG00000015968	one_groupWT	1.1348330742922	WT1	1.05720071839567	WT	one_group	1	7	7	1	1	1	1	1
91	ENSMUSG00000016942	one_groupWT	-0.495504055125297	WT1	1.05720071839567	WT	one_group	3	3	3	3	2	2	2	1
92	ENSMUSG00000017009	one_groupWT	0.277137745915894	WT1	1.05720071839567	WT	one_group	2	2	2	2	1	1	1	1
93	ENSMUSG00000017057	one_groupWT	-0.256269187497664	WT1	1.05720071839567	WT	one_group	2	2	2	2	1	1	1	1
94	ENSMUSG00000017167	one_groupWT	1.19194697320813	WT1	1.05720071839567	WT	one_group	1	1	1	1	1	1	1	1
95	ENSMUSG00000017314	one_groupWT	0.332451490322245	WT1	1.05720071839567	WT	one_group	2	2	2	2	1	1	1	1
96	ENSMUSG00000017390	one_groupWT	0.391143973524505	WT1	1.05720071839567	WT	one_group	2	4	4	2	1	1	1	1
97	ENSMUSG00000017446	one_groupWT	1.02676774107672	WT1	1.05720071839567	WT	one_group	1	1	1	1	1	1	1	1
98	ENSMUSG00000017713	one_groupWT	-0.202988094926781	WT1	1.05720071839567	WT	one_group	2	4	4	2	1	1	1	1
99	ENSMUSG00000017754	one_groupWT	-0.865553679610048	WT1	1.05720071839567	WT	one_group	4	8	8	4	3	2	2	1
100	ENSMUSG00000017830	one_groupWT	0.619384553842259	WT1	1.05720071839567	WT	one_group	1	7	7	1	1	1	1	1
101	ENSMUSG00000017897	one_groupWT	-0.709290041365654	WT1	1.05720071839567	WT	one_group	4	6	6	4	3	2	2	1
102	ENSMUSG00000017969	one_groupWT	-0.599441250424797	WT1	1.05720071839567	WT	one_group	3	5	5	3	2	2	2	1
103	ENSMUSG00000018459	one_groupWT	0.702151337918228	WT1	1.05720071839567	WT	one_group	1	1	1	1	1	1	1	1
104	ENSMUSG00000018470	one_groupWT	0.133630710606281	WT1	1.05720071839567	WT	one_group	2	2	2	2	1	1	1	1
105	ENSMUSG00000018821	one_groupWT	-0.784771881308528	WT1	1.05720071839567	WT	one_group	3	9	9	5	2	2	2	1
106	ENSMUSG00000018830	one_groupWT	0.129859268457271	WT1	1.05720071839567	WT	one_group	2	2	2	2	1	1	1	1
107	ENSMUSG00000018849	one_groupWT	0.545194733171169	WT1	1.05720071839567	WT	one_group	2	2	2	2	1	1	1	1
108	ENSMUSG00000018865	one_groupWT	0.342658346250539	WT1	1.05720071839567	WT	one_group	2	2	2	2	1	1	1	1
109	ENSMUSG00000018906	one_groupWT	0.427043475804136	WT1	1.05720071839567	WT	one_group	2	4	4	2	1	1	1	1
110	ENSMUSG00000018909	one_groupWT	0.417454667877601	WT1	1.05720071839567	WT	one_group	2	4	4	2	1	1	1	1
111	ENSMUSG00000018916	one_groupWT	-0.403972075451051	WT1	1.05720071839567	WT	one_group	3	3	3	3	2	2	2	1
112	ENSMUSG00000018919	one_groupWT	0.734681403129755	WT1	1.05720071839567	WT	one_group	2	2	2	2	1	1	1	1
113	ENSMUSG00000018920	one_groupWT	-0.629071743806955	WT1	1.05720071839567	WT	one_group	3	9	9	5	2	2	2	1
114	ENSMUSG00000018924	one_groupWT	0.691236501195043	WT1	1.05720071839567	WT	one_group	2	4	4	2	1	1	1	1
115	ENSMUSG00000019194	one_groupWT	-0.775505940387868	WT1	1.05720071839567	WT	one_group	4	8	8	4	3	2	2	1
116	ENSMUSG00000019302	one_groupWT	-0.924463109307839	WT1	1.05720071839567	WT	one_group	4	8	8	4	3	2	2	1
117	ENSMUSG00000019467	one_groupWT	-0.824733323080704	WT1	1.05720071839567	WT	one_group	3	5	5	3	2	2	2	1
118	ENSMUSG00000019539	one_groupWT	-0.709307276736561	WT1	1.05720071839567	WT	one_group	3	5	5	3	2	2	2	1
119	ENSMUSG00000019838	one_groupWT	-0.79742687575581	WT1	1.05720071839567	WT	one_group	3	5	5	3	2	2	2	1
120	ENSMUSG00000019845	one_groupWT	0.86867458886571	WT1	1.05720071839567	WT	one_group	1	1	1	1	1	1	1	1
121	ENSMUSG00000019876	one_groupWT	0.814074582921056	WT1	1.05720071839567	WT	one_group	1	1	1	1	1	1	1	1
122	ENSMUSG00000019916	one_groupWT	0.498021843718391	WT1	1.05720071839567	WT	one_group	2	4	4	2	1	1	1	1
123	ENSMUSG00000019944	one_groupWT	0.116177925077251	WT1	1.05720071839567	WT	one_group	2	2	2	2	1	1	1	1
124	ENSMUSG00000019970	one_groupWT	0.750983273772433	WT1	1.05720071839567	WT	one_group	1	1	1	1	1	1	1	1
125	ENSMUSG00000019982	one_groupWT	0.9684260537988	WT1	1.05720071839567	WT	one_group	1	1	1	1	1	1	1	1
126	ENSMUSG00000020072	one_groupWT	-0.694178699395752	WT1	1.05720071839567	WT	one_group	4	8	8	4	3	2	2	1
127	ENSMUSG00000020092	one_groupWT	-0.66273119377109	WT1	1.05720071839567	WT	one_group	3	5	5	3	2	2	2	1
128	ENSMUSG00000020099	one_groupWT	-0.559575675091875	WT1	1.05720071839567	WT	one_group	3	3	3	3	2	2	2	1
129	ENSMUSG00000020108	one_groupWT	0.388267267655042	WT1	1.05720071839567	WT	one_group	2	2	2	2	1	1	1	1
130	ENSMUSG00000020123	one_groupWT	0.584736274452505	WT1	1.05720071839567	WT	one_group	2	4	4	2	1	1	1	1
131	ENSMUSG00000020142	one_groupWT	-0.737204925268298	WT1	1.05720071839567	WT	one_group	4	8	8	4	3	2	2	1
132	ENSMUSG00000020176	one_groupWT	-0.565669187125141	WT1	1.05720071839567	WT	one_group	4	6	6	4	3	2	2	1
133	ENSMUSG00000020183	one_groupWT	0.298232707704734	WT1	1.05720071839567	WT	one_group	2	2	2	2	1	1	1	1
134	ENSMUSG00000020186	one_groupWT	0.353183861478667	WT1	1.05720071839567	WT	one_group	2	4	4	2	1	1	1	1
135	ENSMUSG00000020241	one_groupWT	-0.612451116325217	WT1	1.05720071839567	WT	one_group	3	3	3	3	2	2	2	1
136	ENSMUSG00000020251	one_groupWT	0.0881318601406449	WT1	1.05720071839567	WT	one_group	3	3	3	3	2	2	2	1
137	ENSMUSG00000020256	one_groupWT	-0.654722205071338	WT1	1.05720071839567	WT	one_group	4	8	8	4	3	2	2	1
138	ENSMUSG00000020277	one_groupWT	0.625814132654591	WT1	1.05720071839567	WT	one_group	2	4	4	2	1	1	1	1
139	ENSMUSG00000020303	one_groupWT	-0.74866994761056	WT1	1.05720071839567	WT	one_group	4	8	8	4	3	2	2	1
140	ENSMUSG00000020319	one_groupWT	0.114825997533126	WT1	1.05720071839567	WT	one_group	2	2	2	2	1	1	1	1
141	ENSMUSG00000020325	one_groupWT	0.457420887933658	WT1	1.05720071839567	WT	one_group	2	2	2	2	1	1	1	1
142	ENSMUSG00000020333	one_groupWT	0.719367058799878	WT1	1.05720071839567	WT	one_group	1	1	1	1	1	1	1	1
143	ENSMUSG00000020363	one_groupWT	-0.907135411679049	WT1	1.05720071839567	WT	one_group	3	5	5	3	2	2	2	1
144	ENSMUSG00000020388	one_groupWT	-0.116236872421868	WT1	1.05720071839567	WT	one_group	4	6	6	4	3	2	2	1
145	ENSMUSG00000020399	one_groupWT	-0.715677656208177	WT1	1.05720071839567	WT	one_group	3	3	3	3	2	2	2	1
146	ENSMUSG00000020424	one_groupWT	0.312364457422295	WT1	1.05720071839567	WT	one_group	2	2	2	2	1	1	1	1
147	ENSMUSG00000020473	one_groupWT	-0.675688958768486	WT1	1.05720071839567	WT	one_group	3	3	3	3	2	2	2	1
148	ENSMUSG00000020599	one_groupWT	0.835643119964392	WT1	1.05720071839567	WT	one_group	1	1	1	1	1	1	1	1
149	ENSMUSG00000020607	one_groupWT	-0.255019018523825	WT1	1.05720071839567	WT	one_group	2	2	2	2	1	1	1	1
150	ENSMUSG00000020617	one_groupWT	-0.768348674441202	WT1	1.05720071839567	WT	one_group	4	10	10	6	3	2	2	1
151	ENSMUSG00000020646	one_groupWT	0.436412197145786	WT1	1.05720071839567	WT	one_group	2	4	4	2	1	1	1	1
152	ENSMUSG00000020658	one_groupWT	0.494967901260406	WT1	1.05720071839567	WT	one_group	2	2	2	2	1	1	1	1
153	ENSMUSG00000020669	one_groupWT	0.587515509627175	WT1	1.05720071839567	WT	one_group	2	2	2	2	1	1	1	1
154	ENSMUSG00000020702	one_groupWT	-0.0872877373940749	WT1	1.05720071839567	WT	one_group	3	3	3	3	2	2	2	1
155	ENSMUSG00000020766	one_groupWT	0.561571387937382	WT1	1.05720071839567	WT	one_group	2	4	4	2	1	1	1	1
156	ENSMUSG00000020811	one_groupWT	-0.0568036413516735	WT1	1.05720071839567	WT	one_group	5	11	11	7	4	3	2	1
157	ENSMUSG00000020826	one_groupWT	0.361077419331015	WT1	1.05720071839567	WT	one_group	2	4	4	2	1	1	1	1
158	ENSMUSG00000020829	one_groupWT	-0.81371873605645	WT1	1.05720071839567	WT	one_group	3	5	5	3	2	2	2	1
159	ENSMUSG00000020882	one_groupWT	0.912759345848476	WT1	1.05720071839567	WT	one_group	1	7	7	1	1	1	1	1
160	ENSMUSG00000020889	one_groupWT	-0.810610588549656	WT1	1.05720071839567	WT	one_group	4	8	8	4	3	2	2	1
161	ENSMUSG00000020901	one_groupWT	-0.508100163671987	WT1	1.05720071839567	WT	one_group	3	3	3	3	2	2	2	1
162	ENSMUSG00000021069	one_groupWT	0.293854672660729	WT1	1.05720071839567	WT	one_group	2	4	4	2	1	1	1	1
163	ENSMUSG00000021186	one_groupWT	-0.508455772801765	WT1	1.05720071839567	WT	one_group	4	8	8	4	3	2	2	1
164	ENSMUSG00000021200	one_groupWT	-0.743799117282547	WT1	1.05720071839567	WT	one_group	3	5	5	3	2	2	2	1
165	ENSMUSG00000021213	one_groupWT	-0.255820148953983	WT1	1.05720071839567	WT	one_group	3	3	3	3	2	2	2	1
166	ENSMUSG00000021217	one_groupWT	-0.975029770224306	WT1	1.05720071839567	WT	one_group	4	8	8	4	3	2	2	1
167	ENSMUSG00000021226	one_groupWT	-0.592998621557254	WT1	1.05720071839567	WT	one_group	3	3	3	3	2	2	2	1
168	ENSMUSG00000021253	one_groupWT	-1.06310178619325	WT1	1.05720071839567	WT	one_group	3	5	5	3	2	2	2	1
169	ENSMUSG00000021262	one_groupWT	-0.608459402408839	WT1	1.05720071839567	WT	one_group	3	3	3	3	2	2	2	1
170	ENSMUSG00000021279	one_groupWT	0.42202112966417	WT1	1.05720071839567	WT	one_group	2	2	2	2	1	1	1	1
171	ENSMUSG00000021340	one_groupWT	0.256501863854336	WT1	1.05720071839567	WT	one_group	2	2	2	2	1	1	1	1
172	ENSMUSG00000021359	one_groupWT	0.667634259570867	WT1	1.05720071839567	WT	one_group	2	2	2	2	1	1	1	1
173	ENSMUSG00000021360	one_groupWT	-0.935150153973789	WT1	1.05720071839567	WT	one_group	3	5	5	3	2	2	2	1
174	ENSMUSG00000021362	one_groupWT	0.599204313733028	WT1	1.05720071839567	WT	one_group	1	7	7	1	1	1	1	1
175	ENSMUSG00000021403	one_groupWT	-0.627003287601178	WT1	1.05720071839567	WT	one_group	3	3	3	3	2	2	2	1
176	ENSMUSG00000021411	one_groupWT	-0.867452414780925	WT1	1.05720071839567	WT	one_group	4	8	8	4	3	2	2	1
177	ENSMUSG00000021453	one_groupWT	-0.69236118206269	WT1	1.05720071839567	WT	one_group	3	5	5	3	2	2	2	1
178	ENSMUSG00000021559	one_groupWT	-0.694754973029421	WT1	1.05720071839567	WT	one_group	4	8	8	4	3	2	2	1
179	ENSMUSG00000021573	one_groupWT	1.16742828626122	WT1	1.05720071839567	WT	one_group	1	7	7	1	1	1	1	1
180	ENSMUSG00000021575	one_groupWT	-0.70470654748135	WT1	1.05720071839567	WT	one_group	4	6	6	4	3	2	2	1
181	ENSMUSG00000021720	one_groupWT	-0.674740504064786	WT1	1.05720071839567	WT	one_group	3	3	3	3	2	2	2	1
182	ENSMUSG00000021775	one_groupWT	-0.581527853439389	WT1	1.05720071839567	WT	one_group	4	6	6	4	3	2	2	1
183	ENSMUSG00000021779	one_groupWT	-0.124437034830873	WT1	1.05720071839567	WT	one_group	4	6	6	4	3	2	2	1
184	ENSMUSG00000021806	one_groupWT	-0.55530882746593	WT1	1.05720071839567	WT	one_group	4	6	6	4	3	2	2	1
185	ENSMUSG00000021822	one_groupWT	-0.618667517845206	WT1	1.05720071839567	WT	one_group	4	6	6	4	3	2	2	1
186	ENSMUSG00000021823	one_groupWT	0.168444654328857	WT1	1.05720071839567	WT	one_group	2	2	2	2	1	1	1	1
187	ENSMUSG00000021831	one_groupWT	0.403200548786739	WT1	1.05720071839567	WT	one_group	2	4	4	2	1	1	1	1
188	ENSMUSG00000021835	one_groupWT	-0.691298236105778	WT1	1.05720071839567	WT	one_group	4	8	8	4	3	2	2	1
189	ENSMUSG00000022014	one_groupWT	-0.651253907319251	WT1	1.05720071839567	WT	one_group	3	3	3	3	2	2	2	1
190	ENSMUSG00000022018	one_groupWT	0.343450371449456	WT1	1.05720071839567	WT	one_group	2	2	2	2	1	1	1	1
191	ENSMUSG00000022037	one_groupWT	-0.922506159542508	WT1	1.05720071839567	WT	one_group	6	12	12	8	5	4	1	1
192	ENSMUSG00000022051	one_groupWT	0.525386673751114	WT1	1.05720071839567	WT	one_group	2	4	4	2	1	1	1	1
193	ENSMUSG00000022066	one_groupWT	-1.16995339665823	WT1	1.05720071839567	WT	one_group	4	10	10	6	3	2	2	1
194	ENSMUSG00000022098	one_groupWT	-0.698190132323177	WT1	1.05720071839567	WT	one_group	4	6	6	4	3	2	2	1
195	ENSMUSG00000022114	one_groupWT	-0.694959736260567	WT1	1.05720071839567	WT	one_group	3	3	3	3	2	2	2	1
196	ENSMUSG00000022126	one_groupWT	-0.535795348681936	WT1	1.05720071839567	WT	one_group	7	13	13	9	6	5	1	1
197	ENSMUSG00000022150	one_groupWT	-0.820958805661221	WT1	1.05720071839567	WT	one_group	3	5	5	3	2	2	2	1
198	ENSMUSG00000022156	one_groupWT	-0.554783950224799	WT1	1.05720071839567	WT	one_group	3	5	5	3	2	2	2	1
199	ENSMUSG00000022206	one_groupWT	-0.0532296653329739	WT1	1.05720071839567	WT	one_group	2	2	2	2	1	1	1	1
200	ENSMUSG00000022218	one_groupWT	0.0949813795216306	WT1	1.05720071839567	WT	one_group	2	4	4	2	1	1	1	1
201	ENSMUSG00000022321	one_groupWT	-1.00309030509924	WT1	1.05720071839567	WT	one_group	3	5	5	3	2	2	2	1
202	ENSMUSG00000022468	one_groupWT	0.273191438690585	WT1	1.05720071839567	WT	one_group	2	4	4	2	1	1	1	1
203	ENSMUSG00000022505	one_groupWT	-0.439341795666874	WT1	1.05720071839567	WT	one_group	3	3	3	3	2	2	2	1
204	ENSMUSG00000022508	one_groupWT	0.800808694887699	WT1	1.05720071839567	WT	one_group	1	1	1	1	1	1	1	1
205	ENSMUSG00000022584	one_groupWT	-0.570662338797283	WT1	1.05720071839567	WT	one_group	3	5	5	3	2	2	2	1
206	ENSMUSG00000022639	one_groupWT	0.455056739644944	WT1	1.05720071839567	WT	one_group	2	4	4	2	1	1	1	1
207	ENSMUSG00000022657	one_groupWT	-0.343961672222947	WT1	1.05720071839567	WT	one_group	3	3	3	3	2	2	2	1
208	ENSMUSG00000022696	one_groupWT	-0.470862890775965	WT1	1.05720071839567	WT	one_group	3	3	3	3	2	2	2	1
209	ENSMUSG00000022707	one_groupWT	0.476029254719433	WT1	1.05720071839567	WT	one_group	2	2	2	2	1	1	1	1
210	ENSMUSG00000022747	one_groupWT	-0.73891343465919	WT1	1.05720071839567	WT	one_group	3	5	5	3	2	2	2	1
211	ENSMUSG00000022754	one_groupWT	0.63746015541164	WT1	1.05720071839567	WT	one_group	2	4	4	2	1	1	1	1
212	ENSMUSG00000022797	one_groupWT	0.871681844296602	WT1	1.05720071839567	WT	one_group	1	7	7	1	1	1	1	1
213	ENSMUSG00000022838	one_groupWT	0.502643050400582	WT1	1.05720071839567	WT	one_group	2	4	4	2	1	1	1	1
214	ENSMUSG00000022865	one_groupWT	-0.797538675257624	WT1	1.05720071839567	WT	one_group	3	5	5	3	2	2	2	1
215	ENSMUSG00000022885	one_groupWT	0.68598736690401	WT1	1.05720071839567	WT	one_group	1	1	1	1	1	1	1	1
216	ENSMUSG00000022899	one_groupWT	1.19604658916054	WT1	1.05720071839567	WT	one_group	1	7	7	1	1	1	1	1
217	ENSMUSG00000022900	one_groupWT	-0.373222908567361	WT1	1.05720071839567	WT	one_group	8	14	14	10	5	4	1	1
218	ENSMUSG00000022901	one_groupWT	-0.162161393906094	WT1	1.05720071839567	WT	one_group	2	4	4	2	1	1	1	1
219	ENSMUSG00000022996	one_groupWT	-0.498479940645427	WT1	1.05720071839567	WT	one_group	4	6	6	4	3	2	2	1
220	ENSMUSG00000023045	one_groupWT	-0.419386562632756	WT1	1.05720071839567	WT	one_group	3	3	3	3	2	2	2	1
221	ENSMUSG00000023132	one_groupWT	-0.641002177668402	WT1	1.05720071839567	WT	one_group	3	5	5	3	2	2	2	1
222	ENSMUSG00000023175	one_groupWT	0.3571353448179	WT1	1.05720071839567	WT	one_group	2	4	4	2	1	1	1	1
223	ENSMUSG00000023411	one_groupWT	-0.353334983402816	WT1	1.05720071839567	WT	one_group	4	6	6	4	3	2	2	1
224	ENSMUSG00000023456	one_groupWT	0.556679475311633	WT1	1.05720071839567	WT	one_group	2	4	4	2	1	1	1	1
225	ENSMUSG00000023571	one_groupWT	0.553380586098464	WT1	1.05720071839567	WT	one_group	2	4	4	2	1	1	1	1
226	ENSMUSG00000023832	one_groupWT	0.645587433357838	WT1	1.05720071839567	WT	one_group	2	4	4	2	1	1	1	1
227	ENSMUSG00000023883	one_groupWT	-0.735512878341984	WT1	1.05720071839567	WT	one_group	4	8	8	4	3	2	2	1
228	ENSMUSG00000023905	one_groupWT	-1.02331567578504	WT1	1.05720071839567	WT	one_group	4	8	8	4	3	2	2	1
229	ENSMUSG00000023915	one_groupWT	-0.650011185340559	WT1	1.05720071839567	WT	one_group	3	3	3	3	2	2	2	1
230	ENSMUSG00000023952	one_groupWT	-0.314503488429342	WT1	1.05720071839567	WT	one_group	5	11	11	7	4	3	2	1
231	ENSMUSG00000023961	one_groupWT	-0.664304633600182	WT1	1.05720071839567	WT	one_group	3	3	3	3	2	2	2	1
232	ENSMUSG00000024030	one_groupWT	0.731757313830818	WT1	1.05720071839567	WT	one_group	1	7	7	1	1	1	1	1
233	ENSMUSG00000024032	one_groupWT	-0.769489306990088	WT1	1.05720071839567	WT	one_group	4	8	8	4	3	2	2	1
234	ENSMUSG00000024042	one_groupWT	-0.680305438131483	WT1	1.05720071839567	WT	one_group	4	6	6	4	3	2	2	1
235	ENSMUSG00000024053	one_groupWT	-0.724619151350484	WT1	1.05720071839567	WT	one_group	3	5	5	3	2	2	2	1
236	ENSMUSG00000024064	one_groupWT	-0.971717707841246	WT1	1.05720071839567	WT	one_group	3	5	5	3	2	2	2	1
237	ENSMUSG00000024066	one_groupWT	0.406823489052843	WT1	1.05720071839567	WT	one_group	2	4	4	2	1	1	1	1
238	ENSMUSG00000024084	one_groupWT	-0.859418837126062	WT1	1.05720071839567	WT	one_group	3	5	5	3	2	2	2	1
239	ENSMUSG00000024087	one_groupWT	-0.677554059063455	WT1	1.05720071839567	WT	one_group	4	10	10	6	3	2	2	1
240	ENSMUSG00000024186	one_groupWT	0.54998073833942	WT1	1.05720071839567	WT	one_group	2	2	2	2	1	1	1	1
241	ENSMUSG00000024331	one_groupWT	-0.474106701575355	WT1	1.05720071839567	WT	one_group	4	6	6	4	3	2	2	1
242	ENSMUSG00000024347	one_groupWT	-0.44852958796413	WT1	1.05720071839567	WT	one_group	4	6	6	4	3	2	2	1
243	ENSMUSG00000024378	one_groupWT	0.700613759965621	WT1	1.05720071839567	WT	one_group	2	4	4	2	1	1	1	1
244	ENSMUSG00000024427	one_groupWT	-0.584120001191251	WT1	1.05720071839567	WT	one_group	3	3	3	3	2	2	2	1
245	ENSMUSG00000024538	one_groupWT	-0.626950956542984	WT1	1.05720071839567	WT	one_group	3	3	3	3	2	2	2	1
246	ENSMUSG00000024610	one_groupWT	0.0320873086543376	WT1	1.05720071839567	WT	one_group	5	15	15	11	4	3	2	1
247	ENSMUSG00000024665	one_groupWT	0.595041985691455	WT1	1.05720071839567	WT	one_group	2	4	4	2	1	1	1	1
248	ENSMUSG00000024679	one_groupWT	-0.879231887732597	WT1	1.05720071839567	WT	one_group	3	5	5	3	2	2	2	1
249	ENSMUSG00000024754	one_groupWT	-0.632151471891827	WT1	1.05720071839567	WT	one_group	3	3	3	3	2	2	2	1
250	ENSMUSG00000024799	one_groupWT	0.377791153166017	WT1	1.05720071839567	WT	one_group	2	4	4	2	1	1	1	1
251	ENSMUSG00000024827	one_groupWT	1.07019343349165	WT1	1.05720071839567	WT	one_group	1	1	1	1	1	1	1	1
252	ENSMUSG00000024907	one_groupWT	-0.724911291378513	WT1	1.05720071839567	WT	one_group	3	5	5	3	2	2	2	1
253	ENSMUSG00000024912	one_groupWT	-0.929833554025045	WT1	1.05720071839567	WT	one_group	4	8	8	4	3	2	2	1
254	ENSMUSG00000024922	one_groupWT	0.242795578701762	WT1	1.05720071839567	WT	one_group	2	2	2	2	1	1	1	1
255	ENSMUSG00000024924	one_groupWT	-0.117447929423878	WT1	1.05720071839567	WT	one_group	8	14	14	10	5	4	1	1
256	ENSMUSG00000024968	one_groupWT	0.335749933653445	WT1	1.05720071839567	WT	one_group	2	4	4	2	1	1	1	1
257	ENSMUSG00000024998	one_groupWT	0.732734443104022	WT1	1.05720071839567	WT	one_group	1	7	7	1	1	1	1	1
258	ENSMUSG00000025017	one_groupWT	-0.915357470100684	WT1	1.05720071839567	WT	one_group	3	5	5	3	2	2	2	1
259	ENSMUSG00000025058	one_groupWT	-0.176604347287875	WT1	1.05720071839567	WT	one_group	3	3	3	3	2	2	2	1
260	ENSMUSG00000025140	one_groupWT	-0.76828836819831	WT1	1.05720071839567	WT	one_group	4	8	8	4	3	2	2	1
261	ENSMUSG00000025151	one_groupWT	0.688501347339869	WT1	1.05720071839567	WT	one_group	2	2	2	2	1	1	1	1
262	ENSMUSG00000025161	one_groupWT	0.537237063753282	WT1	1.05720071839567	WT	one_group	2	4	4	2	1	1	1	1
263	ENSMUSG00000025163	one_groupWT	-0.589191075186262	WT1	1.05720071839567	WT	one_group	3	3	3	3	2	2	2	1
264	ENSMUSG00000025203	one_groupWT	0.729436370479711	WT1	1.05720071839567	WT	one_group	2	4	4	2	1	1	1	1
265	ENSMUSG00000025321	one_groupWT	0.496430166633406	WT1	1.05720071839567	WT	one_group	2	2	2	2	1	1	1	1
266	ENSMUSG00000025348	one_groupWT	0.147368827196064	WT1	1.05720071839567	WT	one_group	2	4	4	2	1	1	1	1
267	ENSMUSG00000025355	one_groupWT	-0.312358907539634	WT1	1.05720071839567	WT	one_group	7	16	16	9	6	5	1	1
268	ENSMUSG00000025383	one_groupWT	-0.318936325708207	WT1	1.05720071839567	WT	one_group	3	3	3	3	2	2	2	1
269	ENSMUSG00000025402	one_groupWT	0.727664072494112	WT1	1.05720071839567	WT	one_group	1	7	7	1	1	1	1	1
270	ENSMUSG00000025407	one_groupWT	1.20984070953531	WT1	1.05720071839567	WT	one_group	1	7	7	1	1	1	1	1
271	ENSMUSG00000025408	one_groupWT	0.0872681167367166	WT1	1.05720071839567	WT	one_group	5	11	11	7	4	3	2	1
272	ENSMUSG00000025432	one_groupWT	-0.672435145687465	WT1	1.05720071839567	WT	one_group	3	5	5	3	2	2	2	1
273	ENSMUSG00000025461	one_groupWT	-0.717833447980319	WT1	1.05720071839567	WT	one_group	3	5	5	3	2	2	2	1
274	ENSMUSG00000025491	one_groupWT	-0.720678415706476	WT1	1.05720071839567	WT	one_group	3	5	5	3	2	2	2	1
275	ENSMUSG00000025511	one_groupWT	-0.60489975209328	WT1	1.05720071839567	WT	one_group	3	3	3	3	2	2	2	1
276	ENSMUSG00000025515	one_groupWT	0.417285244653691	WT1	1.05720071839567	WT	one_group	2	4	4	2	1	1	1	1
277	ENSMUSG00000025545	one_groupWT	0.26220587856895	WT1	1.05720071839567	WT	one_group	2	2	2	2	1	1	1	1
278	ENSMUSG00000025557	one_groupWT	-0.672807690725925	WT1	1.05720071839567	WT	one_group	3	3	3	3	2	2	2	1
279	ENSMUSG00000025780	one_groupWT	0.852819791642847	WT1	1.05720071839567	WT	one_group	1	7	7	1	1	1	1	1
280	ENSMUSG00000025791	one_groupWT	0.513953113377357	WT1	1.05720071839567	WT	one_group	2	4	4	2	1	1	1	1
281	ENSMUSG00000025855	one_groupWT	0.566610654257741	WT1	1.05720071839567	WT	one_group	2	2	2	2	1	1	1	1
282	ENSMUSG00000025856	one_groupWT	-0.79743713308024	WT1	1.05720071839567	WT	one_group	3	5	5	3	2	2	2	1
283	ENSMUSG00000025875	one_groupWT	0.477016348581134	WT1	1.05720071839567	WT	one_group	2	4	4	2	1	1	1	1
284	ENSMUSG00000025888	one_groupWT	-0.623271623119404	WT1	1.05720071839567	WT	one_group	4	6	6	4	3	2	2	1
285	ENSMUSG00000025921	one_groupWT	0.878058728507491	WT1	1.05720071839567	WT	one_group	1	1	1	1	1	1	1	1
286	ENSMUSG00000025950	one_groupWT	0.392529034881028	WT1	1.05720071839567	WT	one_group	2	4	4	2	1	1	1	1
287	ENSMUSG00000025986	one_groupWT	0.750680246616102	WT1	1.05720071839567	WT	one_group	1	7	7	1	1	1	1	1
288	ENSMUSG00000026011	one_groupWT	0.259333651872381	WT1	1.05720071839567	WT	one_group	2	2	2	2	1	1	1	1
289	ENSMUSG00000026166	one_groupWT	-0.664522529244677	WT1	1.05720071839567	WT	one_group	3	5	5	3	2	2	2	1
290	ENSMUSG00000026241	one_groupWT	0.996118192407389	WT1	1.05720071839567	WT	one_group	1	1	1	1	1	1	1	1
291	ENSMUSG00000026308	one_groupWT	-0.257591793052215	WT1	1.05720071839567	WT	one_group	3	3	3	3	2	2	2	1
292	ENSMUSG00000026321	one_groupWT	-0.470281005264052	WT1	1.05720071839567	WT	one_group	4	6	6	4	3	2	2	1
293	ENSMUSG00000026380	one_groupWT	-0.622696563302662	WT1	1.05720071839567	WT	one_group	4	8	8	4	3	2	2	1
294	ENSMUSG00000026407	one_groupWT	0.6939317034787	WT1	1.05720071839567	WT	one_group	1	1	1	1	1	1	1	1
295	ENSMUSG00000026417	one_groupWT	1.03507226644029	WT1	1.05720071839567	WT	one_group	1	1	1	1	1	1	1	1
296	ENSMUSG00000026443	one_groupWT	-0.827605830816703	WT1	1.05720071839567	WT	one_group	4	8	8	4	3	2	2	1
297	ENSMUSG00000026456	one_groupWT	-0.518415938996722	WT1	1.05720071839567	WT	one_group	3	3	3	3	2	2	2	1
298	ENSMUSG00000026536	one_groupWT	0.51309308042404	WT1	1.05720071839567	WT	one_group	2	4	4	2	1	1	1	1
299	ENSMUSG00000026573	one_groupWT	-0.676677348309804	WT1	1.05720071839567	WT	one_group	3	3	3	3	2	2	2	1
300	ENSMUSG00000026581	one_groupWT	0.457614277132056	WT1	1.05720071839567	WT	one_group	2	2	2	2	1	1	1	1
301	ENSMUSG00000026630	one_groupWT	-0.754438414797773	WT1	1.05720071839567	WT	one_group	3	5	5	3	2	2	2	1
302	ENSMUSG00000026639	one_groupWT	-0.846897748001503	WT1	1.05720071839567	WT	one_group	4	8	8	4	3	2	2	1
303	ENSMUSG00000026700	one_groupWT	-0.242908061206337	WT1	1.05720071839567	WT	one_group	3	3	3	3	2	2	2	1
304	ENSMUSG00000026715	one_groupWT	0.905232370161414	WT1	1.05720071839567	WT	one_group	1	1	1	1	1	1	1	1
305	ENSMUSG00000026822	one_groupWT	-0.744990355924649	WT1	1.05720071839567	WT	one_group	3	9	9	5	2	2	2	1
306	ENSMUSG00000026825	one_groupWT	0.572572511725575	WT1	1.05720071839567	WT	one_group	1	1	1	1	1	1	1	1
307	ENSMUSG00000026834	one_groupWT	0.257361202883854	WT1	1.05720071839567	WT	one_group	2	2	2	2	1	1	1	1
308	ENSMUSG00000026890	one_groupWT	-0.897954513459456	WT1	1.05720071839567	WT	one_group	3	5	5	3	2	2	2	1
309	ENSMUSG00000026919	one_groupWT	-0.517038307085833	WT1	1.05720071839567	WT	one_group	3	3	3	3	2	2	2	1
310	ENSMUSG00000026959	one_groupWT	0.291692525281793	WT1	1.05720071839567	WT	one_group	2	4	4	2	1	1	1	1
311	ENSMUSG00000026981	one_groupWT	-0.974089804013415	WT1	1.05720071839567	WT	one_group	3	5	5	3	2	2	2	1
312	ENSMUSG00000026994	one_groupWT	-0.706697259419228	WT1	1.05720071839567	WT	one_group	3	3	3	3	2	2	2	1
313	ENSMUSG00000027004	one_groupWT	1.07411976399333	WT1	1.05720071839567	WT	one_group	1	1	1	1	1	1	1	1
314	ENSMUSG00000027035	one_groupWT	-0.777285337510451	WT1	1.05720071839567	WT	one_group	3	5	5	3	2	2	2	1
315	ENSMUSG00000027068	one_groupWT	-0.436612852843316	WT1	1.05720071839567	WT	one_group	4	6	6	4	3	2	2	1
316	ENSMUSG00000027075	one_groupWT	0.899546576513765	WT1	1.05720071839567	WT	one_group	1	1	1	1	1	1	1	1
317	ENSMUSG00000027078	one_groupWT	0.841330126115352	WT1	1.05720071839567	WT	one_group	1	7	7	1	1	1	1	1
318	ENSMUSG00000027200	one_groupWT	-0.620448726314005	WT1	1.05720071839567	WT	one_group	3	3	3	3	2	2	2	1
319	ENSMUSG00000027224	one_groupWT	-0.668982444262123	WT1	1.05720071839567	WT	one_group	4	8	8	4	3	2	2	1
320	ENSMUSG00000027276	one_groupWT	-0.737389470484001	WT1	1.05720071839567	WT	one_group	4	8	8	4	3	2	2	1
321	ENSMUSG00000027313	one_groupWT	-0.684016760966484	WT1	1.05720071839567	WT	one_group	4	8	8	4	3	2	2	1
322	ENSMUSG00000027356	one_groupWT	0.905503175747525	WT1	1.05720071839567	WT	one_group	1	7	7	1	1	1	1	1
323	ENSMUSG00000027360	one_groupWT	0.080211961855368	WT1	1.05720071839567	WT	one_group	2	4	4	2	1	1	1	1
324	ENSMUSG00000027368	one_groupWT	-0.509419865165373	WT1	1.05720071839567	WT	one_group	3	3	3	3	2	2	2	1
325	ENSMUSG00000027399	one_groupWT	-0.386173138078695	WT1	1.05720071839567	WT	one_group	3	3	3	3	2	2	2	1
326	ENSMUSG00000027435	one_groupWT	-0.705286073159732	WT1	1.05720071839567	WT	one_group	3	5	5	3	2	2	2	1
327	ENSMUSG00000027583	one_groupWT	-0.321947096338962	WT1	1.05720071839567	WT	one_group	3	3	3	3	2	2	2	1
328	ENSMUSG00000027603	one_groupWT	0.683660798053962	WT1	1.05720071839567	WT	one_group	2	4	4	2	1	1	1	1
329	ENSMUSG00000027605	one_groupWT	0.31487067023061	WT1	1.05720071839567	WT	one_group	2	2	2	2	1	1	1	1
330	ENSMUSG00000027636	one_groupWT	-0.571619019227442	WT1	1.05720071839567	WT	one_group	3	3	3	3	2	2	2	1
331	ENSMUSG00000027646	one_groupWT	-0.746435183366528	WT1	1.05720071839567	WT	one_group	4	6	6	4	3	2	2	1
332	ENSMUSG00000027670	one_groupWT	0.844522100982416	WT1	1.05720071839567	WT	one_group	1	7	7	1	1	1	1	1
333	ENSMUSG00000027737	one_groupWT	-0.758463808475754	WT1	1.05720071839567	WT	one_group	4	8	8	4	3	2	2	1
334	ENSMUSG00000027858	one_groupWT	0.358597658432863	WT1	1.05720071839567	WT	one_group	2	2	2	2	1	1	1	1
335	ENSMUSG00000027954	one_groupWT	0.514637705254087	WT1	1.05720071839567	WT	one_group	2	4	4	2	1	1	1	1
336	ENSMUSG00000027978	one_groupWT	-0.487162606595396	WT1	1.05720071839567	WT	one_group	8	14	14	10	5	4	1	1
337	ENSMUSG00000027995	one_groupWT	-0.469816178442111	WT1	1.05720071839567	WT	one_group	3	3	3	3	2	2	2	1
338	ENSMUSG00000027997	one_groupWT	0.245189510837019	WT1	1.05720071839567	WT	one_group	2	2	2	2	1	1	1	1
339	ENSMUSG00000028005	one_groupWT	0.288054930976475	WT1	1.05720071839567	WT	one_group	2	2	2	2	1	1	1	1
340	ENSMUSG00000028019	one_groupWT	-0.842502339564496	WT1	1.05720071839567	WT	one_group	4	8	8	4	3	2	2	1
341	ENSMUSG00000028064	one_groupWT	-0.631493086429684	WT1	1.05720071839567	WT	one_group	3	5	5	3	2	2	2	1
342	ENSMUSG00000028167	one_groupWT	-0.83109683646698	WT1	1.05720071839567	WT	one_group	4	8	8	4	3	2	2	1
343	ENSMUSG00000028179	one_groupWT	-0.593399632629201	WT1	1.05720071839567	WT	one_group	4	6	6	4	3	2	2	1
344	ENSMUSG00000028266	one_groupWT	-0.786494573091327	WT1	1.05720071839567	WT	one_group	4	8	8	4	3	2	2	1
345	ENSMUSG00000028273	one_groupWT	-0.686206282339169	WT1	1.05720071839567	WT	one_group	4	6	6	4	3	2	2	1
346	ENSMUSG00000028278	one_groupWT	0.768742618684821	WT1	1.05720071839567	WT	one_group	1	1	1	1	1	1	1	1
347	ENSMUSG00000028332	one_groupWT	-0.34828164318517	WT1	1.05720071839567	WT	one_group	3	3	3	3	2	2	2	1
348	ENSMUSG00000028341	one_groupWT	0.922401988425053	WT1	1.05720071839567	WT	one_group	1	7	7	1	1	1	1	1
349	ENSMUSG00000028348	one_groupWT	-0.611969035798287	WT1	1.05720071839567	WT	one_group	4	6	6	4	3	2	2	1
350	ENSMUSG00000028392	one_groupWT	-0.632951066870912	WT1	1.05720071839567	WT	one_group	3	3	3	3	2	2	2	1
351	ENSMUSG00000028417	one_groupWT	0.955062698846618	WT1	1.05720071839567	WT	one_group	1	7	7	1	1	1	1	1
352	ENSMUSG00000028459	one_groupWT	-0.450879373290328	WT1	1.05720071839567	WT	one_group	4	6	6	4	3	2	2	1
353	ENSMUSG00000028527	one_groupWT	0.509085791257918	WT1	1.05720071839567	WT	one_group	2	4	4	2	1	1	1	1
354	ENSMUSG00000028528	one_groupWT	-0.72629144609745	WT1	1.05720071839567	WT	one_group	3	5	5	3	2	2	2	1
355	ENSMUSG00000028542	one_groupWT	-0.759911516992821	WT1	1.05720071839567	WT	one_group	4	8	8	4	3	2	2	1
356	ENSMUSG00000028545	one_groupWT	0.4910521547802	WT1	1.05720071839567	WT	one_group	2	2	2	2	1	1	1	1
357	ENSMUSG00000028556	one_groupWT	1.11130400873696	WT1	1.05720071839567	WT	one_group	1	7	7	1	1	1	1	1
358	ENSMUSG00000028645	one_groupWT	0.430119876629742	WT1	1.05720071839567	WT	one_group	2	4	4	2	1	1	1	1
359	ENSMUSG00000028654	one_groupWT	1.003805294662	WT1	1.05720071839567	WT	one_group	1	7	7	1	1	1	1	1
360	ENSMUSG00000028664	one_groupWT	0.792289845266318	WT1	1.05720071839567	WT	one_group	1	1	1	1	1	1	1	1
361	ENSMUSG00000028671	one_groupWT	0.411062038149343	WT1	1.05720071839567	WT	one_group	2	4	4	2	1	1	1	1
362	ENSMUSG00000028716	one_groupWT	0.910047955317411	WT1	1.05720071839567	WT	one_group	1	1	1	1	1	1	1	1
363	ENSMUSG00000028836	one_groupWT	1.03136497348373	WT1	1.05720071839567	WT	one_group	1	7	7	1	1	1	1	1
364	ENSMUSG00000028874	one_groupWT	-0.59867487768391	WT1	1.05720071839567	WT	one_group	3	3	3	3	2	2	2	1
365	ENSMUSG00000028893	one_groupWT	-0.629512267150482	WT1	1.05720071839567	WT	one_group	3	3	3	3	2	2	2	1
366	ENSMUSG00000028927	one_groupWT	-0.790833320131088	WT1	1.05720071839567	WT	one_group	3	5	5	3	2	2	2	1
367	ENSMUSG00000028943	one_groupWT	0.24594644689998	WT1	1.05720071839567	WT	one_group	2	2	2	2	1	1	1	1
368	ENSMUSG00000028967	one_groupWT	-0.698485549868988	WT1	1.05720071839567	WT	one_group	3	3	3	3	2	2	2	1
369	ENSMUSG00000028982	one_groupWT	-0.674639252725014	WT1	1.05720071839567	WT	one_group	3	3	3	3	2	2	2	1
370	ENSMUSG00000029060	one_groupWT	-0.810120775531424	WT1	1.05720071839567	WT	one_group	4	8	8	4	3	2	2	1
371	ENSMUSG00000029075	one_groupWT	0.529542554293511	WT1	1.05720071839567	WT	one_group	2	4	4	2	1	1	1	1
372	ENSMUSG00000029120	one_groupWT	-0.662652957225908	WT1	1.05720071839567	WT	one_group	3	3	3	3	2	2	2	1
373	ENSMUSG00000029121	one_groupWT	0.229843959581223	WT1	1.05720071839567	WT	one_group	2	2	2	2	1	1	1	1
374	ENSMUSG00000029168	one_groupWT	-0.521421368139186	WT1	1.05720071839567	WT	one_group	3	3	3	3	2	2	2	1
375	ENSMUSG00000029207	one_groupWT	-0.768160685515503	WT1	1.05720071839567	WT	one_group	4	8	8	4	3	2	2	1
376	ENSMUSG00000029279	one_groupWT	-0.688537740469993	WT1	1.05720071839567	WT	one_group	4	8	8	4	3	2	2	1
377	ENSMUSG00000029304	one_groupWT	-0.907296121306265	WT1	1.05720071839567	WT	one_group	3	5	5	3	2	2	2	1
378	ENSMUSG00000029314	one_groupWT	-1.02768117967407	WT1	1.05720071839567	WT	one_group	4	8	8	4	3	2	2	1
379	ENSMUSG00000029322	one_groupWT	-0.729804862113199	WT1	1.05720071839567	WT	one_group	3	5	5	3	2	2	2	1
380	ENSMUSG00000029361	one_groupWT	0.61676678877163	WT1	1.05720071839567	WT	one_group	2	4	4	2	1	1	1	1
381	ENSMUSG00000029378	one_groupWT	-0.465428270965581	WT1	1.05720071839567	WT	one_group	3	3	3	3	2	2	2	1
382	ENSMUSG00000029381	one_groupWT	-0.272510870200559	WT1	1.05720071839567	WT	one_group	4	6	6	4	3	2	2	1
383	ENSMUSG00000029385	one_groupWT	0.488713435250331	WT1	1.05720071839567	WT	one_group	2	2	2	2	1	1	1	1
384	ENSMUSG00000029408	one_groupWT	-0.545477506942031	WT1	1.05720071839567	WT	one_group	3	3	3	3	2	2	2	1
385	ENSMUSG00000029436	one_groupWT	0.141484802418138	WT1	1.05720071839567	WT	one_group	2	2	2	2	1	1	1	1
386	ENSMUSG00000029446	one_groupWT	-0.70447499811828	WT1	1.05720071839567	WT	one_group	4	8	8	4	3	2	2	1
387	ENSMUSG00000029468	one_groupWT	0.431197533457457	WT1	1.05720071839567	WT	one_group	2	4	4	2	1	1	1	1
388	ENSMUSG00000029484	one_groupWT	-0.755529762887633	WT1	1.05720071839567	WT	one_group	3	5	5	3	2	2	2	1
389	ENSMUSG00000029561	one_groupWT	-0.797165093071392	WT1	1.05720071839567	WT	one_group	4	8	8	4	3	2	2	1
390	ENSMUSG00000029603	one_groupWT	-0.841758500111936	WT1	1.05720071839567	WT	one_group	4	10	10	6	3	2	2	1
391	ENSMUSG00000029659	one_groupWT	0.64478516978405	WT1	1.05720071839567	WT	one_group	2	4	4	2	1	1	1	1
392	ENSMUSG00000029673	one_groupWT	-0.67320609965072	WT1	1.05720071839567	WT	one_group	4	10	10	6	3	2	2	1
393	ENSMUSG00000029752	one_groupWT	-0.777973519497191	WT1	1.05720071839567	WT	one_group	4	8	8	4	3	2	2	1
394	ENSMUSG00000029814	one_groupWT	0.666895944184677	WT1	1.05720071839567	WT	one_group	2	2	2	2	1	1	1	1
395	ENSMUSG00000029819	one_groupWT	-0.504396575725164	WT1	1.05720071839567	WT	one_group	4	6	6	4	3	2	2	1
396	ENSMUSG00000029875	one_groupWT	-0.635701102991	WT1	1.05720071839567	WT	one_group	3	3	3	3	2	2	2	1
397	ENSMUSG00000029919	one_groupWT	-0.524752459390825	WT1	1.05720071839567	WT	one_group	3	3	3	3	2	2	2	1
398	ENSMUSG00000030032	one_groupWT	0.33679453809524	WT1	1.05720071839567	WT	one_group	2	4	4	2	1	1	1	1
399	ENSMUSG00000030088	one_groupWT	0.162096064580077	WT1	1.05720071839567	WT	one_group	2	2	2	2	1	1	1	1
400	ENSMUSG00000030110	one_groupWT	-0.666788443489091	WT1	1.05720071839567	WT	one_group	4	8	8	4	3	2	2	1
401	ENSMUSG00000030134	one_groupWT	0.90158178245353	WT1	1.05720071839567	WT	one_group	1	1	1	1	1	1	1	1
402	ENSMUSG00000030142	one_groupWT	-0.766053188424181	WT1	1.05720071839567	WT	one_group	3	5	5	3	2	2	2	1
403	ENSMUSG00000030149	one_groupWT	-0.629430443713548	WT1	1.05720071839567	WT	one_group	3	3	3	3	2	2	2	1
404	ENSMUSG00000030156	one_groupWT	-0.765535290315612	WT1	1.05720071839567	WT	one_group	4	8	8	4	3	2	2	1
405	ENSMUSG00000030157	one_groupWT	0.151679292757437	WT1	1.05720071839567	WT	one_group	2	4	4	2	1	1	1	1
406	ENSMUSG00000030165	one_groupWT	-0.831643064506649	WT1	1.05720071839567	WT	one_group	3	5	5	3	2	2	2	1
407	ENSMUSG00000030167	one_groupWT	-0.783429791762556	WT1	1.05720071839567	WT	one_group	3	5	5	3	2	2	2	1
408	ENSMUSG00000030173	one_groupWT	-0.596579518275079	WT1	1.05720071839567	WT	one_group	3	3	3	3	2	2	2	1
409	ENSMUSG00000030200	one_groupWT	0.480876013667448	WT1	1.05720071839567	WT	one_group	2	4	4	2	1	1	1	1
410	ENSMUSG00000030208	one_groupWT	-0.356895137428794	WT1	1.05720071839567	WT	one_group	8	14	14	10	5	4	1	1
411	ENSMUSG00000030325	one_groupWT	-0.18066946541329	WT1	1.05720071839567	WT	one_group	3	3	3	3	2	2	2	1
412	ENSMUSG00000030329	one_groupWT	0.154376178377804	WT1	1.05720071839567	WT	one_group	2	2	2	2	1	1	1	1
413	ENSMUSG00000030361	one_groupWT	-0.414217499148541	WT1	1.05720071839567	WT	one_group	3	3	3	3	2	2	2	1
414	ENSMUSG00000030406	one_groupWT	-0.0964171838239529	WT1	1.05720071839567	WT	one_group	2	4	4	2	1	1	1	1
415	ENSMUSG00000030428	one_groupWT	-0.433270894232983	WT1	1.05720071839567	WT	one_group	4	6	6	4	3	2	2	1
416	ENSMUSG00000030499	one_groupWT	-0.476031727233239	WT1	1.05720071839567	WT	one_group	3	3	3	3	2	2	2	1
417	ENSMUSG00000030516	one_groupWT	-0.47376895501623	WT1	1.05720071839567	WT	one_group	3	3	3	3	2	2	2	1
418	ENSMUSG00000030579	one_groupWT	-0.702741173572353	WT1	1.05720071839567	WT	one_group	3	9	9	5	2	2	2	1
419	ENSMUSG00000030584	one_groupWT	0.27254311845613	WT1	1.05720071839567	WT	one_group	2	2	2	2	1	1	1	1
420	ENSMUSG00000030616	one_groupWT	-0.610994526419109	WT1	1.05720071839567	WT	one_group	3	3	3	3	2	2	2	1
421	ENSMUSG00000030638	one_groupWT	0.61427127194409	WT1	1.05720071839567	WT	one_group	2	2	2	2	1	1	1	1
422	ENSMUSG00000030669	one_groupWT	-0.715960874814403	WT1	1.05720071839567	WT	one_group	4	8	8	4	3	2	2	1
423	ENSMUSG00000030688	one_groupWT	-0.97485985732071	WT1	1.05720071839567	WT	one_group	4	8	8	4	3	2	2	1
424	ENSMUSG00000030695	one_groupWT	0.479877861555758	WT1	1.05720071839567	WT	one_group	2	4	4	2	1	1	1	1
425	ENSMUSG00000030717	one_groupWT	-0.763620144551856	WT1	1.05720071839567	WT	one_group	4	8	8	4	3	2	2	1
426	ENSMUSG00000030747	one_groupWT	-0.328495064261189	WT1	1.05720071839567	WT	one_group	3	3	3	3	2	2	2	1
427	ENSMUSG00000030775	one_groupWT	-0.151798601905324	WT1	1.05720071839567	WT	one_group	5	15	15	11	4	3	2	1
428	ENSMUSG00000030785	one_groupWT	-0.536676728793575	WT1	1.05720071839567	WT	one_group	3	3	3	3	2	2	2	1
429	ENSMUSG00000030790	one_groupWT	-0.0946546206856563	WT1	1.05720071839567	WT	one_group	2	4	4	2	1	1	1	1
430	ENSMUSG00000031012	one_groupWT	0.974562267580415	WT1	1.05720071839567	WT	one_group	1	1	1	1	1	1	1	1
431	ENSMUSG00000031026	one_groupWT	0.011979617673647	WT1	1.05720071839567	WT	one_group	4	6	6	4	3	2	2	1
432	ENSMUSG00000031028	one_groupWT	0.657204324481785	WT1	1.05720071839567	WT	one_group	1	7	7	1	1	1	1	1
433	ENSMUSG00000031129	one_groupWT	-0.812240593726009	WT1	1.05720071839567	WT	one_group	4	8	8	4	3	2	2	1
434	ENSMUSG00000031132	one_groupWT	0.855065463767637	WT1	1.05720071839567	WT	one_group	1	7	7	1	1	1	1	1
435	ENSMUSG00000031144	one_groupWT	-0.757244028095018	WT1	1.05720071839567	WT	one_group	4	8	8	4	3	2	2	1
436	ENSMUSG00000031297	one_groupWT	-0.725665885127845	WT1	1.05720071839567	WT	one_group	4	8	8	4	3	2	2	1
437	ENSMUSG00000031342	one_groupWT	0.602531925407377	WT1	1.05720071839567	WT	one_group	2	2	2	2	1	1	1	1
438	ENSMUSG00000031442	one_groupWT	0.32689496775109	WT1	1.05720071839567	WT	one_group	2	2	2	2	1	1	1	1
439	ENSMUSG00000031493	one_groupWT	0.235846129333797	WT1	1.05720071839567	WT	one_group	2	4	4	2	1	1	1	1
440	ENSMUSG00000031497	one_groupWT	0.295062182090438	WT1	1.05720071839567	WT	one_group	2	4	4	2	1	1	1	1
441	ENSMUSG00000031504	one_groupWT	-0.703631090994306	WT1	1.05720071839567	WT	one_group	3	3	3	3	2	2	2	1
442	ENSMUSG00000031595	one_groupWT	-0.868202027480353	WT1	1.05720071839567	WT	one_group	3	5	5	3	2	2	2	1
443	ENSMUSG00000031700	one_groupWT	-0.698778749116849	WT1	1.05720071839567	WT	one_group	4	8	8	4	3	2	2	1
444	ENSMUSG00000031779	one_groupWT	-0.510180999489924	WT1	1.05720071839567	WT	one_group	3	3	3	3	2	2	2	1
445	ENSMUSG00000031785	one_groupWT	-0.601674670266872	WT1	1.05720071839567	WT	one_group	4	6	6	4	3	2	2	1
446	ENSMUSG00000031788	one_groupWT	-0.658967984680525	WT1	1.05720071839567	WT	one_group	4	6	6	4	3	2	2	1
447	ENSMUSG00000031849	one_groupWT	-0.407898086205297	WT1	1.05720071839567	WT	one_group	3	3	3	3	2	2	2	1
448	ENSMUSG00000031910	one_groupWT	-0.699905912219575	WT1	1.05720071839567	WT	one_group	3	5	5	3	2	2	2	1
449	ENSMUSG00000031955	one_groupWT	0.131406358744044	WT1	1.05720071839567	WT	one_group	2	2	2	2	1	1	1	1
450	ENSMUSG00000031987	one_groupWT	0.526238560707511	WT1	1.05720071839567	WT	one_group	2	4	4	2	1	1	1	1
451	ENSMUSG00000031996	one_groupWT	-0.820622127809126	WT1	1.05720071839567	WT	one_group	4	8	8	4	3	2	2	1
452	ENSMUSG00000032014	one_groupWT	-0.702634367931295	WT1	1.05720071839567	WT	one_group	4	8	8	4	3	2	2	1
453	ENSMUSG00000032021	one_groupWT	-0.735570934103047	WT1	1.05720071839567	WT	one_group	3	3	3	3	2	2	2	1
454	ENSMUSG00000032076	one_groupWT	1.04639298599517	WT1	1.05720071839567	WT	one_group	1	1	1	1	1	1	1	1
455	ENSMUSG00000032114	one_groupWT	0.456156939567399	WT1	1.05720071839567	WT	one_group	2	4	4	2	1	1	1	1
456	ENSMUSG00000032135	one_groupWT	-0.28190481448926	WT1	1.05720071839567	WT	one_group	8	14	14	10	5	4	1	1
457	ENSMUSG00000032172	one_groupWT	-0.950366553853618	WT1	1.05720071839567	WT	one_group	4	8	8	4	3	2	2	1
458	ENSMUSG00000032204	one_groupWT	-0.806463921560265	WT1	1.05720071839567	WT	one_group	4	8	8	4	3	2	2	1
459	ENSMUSG00000032224	one_groupWT	0.830737268291783	WT1	1.05720071839567	WT	one_group	1	1	1	1	1	1	1	1
460	ENSMUSG00000032231	one_groupWT	0.0202912226541228	WT1	1.05720071839567	WT	one_group	2	4	4	2	1	1	1	1
461	ENSMUSG00000032238	one_groupWT	-0.913534093831038	WT1	1.05720071839567	WT	one_group	4	8	8	4	3	2	2	1
462	ENSMUSG00000032252	one_groupWT	-0.515861128158203	WT1	1.05720071839567	WT	one_group	3	3	3	3	2	2	2	1
463	ENSMUSG00000032258	one_groupWT	0.7733035955695	WT1	1.05720071839567	WT	one_group	1	7	7	1	1	1	1	1
464	ENSMUSG00000032262	one_groupWT	1.00025805292589	WT1	1.05720071839567	WT	one_group	1	7	7	1	1	1	1	1
465	ENSMUSG00000032281	one_groupWT	-0.875142632372016	WT1	1.05720071839567	WT	one_group	4	8	8	4	3	2	2	1
466	ENSMUSG00000032294	one_groupWT	0.570214233385248	WT1	1.05720071839567	WT	one_group	2	4	4	2	1	1	1	1
467	ENSMUSG00000032327	one_groupWT	0.58759891730111	WT1	1.05720071839567	WT	one_group	1	7	7	1	1	1	1	1
468	ENSMUSG00000032348	one_groupWT	-0.0451733435654321	WT1	1.05720071839567	WT	one_group	4	6	6	4	3	2	2	1
469	ENSMUSG00000032374	one_groupWT	0.301975463949276	WT1	1.05720071839567	WT	one_group	2	2	2	2	1	1	1	1
470	ENSMUSG00000032380	one_groupWT	-0.434816613414929	WT1	1.05720071839567	WT	one_group	3	3	3	3	2	2	2	1
471	ENSMUSG00000032392	one_groupWT	0.0721647398572458	WT1	1.05720071839567	WT	one_group	2	4	4	2	1	1	1	1
472	ENSMUSG00000032446	one_groupWT	-0.498553507114425	WT1	1.05720071839567	WT	one_group	3	3	3	3	2	2	2	1
473	ENSMUSG00000032482	one_groupWT	-0.652538013376975	WT1	1.05720071839567	WT	one_group	4	6	6	4	3	2	2	1
474	ENSMUSG00000032496	one_groupWT	-0.775867512987681	WT1	1.05720071839567	WT	one_group	3	5	5	3	2	2	2	1
475	ENSMUSG00000032528	one_groupWT	-0.126210292871581	WT1	1.05720071839567	WT	one_group	4	6	6	4	3	2	2	1
476	ENSMUSG00000032558	one_groupWT	0.476451882306904	WT1	1.05720071839567	WT	one_group	2	2	2	2	1	1	1	1
477	ENSMUSG00000032561	one_groupWT	-0.760678893060611	WT1	1.05720071839567	WT	one_group	4	8	8	4	3	2	2	1
478	ENSMUSG00000032589	one_groupWT	0.00852487583706958	WT1	1.05720071839567	WT	one_group	3	3	3	3	2	2	2	1
479	ENSMUSG00000032714	one_groupWT	-0.75242262094633	WT1	1.05720071839567	WT	one_group	4	8	8	4	3	2	2	1
480	ENSMUSG00000032715	one_groupWT	-0.66255364247054	WT1	1.05720071839567	WT	one_group	3	5	5	3	2	2	2	1
481	ENSMUSG00000032735	one_groupWT	-0.713621454897393	WT1	1.05720071839567	WT	one_group	4	8	8	4	3	2	2	1
482	ENSMUSG00000032839	one_groupWT	0.180384204675955	WT1	1.05720071839567	WT	one_group	2	2	2	2	1	1	1	1
483	ENSMUSG00000032875	one_groupWT	-0.0339193358914336	WT1	1.05720071839567	WT	one_group	3	3	3	3	2	2	2	1
484	ENSMUSG00000032883	one_groupWT	0.656933654264481	WT1	1.05720071839567	WT	one_group	2	2	2	2	1	1	1	1
485	ENSMUSG00000032890	one_groupWT	-0.561517614833148	WT1	1.05720071839567	WT	one_group	4	6	6	4	3	2	2	1
486	ENSMUSG00000032940	one_groupWT	1.04071701303794	WT1	1.05720071839567	WT	one_group	1	1	1	1	1	1	1	1
487	ENSMUSG00000033024	one_groupWT	0.538771925319022	WT1	1.05720071839567	WT	one_group	2	2	2	2	1	1	1	1
488	ENSMUSG00000033066	one_groupWT	-0.652902454176671	WT1	1.05720071839567	WT	one_group	3	3	3	3	2	2	2	1
489	ENSMUSG00000033316	one_groupWT	0.453350049937568	WT1	1.05720071839567	WT	one_group	2	2	2	2	1	1	1	1
490	ENSMUSG00000033355	one_groupWT	-0.245631486078955	WT1	1.05720071839567	WT	one_group	4	6	6	4	3	2	2	1
491	ENSMUSG00000033460	one_groupWT	0.889165592582269	WT1	1.05720071839567	WT	one_group	1	7	7	1	1	1	1	1
492	ENSMUSG00000033542	one_groupWT	-0.646782126354164	WT1	1.05720071839567	WT	one_group	3	3	3	3	2	2	2	1
493	ENSMUSG00000033565	one_groupWT	0.54584213278837	WT1	1.05720071839567	WT	one_group	2	4	4	2	1	1	1	1
494	ENSMUSG00000033955	one_groupWT	-0.865167290217067	WT1	1.05720071839567	WT	one_group	4	8	8	4	3	2	2	1
495	ENSMUSG00000033998	one_groupWT	-0.765616290533059	WT1	1.05720071839567	WT	one_group	4	8	8	4	3	2	2	1
496	ENSMUSG00000034028	one_groupWT	-0.186600793481011	WT1	1.05720071839567	WT	one_group	4	6	6	4	3	2	2	1
497	ENSMUSG00000034041	one_groupWT	0.594078931006843	WT1	1.05720071839567	WT	one_group	2	2	2	2	1	1	1	1
498	ENSMUSG00000034055	one_groupWT	-0.886477102094692	WT1	1.05720071839567	WT	one_group	3	5	5	3	2	2	2	1
499	ENSMUSG00000034110	one_groupWT	0.925400668453805	WT1	1.05720071839567	WT	one_group	1	7	7	1	1	1	1	1
500	ENSMUSG00000034164	one_groupWT	-0.595645532409695	WT1	1.05720071839567	WT	one_group	3	3	3	3	2	2	2	1
501	ENSMUSG00000034173	one_groupWT	-0.402679925874644	WT1	1.05720071839567	WT	one_group	4	6	6	4	3	2	2	1
502	ENSMUSG00000034271	one_groupWT	-0.766420662291653	WT1	1.05720071839567	WT	one_group	4	8	8	4	3	2	2	1
503	ENSMUSG00000034282	one_groupWT	-0.876657561589642	WT1	1.05720071839567	WT	one_group	4	8	8	4	3	2	2	1
504	ENSMUSG00000034394	one_groupWT	0.798721591328434	WT1	1.05720071839567	WT	one_group	1	7	7	1	1	1	1	1
505	ENSMUSG00000034463	one_groupWT	-0.574025398770041	WT1	1.05720071839567	WT	one_group	4	6	6	4	3	2	2	1
506	ENSMUSG00000034586	one_groupWT	-0.835918360492218	WT1	1.05720071839567	WT	one_group	3	5	5	3	2	2	2	1
507	ENSMUSG00000034591	one_groupWT	-0.00907489016083558	WT1	1.05720071839567	WT	one_group	2	2	2	2	1	1	1	1
508	ENSMUSG00000034612	one_groupWT	-0.771243760323428	WT1	1.05720071839567	WT	one_group	3	5	5	3	2	2	2	1
509	ENSMUSG00000034634	one_groupWT	-0.640171777739802	WT1	1.05720071839567	WT	one_group	4	8	8	4	3	2	2	1
510	ENSMUSG00000034675	one_groupWT	-0.698988730824555	WT1	1.05720071839567	WT	one_group	3	5	5	3	2	2	2	1
511	ENSMUSG00000034799	one_groupWT	0.587309827593604	WT1	1.05720071839567	WT	one_group	2	4	4	2	1	1	1	1
512	ENSMUSG00000034855	one_groupWT	-0.761706125450415	WT1	1.05720071839567	WT	one_group	3	5	5	3	2	2	2	1
513	ENSMUSG00000034891	one_groupWT	0.260116484295886	WT1	1.05720071839567	WT	one_group	2	2	2	2	1	1	1	1
514	ENSMUSG00000034947	one_groupWT	-0.416344696500195	WT1	1.05720071839567	WT	one_group	2	4	4	2	1	1	1	1
515	ENSMUSG00000034958	one_groupWT	0.880613589899047	WT1	1.05720071839567	WT	one_group	1	1	1	1	1	1	1	1
516	ENSMUSG00000035095	one_groupWT	-0.675772662271726	WT1	1.05720071839567	WT	one_group	4	6	6	4	3	2	2	1
517	ENSMUSG00000035105	one_groupWT	0.250695207675998	WT1	1.05720071839567	WT	one_group	2	4	4	2	1	1	1	1
518	ENSMUSG00000035186	one_groupWT	-0.144201803424677	WT1	1.05720071839567	WT	one_group	2	4	4	2	1	1	1	1
519	ENSMUSG00000035235	one_groupWT	-0.743599105045502	WT1	1.05720071839567	WT	one_group	4	8	8	4	3	2	2	1
520	ENSMUSG00000035239	one_groupWT	0.547942737109736	WT1	1.05720071839567	WT	one_group	2	2	2	2	1	1	1	1
521	ENSMUSG00000035258	one_groupWT	0.981605279350064	WT1	1.05720071839567	WT	one_group	1	1	1	1	1	1	1	1
522	ENSMUSG00000035273	one_groupWT	0.58290973310984	WT1	1.05720071839567	WT	one_group	2	4	4	2	1	1	1	1
523	ENSMUSG00000035299	one_groupWT	-1.19949034787426	WT1	1.05720071839567	WT	one_group	4	10	10	6	3	2	2	1
524	ENSMUSG00000035456	one_groupWT	-0.741344206370103	WT1	1.05720071839567	WT	one_group	3	3	3	3	2	2	2	1
525	ENSMUSG00000035493	one_groupWT	-0.825196748599307	WT1	1.05720071839567	WT	one_group	3	5	5	3	2	2	2	1
526	ENSMUSG00000035504	one_groupWT	-0.525184214299435	WT1	1.05720071839567	WT	one_group	4	6	6	4	3	2	2	1
527	ENSMUSG00000035547	one_groupWT	0.803040488286341	WT1	1.05720071839567	WT	one_group	1	1	1	1	1	1	1	1
528	ENSMUSG00000035637	one_groupWT	0.591267493279067	WT1	1.05720071839567	WT	one_group	2	4	4	2	1	1	1	1
529	ENSMUSG00000035860	one_groupWT	0.777351827717586	WT1	1.05720071839567	WT	one_group	1	7	7	1	1	1	1	1
530	ENSMUSG00000036040	one_groupWT	0.35896921567535	WT1	1.05720071839567	WT	one_group	9	17	17	12	3	2	2	1
531	ENSMUSG00000036053	one_groupWT	-0.64774466197623	WT1	1.05720071839567	WT	one_group	4	6	6	4	3	2	2	1
532	ENSMUSG00000036106	one_groupWT	-0.626043361137975	WT1	1.05720071839567	WT	one_group	3	3	3	3	2	2	2	1
533	ENSMUSG00000036169	one_groupWT	0.806026017830861	WT1	1.05720071839567	WT	one_group	1	1	1	1	1	1	1	1
534	ENSMUSG00000036206	one_groupWT	0.703406913769376	WT1	1.05720071839567	WT	one_group	2	2	2	2	1	1	1	1
535	ENSMUSG00000036256	one_groupWT	0.988579911929964	WT1	1.05720071839567	WT	one_group	1	1	1	1	1	1	1	1
536	ENSMUSG00000036381	one_groupWT	-0.716950506407052	WT1	1.05720071839567	WT	one_group	3	5	5	3	2	2	2	1
537	ENSMUSG00000036545	one_groupWT	-0.565795357364863	WT1	1.05720071839567	WT	one_group	4	8	8	4	3	2	2	1
538	ENSMUSG00000036661	one_groupWT	-0.78174368375762	WT1	1.05720071839567	WT	one_group	3	5	5	3	2	2	2	1
539	ENSMUSG00000036731	one_groupWT	-0.732449293016813	WT1	1.05720071839567	WT	one_group	4	8	8	4	3	2	2	1
540	ENSMUSG00000036826	one_groupWT	-0.532398394371639	WT1	1.05720071839567	WT	one_group	3	3	3	3	2	2	2	1
541	ENSMUSG00000036834	one_groupWT	-0.601343297903009	WT1	1.05720071839567	WT	one_group	3	3	3	3	2	2	2	1
542	ENSMUSG00000036863	one_groupWT	-0.0771744937178186	WT1	1.05720071839567	WT	one_group	2	2	2	2	1	1	1	1
543	ENSMUSG00000036867	one_groupWT	-0.796572814062702	WT1	1.05720071839567	WT	one_group	4	8	8	4	3	2	2	1
544	ENSMUSG00000036938	one_groupWT	-0.711605605304418	WT1	1.05720071839567	WT	one_group	3	3	3	3	2	2	2	1
545	ENSMUSG00000036959	one_groupWT	0.398783273283478	WT1	1.05720071839567	WT	one_group	2	4	4	2	1	1	1	1
546	ENSMUSG00000037010	one_groupWT	0.818144352708688	WT1	1.05720071839567	WT	one_group	1	1	1	1	1	1	1	1
547	ENSMUSG00000037032	one_groupWT	0.568498518852495	WT1	1.05720071839567	WT	one_group	2	2	2	2	1	1	1	1
548	ENSMUSG00000037071	one_groupWT	0.821189724307343	WT1	1.05720071839567	WT	one_group	1	7	7	1	1	1	1	1
549	ENSMUSG00000037161	one_groupWT	0.447661681274123	WT1	1.05720071839567	WT	one_group	2	4	4	2	1	1	1	1
550	ENSMUSG00000037169	one_groupWT	-0.707619304935339	WT1	1.05720071839567	WT	one_group	3	3	3	3	2	2	2	1
551	ENSMUSG00000037202	one_groupWT	-0.73943370737189	WT1	1.05720071839567	WT	one_group	3	5	5	3	2	2	2	1
552	ENSMUSG00000037411	one_groupWT	0.340212980383299	WT1	1.05720071839567	WT	one_group	2	2	2	2	1	1	1	1
553	ENSMUSG00000037709	one_groupWT	0.528775334588535	WT1	1.05720071839567	WT	one_group	2	2	2	2	1	1	1	1
554	ENSMUSG00000037818	one_groupWT	0.560337758918169	WT1	1.05720071839567	WT	one_group	2	2	2	2	1	1	1	1
555	ENSMUSG00000037820	one_groupWT	0.0315414136214908	WT1	1.05720071839567	WT	one_group	2	4	4	2	1	1	1	1
556	ENSMUSG00000037846	one_groupWT	0.766060927144372	WT1	1.05720071839567	WT	one_group	1	1	1	1	1	1	1	1
557	ENSMUSG00000037922	one_groupWT	0.944423063757408	WT1	1.05720071839567	WT	one_group	1	1	1	1	1	1	1	1
558	ENSMUSG00000038022	one_groupWT	0.509341107642101	WT1	1.05720071839567	WT	one_group	2	4	4	2	1	1	1	1
559	ENSMUSG00000038068	one_groupWT	1.07633264515154	WT1	1.05720071839567	WT	one_group	1	1	1	1	1	1	1	1
560	ENSMUSG00000038152	one_groupWT	-0.685032002177996	WT1	1.05720071839567	WT	one_group	4	6	6	4	3	2	2	1
561	ENSMUSG00000038292	one_groupWT	-0.708693495974839	WT1	1.05720071839567	WT	one_group	4	8	8	4	3	2	2	1
562	ENSMUSG00000038298	one_groupWT	-0.724663231350387	WT1	1.05720071839567	WT	one_group	4	6	6	4	3	2	2	1
563	ENSMUSG00000038304	one_groupWT	-0.675025466800044	WT1	1.05720071839567	WT	one_group	3	3	3	3	2	2	2	1
564	ENSMUSG00000038402	one_groupWT	-0.0897205051129107	WT1	1.05720071839567	WT	one_group	2	2	2	2	1	1	1	1
565	ENSMUSG00000038412	one_groupWT	0.537991783851123	WT1	1.05720071839567	WT	one_group	2	4	4	2	1	1	1	1
566	ENSMUSG00000038415	one_groupWT	-0.0271365969389954	WT1	1.05720071839567	WT	one_group	2	2	2	2	1	1	1	1
567	ENSMUSG00000038539	one_groupWT	-0.536982385606245	WT1	1.05720071839567	WT	one_group	3	3	3	3	2	2	2	1
568	ENSMUSG00000038550	one_groupWT	0.513596505387649	WT1	1.05720071839567	WT	one_group	2	4	4	2	1	1	1	1
569	ENSMUSG00000038587	one_groupWT	0.795338589101746	WT1	1.05720071839567	WT	one_group	1	7	7	1	1	1	1	1
570	ENSMUSG00000038623	one_groupWT	-0.608756078702749	WT1	1.05720071839567	WT	one_group	3	3	3	3	2	2	2	1
571	ENSMUSG00000038665	one_groupWT	0.442215022387021	WT1	1.05720071839567	WT	one_group	2	2	2	2	1	1	1	1
572	ENSMUSG00000038742	one_groupWT	-0.460554755167145	WT1	1.05720071839567	WT	one_group	3	3	3	3	2	2	2	1
573	ENSMUSG00000038777	one_groupWT	-0.627937840031787	WT1	1.05720071839567	WT	one_group	4	6	6	4	3	2	2	1
574	ENSMUSG00000038843	one_groupWT	-0.846653205919529	WT1	1.05720071839567	WT	one_group	3	5	5	3	2	2	2	1
575	ENSMUSG00000038872	one_groupWT	-0.713118734891154	WT1	1.05720071839567	WT	one_group	3	5	5	3	2	2	2	1
576	ENSMUSG00000038884	one_groupWT	-0.865994993174183	WT1	1.05720071839567	WT	one_group	3	5	5	3	2	2	2	1
577	ENSMUSG00000038936	one_groupWT	0.260052387291341	WT1	1.05720071839567	WT	one_group	2	4	4	2	1	1	1	1
578	ENSMUSG00000039021	one_groupWT	0.0315298960870941	WT1	1.05720071839567	WT	one_group	2	2	2	2	1	1	1	1
579	ENSMUSG00000039057	one_groupWT	-0.759244439311617	WT1	1.05720071839567	WT	one_group	3	5	5	3	2	2	2	1
580	ENSMUSG00000039058	one_groupWT	-0.591701936939786	WT1	1.05720071839567	WT	one_group	3	3	3	3	2	2	2	1
581	ENSMUSG00000039084	one_groupWT	-0.670702754367463	WT1	1.05720071839567	WT	one_group	4	8	8	4	3	2	2	1
582	ENSMUSG00000039114	one_groupWT	0.866538316873364	WT1	1.05720071839567	WT	one_group	1	1	1	1	1	1	1	1
583	ENSMUSG00000039137	one_groupWT	-0.454560787691014	WT1	1.05720071839567	WT	one_group	4	6	6	4	3	2	2	1
584	ENSMUSG00000039153	one_groupWT	-0.849160253107392	WT1	1.05720071839567	WT	one_group	3	5	5	3	2	2	2	1
585	ENSMUSG00000039208	one_groupWT	-0.638536750227809	WT1	1.05720071839567	WT	one_group	3	5	5	3	2	2	2	1
586	ENSMUSG00000039315	one_groupWT	-0.583088765223163	WT1	1.05720071839567	WT	one_group	3	3	3	3	2	2	2	1
587	ENSMUSG00000039395	one_groupWT	-0.461842355489478	WT1	1.05720071839567	WT	one_group	3	3	3	3	2	2	2	1
588	ENSMUSG00000039410	one_groupWT	1.23996336332753	WT1	1.05720071839567	WT	one_group	1	7	7	1	1	1	1	1
589	ENSMUSG00000039652	one_groupWT	-0.556261533099708	WT1	1.05720071839567	WT	one_group	4	6	6	4	3	2	2	1
590	ENSMUSG00000039676	one_groupWT	0.288997415274049	WT1	1.05720071839567	WT	one_group	2	2	2	2	1	1	1	1
591	ENSMUSG00000039851	one_groupWT	-0.258746269181995	WT1	1.05720071839567	WT	one_group	2	2	2	2	1	1	1	1
592	ENSMUSG00000039853	one_groupWT	1.0653771673085	WT1	1.05720071839567	WT	one_group	1	1	1	1	1	1	1	1
593	ENSMUSG00000039873	one_groupWT	-1.01544074005695	WT1	1.05720071839567	WT	one_group	4	8	8	4	3	2	2	1
594	ENSMUSG00000039982	one_groupWT	-0.625334504370109	WT1	1.05720071839567	WT	one_group	3	3	3	3	2	2	2	1
595	ENSMUSG00000040009	one_groupWT	0.129015687792635	WT1	1.05720071839567	WT	one_group	2	2	2	2	1	1	1	1
596	ENSMUSG00000040010	one_groupWT	-0.693463227333868	WT1	1.05720071839567	WT	one_group	4	6	6	4	3	2	2	1
597	ENSMUSG00000040136	one_groupWT	0.95128062468906	WT1	1.05720071839567	WT	one_group	1	1	1	1	1	1	1	1
598	ENSMUSG00000040152	one_groupWT	-0.625398263272222	WT1	1.05720071839567	WT	one_group	4	6	6	4	3	2	2	1
599	ENSMUSG00000040229	one_groupWT	-0.553574449418831	WT1	1.05720071839567	WT	one_group	3	3	3	3	2	2	2	1
600	ENSMUSG00000040249	one_groupWT	1.01576771905152	WT1	1.05720071839567	WT	one_group	1	7	7	1	1	1	1	1
601	ENSMUSG00000040264	one_groupWT	0.087981179429098	WT1	1.05720071839567	WT	one_group	2	2	2	2	1	1	1	1
602	ENSMUSG00000040284	one_groupWT	-0.579968814999708	WT1	1.05720071839567	WT	one_group	3	3	3	3	2	2	2	1
603	ENSMUSG00000040364	one_groupWT	0.976872374226144	WT1	1.05720071839567	WT	one_group	1	7	7	1	1	1	1	1
604	ENSMUSG00000040380	one_groupWT	0.201512240677039	WT1	1.05720071839567	WT	one_group	2	4	4	2	1	1	1	1
605	ENSMUSG00000040441	one_groupWT	0.0232606313053055	WT1	1.05720071839567	WT	one_group	5	11	11	7	4	3	2	1
606	ENSMUSG00000040495	one_groupWT	0.765966715748917	WT1	1.05720071839567	WT	one_group	1	7	7	1	1	1	1	1
607	ENSMUSG00000040584	one_groupWT	-0.646269629170605	WT1	1.05720071839567	WT	one_group	3	3	3	3	2	2	2	1
608	ENSMUSG00000040592	one_groupWT	-0.603759180432625	WT1	1.05720071839567	WT	one_group	3	3	3	3	2	2	2	1
609	ENSMUSG00000040613	one_groupWT	-0.271485678609981	WT1	1.05720071839567	WT	one_group	4	6	6	4	3	2	2	1
610	ENSMUSG00000040618	one_groupWT	-0.770809857171376	WT1	1.05720071839567	WT	one_group	4	8	8	4	3	2	2	1
611	ENSMUSG00000040680	one_groupWT	0.404763736977955	WT1	1.05720071839567	WT	one_group	2	2	2	2	1	1	1	1
612	ENSMUSG00000040703	one_groupWT	0.125682562090848	WT1	1.05720071839567	WT	one_group	2	4	4	2	1	1	1	1
613	ENSMUSG00000040710	one_groupWT	1.00037919510774	WT1	1.05720071839567	WT	one_group	1	1	1	1	1	1	1	1
614	ENSMUSG00000040747	one_groupWT	-0.868611192335302	WT1	1.05720071839567	WT	one_group	3	5	5	3	2	2	2	1
615	ENSMUSG00000040751	one_groupWT	-0.786589402693266	WT1	1.05720071839567	WT	one_group	3	5	5	3	2	2	2	1
616	ENSMUSG00000040836	one_groupWT	0.757084761860676	WT1	1.05720071839567	WT	one_group	1	7	7	1	1	1	1	1
617	ENSMUSG00000040867	one_groupWT	-0.668925406845264	WT1	1.05720071839567	WT	one_group	4	6	6	4	3	2	2	1
618	ENSMUSG00000040907	one_groupWT	-0.752205759931705	WT1	1.05720071839567	WT	one_group	3	5	5	3	2	2	2	1
619	ENSMUSG00000040938	one_groupWT	-0.592729609596114	WT1	1.05720071839567	WT	one_group	3	3	3	3	2	2	2	1
620	ENSMUSG00000040957	one_groupWT	-0.56030579043281	WT1	1.05720071839567	WT	one_group	3	3	3	3	2	2	2	1
621	ENSMUSG00000040978	one_groupWT	0.542780579145109	WT1	1.05720071839567	WT	one_group	2	2	2	2	1	1	1	1
622	ENSMUSG00000041046	one_groupWT	0.641169757766864	WT1	1.05720071839567	WT	one_group	1	7	7	1	1	1	1	1
623	ENSMUSG00000041075	one_groupWT	0.375064463538421	WT1	1.05720071839567	WT	one_group	2	4	4	2	1	1	1	1
624	ENSMUSG00000041324	one_groupWT	-0.667361894063073	WT1	1.05720071839567	WT	one_group	3	9	9	5	2	2	2	1
625	ENSMUSG00000041351	one_groupWT	0.686785006194757	WT1	1.05720071839567	WT	one_group	1	7	7	1	1	1	1	1
626	ENSMUSG00000041362	one_groupWT	0.708813363964562	WT1	1.05720071839567	WT	one_group	1	1	1	1	1	1	1	1
627	ENSMUSG00000041538	one_groupWT	0.48400376434206	WT1	1.05720071839567	WT	one_group	2	2	2	2	1	1	1	1
628	ENSMUSG00000041556	one_groupWT	-0.514351692968446	WT1	1.05720071839567	WT	one_group	3	3	3	3	2	2	2	1
629	ENSMUSG00000041633	one_groupWT	0.982017112305423	WT1	1.05720071839567	WT	one_group	1	1	1	1	1	1	1	1
630	ENSMUSG00000041688	one_groupWT	0.667699490931573	WT1	1.05720071839567	WT	one_group	1	1	1	1	1	1	1	1
631	ENSMUSG00000041750	one_groupWT	-0.898374005702716	WT1	1.05720071839567	WT	one_group	3	5	5	3	2	2	2	1
632	ENSMUSG00000041762	one_groupWT	-0.737122613420069	WT1	1.05720071839567	WT	one_group	3	5	5	3	2	2	2	1
633	ENSMUSG00000041798	one_groupWT	0.033938078313758	WT1	1.05720071839567	WT	one_group	2	4	4	2	1	1	1	1
634	ENSMUSG00000041827	one_groupWT	-0.881290813406963	WT1	1.05720071839567	WT	one_group	3	5	5	3	2	2	2	1
635	ENSMUSG00000041895	one_groupWT	0.114851775068667	WT1	1.05720071839567	WT	one_group	2	4	4	2	1	1	1	1
636	ENSMUSG00000041954	one_groupWT	0.664333346820649	WT1	1.05720071839567	WT	one_group	2	4	4	2	1	1	1	1
637	ENSMUSG00000041957	one_groupWT	0.252680508744841	WT1	1.05720071839567	WT	one_group	2	4	4	2	1	1	1	1
638	ENSMUSG00000041992	one_groupWT	0.331462625009917	WT1	1.05720071839567	WT	one_group	2	2	2	2	1	1	1	1
639	ENSMUSG00000042010	one_groupWT	0.186272590339284	WT1	1.05720071839567	WT	one_group	2	2	2	2	1	1	1	1
640	ENSMUSG00000042064	one_groupWT	-0.0674896317710668	WT1	1.05720071839567	WT	one_group	2	4	4	2	1	1	1	1
641	ENSMUSG00000042116	one_groupWT	-0.181422633851115	WT1	1.05720071839567	WT	one_group	2	2	2	2	1	1	1	1
642	ENSMUSG00000042129	one_groupWT	0.902849685225733	WT1	1.05720071839567	WT	one_group	1	7	7	1	1	1	1	1
643	ENSMUSG00000042182	one_groupWT	-0.603248790168829	WT1	1.05720071839567	WT	one_group	3	3	3	3	2	2	2	1
644	ENSMUSG00000042228	one_groupWT	-0.648129458174271	WT1	1.05720071839567	WT	one_group	3	3	3	3	2	2	2	1
645	ENSMUSG00000042284	one_groupWT	-0.42563493553851	WT1	1.05720071839567	WT	one_group	3	3	3	3	2	2	2	1
646	ENSMUSG00000042286	one_groupWT	-0.906125988656714	WT1	1.05720071839567	WT	one_group	4	8	8	4	3	2	2	1
647	ENSMUSG00000042377	one_groupWT	-0.957240304528232	WT1	1.05720071839567	WT	one_group	4	8	8	4	3	2	2	1
648	ENSMUSG00000042379	one_groupWT	-0.0684700218289195	WT1	1.05720071839567	WT	one_group	2	2	2	2	1	1	1	1
649	ENSMUSG00000042444	one_groupWT	0.602843278893418	WT1	1.05720071839567	WT	one_group	2	4	4	2	1	1	1	1
650	ENSMUSG00000042671	one_groupWT	-0.763982626677219	WT1	1.05720071839567	WT	one_group	3	5	5	3	2	2	2	1
651	ENSMUSG00000042759	one_groupWT	-0.540299563419912	WT1	1.05720071839567	WT	one_group	3	3	3	3	2	2	2	1
652	ENSMUSG00000042804	one_groupWT	-0.277067844711706	WT1	1.05720071839567	WT	one_group	4	6	6	4	3	2	2	1
653	ENSMUSG00000042842	one_groupWT	-0.404942526716085	WT1	1.05720071839567	WT	one_group	3	3	3	3	2	2	2	1
654	ENSMUSG00000043051	one_groupWT	0.201314513560824	WT1	1.05720071839567	WT	one_group	2	2	2	2	1	1	1	1
655	ENSMUSG00000043088	one_groupWT	-0.823596224619862	WT1	1.05720071839567	WT	one_group	4	8	8	4	3	2	2	1
656	ENSMUSG00000043099	one_groupWT	-0.660753885035818	WT1	1.05720071839567	WT	one_group	3	3	3	3	2	2	2	1
657	ENSMUSG00000043251	one_groupWT	-0.585704300961842	WT1	1.05720071839567	WT	one_group	3	3	3	3	2	2	2	1
658	ENSMUSG00000043289	one_groupWT	-0.56108059658799	WT1	1.05720071839567	WT	one_group	4	6	6	4	3	2	2	1
659	ENSMUSG00000043300	one_groupWT	0.0667950076260307	WT1	1.05720071839567	WT	one_group	2	4	4	2	1	1	1	1
660	ENSMUSG00000043346	one_groupWT	0.792280510807105	WT1	1.05720071839567	WT	one_group	1	7	7	1	1	1	1	1
661	ENSMUSG00000043415	one_groupWT	-0.376785648854687	WT1	1.05720071839567	WT	one_group	4	6	6	4	3	2	2	1
662	ENSMUSG00000043421	one_groupWT	0.269135416910419	WT1	1.05720071839567	WT	one_group	2	4	4	2	1	1	1	1
663	ENSMUSG00000043445	one_groupWT	0.598103071076783	WT1	1.05720071839567	WT	one_group	2	4	4	2	1	1	1	1
664	ENSMUSG00000043740	one_groupWT	-0.185890405895223	WT1	1.05720071839567	WT	one_group	2	2	2	2	1	1	1	1
665	ENSMUSG00000043753	one_groupWT	-0.8206422391392	WT1	1.05720071839567	WT	one_group	4	8	8	4	3	2	2	1
666	ENSMUSG00000043807	one_groupWT	-0.464020707506087	WT1	1.05720071839567	WT	one_group	3	3	3	3	2	2	2	1
667	ENSMUSG00000043822	one_groupWT	0.24121783170224	WT1	1.05720071839567	WT	one_group	2	2	2	2	1	1	1	1
668	ENSMUSG00000044005	one_groupWT	1.23205375335425	WT1	1.05720071839567	WT	one_group	10	18	18	13	6	5	1	1
669	ENSMUSG00000044156	one_groupWT	0.0862282371108932	WT1	1.05720071839567	WT	one_group	2	2	2	2	1	1	1	1
670	ENSMUSG00000044162	one_groupWT	0.592753466951818	WT1	1.05720071839567	WT	one_group	2	4	4	2	1	1	1	1
671	ENSMUSG00000044211	one_groupWT	0.897979724802599	WT1	1.05720071839567	WT	one_group	1	1	1	1	1	1	1	1
672	ENSMUSG00000044258	one_groupWT	-0.950895772279082	WT1	1.05720071839567	WT	one_group	3	5	5	3	2	2	2	1
673	ENSMUSG00000044303	one_groupWT	-0.74630595387169	WT1	1.05720071839567	WT	one_group	4	8	8	4	3	2	2	1
674	ENSMUSG00000044313	one_groupWT	1.09552769773485	WT1	1.05720071839567	WT	one_group	1	1	1	1	1	1	1	1
675	ENSMUSG00000044330	one_groupWT	0.938270087001789	WT1	1.05720071839567	WT	one_group	1	7	7	1	1	1	1	1
676	ENSMUSG00000044345	one_groupWT	-0.785885461274753	WT1	1.05720071839567	WT	one_group	3	5	5	3	2	2	2	1
677	ENSMUSG00000044364	one_groupWT	0.373273953785613	WT1	1.05720071839567	WT	one_group	2	2	2	2	1	1	1	1
678	ENSMUSG00000044461	one_groupWT	-0.559933038028451	WT1	1.05720071839567	WT	one_group	4	6	6	4	3	2	2	1
679	ENSMUSG00000044505	one_groupWT	-0.919725193245211	WT1	1.05720071839567	WT	one_group	4	8	8	4	3	2	2	1
680	ENSMUSG00000044629	one_groupWT	-0.120052366086639	WT1	1.05720071839567	WT	one_group	3	3	3	3	2	2	2	1
681	ENSMUSG00000044678	one_groupWT	0.0269975488247034	WT1	1.05720071839567	WT	one_group	2	2	2	2	1	1	1	1
682	ENSMUSG00000044813	one_groupWT	-0.820642014082168	WT1	1.05720071839567	WT	one_group	3	5	5	3	2	2	2	1
683	ENSMUSG00000044927	one_groupWT	-0.521291554852063	WT1	1.05720071839567	WT	one_group	3	3	3	3	2	2	2	1
684	ENSMUSG00000045034	one_groupWT	0.55064480727248	WT1	1.05720071839567	WT	one_group	2	2	2	2	1	1	1	1
685	ENSMUSG00000045092	one_groupWT	0.336071121065938	WT1	1.05720071839567	WT	one_group	2	2	2	2	1	1	1	1
686	ENSMUSG00000045102	one_groupWT	0.825853394244043	WT1	1.05720071839567	WT	one_group	1	7	7	1	1	1	1	1
687	ENSMUSG00000045136	one_groupWT	0.333961825347328	WT1	1.05720071839567	WT	one_group	2	4	4	2	1	1	1	1
688	ENSMUSG00000045287	one_groupWT	-0.758019695181787	WT1	1.05720071839567	WT	one_group	3	5	5	3	2	2	2	1
689	ENSMUSG00000045312	one_groupWT	-0.64476053364334	WT1	1.05720071839567	WT	one_group	3	3	3	3	2	2	2	1
690	ENSMUSG00000045319	one_groupWT	0.226758095647951	WT1	1.05720071839567	WT	one_group	2	2	2	2	1	1	1	1
691	ENSMUSG00000045349	one_groupWT	-0.662788628641372	WT1	1.05720071839567	WT	one_group	3	5	5	3	2	2	2	1
692	ENSMUSG00000045362	one_groupWT	-1.12846388970606	WT1	1.05720071839567	WT	one_group	4	10	10	6	3	2	2	1
693	ENSMUSG00000045394	one_groupWT	-0.842882871995311	WT1	1.05720071839567	WT	one_group	4	8	8	4	3	2	2	1
694	ENSMUSG00000045625	one_groupWT	-0.0208380367633836	WT1	1.05720071839567	WT	one_group	2	2	2	2	1	1	1	1
695	ENSMUSG00000045658	one_groupWT	-0.539496073341941	WT1	1.05720071839567	WT	one_group	4	6	6	4	3	2	2	1
696	ENSMUSG00000045667	one_groupWT	0.270740759800402	WT1	1.05720071839567	WT	one_group	2	4	4	2	1	1	1	1
697	ENSMUSG00000045725	one_groupWT	0.434150241271383	WT1	1.05720071839567	WT	one_group	2	4	4	2	1	1	1	1
698	ENSMUSG00000045730	one_groupWT	-0.754829220832843	WT1	1.05720071839567	WT	one_group	4	8	8	4	3	2	2	1
699	ENSMUSG00000045827	one_groupWT	-0.554452049277334	WT1	1.05720071839567	WT	one_group	3	3	3	3	2	2	2	1
700	ENSMUSG00000045991	one_groupWT	-0.656831502545367	WT1	1.05720071839567	WT	one_group	3	3	3	3	2	2	2	1
701	ENSMUSG00000046027	one_groupWT	-0.859516965735591	WT1	1.05720071839567	WT	one_group	3	5	5	3	2	2	2	1
702	ENSMUSG00000046207	one_groupWT	-0.845646534773811	WT1	1.05720071839567	WT	one_group	3	5	5	3	2	2	2	1
703	ENSMUSG00000046280	one_groupWT	0.708625731064492	WT1	1.05720071839567	WT	one_group	1	1	1	1	1	1	1	1
704	ENSMUSG00000046402	one_groupWT	-0.988690719098746	WT1	1.05720071839567	WT	one_group	3	9	9	5	2	2	2	1
705	ENSMUSG00000046668	one_groupWT	-0.7568322057386	WT1	1.05720071839567	WT	one_group	3	5	5	3	2	2	2	1
706	ENSMUSG00000046794	one_groupWT	-0.234350939358778	WT1	1.05720071839567	WT	one_group	2	4	4	2	1	1	1	1
707	ENSMUSG00000046798	one_groupWT	-0.665920063572784	WT1	1.05720071839567	WT	one_group	4	8	8	4	3	2	2	1
708	ENSMUSG00000046844	one_groupWT	0.929347245258048	WT1	1.05720071839567	WT	one_group	1	1	1	1	1	1	1	1
709	ENSMUSG00000047037	one_groupWT	0.167619455174939	WT1	1.05720071839567	WT	one_group	2	4	4	2	1	1	1	1
710	ENSMUSG00000047139	one_groupWT	1.03813290011027	WT1	1.05720071839567	WT	one_group	1	7	7	1	1	1	1	1
711	ENSMUSG00000047205	one_groupWT	-0.580457858238847	WT1	1.05720071839567	WT	one_group	3	3	3	3	2	2	2	1
712	ENSMUSG00000047428	one_groupWT	-0.624582532070928	WT1	1.05720071839567	WT	one_group	3	3	3	3	2	2	2	1
713	ENSMUSG00000047501	one_groupWT	-0.505865465285679	WT1	1.05720071839567	WT	one_group	4	6	6	4	3	2	2	1
714	ENSMUSG00000047507	one_groupWT	-0.696032448960568	WT1	1.05720071839567	WT	one_group	3	3	3	3	2	2	2	1
715	ENSMUSG00000047880	one_groupWT	-0.978316876316507	WT1	1.05720071839567	WT	one_group	3	5	5	3	2	2	2	1
716	ENSMUSG00000047963	one_groupWT	0.717252241167995	WT1	1.05720071839567	WT	one_group	1	7	7	1	1	1	1	1
717	ENSMUSG00000048065	one_groupWT	-0.553098333966381	WT1	1.05720071839567	WT	one_group	4	8	8	4	3	2	2	1
718	ENSMUSG00000048215	one_groupWT	0.31354651987323	WT1	1.05720071839567	WT	one_group	2	2	2	2	1	1	1	1
719	ENSMUSG00000048218	one_groupWT	-0.697986391121504	WT1	1.05720071839567	WT	one_group	3	5	5	3	2	2	2	1
720	ENSMUSG00000048232	one_groupWT	0.44445643231926	WT1	1.05720071839567	WT	one_group	2	2	2	2	1	1	1	1
721	ENSMUSG00000048281	one_groupWT	-0.751055277206698	WT1	1.05720071839567	WT	one_group	4	8	8	4	3	2	2	1
722	ENSMUSG00000048385	one_groupWT	0.0863300292435983	WT1	1.05720071839567	WT	one_group	2	4	4	2	1	1	1	1
723	ENSMUSG00000048534	one_groupWT	-0.647221302483952	WT1	1.05720071839567	WT	one_group	3	3	3	3	2	2	2	1
724	ENSMUSG00000048752	one_groupWT	-0.711119094923993	WT1	1.05720071839567	WT	one_group	3	3	3	3	2	2	2	1
725	ENSMUSG00000048826	one_groupWT	-0.236515268994813	WT1	1.05720071839567	WT	one_group	4	6	6	4	3	2	2	1
726	ENSMUSG00000048905	one_groupWT	-0.638908110048504	WT1	1.05720071839567	WT	one_group	4	8	8	4	3	2	2	1
727	ENSMUSG00000049093	one_groupWT	-0.705034066328128	WT1	1.05720071839567	WT	one_group	4	10	10	6	3	2	2	1
728	ENSMUSG00000049103	one_groupWT	-0.853749594637091	WT1	1.05720071839567	WT	one_group	3	5	5	3	2	2	2	1
729	ENSMUSG00000049109	one_groupWT	0.524875735114605	WT1	1.05720071839567	WT	one_group	2	2	2	2	1	1	1	1
730	ENSMUSG00000049154	one_groupWT	0.360545237924748	WT1	1.05720071839567	WT	one_group	2	2	2	2	1	1	1	1
731	ENSMUSG00000049281	one_groupWT	-0.745288772931964	WT1	1.05720071839567	WT	one_group	3	5	5	3	2	2	2	1
732	ENSMUSG00000049410	one_groupWT	-0.357262912200322	WT1	1.05720071839567	WT	one_group	3	3	3	3	2	2	2	1
733	ENSMUSG00000049580	one_groupWT	0.676301571765611	WT1	1.05720071839567	WT	one_group	1	7	7	1	1	1	1	1
734	ENSMUSG00000049676	one_groupWT	-0.443442660571664	WT1	1.05720071839567	WT	one_group	4	6	6	4	3	2	2	1
735	ENSMUSG00000049709	one_groupWT	0.627450208955511	WT1	1.05720071839567	WT	one_group	2	2	2	2	1	1	1	1
736	ENSMUSG00000049719	one_groupWT	-0.834826177305503	WT1	1.05720071839567	WT	one_group	3	5	5	3	2	2	2	1
737	ENSMUSG00000049807	one_groupWT	-0.600318695458949	WT1	1.05720071839567	WT	one_group	4	6	6	4	3	2	2	1
738	ENSMUSG00000049907	one_groupWT	-0.277261304438497	WT1	1.05720071839567	WT	one_group	4	6	6	4	3	2	2	1
739	ENSMUSG00000049969	one_groupWT	-0.836695506600196	WT1	1.05720071839567	WT	one_group	4	8	8	4	3	2	2	1
740	ENSMUSG00000049985	one_groupWT	-0.307238674046053	WT1	1.05720071839567	WT	one_group	2	2	2	2	1	1	1	1
741	ENSMUSG00000050014	one_groupWT	0.868694704400946	WT1	1.05720071839567	WT	one_group	1	1	1	1	1	1	1	1
742	ENSMUSG00000050052	one_groupWT	-0.487016858070949	WT1	1.05720071839567	WT	one_group	4	6	6	4	3	2	2	1
743	ENSMUSG00000050108	one_groupWT	-0.752270620130065	WT1	1.05720071839567	WT	one_group	3	5	5	3	2	2	2	1
744	ENSMUSG00000050138	one_groupWT	-0.601203649614598	WT1	1.05720071839567	WT	one_group	3	3	3	3	2	2	2	1
745	ENSMUSG00000050271	one_groupWT	-0.716290385133003	WT1	1.05720071839567	WT	one_group	4	6	6	4	3	2	2	1
746	ENSMUSG00000050335	one_groupWT	-0.85191639430916	WT1	1.05720071839567	WT	one_group	3	5	5	3	2	2	2	1
747	ENSMUSG00000050370	one_groupWT	0.127446950634305	WT1	1.05720071839567	WT	one_group	2	4	4	2	1	1	1	1
748	ENSMUSG00000050394	one_groupWT	0.318512144774061	WT1	1.05720071839567	WT	one_group	2	2	2	2	1	1	1	1
749	ENSMUSG00000050473	one_groupWT	0.508760403512758	WT1	1.05720071839567	WT	one_group	2	2	2	2	1	1	1	1
750	ENSMUSG00000050530	one_groupWT	0.520012280662217	WT1	1.05720071839567	WT	one_group	2	4	4	2	1	1	1	1
751	ENSMUSG00000050777	one_groupWT	-0.79949679554524	WT1	1.05720071839567	WT	one_group	3	5	5	3	2	2	2	1
752	ENSMUSG00000050910	one_groupWT	-0.58243324936125	WT1	1.05720071839567	WT	one_group	3	5	5	3	2	2	2	1
753	ENSMUSG00000050914	one_groupWT	0.196194511954144	WT1	1.05720071839567	WT	one_group	2	4	4	2	1	1	1	1
754	ENSMUSG00000051212	one_groupWT	-0.757749374964097	WT1	1.05720071839567	WT	one_group	3	5	5	3	2	2	2	1
755	ENSMUSG00000051359	one_groupWT	-0.785526065319285	WT1	1.05720071839567	WT	one_group	3	5	5	3	2	2	2	1
756	ENSMUSG00000051367	one_groupWT	-0.731515097946799	WT1	1.05720071839567	WT	one_group	3	5	5	3	2	2	2	1
757	ENSMUSG00000051817	one_groupWT	-0.605666604158138	WT1	1.05720071839567	WT	one_group	4	6	6	4	3	2	2	1
758	ENSMUSG00000052117	one_groupWT	0.828010817893896	WT1	1.05720071839567	WT	one_group	1	7	7	1	1	1	1	1
759	ENSMUSG00000052151	one_groupWT	0.282643284043551	WT1	1.05720071839567	WT	one_group	2	4	4	2	1	1	1	1
760	ENSMUSG00000052160	one_groupWT	0.972293953960015	WT1	1.05720071839567	WT	one_group	1	1	1	1	1	1	1	1
761	ENSMUSG00000052384	one_groupWT	-0.447187888519831	WT1	1.05720071839567	WT	one_group	3	3	3	3	2	2	2	1
762	ENSMUSG00000052512	one_groupWT	-0.733582051139724	WT1	1.05720071839567	WT	one_group	4	10	10	6	3	2	2	1
763	ENSMUSG00000052609	one_groupWT	-0.713011321106138	WT1	1.05720071839567	WT	one_group	3	5	5	3	2	2	2	1
764	ENSMUSG00000052673	one_groupWT	-0.83243140535955	WT1	1.05720071839567	WT	one_group	4	8	8	4	3	2	2	1
765	ENSMUSG00000052675	one_groupWT	-0.855196794336594	WT1	1.05720071839567	WT	one_group	4	8	8	4	3	2	2	1
766	ENSMUSG00000052736	one_groupWT	-0.69998792636156	WT1	1.05720071839567	WT	one_group	3	5	5	3	2	2	2	1
767	ENSMUSG00000052852	one_groupWT	0.66650249483172	WT1	1.05720071839567	WT	one_group	2	2	2	2	1	1	1	1
768	ENSMUSG00000052981	one_groupWT	-0.345353076716514	WT1	1.05720071839567	WT	one_group	4	6	6	4	3	2	2	1
769	ENSMUSG00000053044	one_groupWT	-0.993489160336798	WT1	1.05720071839567	WT	one_group	3	5	5	3	2	2	2	1
770	ENSMUSG00000053063	one_groupWT	-0.68214882288368	WT1	1.05720071839567	WT	one_group	3	5	5	3	2	2	2	1
771	ENSMUSG00000053310	one_groupWT	-0.486542766770686	WT1	1.05720071839567	WT	one_group	3	3	3	3	2	2	2	1
772	ENSMUSG00000053469	one_groupWT	0.417751686161337	WT1	1.05720071839567	WT	one_group	2	4	4	2	1	1	1	1
773	ENSMUSG00000053559	one_groupWT	-1.05365069846901	WT1	1.05720071839567	WT	one_group	4	8	8	4	3	2	2	1
774	ENSMUSG00000053835	one_groupWT	0.766277384039497	WT1	1.05720071839567	WT	one_group	1	7	7	1	1	1	1	1
775	ENSMUSG00000053846	one_groupWT	0.822701094664301	WT1	1.05720071839567	WT	one_group	1	7	7	1	1	1	1	1
776	ENSMUSG00000053965	one_groupWT	-0.816311623062726	WT1	1.05720071839567	WT	one_group	4	8	8	4	3	2	2	1
777	ENSMUSG00000053977	one_groupWT	-0.77549720227147	WT1	1.05720071839567	WT	one_group	3	5	5	3	2	2	2	1
778	ENSMUSG00000054136	one_groupWT	-0.657107831570591	WT1	1.05720071839567	WT	one_group	4	8	8	4	3	2	2	1
779	ENSMUSG00000054555	one_groupWT	-0.863159288712478	WT1	1.05720071839567	WT	one_group	4	8	8	4	3	2	2	1
780	ENSMUSG00000054672	one_groupWT	-0.774405057592822	WT1	1.05720071839567	WT	one_group	4	8	8	4	3	2	2	1
781	ENSMUSG00000054850	one_groupWT	0.819829000539034	WT1	1.05720071839567	WT	one_group	1	1	1	1	1	1	1	1
782	ENSMUSG00000054894	one_groupWT	-1.35888256090185	WT1	1.05720071839567	WT	one_group	3	5	5	3	2	2	2	1
783	ENSMUSG00000054932	one_groupWT	-0.536856585489774	WT1	1.05720071839567	WT	one_group	4	6	6	4	3	2	2	1
784	ENSMUSG00000054978	one_groupWT	0.44219681150027	WT1	1.05720071839567	WT	one_group	2	4	4	2	1	1	1	1
785	ENSMUSG00000055013	one_groupWT	-0.782670720560778	WT1	1.05720071839567	WT	one_group	3	5	5	3	2	2	2	1
786	ENSMUSG00000055022	one_groupWT	-0.560961360142596	WT1	1.05720071839567	WT	one_group	4	6	6	4	3	2	2	1
787	ENSMUSG00000055148	one_groupWT	0.53076657202906	WT1	1.05720071839567	WT	one_group	2	2	2	2	1	1	1	1
788	ENSMUSG00000055313	one_groupWT	0.442193411627715	WT1	1.05720071839567	WT	one_group	2	2	2	2	1	1	1	1
789	ENSMUSG00000055413	one_groupWT	-0.466188725967316	WT1	1.05720071839567	WT	one_group	3	3	3	3	2	2	2	1
790	ENSMUSG00000055493	one_groupWT	-0.0174757406776315	WT1	1.05720071839567	WT	one_group	2	2	2	2	1	1	1	1
791	ENSMUSG00000055675	one_groupWT	0.662520845614409	WT1	1.05720071839567	WT	one_group	2	4	4	2	1	1	1	1
792	ENSMUSG00000055676	one_groupWT	0.467148133294813	WT1	1.05720071839567	WT	one_group	2	4	4	2	1	1	1	1
793	ENSMUSG00000055725	one_groupWT	-0.406926973396563	WT1	1.05720071839567	WT	one_group	7	13	13	9	6	5	1	1
794	ENSMUSG00000055809	one_groupWT	-0.0469254381189704	WT1	1.05720071839567	WT	one_group	2	4	4	2	1	1	1	1
795	ENSMUSG00000055912	one_groupWT	-0.783858170381458	WT1	1.05720071839567	WT	one_group	4	8	8	4	3	2	2	1
796	ENSMUSG00000056004	one_groupWT	0.471133491591974	WT1	1.05720071839567	WT	one_group	2	4	4	2	1	1	1	1
797	ENSMUSG00000056290	one_groupWT	-0.714609350498161	WT1	1.05720071839567	WT	one_group	3	3	3	3	2	2	2	1
798	ENSMUSG00000056486	one_groupWT	0.722190395120443	WT1	1.05720071839567	WT	one_group	1	1	1	1	1	1	1	1
799	ENSMUSG00000056498	one_groupWT	-0.605596031530965	WT1	1.05720071839567	WT	one_group	4	6	6	4	3	2	2	1
800	ENSMUSG00000056501	one_groupWT	-0.83345565055664	WT1	1.05720071839567	WT	one_group	3	5	5	3	2	2	2	1
801	ENSMUSG00000056671	one_groupWT	0.339000984276097	WT1	1.05720071839567	WT	one_group	2	4	4	2	1	1	1	1
802	ENSMUSG00000056888	one_groupWT	-0.424511107623827	WT1	1.05720071839567	WT	one_group	3	3	3	3	2	2	2	1
803	ENSMUSG00000057093	one_groupWT	0.261026558023061	WT1	1.05720071839567	WT	one_group	2	2	2	2	1	1	1	1
804	ENSMUSG00000057098	one_groupWT	-0.265798335579564	WT1	1.05720071839567	WT	one_group	2	2	2	2	1	1	1	1
805	ENSMUSG00000057132	one_groupWT	-0.642469971305301	WT1	1.05720071839567	WT	one_group	3	3	3	3	2	2	2	1
806	ENSMUSG00000057666	one_groupWT	0.5571136559328	WT1	1.05720071839567	WT	one_group	2	4	4	2	1	1	1	1
807	ENSMUSG00000057836	one_groupWT	0.838945926941104	WT1	1.05720071839567	WT	one_group	10	18	18	13	6	5	1	1
808	ENSMUSG00000058046	one_groupWT	0.659723860384636	WT1	1.05720071839567	WT	one_group	2	2	2	2	1	1	1	1
809	ENSMUSG00000058056	one_groupWT	-0.827690582262683	WT1	1.05720071839567	WT	one_group	4	8	8	4	3	2	2	1
810	ENSMUSG00000058145	one_groupWT	-0.221278678951062	WT1	1.05720071839567	WT	one_group	4	6	6	4	3	2	2	1
811	ENSMUSG00000058254	one_groupWT	-0.782378116246863	WT1	1.05720071839567	WT	one_group	4	8	8	4	3	2	2	1
812	ENSMUSG00000058297	one_groupWT	0.376099415893643	WT1	1.05720071839567	WT	one_group	2	4	4	2	1	1	1	1
813	ENSMUSG00000058715	one_groupWT	-0.584502062329806	WT1	1.05720071839567	WT	one_group	3	3	3	3	2	2	2	1
814	ENSMUSG00000059027	one_groupWT	1.04501419480969	WT1	1.05720071839567	WT	one_group	1	1	1	1	1	1	1	1
815	ENSMUSG00000059040	one_groupWT	0.562644582167513	WT1	1.05720071839567	WT	one_group	2	4	4	2	1	1	1	1
816	ENSMUSG00000059146	one_groupWT	0.839203898952443	WT1	1.05720071839567	WT	one_group	1	1	1	1	1	1	1	1
817	ENSMUSG00000059256	one_groupWT	-0.556825466848361	WT1	1.05720071839567	WT	one_group	3	3	3	3	2	2	2	1
818	ENSMUSG00000059743	one_groupWT	0.413010977171077	WT1	1.05720071839567	WT	one_group	2	4	4	2	1	1	1	1
819	ENSMUSG00000059901	one_groupWT	-0.689428733591948	WT1	1.05720071839567	WT	one_group	4	8	8	4	3	2	2	1
820	ENSMUSG00000060131	one_groupWT	-0.6784651460119	WT1	1.05720071839567	WT	one_group	3	3	3	3	2	2	2	1
821	ENSMUSG00000060470	one_groupWT	-0.786397075951499	WT1	1.05720071839567	WT	one_group	3	5	5	3	2	2	2	1
822	ENSMUSG00000060548	one_groupWT	-0.51352126503898	WT1	1.05720071839567	WT	one_group	4	10	10	6	3	2	2	1
823	ENSMUSG00000060568	one_groupWT	-0.792953636659994	WT1	1.05720071839567	WT	one_group	3	5	5	3	2	2	2	1
824	ENSMUSG00000060600	one_groupWT	0.923734575706337	WT1	1.05720071839567	WT	one_group	1	7	7	1	1	1	1	1
825	ENSMUSG00000060961	one_groupWT	-0.902975416696742	WT1	1.05720071839567	WT	one_group	4	8	8	4	3	2	2	1
826	ENSMUSG00000061186	one_groupWT	0.901173219139795	WT1	1.05720071839567	WT	one_group	1	7	7	1	1	1	1	1
827	ENSMUSG00000061577	one_groupWT	-0.701799376687929	WT1	1.05720071839567	WT	one_group	3	5	5	3	2	2	2	1
828	ENSMUSG00000062070	one_groupWT	0.571161571016228	WT1	1.05720071839567	WT	one_group	2	4	4	2	1	1	1	1
829	ENSMUSG00000062082	one_groupWT	-0.801854499568414	WT1	1.05720071839567	WT	one_group	3	5	5	3	2	2	2	1
830	ENSMUSG00000062127	one_groupWT	0.965798284656781	WT1	1.05720071839567	WT	one_group	1	7	7	1	1	1	1	1
831	ENSMUSG00000062310	one_groupWT	-0.738089556496237	WT1	1.05720071839567	WT	one_group	4	8	8	4	3	2	2	1
832	ENSMUSG00000062593	one_groupWT	-0.846268543766442	WT1	1.05720071839567	WT	one_group	3	5	5	3	2	2	2	1
833	ENSMUSG00000062609	one_groupWT	-0.591568366908949	WT1	1.05720071839567	WT	one_group	4	6	6	4	3	2	2	1
834	ENSMUSG00000063157	one_groupWT	1.11046671040955	WT1	1.05720071839567	WT	one_group	1	1	1	1	1	1	1	1
835	ENSMUSG00000063229	one_groupWT	0.643623066762905	WT1	1.05720071839567	WT	one_group	2	4	4	2	1	1	1	1
836	ENSMUSG00000063235	one_groupWT	0.827271794478797	WT1	1.05720071839567	WT	one_group	1	7	7	1	1	1	1	1
837	ENSMUSG00000063524	one_groupWT	0.588402688156706	WT1	1.05720071839567	WT	one_group	2	4	4	2	1	1	1	1
838	ENSMUSG00000063605	one_groupWT	-0.72994584208595	WT1	1.05720071839567	WT	one_group	3	5	5	3	2	2	2	1
839	ENSMUSG00000063727	one_groupWT	-0.442400465699231	WT1	1.05720071839567	WT	one_group	4	6	6	4	3	2	2	1
840	ENSMUSG00000063760	one_groupWT	0.000501590145792911	WT1	1.05720071839567	WT	one_group	2	2	2	2	1	1	1	1
841	ENSMUSG00000063873	one_groupWT	-0.747611584289442	WT1	1.05720071839567	WT	one_group	3	3	3	3	2	2	2	1
842	ENSMUSG00000064065	one_groupWT	-0.0828980102246563	WT1	1.05720071839567	WT	one_group	4	6	6	4	3	2	2	1
843	ENSMUSG00000064125	one_groupWT	0.587309311847304	WT1	1.05720071839567	WT	one_group	2	4	4	2	1	1	1	1
844	ENSMUSG00000064193	one_groupWT	0.541734975501803	WT1	1.05720071839567	WT	one_group	2	4	4	2	1	1	1	1
845	ENSMUSG00000064247	one_groupWT	0.46573291017142	WT1	1.05720071839567	WT	one_group	2	4	4	2	1	1	1	1
846	ENSMUSG00000064337	one_groupWT	-0.794388169580139	WT1	1.05720071839567	WT	one_group	4	8	8	4	3	2	2	1
847	ENSMUSG00000066235	one_groupWT	-0.534001153025422	WT1	1.05720071839567	WT	one_group	3	3	3	3	2	2	2	1
848	ENSMUSG00000066278	one_groupWT	-0.676791729920602	WT1	1.05720071839567	WT	one_group	3	3	3	3	2	2	2	1
849	ENSMUSG00000066438	one_groupWT	0.456375308397244	WT1	1.05720071839567	WT	one_group	2	4	4	2	1	1	1	1
850	ENSMUSG00000066677	one_groupWT	-0.713861049145768	WT1	1.05720071839567	WT	one_group	4	10	10	6	3	2	2	1
851	ENSMUSG00000066687	one_groupWT	0.266688746240232	WT1	1.05720071839567	WT	one_group	2	2	2	2	1	1	1	1
852	ENSMUSG00000067149	one_groupWT	-0.803235430605143	WT1	1.05720071839567	WT	one_group	3	5	5	3	2	2	2	1
853	ENSMUSG00000067206	one_groupWT	0.66446503832155	WT1	1.05720071839567	WT	one_group	1	7	7	1	1	1	1	1
854	ENSMUSG00000068252	one_groupWT	-0.582460668509447	WT1	1.05720071839567	WT	one_group	4	6	6	4	3	2	2	1
855	ENSMUSG00000068551	one_groupWT	0.881108773137402	WT1	1.05720071839567	WT	one_group	1	7	7	1	1	1	1	1
856	ENSMUSG00000068606	one_groupWT	0.899254024789488	WT1	1.05720071839567	WT	one_group	1	7	7	1	1	1	1	1
857	ENSMUSG00000068874	one_groupWT	0.273705842675838	WT1	1.05720071839567	WT	one_group	2	2	2	2	1	1	1	1
858	ENSMUSG00000068923	one_groupWT	0.207452027484452	WT1	1.05720071839567	WT	one_group	2	2	2	2	1	1	1	1
859	ENSMUSG00000069008	one_groupWT	0.627384673721591	WT1	1.05720071839567	WT	one_group	2	4	4	2	1	1	1	1
860	ENSMUSG00000069306	one_groupWT	-1.06745435714474	WT1	1.05720071839567	WT	one_group	3	9	9	5	2	2	2	1
861	ENSMUSG00000070327	one_groupWT	-0.279795461822846	WT1	1.05720071839567	WT	one_group	3	3	3	3	2	2	2	1
862	ENSMUSG00000070368	one_groupWT	0.771969980293009	WT1	1.05720071839567	WT	one_group	1	1	1	1	1	1	1	1
863	ENSMUSG00000070490	one_groupWT	0.524722977054617	WT1	1.05720071839567	WT	one_group	2	4	4	2	1	1	1	1
864	ENSMUSG00000070643	one_groupWT	-0.726068622499616	WT1	1.05720071839567	WT	one_group	4	8	8	4	3	2	2	1
865	ENSMUSG00000070880	one_groupWT	0.875179712278821	WT1	1.05720071839567	WT	one_group	1	1	1	1	1	1	1	1
866	ENSMUSG00000071176	one_groupWT	-0.0989314132230197	WT1	1.05720071839567	WT	one_group	2	2	2	2	1	1	1	1
867	ENSMUSG00000071192	one_groupWT	-0.688841795048351	WT1	1.05720071839567	WT	one_group	4	8	8	4	3	2	2	1
868	ENSMUSG00000071341	one_groupWT	-0.405971761970862	WT1	1.05720071839567	WT	one_group	3	3	3	3	2	2	2	1
869	ENSMUSG00000071343	one_groupWT	0.717439218608288	WT1	1.05720071839567	WT	one_group	1	1	1	1	1	1	1	1
870	ENSMUSG00000071531	one_groupWT	-0.758365935192818	WT1	1.05720071839567	WT	one_group	4	8	8	4	3	2	2	1
871	ENSMUSG00000071716	one_groupWT	-0.872143316044562	WT1	1.05720071839567	WT	one_group	4	8	8	4	3	2	2	1
872	ENSMUSG00000072437	one_groupWT	0.605520920606264	WT1	1.05720071839567	WT	one_group	2	2	2	2	1	1	1	1
873	ENSMUSG00000072568	one_groupWT	-0.666873082828588	WT1	1.05720071839567	WT	one_group	4	6	6	4	3	2	2	1
874	ENSMUSG00000073394	one_groupWT	-0.798751802181829	WT1	1.05720071839567	WT	one_group	3	5	5	3	2	2	2	1
875	ENSMUSG00000073409	one_groupWT	-0.532682609835031	WT1	1.05720071839567	WT	one_group	3	3	3	3	2	2	2	1
876	ENSMUSG00000073421	one_groupWT	0.0896858140711886	WT1	1.05720071839567	WT	one_group	2	4	4	2	1	1	1	1
877	ENSMUSG00000073492	one_groupWT	-0.464780355125061	WT1	1.05720071839567	WT	one_group	4	6	6	4	3	2	2	1
878	ENSMUSG00000073555	one_groupWT	1.22816470746719	WT1	1.05720071839567	WT	one_group	1	7	7	1	1	1	1	1
879	ENSMUSG00000073598	one_groupWT	0.516356461849543	WT1	1.05720071839567	WT	one_group	2	4	4	2	1	1	1	1
880	ENSMUSG00000073791	one_groupWT	1.3580108301743	WT1	1.05720071839567	WT	one_group	5	19	19	7	4	3	2	1
881	ENSMUSG00000073802	one_groupWT	-0.855329405205095	WT1	1.05720071839567	WT	one_group	4	8	8	4	3	2	2	1
882	ENSMUSG00000073910	one_groupWT	-0.853522173941635	WT1	1.05720071839567	WT	one_group	4	8	8	4	3	2	2	1
883	ENSMUSG00000074063	one_groupWT	-0.759005092077854	WT1	1.05720071839567	WT	one_group	3	5	5	3	2	2	2	1
884	ENSMUSG00000074213	one_groupWT	0.25036754688371	WT1	1.05720071839567	WT	one_group	2	2	2	2	1	1	1	1
885	ENSMUSG00000074218	one_groupWT	0.0692010725903964	WT1	1.05720071839567	WT	one_group	2	4	4	2	1	1	1	1
886	ENSMUSG00000074252	one_groupWT	-0.651381181059017	WT1	1.05720071839567	WT	one_group	3	3	3	3	2	2	2	1
887	ENSMUSG00000074277	one_groupWT	-0.713313701325179	WT1	1.05720071839567	WT	one_group	4	6	6	4	3	2	2	1
888	ENSMUSG00000074342	one_groupWT	-0.755935077964619	WT1	1.05720071839567	WT	one_group	4	8	8	4	3	2	2	1
889	ENSMUSG00000074364	one_groupWT	-0.105333529712971	WT1	1.05720071839567	WT	one_group	2	2	2	2	1	1	1	1
890	ENSMUSG00000074479	one_groupWT	-0.637392111969442	WT1	1.05720071839567	WT	one_group	6	20	20	8	5	4	1	1
891	ENSMUSG00000074570	one_groupWT	-0.727459387642491	WT1	1.05720071839567	WT	one_group	3	5	5	3	2	2	2	1
892	ENSMUSG00000074634	one_groupWT	1.34517088150812	WT1	1.05720071839567	WT	one_group	1	21	21	14	1	1	1	1
893	ENSMUSG00000074695	one_groupWT	-0.719480087649674	WT1	1.05720071839567	WT	one_group	3	5	5	3	2	2	2	1
894	ENSMUSG00000074796	one_groupWT	-0.872743099055886	WT1	1.05720071839567	WT	one_group	4	8	8	4	3	2	2	1
895	ENSMUSG00000074874	one_groupWT	-0.914794969982698	WT1	1.05720071839567	WT	one_group	3	5	5	3	2	2	2	1
896	ENSMUSG00000074896	one_groupWT	-0.298082396574593	WT1	1.05720071839567	WT	one_group	3	3	3	3	2	2	2	1
897	ENSMUSG00000075012	one_groupWT	-0.533397682289349	WT1	1.05720071839567	WT	one_group	4	6	6	4	3	2	2	1
898	ENSMUSG00000075122	one_groupWT	0.699294008945862	WT1	1.05720071839567	WT	one_group	1	1	1	1	1	1	1	1
899	ENSMUSG00000075289	one_groupWT	-0.698283138944765	WT1	1.05720071839567	WT	one_group	4	6	6	4	3	2	2	1
900	ENSMUSG00000075502	one_groupWT	0.597375385637897	WT1	1.05720071839567	WT	one_group	2	4	4	2	1	1	1	1
901	ENSMUSG00000076431	one_groupWT	-0.405000524952096	WT1	1.05720071839567	WT	one_group	4	6	6	4	3	2	2	1
902	ENSMUSG00000076609	one_groupWT	-0.736305646247416	WT1	1.05720071839567	WT	one_group	3	5	5	3	2	2	2	1
903	ENSMUSG00000076614	one_groupWT	-0.453338441255918	WT1	1.05720071839567	WT	one_group	3	3	3	3	2	2	2	1
904	ENSMUSG00000076745	one_groupWT	-0.782395128760096	WT1	1.05720071839567	WT	one_group	3	5	5	3	2	2	2	1
905	ENSMUSG00000076746	one_groupWT	-0.608391532318556	WT1	1.05720071839567	WT	one_group	3	3	3	3	2	2	2	1
906	ENSMUSG00000076749	one_groupWT	-0.763735982344428	WT1	1.05720071839567	WT	one_group	3	5	5	3	2	2	2	1
907	ENSMUSG00000076750	one_groupWT	-0.727317201043076	WT1	1.05720071839567	WT	one_group	3	5	5	3	2	2	2	1
908	ENSMUSG00000076752	one_groupWT	-0.69591602937648	WT1	1.05720071839567	WT	one_group	3	3	3	3	2	2	2	1
909	ENSMUSG00000076754	one_groupWT	-0.683824118175989	WT1	1.05720071839567	WT	one_group	3	3	3	3	2	2	2	1
910	ENSMUSG00000076755	one_groupWT	-0.752711468126532	WT1	1.05720071839567	WT	one_group	3	5	5	3	2	2	2	1
911	ENSMUSG00000076757	one_groupWT	-0.714541142225371	WT1	1.05720071839567	WT	one_group	3	3	3	3	2	2	2	1
912	ENSMUSG00000076848	one_groupWT	-0.606536670352284	WT1	1.05720071839567	WT	one_group	3	3	3	3	2	2	2	1
913	ENSMUSG00000076864	one_groupWT	-0.686003009582181	WT1	1.05720071839567	WT	one_group	3	3	3	3	2	2	2	1
914	ENSMUSG00000076866	one_groupWT	-0.649804921453234	WT1	1.05720071839567	WT	one_group	3	3	3	3	2	2	2	1
915	ENSMUSG00000076867	one_groupWT	-0.594107003401069	WT1	1.05720071839567	WT	one_group	3	3	3	3	2	2	2	1
916	ENSMUSG00000076873	one_groupWT	-0.66167417954913	WT1	1.05720071839567	WT	one_group	3	3	3	3	2	2	2	1
917	ENSMUSG00000078370	one_groupWT	0.313113995588506	WT1	1.05720071839567	WT	one_group	2	4	4	2	1	1	1	1
918	ENSMUSG00000078532	one_groupWT	-0.774384850403972	WT1	1.05720071839567	WT	one_group	3	5	5	3	2	2	2	1
919	ENSMUSG00000078566	one_groupWT	0.404451934531724	WT1	1.05720071839567	WT	one_group	2	4	4	2	1	1	1	1
920	ENSMUSG00000078636	one_groupWT	0.696583552187097	WT1	1.05720071839567	WT	one_group	2	4	4	2	1	1	1	1
921	ENSMUSG00000078670	one_groupWT	-0.317926721422292	WT1	1.05720071839567	WT	one_group	3	3	3	3	2	2	2	1
922	ENSMUSG00000078771	one_groupWT	-0.729566919174966	WT1	1.05720071839567	WT	one_group	4	6	6	4	3	2	2	1
923	ENSMUSG00000078794	one_groupWT	0.518035457223393	WT1	1.05720071839567	WT	one_group	2	2	2	2	1	1	1	1
924	ENSMUSG00000078867	one_groupWT	0.81899849653168	WT1	1.05720071839567	WT	one_group	1	1	1	1	1	1	1	1
925	ENSMUSG00000079017	one_groupWT	0.685528871734771	WT1	1.05720071839567	WT	one_group	2	4	4	2	1	1	1	1
926	ENSMUSG00000079033	one_groupWT	-0.738835859605063	WT1	1.05720071839567	WT	one_group	4	8	8	4	3	2	2	1
927	ENSMUSG00000079056	one_groupWT	1.17806895238645	WT1	1.05720071839567	WT	one_group	1	1	1	1	1	1	1	1
928	ENSMUSG00000079186	one_groupWT	-0.616612211725959	WT1	1.05720071839567	WT	one_group	3	3	3	3	2	2	2	1
929	ENSMUSG00000079298	one_groupWT	-0.838521086102356	WT1	1.05720071839567	WT	one_group	3	5	5	3	2	2	2	1
930	ENSMUSG00000079470	one_groupWT	0.721948487192208	WT1	1.05720071839567	WT	one_group	1	1	1	1	1	1	1	1
931	ENSMUSG00000079484	one_groupWT	-0.617417481832686	WT1	1.05720071839567	WT	one_group	3	3	3	3	2	2	2	1
932	ENSMUSG00000079501	one_groupWT	0.807716227500762	WT1	1.05720071839567	WT	one_group	1	7	7	1	1	1	1	1
933	ENSMUSG00000080994	one_groupWT	0.448466934668245	WT1	1.05720071839567	WT	one_group	2	4	4	2	1	1	1	1
934	ENSMUSG00000081221	one_groupWT	0.30766687868254	WT1	1.05720071839567	WT	one_group	7	13	13	9	6	5	1	1
935	ENSMUSG00000081600	one_groupWT	0.693594888380532	WT1	1.05720071839567	WT	one_group	2	4	4	2	1	1	1	1
936	ENSMUSG00000082016	one_groupWT	0.430232485237605	WT1	1.05720071839567	WT	one_group	2	4	4	2	1	1	1	1
937	ENSMUSG00000082424	one_groupWT	1.02234667503177	WT1	1.05720071839567	WT	one_group	1	7	7	1	1	1	1	1
938	ENSMUSG00000082816	one_groupWT	0.28930877840557	WT1	1.05720071839567	WT	one_group	2	4	4	2	1	1	1	1
939	ENSMUSG00000082935	one_groupWT	-0.975374348298618	WT1	1.05720071839567	WT	one_group	6	12	12	8	5	4	1	1
940	ENSMUSG00000083044	one_groupWT	0.323609163079199	WT1	1.05720071839567	WT	one_group	2	2	2	2	1	1	1	1
941	ENSMUSG00000083245	one_groupWT	0.531763006604146	WT1	1.05720071839567	WT	one_group	2	2	2	2	1	1	1	1
942	ENSMUSG00000083460	one_groupWT	0.383349305023329	WT1	1.05720071839567	WT	one_group	2	4	4	2	1	1	1	1
943	ENSMUSG00000083669	one_groupWT	0.477139899100716	WT1	1.05720071839567	WT	one_group	2	4	4	2	1	1	1	1
944	ENSMUSG00000083754	one_groupWT	-0.00606561325286869	WT1	1.05720071839567	WT	one_group	2	4	4	2	1	1	1	1
945	ENSMUSG00000083773	one_groupWT	1.02395800771791	WT1	1.05720071839567	WT	one_group	1	1	1	1	1	1	1	1
946	ENSMUSG00000084011	one_groupWT	0.637716747000637	WT1	1.05720071839567	WT	one_group	1	7	7	1	1	1	1	1
947	ENSMUSG00000084215	one_groupWT	0.879572057496045	WT1	1.05720071839567	WT	one_group	1	1	1	1	1	1	1	1
948	ENSMUSG00000084771	one_groupWT	-0.52002319350423	WT1	1.05720071839567	WT	one_group	4	6	6	4	3	2	2	1
949	ENSMUSG00000084792	one_groupWT	-0.95305427006611	WT1	1.05720071839567	WT	one_group	4	8	8	4	3	2	2	1
950	ENSMUSG00000084807	one_groupWT	-0.768774654773439	WT1	1.05720071839567	WT	one_group	3	5	5	3	2	2	2	1
951	ENSMUSG00000084860	one_groupWT	0.983652141873408	WT1	1.05720071839567	WT	one_group	1	1	1	1	1	1	1	1
952	ENSMUSG00000084862	one_groupWT	-0.67716176353005	WT1	1.05720071839567	WT	one_group	4	8	8	4	3	2	2	1
953	ENSMUSG00000084925	one_groupWT	-0.167046937337201	WT1	1.05720071839567	WT	one_group	4	6	6	4	3	2	2	1
954	ENSMUSG00000084950	one_groupWT	-0.686234923391488	WT1	1.05720071839567	WT	one_group	3	5	5	3	2	2	2	1
955	ENSMUSG00000085105	one_groupWT	0.821866326295209	WT1	1.05720071839567	WT	one_group	1	7	7	1	1	1	1	1
956	ENSMUSG00000085287	one_groupWT	-0.587731084174495	WT1	1.05720071839567	WT	one_group	3	3	3	3	2	2	2	1
957	ENSMUSG00000085360	one_groupWT	-0.955478437765284	WT1	1.05720071839567	WT	one_group	4	8	8	4	3	2	2	1
958	ENSMUSG00000085894	one_groupWT	-0.698947617811161	WT1	1.05720071839567	WT	one_group	4	8	8	4	3	2	2	1
959	ENSMUSG00000086841	one_groupWT	-0.836488207425452	WT1	1.05720071839567	WT	one_group	4	8	8	4	3	2	2	1
960	ENSMUSG00000086862	one_groupWT	0.840627041572419	WT1	1.05720071839567	WT	one_group	1	7	7	1	1	1	1	1
961	ENSMUSG00000087113	one_groupWT	-0.800331089151001	WT1	1.05720071839567	WT	one_group	4	8	8	4	3	2	2	1
962	ENSMUSG00000087381	one_groupWT	0.442333116166497	WT1	1.05720071839567	WT	one_group	2	4	4	2	1	1	1	1
963	ENSMUSG00000087384	one_groupWT	0.89453423309586	WT1	1.05720071839567	WT	one_group	1	1	1	1	1	1	1	1
964	ENSMUSG00000087385	one_groupWT	-0.618141788525571	WT1	1.05720071839567	WT	one_group	4	6	6	4	3	2	2	1
965	ENSMUSG00000087434	one_groupWT	1.11905841734715	WT1	1.05720071839567	WT	one_group	1	1	1	1	1	1	1	1
966	ENSMUSG00000087452	one_groupWT	1.04834087270739	WT1	1.05720071839567	WT	one_group	1	1	1	1	1	1	1	1
967	ENSMUSG00000087574	one_groupWT	0.170886294760353	WT1	1.05720071839567	WT	one_group	2	2	2	2	1	1	1	1
968	ENSMUSG00000087700	one_groupWT	0.698491915809572	WT1	1.05720071839567	WT	one_group	2	2	2	2	1	1	1	1
969	ENSMUSG00000089762	one_groupWT	-0.276430195517704	WT1	1.05720071839567	WT	one_group	2	4	4	2	1	1	1	1
970	ENSMUSG00000089809	one_groupWT	-0.567294010459814	WT1	1.05720071839567	WT	one_group	3	3	3	3	2	2	2	1
971	ENSMUSG00000089989	one_groupWT	-0.403468784673915	WT1	1.05720071839567	WT	one_group	7	13	13	9	6	5	1	1
972	ENSMUSG00000090164	one_groupWT	-0.545143548536532	WT1	1.05720071839567	WT	one_group	3	3	3	3	2	2	2	1
973	ENSMUSG00000090207	one_groupWT	-0.855768331361076	WT1	1.05720071839567	WT	one_group	4	8	8	4	3	2	2	1
974	ENSMUSG00000090223	one_groupWT	1.13372916799736	WT1	1.05720071839567	WT	one_group	1	7	7	1	1	1	1	1
975	ENSMUSG00000090264	one_groupWT	-0.727246944836735	WT1	1.05720071839567	WT	one_group	3	5	5	3	2	2	2	1
976	ENSMUSG00000090610	one_groupWT	0.32377629439442	WT1	1.05720071839567	WT	one_group	2	4	4	2	1	1	1	1
977	ENSMUSG00000091405	one_groupWT	1.05740653034902	WT1	1.05720071839567	WT	one_group	1	7	7	1	1	1	1	1
978	ENSMUSG00000091472	one_groupWT	0.975004795195051	WT1	1.05720071839567	WT	one_group	1	1	1	1	1	1	1	1
979	ENSMUSG00000091679	one_groupWT	-0.666350758978539	WT1	1.05720071839567	WT	one_group	3	5	5	3	2	2	2	1
980	ENSMUSG00000091682	one_groupWT	-0.733328968549697	WT1	1.05720071839567	WT	one_group	3	5	5	3	2	2	2	1
981	ENSMUSG00000091705	one_groupWT	0.13665769235	WT1	1.05720071839567	WT	one_group	2	2	2	2	1	1	1	1
982	ENSMUSG00000092009	one_groupWT	-0.542674906043986	WT1	1.05720071839567	WT	one_group	3	3	3	3	2	2	2	1
983	ENSMUSG00000092021	one_groupWT	-0.811355481421094	WT1	1.05720071839567	WT	one_group	4	8	8	4	3	2	2	1
984	ENSMUSG00000092060	one_groupWT	-0.83193223754513	WT1	1.05720071839567	WT	one_group	3	5	5	3	2	2	2	1
985	ENSMUSG00000092131	one_groupWT	-0.70140945986937	WT1	1.05720071839567	WT	one_group	4	8	8	4	3	2	2	1
986	ENSMUSG00000092167	one_groupWT	0.884349350545017	WT1	1.05720071839567	WT	one_group	1	1	1	1	1	1	1	1
987	ENSMUSG00000092257	one_groupWT	0.651906665540026	WT1	1.05720071839567	WT	one_group	1	1	1	1	1	1	1	1
988	ENSMUSG00000092384	one_groupWT	0.172496346787719	WT1	1.05720071839567	WT	one_group	5	11	11	7	4	3	2	1
989	ENSMUSG00000092412	one_groupWT	-0.935769737247327	WT1	1.05720071839567	WT	one_group	4	8	8	4	3	2	2	1
990	ENSMUSG00000092837	one_groupWT	-0.256141824548972	WT1	1.05720071839567	WT	one_group	4	6	6	4	3	2	2	1
991	ENSMUSG00000094016	one_groupWT	-0.508057710443677	WT1	1.05720071839567	WT	one_group	4	6	6	4	3	2	2	1
992	ENSMUSG00000094335	one_groupWT	-0.633948236015158	WT1	1.05720071839567	WT	one_group	3	5	5	3	2	2	2	1
993	ENSMUSG00000094420	one_groupWT	-0.49259015226651	WT1	1.05720071839567	WT	one_group	3	5	5	3	2	2	2	1
994	ENSMUSG00000094562	one_groupWT	-0.600763321011853	WT1	1.05720071839567	WT	one_group	3	3	3	3	2	2	2	1
995	ENSMUSG00000094626	one_groupWT	-0.505651708221524	WT1	1.05720071839567	WT	one_group	4	6	6	4	3	2	2	1
996	ENSMUSG00000094935	one_groupWT	-0.677022102768474	WT1	1.05720071839567	WT	one_group	4	10	10	6	3	2	2	1
997	ENSMUSG00000095042	one_groupWT	0.53769502123994	WT1	1.05720071839567	WT	one_group	2	2	2	2	1	1	1	1
998	ENSMUSG00000095079	one_groupWT	-0.706175425738303	WT1	1.05720071839567	WT	one_group	3	3	3	3	2	2	2	1
999	ENSMUSG00000095088	one_groupWT	0.829494958959336	WT1	1.05720071839567	WT	one_group	1	1	1	1	1	1	1	1
1000	ENSMUSG00000095174	one_groupWT	-0.558287674123582	WT1	1.05720071839567	WT	one_group	3	3	3	3	2	2	2	1
1001	ENSMUSG00000095193	one_groupWT	0.694898253109074	WT1	1.05720071839567	WT	one_group	2	4	4	2	1	1	1	1
1002	ENSMUSG00000095426	one_groupWT	0.207484419017406	WT1	1.05720071839567	WT	one_group	2	2	2	2	1	1	1	1
1003	ENSMUSG00000095620	one_groupWT	-0.285682491582798	WT1	1.05720071839567	WT	one_group	2	2	2	2	1	1	1	1
1004	ENSMUSG00000096001	one_groupWT	0.381713748036588	WT1	1.05720071839567	WT	one_group	2	4	4	2	1	1	1	1
1005	ENSMUSG00000096141	one_groupWT	1.04273964009968	WT1	1.05720071839567	WT	one_group	1	1	1	1	1	1	1	1
1006	ENSMUSG00000096653	one_groupWT	-0.729453577997805	WT1	1.05720071839567	WT	one_group	3	5	5	3	2	2	2	1
1007	ENSMUSG00000096718	one_groupWT	0.361257717027267	WT1	1.05720071839567	WT	one_group	2	2	2	2	1	1	1	1
1008	ENSMUSG00000096768	one_groupWT	-1.08640132707028	WT1	1.05720071839567	WT	one_group	4	8	8	4	3	2	2	1
1009	ENSMUSG00000096917	one_groupWT	0.410423969985291	WT1	1.05720071839567	WT	one_group	2	4	4	2	1	1	1	1
1010	ENSMUSG00000096986	one_groupWT	-0.3454301861698	WT1	1.05720071839567	WT	one_group	3	3	3	3	2	2	2	1
1011	ENSMUSG00000097006	one_groupWT	0.221866768669524	WT1	1.05720071839567	WT	one_group	2	4	4	2	1	1	1	1
1012	ENSMUSG00000097134	one_groupWT	0.847719032985337	WT1	1.05720071839567	WT	one_group	1	1	1	1	1	1	1	1
1013	ENSMUSG00000097148	one_groupWT	0.222229330840421	WT1	1.05720071839567	WT	one_group	2	4	4	2	1	1	1	1
1014	ENSMUSG00000097357	one_groupWT	-0.338676041953462	WT1	1.05720071839567	WT	one_group	3	3	3	3	2	2	2	1
1015	ENSMUSG00000097439	one_groupWT	0.472798970169818	WT1	1.05720071839567	WT	one_group	2	4	4	2	1	1	1	1
1016	ENSMUSG00000097440	one_groupWT	-0.698810239388186	WT1	1.05720071839567	WT	one_group	3	5	5	3	2	2	2	1
1017	ENSMUSG00000097487	one_groupWT	0.754685837848164	WT1	1.05720071839567	WT	one_group	1	7	7	1	1	1	1	1
1018	ENSMUSG00000097493	one_groupWT	-0.695796638261229	WT1	1.05720071839567	WT	one_group	4	6	6	4	3	2	2	1
1019	ENSMUSG00000097604	one_groupWT	0.477923751510354	WT1	1.05720071839567	WT	one_group	2	4	4	2	1	1	1	1
1020	ENSMUSG00000097705	one_groupWT	0.228757480456428	WT1	1.05720071839567	WT	one_group	2	2	2	2	1	1	1	1
1021	ENSMUSG00000097973	one_groupWT	1.01691313745456	WT1	1.05720071839567	WT	one_group	1	21	21	14	1	1	1	1
1022	ENSMUSG00000097979	one_groupWT	0.645716118291747	WT1	1.05720071839567	WT	one_group	1	1	1	1	1	1	1	1
1023	ENSMUSG00000097981	one_groupWT	0.454719167469452	WT1	1.05720071839567	WT	one_group	2	4	4	2	1	1	1	1
1024	ENSMUSG00000097989	one_groupWT	0.752107410260052	WT1	1.05720071839567	WT	one_group	1	7	7	1	1	1	1	1
1025	ENSMUSG00000098975	one_groupWT	-1.08520052026106	WT1	1.05720071839567	WT	one_group	4	10	10	6	3	2	2	1
1026	ENSMUSG00000099041	one_groupWT	-0.49193196745188	WT1	1.05720071839567	WT	one_group	3	3	3	3	2	2	2	1
1027	ENSMUSG00000099568	one_groupWT	-0.685929592023545	WT1	1.05720071839567	WT	one_group	4	8	8	4	3	2	2	1
1028	ENSMUSG00000100150	one_groupWT	-0.680769153718587	WT1	1.05720071839567	WT	one_group	3	5	5	3	2	2	2	1
1029	ENSMUSG00000100182	one_groupWT	-0.494656059365465	WT1	1.05720071839567	WT	one_group	3	3	3	3	2	2	2	1
1030	ENSMUSG00000100794	one_groupWT	0.628170646739023	WT1	1.05720071839567	WT	one_group	2	2	2	2	1	1	1	1
1031	ENSMUSG00000101972	one_groupWT	1.02562879153687	WT1	1.05720071839567	WT	one_group	1	7	7	1	1	1	1	1
1032	ENSMUSG00000102298	one_groupWT	-0.711193849893002	WT1	1.05720071839567	WT	one_group	3	3	3	3	2	2	2	1
1033	ENSMUSG00000102418	one_groupWT	-0.58141435563633	WT1	1.05720071839567	WT	one_group	3	3	3	3	2	2	2	1
1034	ENSMUSG00000102564	one_groupWT	-0.711957783870609	WT1	1.05720071839567	WT	one_group	3	3	3	3	2	2	2	1
1035	ENSMUSG00000103651	one_groupWT	-0.868502243686139	WT1	1.05720071839567	WT	one_group	4	8	8	4	3	2	2	1
1036	ENSMUSG00000104291	one_groupWT	-0.73474156312531	WT1	1.05720071839567	WT	one_group	3	5	5	3	2	2	2	1
1037	ENSMUSG00000104528	one_groupWT	-0.612294601993919	WT1	1.05720071839567	WT	one_group	4	8	8	4	3	2	2	1
1038	ENSMUSG00000104876	one_groupWT	-0.721098103312967	WT1	1.05720071839567	WT	one_group	3	3	3	3	2	2	2	1
1039	ENSMUSG00000104913	one_groupWT	0.624157017120256	WT1	1.05720071839567	WT	one_group	2	4	4	2	1	1	1	1
1040	ENSMUSG00000104915	one_groupWT	-0.406085420756761	WT1	1.05720071839567	WT	one_group	3	3	3	3	2	2	2	1
1041	ENSMUSG00000105096	one_groupWT	-0.355910494475347	WT1	1.05720071839567	WT	one_group	3	3	3	3	2	2	2	1
1042	ENSMUSG00000105572	one_groupWT	-0.236607432339896	WT1	1.05720071839567	WT	one_group	4	6	6	4	3	2	2	1
1043	ENSMUSG00000105953	one_groupWT	-0.406085420756761	WT1	1.05720071839567	WT	one_group	3	3	3	3	2	2	2	1
1044	ENSMUSG00000106019	one_groupWT	-0.586453899736205	WT1	1.05720071839567	WT	one_group	4	6	6	4	3	2	2	1
1045	ENSMUSG00000106334	one_groupWT	-0.968633317896178	WT1	1.05720071839567	WT	one_group	4	8	8	4	3	2	2	1
1046	ENSMUSG00000106634	one_groupWT	-0.157229382434936	WT1	1.05720071839567	WT	one_group	3	3	3	3	2	2	2	1
1047	ENSMUSG00000107019	one_groupWT	-0.585643999421576	WT1	1.05720071839567	WT	one_group	4	6	6	4	3	2	2	1
1048	ENSMUSG00000107756	one_groupWT	-0.653021310400364	WT1	1.05720071839567	WT	one_group	4	8	8	4	3	2	2	1
1049	ENSMUSG00000108049	one_groupWT	-0.561653535771302	WT1	1.05720071839567	WT	one_group	3	3	3	3	2	2	2	1
1050	ENSMUSG00000108129	one_groupWT	0.259771078507431	WT1	1.05720071839567	WT	one_group	2	2	2	2	1	1	1	1
1051	ENSMUSG00000108701	one_groupWT	-1.02875356958634	WT1	1.05720071839567	WT	one_group	4	8	8	4	3	2	2	1
1052	ENSMUSG00000108732	one_groupWT	1.11982930184033	WT1	1.05720071839567	WT	one_group	1	1	1	1	1	1	1	1
1053	ENSMUSG00000108825	one_groupWT	-0.648824652984174	WT1	1.05720071839567	WT	one_group	3	5	5	3	2	2	2	1
1054	ENSMUSG00000109002	one_groupWT	-0.657149473469887	WT1	1.05720071839567	WT	one_group	4	8	8	4	3	2	2	1
1055	ENSMUSG00000109005	one_groupWT	-0.585632957675387	WT1	1.05720071839567	WT	one_group	4	8	8	4	3	2	2	1
1056	ENSMUSG00000109129	one_groupWT	-0.935408355643617	WT1	1.05720071839567	WT	one_group	4	8	8	4	3	2	2	1
1057	ENSMUSG00000109157	one_groupWT	-0.763989500620184	WT1	1.05720071839567	WT	one_group	4	8	8	4	3	2	2	1
1058	ENSMUSG00000109198	one_groupWT	-0.473148837170408	WT1	1.05720071839567	WT	one_group	4	6	6	4	3	2	2	1
1059	ENSMUSG00000109941	one_groupWT	0.921036871335276	WT1	1.05720071839567	WT	one_group	1	1	1	1	1	1	1	1
1060	ENSMUSG00000109946	one_groupWT	-0.609586991829055	WT1	1.05720071839567	WT	one_group	4	6	6	4	3	2	2	1
1061	ENSMUSG00000110185	one_groupWT	0.0166901278401774	WT1	1.05720071839567	WT	one_group	2	4	4	2	1	1	1	1
1062	ENSMUSG00000110371	one_groupWT	1.00031892537096	WT1	1.05720071839567	WT	one_group	1	7	7	1	1	1	1	1
1063	ENSMUSG00000110469	one_groupWT	0.800813547943444	WT1	1.05720071839567	WT	one_group	1	7	7	1	1	1	1	1
1064	ENSMUSG00000110631	one_groupWT	-0.99221380156972	WT1	1.05720071839567	WT	one_group	4	8	8	4	3	2	2	1
1065	ENSMUSG00000110815	one_groupWT	-1.2087534463142	WT1	1.05720071839567	WT	one_group	3	5	5	3	2	2	2	1
1066	ENSMUSG00000110902	one_groupWT	-0.498909974100189	WT1	1.05720071839567	WT	one_group	4	6	6	4	3	2	2	1
1067	ENSMUSG00000111394	one_groupWT	0.536329829035178	WT1	1.05720071839567	WT	one_group	2	2	2	2	1	1	1	1
1068	ENSMUSG00000111792	one_groupWT	-0.749982964333382	WT1	1.05720071839567	WT	one_group	3	5	5	3	2	2	2	1
1069	ENSMUSG00000111960	one_groupWT	-0.799183814005396	WT1	1.05720071839567	WT	one_group	4	10	10	6	3	2	2	1
1070	ENSMUSG00000112023	one_groupWT	-0.79160127513291	WT1	1.05720071839567	WT	one_group	3	5	5	3	2	2	2	1
1071	ENSMUSG00000112478	one_groupWT	-0.972319428864913	WT1	1.05720071839567	WT	one_group	4	10	10	6	3	2	2	1
1072	ENSMUSG00000112895	one_groupWT	-0.807142587987328	WT1	1.05720071839567	WT	one_group	4	8	8	4	3	2	2	1
1073	ENSMUSG00000113165	one_groupWT	-0.981030397960288	WT1	1.05720071839567	WT	one_group	4	8	8	4	3	2	2	1
1074	ENSMUSG00000113198	one_groupWT	0.326968682377836	WT1	1.05720071839567	WT	one_group	5	11	11	7	4	3	2	1
1075	ENSMUSG00000113425	one_groupWT	-0.735911562066563	WT1	1.05720071839567	WT	one_group	4	6	6	4	3	2	2	1
1076	ENSMUSG00000113669	one_groupWT	-0.532465647831664	WT1	1.05720071839567	WT	one_group	3	3	3	3	2	2	2	1
1077	ENSMUSG00000113960	one_groupWT	-0.884736293263323	WT1	1.05720071839567	WT	one_group	3	5	5	3	2	2	2	1
1078	ENSMUSG00000115205	one_groupWT	0.90495267990607	WT1	1.05720071839567	WT	one_group	1	1	1	1	1	1	1	1
1079	ENSMUSG00000115420	one_groupWT	-0.596038033843656	WT1	1.05720071839567	WT	one_group	4	6	6	4	3	2	2	1
1080	ENSMUSG00000115835	one_groupWT	-0.677679278014468	WT1	1.05720071839567	WT	one_group	3	5	5	3	2	2	2	1
1081	ENSMUSG00000116560	one_groupWT	-0.707096136093203	WT1	1.05720071839567	WT	one_group	4	10	10	6	3	2	2	1
1082	ENSMUSG00000116632	one_groupWT	0.0657248983141346	WT1	1.05720071839567	WT	one_group	8	22	22	10	5	4	1	1
1083	ENSMUSG00000116656	one_groupWT	-0.736211872062579	WT1	1.05720071839567	WT	one_group	4	8	8	4	3	2	2	1
1084	ENSMUSG00000116815	one_groupWT	0.695146128014523	WT1	1.05720071839567	WT	one_group	2	4	4	2	1	1	1	1
1085	ENSMUSG00000116957	one_groupWT	0.601846804684377	WT1	1.05720071839567	WT	one_group	2	4	4	2	1	1	1	1
1086	ENSMUSG00000117613	one_groupWT	-0.456770871275723	WT1	1.05720071839567	WT	one_group	3	3	3	3	2	2	2	1
1087	ENSMUSG00000120088	one_groupWT	0.45091871400842	WT1	1.05720071839567	WT	one_group	2	4	4	2	1	1	1	1
1088	ENSMUSG00000120113	one_groupWT	-0.692415557112972	WT1	1.05720071839567	WT	one_group	4	8	8	4	3	2	2	1
1089	ENSMUSG00000120140	one_groupWT	-0.921181892753465	WT1	1.05720071839567	WT	one_group	4	8	8	4	3	2	2	1
1090	ENSMUSG00000120319	one_groupWT	-0.709425725321479	WT1	1.05720071839567	WT	one_group	3	5	5	3	2	2	2	1
1091	ENSMUSG00000120574	one_groupWT	-0.158757171022733	WT1	1.05720071839567	WT	one_group	3	3	3	3	2	2	2	1
1092	ENSMUSG00000120777	one_groupWT	1.35441513856857	WT1	1.05720071839567	WT	one_group	1	21	21	14	1	1	1	1
1093	ENSMUSG00000120784	one_groupWT	0.165381093406263	WT1	1.05720071839567	WT	one_group	9	17	17	12	3	2	2	1
1094	ENSMUSG00000120808	one_groupWT	-0.762542757121791	WT1	1.05720071839567	WT	one_group	3	5	5	3	2	2	2	1
1095	ENSMUSG00000120959	one_groupWT	1.02088880588631	WT1	1.05720071839567	WT	one_group	1	1	1	1	1	1	1	1
1096	ENSMUSG00000120975	one_groupWT	-0.702769584592214	WT1	1.05720071839567	WT	one_group	4	8	8	4	3	2	2	1
1097	ENSMUSG00000121135	one_groupWT	-0.913560482327981	WT1	1.05720071839567	WT	one_group	4	8	8	4	3	2	2	1
1098	ENSMUSG00000121184	one_groupWT	-0.265457490036625	WT1	1.05720071839567	WT	one_group	4	6	6	4	3	2	2	1
1099	ENSMUSG00000121244	one_groupWT	-0.707713426947222	WT1	1.05720071839567	WT	one_group	3	3	3	3	2	2	2	1
1100	ENSMUSG00000121347	one_groupWT	-0.174255787682835	WT1	1.05720071839567	WT	one_group	2	2	2	2	1	1	1	1
1101	ENSMUSG00000121633	one_groupWT	0.208912242723708	WT1	1.05720071839567	WT	one_group	2	4	4	2	1	1	1	1
1102	ENSMUSG00000121879	one_groupWT	1.18128807745928	WT1	1.05720071839567	WT	one_group	1	1	1	1	1	1	1	1
1103	ENSMUSG00000123240	one_groupWT	0.287914547797	WT1	1.05720071839567	WT	one_group	2	2	2	2	1	1	1	1
1104	ENSMUSG00000123484	one_groupWT	-0.784570490805647	WT1	1.05720071839567	WT	one_group	4	8	8	4	3	2	2	1
1105	ENSMUSG00000124273	one_groupWT	-0.477164824881279	WT1	1.05720071839567	WT	one_group	3	3	3	3	2	2	2	1
1106	ENSMUSG00000124420	one_groupWT	-0.869756451653221	WT1	1.05720071839567	WT	one_group	4	8	8	4	3	2	2	1
1107	ENSMUSG00000124449	one_groupWT	0.429506145812547	WT1	1.05720071839567	WT	one_group	2	4	4	2	1	1	1	1
1108	ENSMUSG00000125650	one_groupWT	1.00676718436825	WT1	1.05720071839567	WT	one_group	1	1	1	1	1	1	1	1
1109	ENSMUSG00000126035	one_groupWT	-0.535996696073305	WT1	1.05720071839567	WT	one_group	4	6	6	4	3	2	2	1
1110	ENSMUSG00000126051	one_groupWT	-0.631896295775012	WT1	1.05720071839567	WT	one_group	3	3	3	3	2	2	2	1
1111	ENSMUSG00000127189	one_groupWT	-1.16451927814202	WT1	1.05720071839567	WT	one_group	4	10	10	6	3	2	2	1
1112	ENSMUSG00000127251	one_groupWT	-0.292223670549326	WT1	1.05720071839567	WT	one_group	3	3	3	3	2	2	2	1
1113	ENSMUSG00000127740	one_groupWT	-0.176737459445442	WT1	1.05720071839567	WT	one_group	3	3	3	3	2	2	2	1
1114	ENSMUSG00000128093	one_groupWT	-0.996202570023497	WT1	1.05720071839567	WT	one_group	3	5	5	3	2	2	2	1
1115	ENSMUSG00000128351	one_groupWT	0.992693184114751	WT1	1.05720071839567	WT	one_group	1	7	7	1	1	1	1	1
1116	ENSMUSG00000129048	one_groupWT	-0.87295369671175	WT1	1.05720071839567	WT	one_group	4	8	8	4	3	2	2	1
1117	ENSMUSG00000129163	one_groupWT	0.284994705274015	WT1	1.05720071839567	WT	one_group	2	4	4	2	1	1	1	1
1118	ENSMUSG00000130204	one_groupWT	0.325554601570754	WT1	1.05720071839567	WT	one_group	2	4	4	2	1	1	1	1
1119	ENSMUSG00000130911	one_groupWT	1.01631220655066	WT1	1.05720071839567	WT	one_group	1	7	7	1	1	1	1	1
1120	ENSMUSG00000131361	one_groupWT	-0.648656446277767	WT1	1.05720071839567	WT	one_group	3	3	3	3	2	2	2	1
1121	ENSMUSG00000131808	one_groupWT	0.0582818895736084	WT1	1.05720071839567	WT	one_group	2	4	4	2	1	1	1	1
1122	ENSMUSG00000131816	one_groupWT	-0.315843986808047	WT1	1.05720071839567	WT	one_group	4	6	6	4	3	2	2	1
1123	ENSMUSG00000133849	one_groupWT	0.444490298147683	WT1	1.05720071839567	WT	one_group	2	4	4	2	1	1	1	1
1124	ENSMUSG00000134402	one_groupWT	1.08321616234696	WT1	1.05720071839567	WT	one_group	1	7	7	1	1	1	1	1
1125	ENSMUSG00000134796	one_groupWT	-0.853613523349097	WT1	1.05720071839567	WT	one_group	4	8	8	4	3	2	2	1
1126	ENSMUSG00000135056	one_groupWT	0.267181986471774	WT1	1.05720071839567	WT	one_group	2	2	2	2	1	1	1	1
1127	ENSMUSG00000135102	one_groupWT	-0.535455420915601	WT1	1.05720071839567	WT	one_group	4	6	6	4	3	2	2	1
1128	ENSMUSG00000135122	one_groupWT	-0.770284568894195	WT1	1.05720071839567	WT	one_group	4	8	8	4	3	2	2	1
1129	ENSMUSG00000135417	one_groupWT	0.848075218949525	WT1	1.05720071839567	WT	one_group	1	1	1	1	1	1	1	1
1130	ENSMUSG00000136293	one_groupWT	-0.667783536025668	WT1	1.05720071839567	WT	one_group	4	6	6	4	3	2	2	1
1131	ENSMUSG00000136368	one_groupWT	-0.764059761189889	WT1	1.05720071839567	WT	one_group	3	5	5	3	2	2	2	1
1132	ENSMUSG00000136916	one_groupWT	0.0975857786864592	WT1	1.05720071839567	WT	one_group	9	17	17	12	3	2	2	1
1133	ENSMUSG00000137132	one_groupWT	0.837246539663111	WT1	1.05720071839567	WT	one_group	5	19	19	7	4	3	2	1
1134	ENSMUSG00000137256	one_groupWT	0.267552975012552	WT1	1.05720071839567	WT	one_group	2	4	4	2	1	1	1	1
1135	ENSMUSG00000137801	one_groupWT	-0.676099479306584	WT1	1.05720071839567	WT	one_group	3	3	3	3	2	2	2	1
1136	ENSMUSG00000137863	one_groupWT	-0.387306055838032	WT1	1.05720071839567	WT	one_group	3	9	9	5	2	2	2	1
1137	ENSMUSG00000139144	one_groupWT	-0.51118532123606	WT1	1.05720071839567	WT	one_group	4	6	6	4	3	2	2	1
1138	ENSMUSG00000139834	one_groupWT	-0.611637605403394	WT1	1.05720071839567	WT	one_group	3	3	3	3	2	2	2	1
1139	ENSMUSG00000140102	one_groupWT	-0.45634525405725	WT1	1.05720071839567	WT	one_group	3	3	3	3	2	2	2	1
1140	ENSMUSG00000140105	one_groupWT	-0.561823376538494	WT1	1.05720071839567	WT	one_group	4	6	6	4	3	2	2	1
1141	ENSMUSG00000140143	one_groupWT	0.218109679965619	WT1	1.05720071839567	WT	one_group	2	4	4	2	1	1	1	1
1142	ENSMUSG00000140173	one_groupWT	-0.603094288289507	WT1	1.05720071839567	WT	one_group	3	3	3	3	2	2	2	1
1143	ENSMUSG00000141529	one_groupWT	-0.17554174846653	WT1	1.05720071839567	WT	one_group	4	6	6	4	3	2	2	1
1144	ENSMUSG00000142402	one_groupWT	0.474584793056698	WT1	1.05720071839567	WT	one_group	2	2	2	2	1	1	1	1
1145	ENSMUSG00000142576	one_groupWT	0.432524128217376	WT1	1.05720071839567	WT	one_group	2	2	2	2	1	1	1	1
1146	ENSMUSG00000142665	one_groupWT	0.910801113533499	WT1	1.05720071839567	WT	one_group	5	19	19	7	4	3	2	1
1147	ENSMUSG00000144053	one_groupWT	0.607667566211778	WT1	1.05720071839567	WT	one_group	2	4	4	2	1	1	1	1
1148	ENSMUSG00002076896	one_groupWT	-0.276611502284682	WT1	1.05720071839567	WT	one_group	3	3	3	3	2	2	2	1
1149	ENSMUSG00000000031	one_groupCHOP_KO	0.556286511998246	CHOP_KO1	1.02635407834398	CHOP_KO	one_group	1	1	1	1	1	1	1	1
1150	ENSMUSG00000000056	one_groupCHOP_KO	0.455625559406167	CHOP_KO1	1.02635407834398	CHOP_KO	one_group	1	1	1	1	1	1	1	1
1151	ENSMUSG00000000142	one_groupCHOP_KO	0.830538578149427	CHOP_KO1	1.02635407834398	CHOP_KO	one_group	2	2	2	2	1	1	1	1
1152	ENSMUSG00000000303	one_groupCHOP_KO	-1.00626141636508	CHOP_KO1	1.02635407834398	CHOP_KO	one_group	3	3	3	3	2	2	2	1
1153	ENSMUSG00000000530	one_groupCHOP_KO	1.02518959391738	CHOP_KO1	1.02635407834398	CHOP_KO	one_group	2	4	4	2	1	1	1	1
1154	ENSMUSG00000000732	one_groupCHOP_KO	-0.920732475725667	CHOP_KO1	1.02635407834398	CHOP_KO	one_group	3	3	3	3	2	2	2	1
1155	ENSMUSG00000000753	one_groupCHOP_KO	0.977195590967333	CHOP_KO1	1.02635407834398	CHOP_KO	one_group	2	2	2	2	1	1	1	1
1156	ENSMUSG00000000869	one_groupCHOP_KO	0.682115252534798	CHOP_KO1	1.02635407834398	CHOP_KO	one_group	2	2	2	2	1	1	1	1
1157	ENSMUSG00000000915	one_groupCHOP_KO	-0.63087426100246	CHOP_KO1	1.02635407834398	CHOP_KO	one_group	3	5	5	3	2	2	2	1
1158	ENSMUSG00000001119	one_groupCHOP_KO	-0.744811588952295	CHOP_KO1	1.02635407834398	CHOP_KO	one_group	4	6	6	4	3	2	2	1
1159	ENSMUSG00000001227	one_groupCHOP_KO	0.996169036148154	CHOP_KO1	1.02635407834398	CHOP_KO	one_group	2	4	4	2	1	1	1	1
1160	ENSMUSG00000001348	one_groupCHOP_KO	1.10887605200063	CHOP_KO1	1.02635407834398	CHOP_KO	one_group	2	4	4	2	1	1	1	1
1161	ENSMUSG00000001552	one_groupCHOP_KO	-0.660307309304543	CHOP_KO1	1.02635407834398	CHOP_KO	one_group	3	5	5	3	2	2	2	1
1162	ENSMUSG00000001604	one_groupCHOP_KO	0.757835621279169	CHOP_KO1	1.02635407834398	CHOP_KO	one_group	2	2	2	2	1	1	1	1
1163	ENSMUSG00000001630	one_groupCHOP_KO	1.07262119960897	CHOP_KO1	1.02635407834398	CHOP_KO	one_group	2	2	2	2	1	1	1	1
1164	ENSMUSG00000001768	one_groupCHOP_KO	0.749433147845879	CHOP_KO1	1.02635407834398	CHOP_KO	one_group	2	2	2	2	1	1	1	1
1165	ENSMUSG00000001864	one_groupCHOP_KO	-0.902703772828327	CHOP_KO1	1.02635407834398	CHOP_KO	one_group	4	6	6	4	3	2	2	1
1166	ENSMUSG00000002204	one_groupCHOP_KO	-0.264995256600491	CHOP_KO1	1.02635407834398	CHOP_KO	one_group	3	5	5	3	2	2	2	1
1167	ENSMUSG00000002900	one_groupCHOP_KO	0.0559502128102786	CHOP_KO1	1.02635407834398	CHOP_KO	one_group	1	1	1	1	1	1	1	1
1168	ENSMUSG00000002980	one_groupCHOP_KO	0.359756217526539	CHOP_KO1	1.02635407834398	CHOP_KO	one_group	1	7	7	1	1	1	1	1
1169	ENSMUSG00000003032	one_groupCHOP_KO	-0.60525215755988	CHOP_KO1	1.02635407834398	CHOP_KO	one_group	4	6	6	4	3	2	2	1
1170	ENSMUSG00000003153	one_groupCHOP_KO	0.856199052387101	CHOP_KO1	1.02635407834398	CHOP_KO	one_group	2	4	4	2	1	1	1	1
1171	ENSMUSG00000003271	one_groupCHOP_KO	-0.75281282457207	CHOP_KO1	1.02635407834398	CHOP_KO	one_group	3	3	3	3	2	2	2	1
1172	ENSMUSG00000003309	one_groupCHOP_KO	-0.895176570072347	CHOP_KO1	1.02635407834398	CHOP_KO	one_group	4	6	6	4	3	2	2	1
1173	ENSMUSG00000003545	one_groupCHOP_KO	-0.810047514723835	CHOP_KO1	1.02635407834398	CHOP_KO	one_group	4	6	6	4	3	2	2	1
1174	ENSMUSG00000003559	one_groupCHOP_KO	-0.721923105232071	CHOP_KO1	1.02635407834398	CHOP_KO	one_group	3	5	5	3	2	2	2	1
1175	ENSMUSG00000003824	one_groupCHOP_KO	0.874113569787154	CHOP_KO1	1.02635407834398	CHOP_KO	one_group	2	2	2	2	1	1	1	1
1176	ENSMUSG00000003849	one_groupCHOP_KO	-0.858699187372574	CHOP_KO1	1.02635407834398	CHOP_KO	one_group	4	6	6	4	3	2	2	1
1177	ENSMUSG00000003863	one_groupCHOP_KO	1.07891751015476	CHOP_KO1	1.02635407834398	CHOP_KO	one_group	2	4	4	2	1	1	1	1
1178	ENSMUSG00000003949	one_groupCHOP_KO	-0.513570317304694	CHOP_KO1	1.02635407834398	CHOP_KO	one_group	4	8	8	4	3	2	2	1
1179	ENSMUSG00000003955	one_groupCHOP_KO	0.97775854418985	CHOP_KO1	1.02635407834398	CHOP_KO	one_group	2	4	4	2	1	1	1	1
1180	ENSMUSG00000004085	one_groupCHOP_KO	0.826015848278931	CHOP_KO1	1.02635407834398	CHOP_KO	one_group	2	2	2	2	1	1	1	1
1181	ENSMUSG00000004267	one_groupCHOP_KO	-0.18620656758095	CHOP_KO1	1.02635407834398	CHOP_KO	one_group	4	8	8	4	3	2	2	1
1182	ENSMUSG00000004383	one_groupCHOP_KO	-0.34816714651092	CHOP_KO1	1.02635407834398	CHOP_KO	one_group	3	5	5	3	2	2	2	1
1183	ENSMUSG00000004451	one_groupCHOP_KO	1.01807133423511	CHOP_KO1	1.02635407834398	CHOP_KO	one_group	2	4	4	2	1	1	1	1
1184	ENSMUSG00000004508	one_groupCHOP_KO	-0.438400149389544	CHOP_KO1	1.02635407834398	CHOP_KO	one_group	3	5	5	3	2	2	2	1
1185	ENSMUSG00000004558	one_groupCHOP_KO	0.724117604383875	CHOP_KO1	1.02635407834398	CHOP_KO	one_group	2	4	4	2	1	1	1	1
1186	ENSMUSG00000004568	one_groupCHOP_KO	0.238785483859708	CHOP_KO1	1.02635407834398	CHOP_KO	one_group	1	1	1	1	1	1	1	1
1187	ENSMUSG00000004612	one_groupCHOP_KO	-0.837486630441747	CHOP_KO1	1.02635407834398	CHOP_KO	one_group	3	3	3	3	2	2	2	1
1188	ENSMUSG00000004709	one_groupCHOP_KO	-0.783055014955481	CHOP_KO1	1.02635407834398	CHOP_KO	one_group	3	3	3	3	2	2	2	1
1189	ENSMUSG00000004885	one_groupCHOP_KO	0.933317141756076	CHOP_KO1	1.02635407834398	CHOP_KO	one_group	2	2	2	2	1	1	1	1
1190	ENSMUSG00000004933	one_groupCHOP_KO	1.14553442828935	CHOP_KO1	1.02635407834398	CHOP_KO	one_group	2	4	4	2	1	1	1	1
1191	ENSMUSG00000004961	one_groupCHOP_KO	1.06204384222669	CHOP_KO1	1.02635407834398	CHOP_KO	one_group	2	4	4	2	1	1	1	1
1192	ENSMUSG00000005125	one_groupCHOP_KO	0.963649304154999	CHOP_KO1	1.02635407834398	CHOP_KO	one_group	2	4	4	2	1	1	1	1
1193	ENSMUSG00000005268	one_groupCHOP_KO	-0.713152522737865	CHOP_KO1	1.02635407834398	CHOP_KO	one_group	4	6	6	4	3	2	2	1
1194	ENSMUSG00000005447	one_groupCHOP_KO	0.944262974481156	CHOP_KO1	1.02635407834398	CHOP_KO	one_group	2	4	4	2	1	1	1	1
1195	ENSMUSG00000005474	one_groupCHOP_KO	-0.857755069913343	CHOP_KO1	1.02635407834398	CHOP_KO	one_group	4	6	6	4	3	2	2	1
1196	ENSMUSG00000005672	one_groupCHOP_KO	-0.689336221003929	CHOP_KO1	1.02635407834398	CHOP_KO	one_group	3	3	3	3	2	2	2	1
1197	ENSMUSG00000005696	one_groupCHOP_KO	0.77282769620212	CHOP_KO1	1.02635407834398	CHOP_KO	one_group	2	2	2	2	1	1	1	1
1198	ENSMUSG00000005950	one_groupCHOP_KO	-1.0481546680061	CHOP_KO1	1.02635407834398	CHOP_KO	one_group	3	3	3	3	2	2	2	1
1199	ENSMUSG00000006154	one_groupCHOP_KO	0.759622814680399	CHOP_KO1	1.02635407834398	CHOP_KO	one_group	2	4	4	2	1	1	1	1
1200	ENSMUSG00000006369	one_groupCHOP_KO	0.401283221110146	CHOP_KO1	1.02635407834398	CHOP_KO	one_group	1	1	1	1	1	1	1	1
1201	ENSMUSG00000006378	one_groupCHOP_KO	0.655874306702442	CHOP_KO1	1.02635407834398	CHOP_KO	one_group	2	4	4	2	1	1	1	1
1202	ENSMUSG00000006494	one_groupCHOP_KO	0.77940672529737	CHOP_KO1	1.02635407834398	CHOP_KO	one_group	2	2	2	2	1	1	1	1
1203	ENSMUSG00000006567	one_groupCHOP_KO	0.913047919155343	CHOP_KO1	1.02635407834398	CHOP_KO	one_group	2	4	4	2	1	1	1	1
1204	ENSMUSG00000006611	one_groupCHOP_KO	0.846192317788052	CHOP_KO1	1.02635407834398	CHOP_KO	one_group	2	4	4	2	1	1	1	1
1205	ENSMUSG00000006651	one_groupCHOP_KO	1.02858975591339	CHOP_KO1	1.02635407834398	CHOP_KO	one_group	2	4	4	2	1	1	1	1
1206	ENSMUSG00000006800	one_groupCHOP_KO	-1.01463936719689	CHOP_KO1	1.02635407834398	CHOP_KO	one_group	3	3	3	3	2	2	2	1
1207	ENSMUSG00000006930	one_groupCHOP_KO	0.306966651178469	CHOP_KO1	1.02635407834398	CHOP_KO	one_group	1	1	1	1	1	1	1	1
1208	ENSMUSG00000007021	one_groupCHOP_KO	1.10241841973794	CHOP_KO1	1.02635407834398	CHOP_KO	one_group	2	4	4	2	1	1	1	1
1209	ENSMUSG00000007888	one_groupCHOP_KO	-0.529180543786344	CHOP_KO1	1.02635407834398	CHOP_KO	one_group	3	5	5	3	2	2	2	1
1210	ENSMUSG00000008090	one_groupCHOP_KO	-0.41105208011028	CHOP_KO1	1.02635407834398	CHOP_KO	one_group	3	5	5	3	2	2	2	1
1211	ENSMUSG00000008136	one_groupCHOP_KO	-0.8398110623791	CHOP_KO1	1.02635407834398	CHOP_KO	one_group	4	6	6	4	3	2	2	1
1212	ENSMUSG00000008384	one_groupCHOP_KO	1.17996620799888	CHOP_KO1	1.02635407834398	CHOP_KO	one_group	2	4	4	2	1	1	1	1
1213	ENSMUSG00000009210	one_groupCHOP_KO	-0.623446877946843	CHOP_KO1	1.02635407834398	CHOP_KO	one_group	4	8	8	4	3	2	2	1
1214	ENSMUSG00000009248	one_groupCHOP_KO	0.994673931180306	CHOP_KO1	1.02635407834398	CHOP_KO	one_group	2	2	2	2	1	1	1	1
1215	ENSMUSG00000010095	one_groupCHOP_KO	-0.724344064113815	CHOP_KO1	1.02635407834398	CHOP_KO	one_group	4	8	8	4	3	2	2	1
1216	ENSMUSG00000011008	one_groupCHOP_KO	-0.718150105970943	CHOP_KO1	1.02635407834398	CHOP_KO	one_group	3	5	5	3	2	2	2	1
1217	ENSMUSG00000011171	one_groupCHOP_KO	-0.873932909836843	CHOP_KO1	1.02635407834398	CHOP_KO	one_group	3	3	3	3	2	2	2	1
1218	ENSMUSG00000011752	one_groupCHOP_KO	0.901836210919853	CHOP_KO1	1.02635407834398	CHOP_KO	one_group	2	4	4	2	1	1	1	1
1219	ENSMUSG00000012123	one_groupCHOP_KO	-0.815423884023229	CHOP_KO1	1.02635407834398	CHOP_KO	one_group	3	3	3	3	2	2	2	1
1220	ENSMUSG00000012519	one_groupCHOP_KO	-0.779373535710799	CHOP_KO1	1.02635407834398	CHOP_KO	one_group	3	3	3	3	2	2	2	1
1221	ENSMUSG00000012889	one_groupCHOP_KO	0.751426153493434	CHOP_KO1	1.02635407834398	CHOP_KO	one_group	2	2	2	2	1	1	1	1
1222	ENSMUSG00000013584	one_groupCHOP_KO	0.671738365909913	CHOP_KO1	1.02635407834398	CHOP_KO	one_group	2	4	4	2	1	1	1	1
1223	ENSMUSG00000013921	one_groupCHOP_KO	0.850830817375399	CHOP_KO1	1.02635407834398	CHOP_KO	one_group	2	2	2	2	1	1	1	1
1224	ENSMUSG00000014453	one_groupCHOP_KO	-0.301529604907097	CHOP_KO1	1.02635407834398	CHOP_KO	one_group	4	8	8	4	3	2	2	1
1225	ENSMUSG00000014813	one_groupCHOP_KO	0.511426202880517	CHOP_KO1	1.02635407834398	CHOP_KO	one_group	1	1	1	1	1	1	1	1
1226	ENSMUSG00000015133	one_groupCHOP_KO	-0.75351297903608	CHOP_KO1	1.02635407834398	CHOP_KO	one_group	3	3	3	3	2	2	2	1
1227	ENSMUSG00000015134	one_groupCHOP_KO	-0.778459348630834	CHOP_KO1	1.02635407834398	CHOP_KO	one_group	3	3	3	3	2	2	2	1
1228	ENSMUSG00000015222	one_groupCHOP_KO	0.583111438138494	CHOP_KO1	1.02635407834398	CHOP_KO	one_group	1	1	1	1	1	1	1	1
1229	ENSMUSG00000015314	one_groupCHOP_KO	0.690906248555949	CHOP_KO1	1.02635407834398	CHOP_KO	one_group	2	2	2	2	1	1	1	1
1230	ENSMUSG00000015437	one_groupCHOP_KO	-0.646084382138764	CHOP_KO1	1.02635407834398	CHOP_KO	one_group	3	5	5	3	2	2	2	1
1231	ENSMUSG00000015441	one_groupCHOP_KO	-0.550537264398309	CHOP_KO1	1.02635407834398	CHOP_KO	one_group	3	3	3	3	2	2	2	1
1232	ENSMUSG00000015476	one_groupCHOP_KO	-0.645555069020642	CHOP_KO1	1.02635407834398	CHOP_KO	one_group	3	5	5	3	2	2	2	1
1233	ENSMUSG00000015533	one_groupCHOP_KO	-0.817397651319271	CHOP_KO1	1.02635407834398	CHOP_KO	one_group	3	3	3	3	2	2	2	1
1234	ENSMUSG00000015850	one_groupCHOP_KO	1.09774834183132	CHOP_KO1	1.02635407834398	CHOP_KO	one_group	2	2	2	2	1	1	1	1
1235	ENSMUSG00000015852	one_groupCHOP_KO	0.611069330611898	CHOP_KO1	1.02635407834398	CHOP_KO	one_group	1	1	1	1	1	1	1	1
1236	ENSMUSG00000015879	one_groupCHOP_KO	1.07755689870635	CHOP_KO1	1.02635407834398	CHOP_KO	one_group	2	4	4	2	1	1	1	1
1237	ENSMUSG00000015957	one_groupCHOP_KO	-0.756672626842029	CHOP_KO1	1.02635407834398	CHOP_KO	one_group	3	3	3	3	2	2	2	1
1238	ENSMUSG00000015968	one_groupCHOP_KO	0.0784113139840051	CHOP_KO1	1.02635407834398	CHOP_KO	one_group	1	7	7	1	1	1	1	1
1239	ENSMUSG00000016942	one_groupCHOP_KO	-0.65233591857338	CHOP_KO1	1.02635407834398	CHOP_KO	one_group	3	3	3	3	2	2	2	1
1240	ENSMUSG00000017009	one_groupCHOP_KO	1.08469155522346	CHOP_KO1	1.02635407834398	CHOP_KO	one_group	2	2	2	2	1	1	1	1
1241	ENSMUSG00000017057	one_groupCHOP_KO	1.14203302862972	CHOP_KO1	1.02635407834398	CHOP_KO	one_group	2	2	2	2	1	1	1	1
1242	ENSMUSG00000017167	one_groupCHOP_KO	0.0161001506665354	CHOP_KO1	1.02635407834398	CHOP_KO	one_group	1	1	1	1	1	1	1	1
1243	ENSMUSG00000017314	one_groupCHOP_KO	1.08973614942537	CHOP_KO1	1.02635407834398	CHOP_KO	one_group	2	2	2	2	1	1	1	1
1244	ENSMUSG00000017390	one_groupCHOP_KO	0.961186923235486	CHOP_KO1	1.02635407834398	CHOP_KO	one_group	2	4	4	2	1	1	1	1
1245	ENSMUSG00000017446	one_groupCHOP_KO	0.124203122497727	CHOP_KO1	1.02635407834398	CHOP_KO	one_group	1	1	1	1	1	1	1	1
1246	ENSMUSG00000017713	one_groupCHOP_KO	1.04643875480303	CHOP_KO1	1.02635407834398	CHOP_KO	one_group	2	4	4	2	1	1	1	1
1247	ENSMUSG00000017754	one_groupCHOP_KO	-0.114653501360691	CHOP_KO1	1.02635407834398	CHOP_KO	one_group	4	8	8	4	3	2	2	1
1248	ENSMUSG00000017830	one_groupCHOP_KO	0.534878843621081	CHOP_KO1	1.02635407834398	CHOP_KO	one_group	1	7	7	1	1	1	1	1
1249	ENSMUSG00000017897	one_groupCHOP_KO	-0.80696473073995	CHOP_KO1	1.02635407834398	CHOP_KO	one_group	4	6	6	4	3	2	2	1
1250	ENSMUSG00000017969	one_groupCHOP_KO	-0.578533902627188	CHOP_KO1	1.02635407834398	CHOP_KO	one_group	3	5	5	3	2	2	2	1
1251	ENSMUSG00000018459	one_groupCHOP_KO	0.343678877196381	CHOP_KO1	1.02635407834398	CHOP_KO	one_group	1	1	1	1	1	1	1	1
1252	ENSMUSG00000018470	one_groupCHOP_KO	1.06536488295537	CHOP_KO1	1.02635407834398	CHOP_KO	one_group	2	2	2	2	1	1	1	1
1253	ENSMUSG00000018821	one_groupCHOP_KO	-0.081207701325907	CHOP_KO1	1.02635407834398	CHOP_KO	one_group	3	9	9	5	2	2	2	1
1254	ENSMUSG00000018830	one_groupCHOP_KO	0.940341157141804	CHOP_KO1	1.02635407834398	CHOP_KO	one_group	2	2	2	2	1	1	1	1
1255	ENSMUSG00000018849	one_groupCHOP_KO	0.834669108544453	CHOP_KO1	1.02635407834398	CHOP_KO	one_group	2	2	2	2	1	1	1	1
1256	ENSMUSG00000018865	one_groupCHOP_KO	1.10592864100348	CHOP_KO1	1.02635407834398	CHOP_KO	one_group	2	2	2	2	1	1	1	1
1257	ENSMUSG00000018906	one_groupCHOP_KO	0.951456579486913	CHOP_KO1	1.02635407834398	CHOP_KO	one_group	2	4	4	2	1	1	1	1
1258	ENSMUSG00000018909	one_groupCHOP_KO	1.01546212693529	CHOP_KO1	1.02635407834398	CHOP_KO	one_group	2	4	4	2	1	1	1	1
1259	ENSMUSG00000018916	one_groupCHOP_KO	-0.936839172299525	CHOP_KO1	1.02635407834398	CHOP_KO	one_group	3	3	3	3	2	2	2	1
1260	ENSMUSG00000018919	one_groupCHOP_KO	0.737606595948548	CHOP_KO1	1.02635407834398	CHOP_KO	one_group	2	2	2	2	1	1	1	1
1261	ENSMUSG00000018920	one_groupCHOP_KO	0.0902755667264915	CHOP_KO1	1.02635407834398	CHOP_KO	one_group	3	9	9	5	2	2	2	1
1262	ENSMUSG00000018924	one_groupCHOP_KO	0.759418272556436	CHOP_KO1	1.02635407834398	CHOP_KO	one_group	2	4	4	2	1	1	1	1
1263	ENSMUSG00000019194	one_groupCHOP_KO	-0.680304226068131	CHOP_KO1	1.02635407834398	CHOP_KO	one_group	4	8	8	4	3	2	2	1
1264	ENSMUSG00000019302	one_groupCHOP_KO	-0.536023377801097	CHOP_KO1	1.02635407834398	CHOP_KO	one_group	4	8	8	4	3	2	2	1
1265	ENSMUSG00000019467	one_groupCHOP_KO	-0.104760154580412	CHOP_KO1	1.02635407834398	CHOP_KO	one_group	3	5	5	3	2	2	2	1
1266	ENSMUSG00000019539	one_groupCHOP_KO	-0.600784752137563	CHOP_KO1	1.02635407834398	CHOP_KO	one_group	3	5	5	3	2	2	2	1
1267	ENSMUSG00000019838	one_groupCHOP_KO	-0.612382546462476	CHOP_KO1	1.02635407834398	CHOP_KO	one_group	3	5	5	3	2	2	2	1
1268	ENSMUSG00000019845	one_groupCHOP_KO	0.441001204114264	CHOP_KO1	1.02635407834398	CHOP_KO	one_group	1	1	1	1	1	1	1	1
1269	ENSMUSG00000019876	one_groupCHOP_KO	0.387148701144346	CHOP_KO1	1.02635407834398	CHOP_KO	one_group	1	1	1	1	1	1	1	1
1270	ENSMUSG00000019916	one_groupCHOP_KO	0.971539935999922	CHOP_KO1	1.02635407834398	CHOP_KO	one_group	2	4	4	2	1	1	1	1
1271	ENSMUSG00000019944	one_groupCHOP_KO	1.1744558534863	CHOP_KO1	1.02635407834398	CHOP_KO	one_group	2	2	2	2	1	1	1	1
1272	ENSMUSG00000019970	one_groupCHOP_KO	0.577790070267981	CHOP_KO1	1.02635407834398	CHOP_KO	one_group	1	1	1	1	1	1	1	1
1273	ENSMUSG00000019982	one_groupCHOP_KO	0.117876578095512	CHOP_KO1	1.02635407834398	CHOP_KO	one_group	1	1	1	1	1	1	1	1
1274	ENSMUSG00000020072	one_groupCHOP_KO	-0.564178278840677	CHOP_KO1	1.02635407834398	CHOP_KO	one_group	4	8	8	4	3	2	2	1
1275	ENSMUSG00000020092	one_groupCHOP_KO	-0.655136862101096	CHOP_KO1	1.02635407834398	CHOP_KO	one_group	3	5	5	3	2	2	2	1
1276	ENSMUSG00000020099	one_groupCHOP_KO	-0.842872285287103	CHOP_KO1	1.02635407834398	CHOP_KO	one_group	3	3	3	3	2	2	2	1
1277	ENSMUSG00000020108	one_groupCHOP_KO	1.02474546940051	CHOP_KO1	1.02635407834398	CHOP_KO	one_group	2	2	2	2	1	1	1	1
1278	ENSMUSG00000020123	one_groupCHOP_KO	0.731120814521833	CHOP_KO1	1.02635407834398	CHOP_KO	one_group	2	4	4	2	1	1	1	1
1279	ENSMUSG00000020142	one_groupCHOP_KO	-0.715988888698834	CHOP_KO1	1.02635407834398	CHOP_KO	one_group	4	8	8	4	3	2	2	1
1280	ENSMUSG00000020176	one_groupCHOP_KO	-0.575111840189502	CHOP_KO1	1.02635407834398	CHOP_KO	one_group	4	6	6	4	3	2	2	1
1281	ENSMUSG00000020183	one_groupCHOP_KO	0.952030555937804	CHOP_KO1	1.02635407834398	CHOP_KO	one_group	2	2	2	2	1	1	1	1
1282	ENSMUSG00000020186	one_groupCHOP_KO	0.964798853005471	CHOP_KO1	1.02635407834398	CHOP_KO	one_group	2	4	4	2	1	1	1	1
1283	ENSMUSG00000020241	one_groupCHOP_KO	-0.817530273059273	CHOP_KO1	1.02635407834398	CHOP_KO	one_group	3	3	3	3	2	2	2	1
1284	ENSMUSG00000020251	one_groupCHOP_KO	-1.11917581892427	CHOP_KO1	1.02635407834398	CHOP_KO	one_group	3	3	3	3	2	2	2	1
1285	ENSMUSG00000020256	one_groupCHOP_KO	-0.646735381104709	CHOP_KO1	1.02635407834398	CHOP_KO	one_group	4	8	8	4	3	2	2	1
1286	ENSMUSG00000020277	one_groupCHOP_KO	0.873924373060652	CHOP_KO1	1.02635407834398	CHOP_KO	one_group	2	4	4	2	1	1	1	1
1287	ENSMUSG00000020303	one_groupCHOP_KO	-0.428167964219191	CHOP_KO1	1.02635407834398	CHOP_KO	one_group	4	8	8	4	3	2	2	1
1288	ENSMUSG00000020319	one_groupCHOP_KO	1.06842646546203	CHOP_KO1	1.02635407834398	CHOP_KO	one_group	2	2	2	2	1	1	1	1
1289	ENSMUSG00000020325	one_groupCHOP_KO	0.950774060781886	CHOP_KO1	1.02635407834398	CHOP_KO	one_group	2	2	2	2	1	1	1	1
1290	ENSMUSG00000020333	one_groupCHOP_KO	0.279695542607883	CHOP_KO1	1.02635407834398	CHOP_KO	one_group	1	1	1	1	1	1	1	1
1291	ENSMUSG00000020363	one_groupCHOP_KO	-0.579791297758662	CHOP_KO1	1.02635407834398	CHOP_KO	one_group	3	5	5	3	2	2	2	1
1292	ENSMUSG00000020388	one_groupCHOP_KO	-0.70121814798631	CHOP_KO1	1.02635407834398	CHOP_KO	one_group	4	6	6	4	3	2	2	1
1293	ENSMUSG00000020399	one_groupCHOP_KO	-0.720814034878907	CHOP_KO1	1.02635407834398	CHOP_KO	one_group	3	3	3	3	2	2	2	1
1294	ENSMUSG00000020424	one_groupCHOP_KO	1.06719633453508	CHOP_KO1	1.02635407834398	CHOP_KO	one_group	2	2	2	2	1	1	1	1
1295	ENSMUSG00000020473	one_groupCHOP_KO	-0.772091175356044	CHOP_KO1	1.02635407834398	CHOP_KO	one_group	3	3	3	3	2	2	2	1
1296	ENSMUSG00000020599	one_groupCHOP_KO	0.594959192127604	CHOP_KO1	1.02635407834398	CHOP_KO	one_group	1	1	1	1	1	1	1	1
1297	ENSMUSG00000020607	one_groupCHOP_KO	0.857601140561206	CHOP_KO1	1.02635407834398	CHOP_KO	one_group	2	2	2	2	1	1	1	1
1298	ENSMUSG00000020617	one_groupCHOP_KO	0.11033424587267	CHOP_KO1	1.02635407834398	CHOP_KO	one_group	4	10	10	6	3	2	2	1
1299	ENSMUSG00000020646	one_groupCHOP_KO	0.9056039854145	CHOP_KO1	1.02635407834398	CHOP_KO	one_group	2	4	4	2	1	1	1	1
1300	ENSMUSG00000020658	one_groupCHOP_KO	0.944217942817208	CHOP_KO1	1.02635407834398	CHOP_KO	one_group	2	2	2	2	1	1	1	1
1301	ENSMUSG00000020669	one_groupCHOP_KO	0.820836817102751	CHOP_KO1	1.02635407834398	CHOP_KO	one_group	2	2	2	2	1	1	1	1
1302	ENSMUSG00000020702	one_groupCHOP_KO	-1.11948996650004	CHOP_KO1	1.02635407834398	CHOP_KO	one_group	3	3	3	3	2	2	2	1
1303	ENSMUSG00000020766	one_groupCHOP_KO	0.837664252982044	CHOP_KO1	1.02635407834398	CHOP_KO	one_group	2	4	4	2	1	1	1	1
1304	ENSMUSG00000020811	one_groupCHOP_KO	-0.769338219476076	CHOP_KO1	1.02635407834398	CHOP_KO	one_group	5	11	11	7	4	3	2	1
1305	ENSMUSG00000020826	one_groupCHOP_KO	0.921965043575841	CHOP_KO1	1.02635407834398	CHOP_KO	one_group	2	4	4	2	1	1	1	1
1306	ENSMUSG00000020829	one_groupCHOP_KO	-0.720622866426786	CHOP_KO1	1.02635407834398	CHOP_KO	one_group	3	5	5	3	2	2	2	1
1307	ENSMUSG00000020882	one_groupCHOP_KO	0.131570657732193	CHOP_KO1	1.02635407834398	CHOP_KO	one_group	1	7	7	1	1	1	1	1
1308	ENSMUSG00000020889	one_groupCHOP_KO	-0.595873320022078	CHOP_KO1	1.02635407834398	CHOP_KO	one_group	4	8	8	4	3	2	2	1
1309	ENSMUSG00000020901	one_groupCHOP_KO	-0.912687656110232	CHOP_KO1	1.02635407834398	CHOP_KO	one_group	3	3	3	3	2	2	2	1
1310	ENSMUSG00000021069	one_groupCHOP_KO	0.995293763624593	CHOP_KO1	1.02635407834398	CHOP_KO	one_group	2	4	4	2	1	1	1	1
1311	ENSMUSG00000021186	one_groupCHOP_KO	-0.486841474678753	CHOP_KO1	1.02635407834398	CHOP_KO	one_group	4	8	8	4	3	2	2	1
1312	ENSMUSG00000021200	one_groupCHOP_KO	-0.680997107685386	CHOP_KO1	1.02635407834398	CHOP_KO	one_group	3	5	5	3	2	2	2	1
1313	ENSMUSG00000021213	one_groupCHOP_KO	-0.999639007474569	CHOP_KO1	1.02635407834398	CHOP_KO	one_group	3	3	3	3	2	2	2	1
1314	ENSMUSG00000021217	one_groupCHOP_KO	-0.264699046149171	CHOP_KO1	1.02635407834398	CHOP_KO	one_group	4	8	8	4	3	2	2	1
1315	ENSMUSG00000021226	one_groupCHOP_KO	-0.609463478120635	CHOP_KO1	1.02635407834398	CHOP_KO	one_group	3	3	3	3	2	2	2	1
1316	ENSMUSG00000021253	one_groupCHOP_KO	0.0213574557290805	CHOP_KO1	1.02635407834398	CHOP_KO	one_group	3	5	5	3	2	2	2	1
1317	ENSMUSG00000021262	one_groupCHOP_KO	-0.87271443669598	CHOP_KO1	1.02635407834398	CHOP_KO	one_group	3	3	3	3	2	2	2	1
1318	ENSMUSG00000021279	one_groupCHOP_KO	0.943918156001751	CHOP_KO1	1.02635407834398	CHOP_KO	one_group	2	2	2	2	1	1	1	1
1319	ENSMUSG00000021340	one_groupCHOP_KO	1.02527314529993	CHOP_KO1	1.02635407834398	CHOP_KO	one_group	2	2	2	2	1	1	1	1
1320	ENSMUSG00000021359	one_groupCHOP_KO	0.854513279215195	CHOP_KO1	1.02635407834398	CHOP_KO	one_group	2	2	2	2	1	1	1	1
1321	ENSMUSG00000021360	one_groupCHOP_KO	-0.401314637495423	CHOP_KO1	1.02635407834398	CHOP_KO	one_group	3	5	5	3	2	2	2	1
1322	ENSMUSG00000021362	one_groupCHOP_KO	0.522017439835637	CHOP_KO1	1.02635407834398	CHOP_KO	one_group	1	7	7	1	1	1	1	1
1323	ENSMUSG00000021403	one_groupCHOP_KO	-0.634369784251464	CHOP_KO1	1.02635407834398	CHOP_KO	one_group	3	3	3	3	2	2	2	1
1324	ENSMUSG00000021411	one_groupCHOP_KO	-0.501088369584604	CHOP_KO1	1.02635407834398	CHOP_KO	one_group	4	8	8	4	3	2	2	1
1325	ENSMUSG00000021453	one_groupCHOP_KO	-0.522544292858632	CHOP_KO1	1.02635407834398	CHOP_KO	one_group	3	5	5	3	2	2	2	1
1326	ENSMUSG00000021559	one_groupCHOP_KO	-0.62728538189489	CHOP_KO1	1.02635407834398	CHOP_KO	one_group	4	8	8	4	3	2	2	1
1327	ENSMUSG00000021573	one_groupCHOP_KO	-0.00497895320186115	CHOP_KO1	1.02635407834398	CHOP_KO	one_group	1	7	7	1	1	1	1	1
1328	ENSMUSG00000021575	one_groupCHOP_KO	-0.77384874330622	CHOP_KO1	1.02635407834398	CHOP_KO	one_group	4	6	6	4	3	2	2	1
1329	ENSMUSG00000021720	one_groupCHOP_KO	-0.686441142115974	CHOP_KO1	1.02635407834398	CHOP_KO	one_group	3	3	3	3	2	2	2	1
1330	ENSMUSG00000021775	one_groupCHOP_KO	-0.658350276058381	CHOP_KO1	1.02635407834398	CHOP_KO	one_group	4	6	6	4	3	2	2	1
1331	ENSMUSG00000021779	one_groupCHOP_KO	-0.87589578307517	CHOP_KO1	1.02635407834398	CHOP_KO	one_group	4	6	6	4	3	2	2	1
1332	ENSMUSG00000021806	one_groupCHOP_KO	-0.739617324638807	CHOP_KO1	1.02635407834398	CHOP_KO	one_group	4	6	6	4	3	2	2	1
1333	ENSMUSG00000021822	one_groupCHOP_KO	-0.865051474156365	CHOP_KO1	1.02635407834398	CHOP_KO	one_group	4	6	6	4	3	2	2	1
1334	ENSMUSG00000021823	one_groupCHOP_KO	0.998323945740792	CHOP_KO1	1.02635407834398	CHOP_KO	one_group	2	2	2	2	1	1	1	1
1335	ENSMUSG00000021831	one_groupCHOP_KO	0.963702676036482	CHOP_KO1	1.02635407834398	CHOP_KO	one_group	2	4	4	2	1	1	1	1
1336	ENSMUSG00000021835	one_groupCHOP_KO	-0.593390255090784	CHOP_KO1	1.02635407834398	CHOP_KO	one_group	4	8	8	4	3	2	2	1
1337	ENSMUSG00000022014	one_groupCHOP_KO	-0.682281677552617	CHOP_KO1	1.02635407834398	CHOP_KO	one_group	3	3	3	3	2	2	2	1
1338	ENSMUSG00000022018	one_groupCHOP_KO	1.05157913062723	CHOP_KO1	1.02635407834398	CHOP_KO	one_group	2	2	2	2	1	1	1	1
1339	ENSMUSG00000022037	one_groupCHOP_KO	0.482200047002009	CHOP_KO1	1.02635407834398	CHOP_KO	one_group	6	12	12	8	5	4	1	1
1340	ENSMUSG00000022051	one_groupCHOP_KO	0.921305974429834	CHOP_KO1	1.02635407834398	CHOP_KO	one_group	2	4	4	2	1	1	1	1
1341	ENSMUSG00000022066	one_groupCHOP_KO	0.802687516762227	CHOP_KO1	1.02635407834398	CHOP_KO	one_group	4	10	10	6	3	2	2	1
1342	ENSMUSG00000022098	one_groupCHOP_KO	-0.740970010897211	CHOP_KO1	1.02635407834398	CHOP_KO	one_group	4	6	6	4	3	2	2	1
1343	ENSMUSG00000022114	one_groupCHOP_KO	-0.701173001598995	CHOP_KO1	1.02635407834398	CHOP_KO	one_group	3	3	3	3	2	2	2	1
1344	ENSMUSG00000022126	one_groupCHOP_KO	-0.0176800940532656	CHOP_KO1	1.02635407834398	CHOP_KO	one_group	7	13	13	9	6	5	1	1
1345	ENSMUSG00000022150	one_groupCHOP_KO	-0.515512524196243	CHOP_KO1	1.02635407834398	CHOP_KO	one_group	3	5	5	3	2	2	2	1
1346	ENSMUSG00000022156	one_groupCHOP_KO	-0.553065227352364	CHOP_KO1	1.02635407834398	CHOP_KO	one_group	3	5	5	3	2	2	2	1
1347	ENSMUSG00000022206	one_groupCHOP_KO	1.22313196143944	CHOP_KO1	1.02635407834398	CHOP_KO	one_group	2	2	2	2	1	1	1	1
1348	ENSMUSG00000022218	one_groupCHOP_KO	1.07594075941304	CHOP_KO1	1.02635407834398	CHOP_KO	one_group	2	4	4	2	1	1	1	1
1349	ENSMUSG00000022321	one_groupCHOP_KO	-0.354494350356927	CHOP_KO1	1.02635407834398	CHOP_KO	one_group	3	5	5	3	2	2	2	1
1350	ENSMUSG00000022468	one_groupCHOP_KO	1.0454995943429	CHOP_KO1	1.02635407834398	CHOP_KO	one_group	2	4	4	2	1	1	1	1
1351	ENSMUSG00000022505	one_groupCHOP_KO	-0.485264488228429	CHOP_KO1	1.02635407834398	CHOP_KO	one_group	3	3	3	3	2	2	2	1
1352	ENSMUSG00000022508	one_groupCHOP_KO	0.593213156918297	CHOP_KO1	1.02635407834398	CHOP_KO	one_group	1	1	1	1	1	1	1	1
1353	ENSMUSG00000022584	one_groupCHOP_KO	-0.504073361487811	CHOP_KO1	1.02635407834398	CHOP_KO	one_group	3	5	5	3	2	2	2	1
1354	ENSMUSG00000022639	one_groupCHOP_KO	0.983810118522335	CHOP_KO1	1.02635407834398	CHOP_KO	one_group	2	4	4	2	1	1	1	1
1355	ENSMUSG00000022657	one_groupCHOP_KO	-1.04834761609623	CHOP_KO1	1.02635407834398	CHOP_KO	one_group	3	3	3	3	2	2	2	1
1356	ENSMUSG00000022696	one_groupCHOP_KO	-0.909839816628035	CHOP_KO1	1.02635407834398	CHOP_KO	one_group	3	3	3	3	2	2	2	1
1357	ENSMUSG00000022707	one_groupCHOP_KO	0.80192130794594	CHOP_KO1	1.02635407834398	CHOP_KO	one_group	2	2	2	2	1	1	1	1
1358	ENSMUSG00000022747	one_groupCHOP_KO	-0.631701864700139	CHOP_KO1	1.02635407834398	CHOP_KO	one_group	3	5	5	3	2	2	2	1
1359	ENSMUSG00000022754	one_groupCHOP_KO	0.753223504060847	CHOP_KO1	1.02635407834398	CHOP_KO	one_group	2	4	4	2	1	1	1	1
1360	ENSMUSG00000022797	one_groupCHOP_KO	0.603437553414056	CHOP_KO1	1.02635407834398	CHOP_KO	one_group	1	7	7	1	1	1	1	1
1361	ENSMUSG00000022838	one_groupCHOP_KO	0.959548804430534	CHOP_KO1	1.02635407834398	CHOP_KO	one_group	2	4	4	2	1	1	1	1
1362	ENSMUSG00000022865	one_groupCHOP_KO	-0.5958955227952	CHOP_KO1	1.02635407834398	CHOP_KO	one_group	3	5	5	3	2	2	2	1
1363	ENSMUSG00000022885	one_groupCHOP_KO	0.425052325095499	CHOP_KO1	1.02635407834398	CHOP_KO	one_group	1	1	1	1	1	1	1	1
1364	ENSMUSG00000022899	one_groupCHOP_KO	0.00331685869528793	CHOP_KO1	1.02635407834398	CHOP_KO	one_group	1	7	7	1	1	1	1	1
1365	ENSMUSG00000022900	one_groupCHOP_KO	0.930716013333367	CHOP_KO1	1.02635407834398	CHOP_KO	one_group	8	14	14	10	5	4	1	1
1366	ENSMUSG00000022901	one_groupCHOP_KO	0.914904872664933	CHOP_KO1	1.02635407834398	CHOP_KO	one_group	2	4	4	2	1	1	1	1
1367	ENSMUSG00000022996	one_groupCHOP_KO	-0.928861938767252	CHOP_KO1	1.02635407834398	CHOP_KO	one_group	4	6	6	4	3	2	2	1
1368	ENSMUSG00000023045	one_groupCHOP_KO	-0.610206012433473	CHOP_KO1	1.02635407834398	CHOP_KO	one_group	3	3	3	3	2	2	2	1
1369	ENSMUSG00000023132	one_groupCHOP_KO	-0.533174150619455	CHOP_KO1	1.02635407834398	CHOP_KO	one_group	3	5	5	3	2	2	2	1
1370	ENSMUSG00000023175	one_groupCHOP_KO	1.03899308204294	CHOP_KO1	1.02635407834398	CHOP_KO	one_group	2	4	4	2	1	1	1	1
1371	ENSMUSG00000023411	one_groupCHOP_KO	-0.60488914020772	CHOP_KO1	1.02635407834398	CHOP_KO	one_group	4	6	6	4	3	2	2	1
1372	ENSMUSG00000023456	one_groupCHOP_KO	0.923205156501615	CHOP_KO1	1.02635407834398	CHOP_KO	one_group	2	4	4	2	1	1	1	1
1373	ENSMUSG00000023571	one_groupCHOP_KO	0.760905083070762	CHOP_KO1	1.02635407834398	CHOP_KO	one_group	2	4	4	2	1	1	1	1
1374	ENSMUSG00000023832	one_groupCHOP_KO	0.839362109477154	CHOP_KO1	1.02635407834398	CHOP_KO	one_group	2	4	4	2	1	1	1	1
1375	ENSMUSG00000023883	one_groupCHOP_KO	-0.522154457894749	CHOP_KO1	1.02635407834398	CHOP_KO	one_group	4	8	8	4	3	2	2	1
1376	ENSMUSG00000023905	one_groupCHOP_KO	-0.275960634273273	CHOP_KO1	1.02635407834398	CHOP_KO	one_group	4	8	8	4	3	2	2	1
1377	ENSMUSG00000023915	one_groupCHOP_KO	-0.812599647973136	CHOP_KO1	1.02635407834398	CHOP_KO	one_group	3	3	3	3	2	2	2	1
1378	ENSMUSG00000023952	one_groupCHOP_KO	-0.611873372957881	CHOP_KO1	1.02635407834398	CHOP_KO	one_group	5	11	11	7	4	3	2	1
1379	ENSMUSG00000023961	one_groupCHOP_KO	-0.796331673077423	CHOP_KO1	1.02635407834398	CHOP_KO	one_group	3	3	3	3	2	2	2	1
1380	ENSMUSG00000024030	one_groupCHOP_KO	0.577035838328959	CHOP_KO1	1.02635407834398	CHOP_KO	one_group	1	7	7	1	1	1	1	1
1381	ENSMUSG00000024032	one_groupCHOP_KO	-0.654200367292195	CHOP_KO1	1.02635407834398	CHOP_KO	one_group	4	8	8	4	3	2	2	1
1382	ENSMUSG00000024042	one_groupCHOP_KO	-0.782847358347797	CHOP_KO1	1.02635407834398	CHOP_KO	one_group	4	6	6	4	3	2	2	1
1383	ENSMUSG00000024053	one_groupCHOP_KO	-0.245796944227255	CHOP_KO1	1.02635407834398	CHOP_KO	one_group	3	5	5	3	2	2	2	1
1384	ENSMUSG00000024064	one_groupCHOP_KO	-0.497003976546729	CHOP_KO1	1.02635407834398	CHOP_KO	one_group	3	5	5	3	2	2	2	1
1385	ENSMUSG00000024066	one_groupCHOP_KO	0.94106646982834	CHOP_KO1	1.02635407834398	CHOP_KO	one_group	2	4	4	2	1	1	1	1
1386	ENSMUSG00000024084	one_groupCHOP_KO	-0.492388496107116	CHOP_KO1	1.02635407834398	CHOP_KO	one_group	3	5	5	3	2	2	2	1
1387	ENSMUSG00000024087	one_groupCHOP_KO	-0.0999879569920011	CHOP_KO1	1.02635407834398	CHOP_KO	one_group	4	10	10	6	3	2	2	1
1388	ENSMUSG00000024186	one_groupCHOP_KO	0.731745326377462	CHOP_KO1	1.02635407834398	CHOP_KO	one_group	2	2	2	2	1	1	1	1
1389	ENSMUSG00000024331	one_groupCHOP_KO	-0.730199660494117	CHOP_KO1	1.02635407834398	CHOP_KO	one_group	4	6	6	4	3	2	2	1
1390	ENSMUSG00000024347	one_groupCHOP_KO	-0.601712992541677	CHOP_KO1	1.02635407834398	CHOP_KO	one_group	4	6	6	4	3	2	2	1
1391	ENSMUSG00000024378	one_groupCHOP_KO	0.788006865174006	CHOP_KO1	1.02635407834398	CHOP_KO	one_group	2	4	4	2	1	1	1	1
1392	ENSMUSG00000024427	one_groupCHOP_KO	-0.782124084821499	CHOP_KO1	1.02635407834398	CHOP_KO	one_group	3	3	3	3	2	2	2	1
1393	ENSMUSG00000024538	one_groupCHOP_KO	-0.789618306465404	CHOP_KO1	1.02635407834398	CHOP_KO	one_group	3	3	3	3	2	2	2	1
1394	ENSMUSG00000024610	one_groupCHOP_KO	-0.426434107991798	CHOP_KO1	1.02635407834398	CHOP_KO	one_group	5	15	15	11	4	3	2	1
1395	ENSMUSG00000024665	one_groupCHOP_KO	0.758152532566529	CHOP_KO1	1.02635407834398	CHOP_KO	one_group	2	4	4	2	1	1	1	1
1396	ENSMUSG00000024679	one_groupCHOP_KO	-0.40005119012948	CHOP_KO1	1.02635407834398	CHOP_KO	one_group	3	5	5	3	2	2	2	1
1397	ENSMUSG00000024754	one_groupCHOP_KO	-0.878619903610662	CHOP_KO1	1.02635407834398	CHOP_KO	one_group	3	3	3	3	2	2	2	1
1398	ENSMUSG00000024799	one_groupCHOP_KO	1.04899310662553	CHOP_KO1	1.02635407834398	CHOP_KO	one_group	2	4	4	2	1	1	1	1
1399	ENSMUSG00000024827	one_groupCHOP_KO	0.183418697697292	CHOP_KO1	1.02635407834398	CHOP_KO	one_group	1	1	1	1	1	1	1	1
1400	ENSMUSG00000024907	one_groupCHOP_KO	-0.262417581190629	CHOP_KO1	1.02635407834398	CHOP_KO	one_group	3	5	5	3	2	2	2	1
1401	ENSMUSG00000024912	one_groupCHOP_KO	-0.547774180413874	CHOP_KO1	1.02635407834398	CHOP_KO	one_group	4	8	8	4	3	2	2	1
1402	ENSMUSG00000024922	one_groupCHOP_KO	0.904296724114339	CHOP_KO1	1.02635407834398	CHOP_KO	one_group	2	2	2	2	1	1	1	1
1403	ENSMUSG00000024924	one_groupCHOP_KO	0.883267556977303	CHOP_KO1	1.02635407834398	CHOP_KO	one_group	8	14	14	10	5	4	1	1
1404	ENSMUSG00000024968	one_groupCHOP_KO	0.874944131705618	CHOP_KO1	1.02635407834398	CHOP_KO	one_group	2	4	4	2	1	1	1	1
1405	ENSMUSG00000024998	one_groupCHOP_KO	0.661785798049149	CHOP_KO1	1.02635407834398	CHOP_KO	one_group	1	7	7	1	1	1	1	1
1406	ENSMUSG00000025017	one_groupCHOP_KO	-0.587934129806568	CHOP_KO1	1.02635407834398	CHOP_KO	one_group	3	5	5	3	2	2	2	1
1407	ENSMUSG00000025058	one_groupCHOP_KO	-1.09534455613422	CHOP_KO1	1.02635407834398	CHOP_KO	one_group	3	3	3	3	2	2	2	1
1408	ENSMUSG00000025140	one_groupCHOP_KO	-0.563738469869226	CHOP_KO1	1.02635407834398	CHOP_KO	one_group	4	8	8	4	3	2	2	1
1409	ENSMUSG00000025151	one_groupCHOP_KO	0.800575711226718	CHOP_KO1	1.02635407834398	CHOP_KO	one_group	2	2	2	2	1	1	1	1
1410	ENSMUSG00000025161	one_groupCHOP_KO	0.948336806794776	CHOP_KO1	1.02635407834398	CHOP_KO	one_group	2	4	4	2	1	1	1	1
1411	ENSMUSG00000025163	one_groupCHOP_KO	-0.869833514158671	CHOP_KO1	1.02635407834398	CHOP_KO	one_group	3	3	3	3	2	2	2	1
1412	ENSMUSG00000025203	one_groupCHOP_KO	0.769380747900904	CHOP_KO1	1.02635407834398	CHOP_KO	one_group	2	4	4	2	1	1	1	1
1413	ENSMUSG00000025321	one_groupCHOP_KO	0.747285822535025	CHOP_KO1	1.02635407834398	CHOP_KO	one_group	2	2	2	2	1	1	1	1
1414	ENSMUSG00000025348	one_groupCHOP_KO	1.17095599615739	CHOP_KO1	1.02635407834398	CHOP_KO	one_group	2	4	4	2	1	1	1	1
1415	ENSMUSG00000025355	one_groupCHOP_KO	0.820931866698299	CHOP_KO1	1.02635407834398	CHOP_KO	one_group	7	16	16	9	6	5	1	1
1416	ENSMUSG00000025383	one_groupCHOP_KO	-0.701524272478235	CHOP_KO1	1.02635407834398	CHOP_KO	one_group	3	3	3	3	2	2	2	1
1417	ENSMUSG00000025402	one_groupCHOP_KO	0.693050153869671	CHOP_KO1	1.02635407834398	CHOP_KO	one_group	1	7	7	1	1	1	1	1
1418	ENSMUSG00000025407	one_groupCHOP_KO	-0.0795374605283988	CHOP_KO1	1.02635407834398	CHOP_KO	one_group	1	7	7	1	1	1	1	1
1419	ENSMUSG00000025408	one_groupCHOP_KO	-0.753051839514652	CHOP_KO1	1.02635407834398	CHOP_KO	one_group	5	11	11	7	4	3	2	1
1420	ENSMUSG00000025432	one_groupCHOP_KO	-0.643018173743146	CHOP_KO1	1.02635407834398	CHOP_KO	one_group	3	5	5	3	2	2	2	1
1421	ENSMUSG00000025461	one_groupCHOP_KO	-0.648408311377345	CHOP_KO1	1.02635407834398	CHOP_KO	one_group	3	5	5	3	2	2	2	1
1422	ENSMUSG00000025491	one_groupCHOP_KO	-0.462075294362102	CHOP_KO1	1.02635407834398	CHOP_KO	one_group	3	5	5	3	2	2	2	1
1423	ENSMUSG00000025511	one_groupCHOP_KO	-0.712175061619295	CHOP_KO1	1.02635407834398	CHOP_KO	one_group	3	3	3	3	2	2	2	1
1424	ENSMUSG00000025515	one_groupCHOP_KO	0.962119184891597	CHOP_KO1	1.02635407834398	CHOP_KO	one_group	2	4	4	2	1	1	1	1
1425	ENSMUSG00000025545	one_groupCHOP_KO	1.09291310116097	CHOP_KO1	1.02635407834398	CHOP_KO	one_group	2	2	2	2	1	1	1	1
1426	ENSMUSG00000025557	one_groupCHOP_KO	-0.758292777210227	CHOP_KO1	1.02635407834398	CHOP_KO	one_group	3	3	3	3	2	2	2	1
1427	ENSMUSG00000025780	one_groupCHOP_KO	0.232903703276791	CHOP_KO1	1.02635407834398	CHOP_KO	one_group	1	7	7	1	1	1	1	1
1428	ENSMUSG00000025791	one_groupCHOP_KO	0.93877116227892	CHOP_KO1	1.02635407834398	CHOP_KO	one_group	2	4	4	2	1	1	1	1
1429	ENSMUSG00000025855	one_groupCHOP_KO	0.612831415542844	CHOP_KO1	1.02635407834398	CHOP_KO	one_group	2	2	2	2	1	1	1	1
1430	ENSMUSG00000025856	one_groupCHOP_KO	-0.638036458463935	CHOP_KO1	1.02635407834398	CHOP_KO	one_group	3	5	5	3	2	2	2	1
1431	ENSMUSG00000025875	one_groupCHOP_KO	0.94421894032697	CHOP_KO1	1.02635407834398	CHOP_KO	one_group	2	4	4	2	1	1	1	1
1432	ENSMUSG00000025888	one_groupCHOP_KO	-0.854024122883191	CHOP_KO1	1.02635407834398	CHOP_KO	one_group	4	6	6	4	3	2	2	1
1433	ENSMUSG00000025921	one_groupCHOP_KO	0.475474522719173	CHOP_KO1	1.02635407834398	CHOP_KO	one_group	1	1	1	1	1	1	1	1
1434	ENSMUSG00000025950	one_groupCHOP_KO	1.04080958471868	CHOP_KO1	1.02635407834398	CHOP_KO	one_group	2	4	4	2	1	1	1	1
1435	ENSMUSG00000025986	one_groupCHOP_KO	0.703726220082371	CHOP_KO1	1.02635407834398	CHOP_KO	one_group	1	7	7	1	1	1	1	1
1436	ENSMUSG00000026011	one_groupCHOP_KO	1.10624030629296	CHOP_KO1	1.02635407834398	CHOP_KO	one_group	2	2	2	2	1	1	1	1
1437	ENSMUSG00000026166	one_groupCHOP_KO	-0.286456376202824	CHOP_KO1	1.02635407834398	CHOP_KO	one_group	3	5	5	3	2	2	2	1
1438	ENSMUSG00000026241	one_groupCHOP_KO	0.127222939300033	CHOP_KO1	1.02635407834398	CHOP_KO	one_group	1	1	1	1	1	1	1	1
1439	ENSMUSG00000026308	one_groupCHOP_KO	-0.921764579015644	CHOP_KO1	1.02635407834398	CHOP_KO	one_group	3	3	3	3	2	2	2	1
1440	ENSMUSG00000026321	one_groupCHOP_KO	-0.768380622368401	CHOP_KO1	1.02635407834398	CHOP_KO	one_group	4	6	6	4	3	2	2	1
1441	ENSMUSG00000026380	one_groupCHOP_KO	-0.201368039079982	CHOP_KO1	1.02635407834398	CHOP_KO	one_group	4	8	8	4	3	2	2	1
1442	ENSMUSG00000026407	one_groupCHOP_KO	0.634989382460805	CHOP_KO1	1.02635407834398	CHOP_KO	one_group	1	1	1	1	1	1	1	1
1443	ENSMUSG00000026417	one_groupCHOP_KO	-0.0511935426625364	CHOP_KO1	1.02635407834398	CHOP_KO	one_group	1	1	1	1	1	1	1	1
1444	ENSMUSG00000026443	one_groupCHOP_KO	-0.111785205729674	CHOP_KO1	1.02635407834398	CHOP_KO	one_group	4	8	8	4	3	2	2	1
1445	ENSMUSG00000026456	one_groupCHOP_KO	-0.603647941740656	CHOP_KO1	1.02635407834398	CHOP_KO	one_group	3	3	3	3	2	2	2	1
1446	ENSMUSG00000026536	one_groupCHOP_KO	0.891368630983012	CHOP_KO1	1.02635407834398	CHOP_KO	one_group	2	4	4	2	1	1	1	1
1447	ENSMUSG00000026573	one_groupCHOP_KO	-0.772133751944768	CHOP_KO1	1.02635407834398	CHOP_KO	one_group	3	3	3	3	2	2	2	1
1448	ENSMUSG00000026581	one_groupCHOP_KO	0.675585614801509	CHOP_KO1	1.02635407834398	CHOP_KO	one_group	2	2	2	2	1	1	1	1
1449	ENSMUSG00000026630	one_groupCHOP_KO	-0.510981969190255	CHOP_KO1	1.02635407834398	CHOP_KO	one_group	3	5	5	3	2	2	2	1
1450	ENSMUSG00000026639	one_groupCHOP_KO	-0.621917168916132	CHOP_KO1	1.02635407834398	CHOP_KO	one_group	4	8	8	4	3	2	2	1
1451	ENSMUSG00000026700	one_groupCHOP_KO	-1.01950025638771	CHOP_KO1	1.02635407834398	CHOP_KO	one_group	3	3	3	3	2	2	2	1
1452	ENSMUSG00000026715	one_groupCHOP_KO	-0.0966664638826821	CHOP_KO1	1.02635407834398	CHOP_KO	one_group	1	1	1	1	1	1	1	1
1453	ENSMUSG00000026822	one_groupCHOP_KO	0.198116429019968	CHOP_KO1	1.02635407834398	CHOP_KO	one_group	3	9	9	5	2	2	2	1
1454	ENSMUSG00000026825	one_groupCHOP_KO	0.464730495435044	CHOP_KO1	1.02635407834398	CHOP_KO	one_group	1	1	1	1	1	1	1	1
1455	ENSMUSG00000026834	one_groupCHOP_KO	0.881897704799552	CHOP_KO1	1.02635407834398	CHOP_KO	one_group	2	2	2	2	1	1	1	1
1456	ENSMUSG00000026890	one_groupCHOP_KO	-0.570205186844764	CHOP_KO1	1.02635407834398	CHOP_KO	one_group	3	5	5	3	2	2	2	1
1457	ENSMUSG00000026919	one_groupCHOP_KO	-0.706790596711258	CHOP_KO1	1.02635407834398	CHOP_KO	one_group	3	3	3	3	2	2	2	1
1458	ENSMUSG00000026959	one_groupCHOP_KO	0.903988219321943	CHOP_KO1	1.02635407834398	CHOP_KO	one_group	2	4	4	2	1	1	1	1
1459	ENSMUSG00000026981	one_groupCHOP_KO	-0.199868048620322	CHOP_KO1	1.02635407834398	CHOP_KO	one_group	3	5	5	3	2	2	2	1
1460	ENSMUSG00000026994	one_groupCHOP_KO	-0.795472950945381	CHOP_KO1	1.02635407834398	CHOP_KO	one_group	3	3	3	3	2	2	2	1
1461	ENSMUSG00000027004	one_groupCHOP_KO	0.264197402126437	CHOP_KO1	1.02635407834398	CHOP_KO	one_group	1	1	1	1	1	1	1	1
1462	ENSMUSG00000027035	one_groupCHOP_KO	-0.674991436799578	CHOP_KO1	1.02635407834398	CHOP_KO	one_group	3	5	5	3	2	2	2	1
1463	ENSMUSG00000027068	one_groupCHOP_KO	-0.789414531899164	CHOP_KO1	1.02635407834398	CHOP_KO	one_group	4	6	6	4	3	2	2	1
1464	ENSMUSG00000027075	one_groupCHOP_KO	0.444996972396221	CHOP_KO1	1.02635407834398	CHOP_KO	one_group	1	1	1	1	1	1	1	1
1465	ENSMUSG00000027078	one_groupCHOP_KO	0.299138490572975	CHOP_KO1	1.02635407834398	CHOP_KO	one_group	1	7	7	1	1	1	1	1
1466	ENSMUSG00000027200	one_groupCHOP_KO	-0.861054840629051	CHOP_KO1	1.02635407834398	CHOP_KO	one_group	3	3	3	3	2	2	2	1
1467	ENSMUSG00000027224	one_groupCHOP_KO	-0.329305867666207	CHOP_KO1	1.02635407834398	CHOP_KO	one_group	4	8	8	4	3	2	2	1
1468	ENSMUSG00000027276	one_groupCHOP_KO	-0.542180131611934	CHOP_KO1	1.02635407834398	CHOP_KO	one_group	4	8	8	4	3	2	2	1
1469	ENSMUSG00000027313	one_groupCHOP_KO	-0.524254303502009	CHOP_KO1	1.02635407834398	CHOP_KO	one_group	4	8	8	4	3	2	2	1
1470	ENSMUSG00000027356	one_groupCHOP_KO	0.26323416342998	CHOP_KO1	1.02635407834398	CHOP_KO	one_group	1	7	7	1	1	1	1	1
1471	ENSMUSG00000027360	one_groupCHOP_KO	0.759704923929585	CHOP_KO1	1.02635407834398	CHOP_KO	one_group	2	4	4	2	1	1	1	1
1472	ENSMUSG00000027368	one_groupCHOP_KO	-0.821891809231176	CHOP_KO1	1.02635407834398	CHOP_KO	one_group	3	3	3	3	2	2	2	1
1473	ENSMUSG00000027399	one_groupCHOP_KO	-0.78851651902516	CHOP_KO1	1.02635407834398	CHOP_KO	one_group	3	3	3	3	2	2	2	1
1474	ENSMUSG00000027435	one_groupCHOP_KO	-0.556013987845081	CHOP_KO1	1.02635407834398	CHOP_KO	one_group	3	5	5	3	2	2	2	1
1475	ENSMUSG00000027583	one_groupCHOP_KO	-1.02702206432033	CHOP_KO1	1.02635407834398	CHOP_KO	one_group	3	3	3	3	2	2	2	1
1476	ENSMUSG00000027603	one_groupCHOP_KO	0.695305663062474	CHOP_KO1	1.02635407834398	CHOP_KO	one_group	2	4	4	2	1	1	1	1
1477	ENSMUSG00000027605	one_groupCHOP_KO	1.05503697520664	CHOP_KO1	1.02635407834398	CHOP_KO	one_group	2	2	2	2	1	1	1	1
1478	ENSMUSG00000027636	one_groupCHOP_KO	-0.740448340707471	CHOP_KO1	1.02635407834398	CHOP_KO	one_group	3	3	3	3	2	2	2	1
1479	ENSMUSG00000027646	one_groupCHOP_KO	-0.760939976061339	CHOP_KO1	1.02635407834398	CHOP_KO	one_group	4	6	6	4	3	2	2	1
1480	ENSMUSG00000027670	one_groupCHOP_KO	0.60254012629206	CHOP_KO1	1.02635407834398	CHOP_KO	one_group	1	7	7	1	1	1	1	1
1481	ENSMUSG00000027737	one_groupCHOP_KO	-0.466061966179113	CHOP_KO1	1.02635407834398	CHOP_KO	one_group	4	8	8	4	3	2	2	1
1482	ENSMUSG00000027858	one_groupCHOP_KO	0.919296215318681	CHOP_KO1	1.02635407834398	CHOP_KO	one_group	2	2	2	2	1	1	1	1
1483	ENSMUSG00000027954	one_groupCHOP_KO	0.986913056123797	CHOP_KO1	1.02635407834398	CHOP_KO	one_group	2	4	4	2	1	1	1	1
1484	ENSMUSG00000027978	one_groupCHOP_KO	1.08484047186622	CHOP_KO1	1.02635407834398	CHOP_KO	one_group	8	14	14	10	5	4	1	1
1485	ENSMUSG00000027995	one_groupCHOP_KO	-0.551977348979968	CHOP_KO1	1.02635407834398	CHOP_KO	one_group	3	3	3	3	2	2	2	1
1486	ENSMUSG00000027997	one_groupCHOP_KO	1.06622024857804	CHOP_KO1	1.02635407834398	CHOP_KO	one_group	2	2	2	2	1	1	1	1
1487	ENSMUSG00000028005	one_groupCHOP_KO	0.933446068082015	CHOP_KO1	1.02635407834398	CHOP_KO	one_group	2	2	2	2	1	1	1	1
1488	ENSMUSG00000028019	one_groupCHOP_KO	-0.566484913032107	CHOP_KO1	1.02635407834398	CHOP_KO	one_group	4	8	8	4	3	2	2	1
1489	ENSMUSG00000028064	one_groupCHOP_KO	-0.623081475750323	CHOP_KO1	1.02635407834398	CHOP_KO	one_group	3	5	5	3	2	2	2	1
1490	ENSMUSG00000028167	one_groupCHOP_KO	-0.605534118145252	CHOP_KO1	1.02635407834398	CHOP_KO	one_group	4	8	8	4	3	2	2	1
1491	ENSMUSG00000028179	one_groupCHOP_KO	-0.59479453257268	CHOP_KO1	1.02635407834398	CHOP_KO	one_group	4	6	6	4	3	2	2	1
1492	ENSMUSG00000028266	one_groupCHOP_KO	-0.703125219227199	CHOP_KO1	1.02635407834398	CHOP_KO	one_group	4	8	8	4	3	2	2	1
1493	ENSMUSG00000028273	one_groupCHOP_KO	-0.697746509407879	CHOP_KO1	1.02635407834398	CHOP_KO	one_group	4	6	6	4	3	2	2	1
1494	ENSMUSG00000028278	one_groupCHOP_KO	0.707792382846662	CHOP_KO1	1.02635407834398	CHOP_KO	one_group	1	1	1	1	1	1	1	1
1495	ENSMUSG00000028332	one_groupCHOP_KO	-0.816208689672957	CHOP_KO1	1.02635407834398	CHOP_KO	one_group	3	3	3	3	2	2	2	1
1496	ENSMUSG00000028341	one_groupCHOP_KO	0.202825650574163	CHOP_KO1	1.02635407834398	CHOP_KO	one_group	1	7	7	1	1	1	1	1
1497	ENSMUSG00000028348	one_groupCHOP_KO	-0.758975058696808	CHOP_KO1	1.02635407834398	CHOP_KO	one_group	4	6	6	4	3	2	2	1
1498	ENSMUSG00000028392	one_groupCHOP_KO	-0.687368296059967	CHOP_KO1	1.02635407834398	CHOP_KO	one_group	3	3	3	3	2	2	2	1
1499	ENSMUSG00000028417	one_groupCHOP_KO	0.335031986121665	CHOP_KO1	1.02635407834398	CHOP_KO	one_group	1	7	7	1	1	1	1	1
1500	ENSMUSG00000028459	one_groupCHOP_KO	-0.947732669341206	CHOP_KO1	1.02635407834398	CHOP_KO	one_group	4	6	6	4	3	2	2	1
1501	ENSMUSG00000028527	one_groupCHOP_KO	0.961730411631995	CHOP_KO1	1.02635407834398	CHOP_KO	one_group	2	4	4	2	1	1	1	1
1502	ENSMUSG00000028528	one_groupCHOP_KO	-0.443053780434976	CHOP_KO1	1.02635407834398	CHOP_KO	one_group	3	5	5	3	2	2	2	1
1503	ENSMUSG00000028542	one_groupCHOP_KO	-0.710811045523764	CHOP_KO1	1.02635407834398	CHOP_KO	one_group	4	8	8	4	3	2	2	1
1504	ENSMUSG00000028545	one_groupCHOP_KO	0.675896481816314	CHOP_KO1	1.02635407834398	CHOP_KO	one_group	2	2	2	2	1	1	1	1
1505	ENSMUSG00000028556	one_groupCHOP_KO	-0.010871263460561	CHOP_KO1	1.02635407834398	CHOP_KO	one_group	1	7	7	1	1	1	1	1
1506	ENSMUSG00000028645	one_groupCHOP_KO	1.01826425727113	CHOP_KO1	1.02635407834398	CHOP_KO	one_group	2	4	4	2	1	1	1	1
1507	ENSMUSG00000028654	one_groupCHOP_KO	0.285637639548248	CHOP_KO1	1.02635407834398	CHOP_KO	one_group	1	7	7	1	1	1	1	1
1508	ENSMUSG00000028664	one_groupCHOP_KO	0.542009484126071	CHOP_KO1	1.02635407834398	CHOP_KO	one_group	1	1	1	1	1	1	1	1
1509	ENSMUSG00000028671	one_groupCHOP_KO	0.984918604287651	CHOP_KO1	1.02635407834398	CHOP_KO	one_group	2	4	4	2	1	1	1	1
1510	ENSMUSG00000028716	one_groupCHOP_KO	-0.101428712360111	CHOP_KO1	1.02635407834398	CHOP_KO	one_group	1	1	1	1	1	1	1	1
1511	ENSMUSG00000028836	one_groupCHOP_KO	0.154563150165658	CHOP_KO1	1.02635407834398	CHOP_KO	one_group	1	7	7	1	1	1	1	1
1512	ENSMUSG00000028874	one_groupCHOP_KO	-0.748035425421503	CHOP_KO1	1.02635407834398	CHOP_KO	one_group	3	3	3	3	2	2	2	1
1513	ENSMUSG00000028893	one_groupCHOP_KO	-0.842809139477341	CHOP_KO1	1.02635407834398	CHOP_KO	one_group	3	3	3	3	2	2	2	1
1514	ENSMUSG00000028927	one_groupCHOP_KO	-0.720463147927024	CHOP_KO1	1.02635407834398	CHOP_KO	one_group	3	5	5	3	2	2	2	1
1515	ENSMUSG00000028943	one_groupCHOP_KO	1.10650889022443	CHOP_KO1	1.02635407834398	CHOP_KO	one_group	2	2	2	2	1	1	1	1
1516	ENSMUSG00000028967	one_groupCHOP_KO	-0.785431622957973	CHOP_KO1	1.02635407834398	CHOP_KO	one_group	3	3	3	3	2	2	2	1
1517	ENSMUSG00000028982	one_groupCHOP_KO	-0.778904756379661	CHOP_KO1	1.02635407834398	CHOP_KO	one_group	3	3	3	3	2	2	2	1
1518	ENSMUSG00000029060	one_groupCHOP_KO	-0.575338967338757	CHOP_KO1	1.02635407834398	CHOP_KO	one_group	4	8	8	4	3	2	2	1
1519	ENSMUSG00000029075	one_groupCHOP_KO	0.924319121284048	CHOP_KO1	1.02635407834398	CHOP_KO	one_group	2	4	4	2	1	1	1	1
1520	ENSMUSG00000029120	one_groupCHOP_KO	-0.796296913030654	CHOP_KO1	1.02635407834398	CHOP_KO	one_group	3	3	3	3	2	2	2	1
1521	ENSMUSG00000029121	one_groupCHOP_KO	0.968392368097577	CHOP_KO1	1.02635407834398	CHOP_KO	one_group	2	2	2	2	1	1	1	1
1522	ENSMUSG00000029168	one_groupCHOP_KO	-0.785135516744908	CHOP_KO1	1.02635407834398	CHOP_KO	one_group	3	3	3	3	2	2	2	1
1523	ENSMUSG00000029207	one_groupCHOP_KO	-0.612317415231669	CHOP_KO1	1.02635407834398	CHOP_KO	one_group	4	8	8	4	3	2	2	1
1524	ENSMUSG00000029279	one_groupCHOP_KO	-0.652474692357769	CHOP_KO1	1.02635407834398	CHOP_KO	one_group	4	8	8	4	3	2	2	1
1525	ENSMUSG00000029304	one_groupCHOP_KO	-0.312081593460821	CHOP_KO1	1.02635407834398	CHOP_KO	one_group	3	5	5	3	2	2	2	1
1526	ENSMUSG00000029314	one_groupCHOP_KO	-0.191183987589783	CHOP_KO1	1.02635407834398	CHOP_KO	one_group	4	8	8	4	3	2	2	1
1527	ENSMUSG00000029322	one_groupCHOP_KO	-0.172823742240733	CHOP_KO1	1.02635407834398	CHOP_KO	one_group	3	5	5	3	2	2	2	1
1528	ENSMUSG00000029361	one_groupCHOP_KO	0.715189975091499	CHOP_KO1	1.02635407834398	CHOP_KO	one_group	2	4	4	2	1	1	1	1
1529	ENSMUSG00000029378	one_groupCHOP_KO	-0.65913580531591	CHOP_KO1	1.02635407834398	CHOP_KO	one_group	3	3	3	3	2	2	2	1
1530	ENSMUSG00000029381	one_groupCHOP_KO	-0.623616662832819	CHOP_KO1	1.02635407834398	CHOP_KO	one_group	4	6	6	4	3	2	2	1
1531	ENSMUSG00000029385	one_groupCHOP_KO	0.869926687801314	CHOP_KO1	1.02635407834398	CHOP_KO	one_group	2	2	2	2	1	1	1	1
1532	ENSMUSG00000029408	one_groupCHOP_KO	-0.653069137631763	CHOP_KO1	1.02635407834398	CHOP_KO	one_group	3	3	3	3	2	2	2	1
1533	ENSMUSG00000029436	one_groupCHOP_KO	0.97645470276796	CHOP_KO1	1.02635407834398	CHOP_KO	one_group	2	2	2	2	1	1	1	1
1534	ENSMUSG00000029446	one_groupCHOP_KO	-0.585195440485543	CHOP_KO1	1.02635407834398	CHOP_KO	one_group	4	8	8	4	3	2	2	1
1535	ENSMUSG00000029468	one_groupCHOP_KO	0.625251851946149	CHOP_KO1	1.02635407834398	CHOP_KO	one_group	2	4	4	2	1	1	1	1
1536	ENSMUSG00000029484	one_groupCHOP_KO	-0.739415373082065	CHOP_KO1	1.02635407834398	CHOP_KO	one_group	3	5	5	3	2	2	2	1
1537	ENSMUSG00000029561	one_groupCHOP_KO	-0.37559561486628	CHOP_KO1	1.02635407834398	CHOP_KO	one_group	4	8	8	4	3	2	2	1
1538	ENSMUSG00000029603	one_groupCHOP_KO	-0.0111940241939951	CHOP_KO1	1.02635407834398	CHOP_KO	one_group	4	10	10	6	3	2	2	1
1539	ENSMUSG00000029659	one_groupCHOP_KO	0.66383473265957	CHOP_KO1	1.02635407834398	CHOP_KO	one_group	2	4	4	2	1	1	1	1
1540	ENSMUSG00000029673	one_groupCHOP_KO	-0.183082671410513	CHOP_KO1	1.02635407834398	CHOP_KO	one_group	4	10	10	6	3	2	2	1
1541	ENSMUSG00000029752	one_groupCHOP_KO	-0.61977999216015	CHOP_KO1	1.02635407834398	CHOP_KO	one_group	4	8	8	4	3	2	2	1
1542	ENSMUSG00000029814	one_groupCHOP_KO	0.790927216118602	CHOP_KO1	1.02635407834398	CHOP_KO	one_group	2	2	2	2	1	1	1	1
1543	ENSMUSG00000029819	one_groupCHOP_KO	-0.518315644657884	CHOP_KO1	1.02635407834398	CHOP_KO	one_group	4	6	6	4	3	2	2	1
1544	ENSMUSG00000029875	one_groupCHOP_KO	-0.702536214736753	CHOP_KO1	1.02635407834398	CHOP_KO	one_group	3	3	3	3	2	2	2	1
1545	ENSMUSG00000029919	one_groupCHOP_KO	-0.920959103488281	CHOP_KO1	1.02635407834398	CHOP_KO	one_group	3	3	3	3	2	2	2	1
1546	ENSMUSG00000030032	one_groupCHOP_KO	1.01530545805092	CHOP_KO1	1.02635407834398	CHOP_KO	one_group	2	4	4	2	1	1	1	1
1547	ENSMUSG00000030088	one_groupCHOP_KO	1.11341036038293	CHOP_KO1	1.02635407834398	CHOP_KO	one_group	2	2	2	2	1	1	1	1
1548	ENSMUSG00000030110	one_groupCHOP_KO	-0.643885468620168	CHOP_KO1	1.02635407834398	CHOP_KO	one_group	4	8	8	4	3	2	2	1
1549	ENSMUSG00000030134	one_groupCHOP_KO	0.298272712434291	CHOP_KO1	1.02635407834398	CHOP_KO	one_group	1	1	1	1	1	1	1	1
1550	ENSMUSG00000030142	one_groupCHOP_KO	-0.115181771130594	CHOP_KO1	1.02635407834398	CHOP_KO	one_group	3	5	5	3	2	2	2	1
1551	ENSMUSG00000030149	one_groupCHOP_KO	-0.740148963569778	CHOP_KO1	1.02635407834398	CHOP_KO	one_group	3	3	3	3	2	2	2	1
1552	ENSMUSG00000030156	one_groupCHOP_KO	-0.740330398113676	CHOP_KO1	1.02635407834398	CHOP_KO	one_group	4	8	8	4	3	2	2	1
1553	ENSMUSG00000030157	one_groupCHOP_KO	1.16080994218094	CHOP_KO1	1.02635407834398	CHOP_KO	one_group	2	4	4	2	1	1	1	1
1554	ENSMUSG00000030165	one_groupCHOP_KO	-0.372787663805377	CHOP_KO1	1.02635407834398	CHOP_KO	one_group	3	5	5	3	2	2	2	1
1555	ENSMUSG00000030167	one_groupCHOP_KO	-0.558047034693368	CHOP_KO1	1.02635407834398	CHOP_KO	one_group	3	5	5	3	2	2	2	1
1556	ENSMUSG00000030173	one_groupCHOP_KO	-0.7128125813441	CHOP_KO1	1.02635407834398	CHOP_KO	one_group	3	3	3	3	2	2	2	1
1557	ENSMUSG00000030200	one_groupCHOP_KO	0.900215029530871	CHOP_KO1	1.02635407834398	CHOP_KO	one_group	2	4	4	2	1	1	1	1
1558	ENSMUSG00000030208	one_groupCHOP_KO	0.985646774841139	CHOP_KO1	1.02635407834398	CHOP_KO	one_group	8	14	14	10	5	4	1	1
1559	ENSMUSG00000030325	one_groupCHOP_KO	-0.801052192502307	CHOP_KO1	1.02635407834398	CHOP_KO	one_group	3	3	3	3	2	2	2	1
1560	ENSMUSG00000030329	one_groupCHOP_KO	1.09474985751361	CHOP_KO1	1.02635407834398	CHOP_KO	one_group	2	2	2	2	1	1	1	1
1561	ENSMUSG00000030361	one_groupCHOP_KO	-0.966980534952221	CHOP_KO1	1.02635407834398	CHOP_KO	one_group	3	3	3	3	2	2	2	1
1562	ENSMUSG00000030406	one_groupCHOP_KO	1.20582197367468	CHOP_KO1	1.02635407834398	CHOP_KO	one_group	2	4	4	2	1	1	1	1
1563	ENSMUSG00000030428	one_groupCHOP_KO	-0.675305426261254	CHOP_KO1	1.02635407834398	CHOP_KO	one_group	4	6	6	4	3	2	2	1
1564	ENSMUSG00000030499	one_groupCHOP_KO	-0.942727803073807	CHOP_KO1	1.02635407834398	CHOP_KO	one_group	3	3	3	3	2	2	2	1
1565	ENSMUSG00000030516	one_groupCHOP_KO	-0.786941563206348	CHOP_KO1	1.02635407834398	CHOP_KO	one_group	3	3	3	3	2	2	2	1
1566	ENSMUSG00000030579	one_groupCHOP_KO	0.165531736938505	CHOP_KO1	1.02635407834398	CHOP_KO	one_group	3	9	9	5	2	2	2	1
1567	ENSMUSG00000030584	one_groupCHOP_KO	0.950872859439974	CHOP_KO1	1.02635407834398	CHOP_KO	one_group	2	2	2	2	1	1	1	1
1568	ENSMUSG00000030616	one_groupCHOP_KO	-0.733663767109435	CHOP_KO1	1.02635407834398	CHOP_KO	one_group	3	3	3	3	2	2	2	1
1569	ENSMUSG00000030638	one_groupCHOP_KO	0.628742414378678	CHOP_KO1	1.02635407834398	CHOP_KO	one_group	2	2	2	2	1	1	1	1
1570	ENSMUSG00000030669	one_groupCHOP_KO	-0.652303650923085	CHOP_KO1	1.02635407834398	CHOP_KO	one_group	4	8	8	4	3	2	2	1
1571	ENSMUSG00000030688	one_groupCHOP_KO	-0.448512200161657	CHOP_KO1	1.02635407834398	CHOP_KO	one_group	4	8	8	4	3	2	2	1
1572	ENSMUSG00000030695	one_groupCHOP_KO	0.951576383309362	CHOP_KO1	1.02635407834398	CHOP_KO	one_group	2	4	4	2	1	1	1	1
1573	ENSMUSG00000030717	one_groupCHOP_KO	-0.731208399716744	CHOP_KO1	1.02635407834398	CHOP_KO	one_group	4	8	8	4	3	2	2	1
1574	ENSMUSG00000030747	one_groupCHOP_KO	-0.85781491702479	CHOP_KO1	1.02635407834398	CHOP_KO	one_group	3	3	3	3	2	2	2	1
1575	ENSMUSG00000030775	one_groupCHOP_KO	-0.575881296916128	CHOP_KO1	1.02635407834398	CHOP_KO	one_group	5	15	15	11	4	3	2	1
1576	ENSMUSG00000030785	one_groupCHOP_KO	-0.539823075160356	CHOP_KO1	1.02635407834398	CHOP_KO	one_group	3	3	3	3	2	2	2	1
1577	ENSMUSG00000030790	one_groupCHOP_KO	1.10949887069339	CHOP_KO1	1.02635407834398	CHOP_KO	one_group	2	4	4	2	1	1	1	1
1578	ENSMUSG00000031012	one_groupCHOP_KO	0.148354350257369	CHOP_KO1	1.02635407834398	CHOP_KO	one_group	1	1	1	1	1	1	1	1
1579	ENSMUSG00000031026	one_groupCHOP_KO	-0.947705467770535	CHOP_KO1	1.02635407834398	CHOP_KO	one_group	4	6	6	4	3	2	2	1
1580	ENSMUSG00000031028	one_groupCHOP_KO	0.625151830754645	CHOP_KO1	1.02635407834398	CHOP_KO	one_group	1	7	7	1	1	1	1	1
1581	ENSMUSG00000031129	one_groupCHOP_KO	-0.660588866520863	CHOP_KO1	1.02635407834398	CHOP_KO	one_group	4	8	8	4	3	2	2	1
1582	ENSMUSG00000031132	one_groupCHOP_KO	0.657412481936461	CHOP_KO1	1.02635407834398	CHOP_KO	one_group	1	7	7	1	1	1	1	1
1583	ENSMUSG00000031144	one_groupCHOP_KO	-0.586438111804811	CHOP_KO1	1.02635407834398	CHOP_KO	one_group	4	8	8	4	3	2	2	1
1584	ENSMUSG00000031297	one_groupCHOP_KO	-0.71435320331517	CHOP_KO1	1.02635407834398	CHOP_KO	one_group	4	8	8	4	3	2	2	1
1585	ENSMUSG00000031342	one_groupCHOP_KO	0.662126821953801	CHOP_KO1	1.02635407834398	CHOP_KO	one_group	2	2	2	2	1	1	1	1
1586	ENSMUSG00000031442	one_groupCHOP_KO	0.957979284659968	CHOP_KO1	1.02635407834398	CHOP_KO	one_group	2	2	2	2	1	1	1	1
1587	ENSMUSG00000031493	one_groupCHOP_KO	0.808662166698537	CHOP_KO1	1.02635407834398	CHOP_KO	one_group	2	4	4	2	1	1	1	1
1588	ENSMUSG00000031497	one_groupCHOP_KO	1.01278620567625	CHOP_KO1	1.02635407834398	CHOP_KO	one_group	2	4	4	2	1	1	1	1
1589	ENSMUSG00000031504	one_groupCHOP_KO	-0.718341354510539	CHOP_KO1	1.02635407834398	CHOP_KO	one_group	3	3	3	3	2	2	2	1
1590	ENSMUSG00000031595	one_groupCHOP_KO	-0.647307385253314	CHOP_KO1	1.02635407834398	CHOP_KO	one_group	3	5	5	3	2	2	2	1
1591	ENSMUSG00000031700	one_groupCHOP_KO	-0.584841942954636	CHOP_KO1	1.02635407834398	CHOP_KO	one_group	4	8	8	4	3	2	2	1
1592	ENSMUSG00000031779	one_groupCHOP_KO	-0.6464214591888	CHOP_KO1	1.02635407834398	CHOP_KO	one_group	3	3	3	3	2	2	2	1
1593	ENSMUSG00000031785	one_groupCHOP_KO	-0.844943251949121	CHOP_KO1	1.02635407834398	CHOP_KO	one_group	4	6	6	4	3	2	2	1
1594	ENSMUSG00000031788	one_groupCHOP_KO	-0.812136274434292	CHOP_KO1	1.02635407834398	CHOP_KO	one_group	4	6	6	4	3	2	2	1
1595	ENSMUSG00000031849	one_groupCHOP_KO	-0.90056240519151	CHOP_KO1	1.02635407834398	CHOP_KO	one_group	3	3	3	3	2	2	2	1
1596	ENSMUSG00000031910	one_groupCHOP_KO	-0.556433941311696	CHOP_KO1	1.02635407834398	CHOP_KO	one_group	3	5	5	3	2	2	2	1
1597	ENSMUSG00000031955	one_groupCHOP_KO	1.19240635894942	CHOP_KO1	1.02635407834398	CHOP_KO	one_group	2	2	2	2	1	1	1	1
1598	ENSMUSG00000031987	one_groupCHOP_KO	0.939931606634682	CHOP_KO1	1.02635407834398	CHOP_KO	one_group	2	4	4	2	1	1	1	1
1599	ENSMUSG00000031996	one_groupCHOP_KO	-0.688290074715858	CHOP_KO1	1.02635407834398	CHOP_KO	one_group	4	8	8	4	3	2	2	1
1600	ENSMUSG00000032014	one_groupCHOP_KO	-0.472120111753644	CHOP_KO1	1.02635407834398	CHOP_KO	one_group	4	8	8	4	3	2	2	1
1601	ENSMUSG00000032021	one_groupCHOP_KO	-0.791414429479422	CHOP_KO1	1.02635407834398	CHOP_KO	one_group	3	3	3	3	2	2	2	1
1602	ENSMUSG00000032076	one_groupCHOP_KO	-0.0977410895611949	CHOP_KO1	1.02635407834398	CHOP_KO	one_group	1	1	1	1	1	1	1	1
1603	ENSMUSG00000032114	one_groupCHOP_KO	0.987793483825061	CHOP_KO1	1.02635407834398	CHOP_KO	one_group	2	4	4	2	1	1	1	1
1604	ENSMUSG00000032135	one_groupCHOP_KO	0.89183142744199	CHOP_KO1	1.02635407834398	CHOP_KO	one_group	8	14	14	10	5	4	1	1
1605	ENSMUSG00000032172	one_groupCHOP_KO	-0.206304674609751	CHOP_KO1	1.02635407834398	CHOP_KO	one_group	4	8	8	4	3	2	2	1
1606	ENSMUSG00000032204	one_groupCHOP_KO	-0.511359145851891	CHOP_KO1	1.02635407834398	CHOP_KO	one_group	4	8	8	4	3	2	2	1
1607	ENSMUSG00000032224	one_groupCHOP_KO	0.426051178564756	CHOP_KO1	1.02635407834398	CHOP_KO	one_group	1	1	1	1	1	1	1	1
1608	ENSMUSG00000032231	one_groupCHOP_KO	1.16293323119562	CHOP_KO1	1.02635407834398	CHOP_KO	one_group	2	4	4	2	1	1	1	1
1609	ENSMUSG00000032238	one_groupCHOP_KO	-0.312267557732518	CHOP_KO1	1.02635407834398	CHOP_KO	one_group	4	8	8	4	3	2	2	1
1610	ENSMUSG00000032252	one_groupCHOP_KO	-0.691972393590552	CHOP_KO1	1.02635407834398	CHOP_KO	one_group	3	3	3	3	2	2	2	1
1611	ENSMUSG00000032258	one_groupCHOP_KO	0.472893519208995	CHOP_KO1	1.02635407834398	CHOP_KO	one_group	1	7	7	1	1	1	1	1
1612	ENSMUSG00000032262	one_groupCHOP_KO	0.37197644877555	CHOP_KO1	1.02635407834398	CHOP_KO	one_group	1	7	7	1	1	1	1	1
1613	ENSMUSG00000032281	one_groupCHOP_KO	-0.62141800745997	CHOP_KO1	1.02635407834398	CHOP_KO	one_group	4	8	8	4	3	2	2	1
1614	ENSMUSG00000032294	one_groupCHOP_KO	0.900947922268004	CHOP_KO1	1.02635407834398	CHOP_KO	one_group	2	4	4	2	1	1	1	1
1615	ENSMUSG00000032327	one_groupCHOP_KO	0.447027606951237	CHOP_KO1	1.02635407834398	CHOP_KO	one_group	1	7	7	1	1	1	1	1
1616	ENSMUSG00000032348	one_groupCHOP_KO	-0.770144697610977	CHOP_KO1	1.02635407834398	CHOP_KO	one_group	4	6	6	4	3	2	2	1
1617	ENSMUSG00000032374	one_groupCHOP_KO	1.05839058985083	CHOP_KO1	1.02635407834398	CHOP_KO	one_group	2	2	2	2	1	1	1	1
1618	ENSMUSG00000032380	one_groupCHOP_KO	-0.88695209126393	CHOP_KO1	1.02635407834398	CHOP_KO	one_group	3	3	3	3	2	2	2	1
1619	ENSMUSG00000032392	one_groupCHOP_KO	1.25185758069456	CHOP_KO1	1.02635407834398	CHOP_KO	one_group	2	4	4	2	1	1	1	1
1620	ENSMUSG00000032446	one_groupCHOP_KO	-0.869022986067548	CHOP_KO1	1.02635407834398	CHOP_KO	one_group	3	3	3	3	2	2	2	1
1621	ENSMUSG00000032482	one_groupCHOP_KO	-0.729562766092712	CHOP_KO1	1.02635407834398	CHOP_KO	one_group	4	6	6	4	3	2	2	1
1622	ENSMUSG00000032496	one_groupCHOP_KO	-0.115713552715579	CHOP_KO1	1.02635407834398	CHOP_KO	one_group	3	5	5	3	2	2	2	1
1623	ENSMUSG00000032528	one_groupCHOP_KO	-1.02716897580713	CHOP_KO1	1.02635407834398	CHOP_KO	one_group	4	6	6	4	3	2	2	1
1624	ENSMUSG00000032558	one_groupCHOP_KO	0.853485536131109	CHOP_KO1	1.02635407834398	CHOP_KO	one_group	2	2	2	2	1	1	1	1
1625	ENSMUSG00000032561	one_groupCHOP_KO	-0.549636203213256	CHOP_KO1	1.02635407834398	CHOP_KO	one_group	4	8	8	4	3	2	2	1
1626	ENSMUSG00000032589	one_groupCHOP_KO	-1.04734141986044	CHOP_KO1	1.02635407834398	CHOP_KO	one_group	3	3	3	3	2	2	2	1
1627	ENSMUSG00000032714	one_groupCHOP_KO	-0.694992256211345	CHOP_KO1	1.02635407834398	CHOP_KO	one_group	4	8	8	4	3	2	2	1
1628	ENSMUSG00000032715	one_groupCHOP_KO	-0.614597080420381	CHOP_KO1	1.02635407834398	CHOP_KO	one_group	3	5	5	3	2	2	2	1
1629	ENSMUSG00000032735	one_groupCHOP_KO	-0.507531629614054	CHOP_KO1	1.02635407834398	CHOP_KO	one_group	4	8	8	4	3	2	2	1
1630	ENSMUSG00000032839	one_groupCHOP_KO	0.938938477610277	CHOP_KO1	1.02635407834398	CHOP_KO	one_group	2	2	2	2	1	1	1	1
1631	ENSMUSG00000032875	one_groupCHOP_KO	-1.00013214487814	CHOP_KO1	1.02635407834398	CHOP_KO	one_group	3	3	3	3	2	2	2	1
1632	ENSMUSG00000032883	one_groupCHOP_KO	0.797397646568688	CHOP_KO1	1.02635407834398	CHOP_KO	one_group	2	2	2	2	1	1	1	1
1633	ENSMUSG00000032890	one_groupCHOP_KO	-0.820711784093684	CHOP_KO1	1.02635407834398	CHOP_KO	one_group	4	6	6	4	3	2	2	1
1634	ENSMUSG00000032940	one_groupCHOP_KO	0.316853840289701	CHOP_KO1	1.02635407834398	CHOP_KO	one_group	1	1	1	1	1	1	1	1
1635	ENSMUSG00000033024	one_groupCHOP_KO	0.744321040622084	CHOP_KO1	1.02635407834398	CHOP_KO	one_group	2	2	2	2	1	1	1	1
1636	ENSMUSG00000033066	one_groupCHOP_KO	-0.765192175947408	CHOP_KO1	1.02635407834398	CHOP_KO	one_group	3	3	3	3	2	2	2	1
1637	ENSMUSG00000033316	one_groupCHOP_KO	0.907670141889634	CHOP_KO1	1.02635407834398	CHOP_KO	one_group	2	2	2	2	1	1	1	1
1638	ENSMUSG00000033355	one_groupCHOP_KO	-0.971991233537916	CHOP_KO1	1.02635407834398	CHOP_KO	one_group	4	6	6	4	3	2	2	1
1639	ENSMUSG00000033460	one_groupCHOP_KO	0.366357828009694	CHOP_KO1	1.02635407834398	CHOP_KO	one_group	1	7	7	1	1	1	1	1
1640	ENSMUSG00000033542	one_groupCHOP_KO	-0.826775943352419	CHOP_KO1	1.02635407834398	CHOP_KO	one_group	3	3	3	3	2	2	2	1
1641	ENSMUSG00000033565	one_groupCHOP_KO	0.690777068791912	CHOP_KO1	1.02635407834398	CHOP_KO	one_group	2	4	4	2	1	1	1	1
1642	ENSMUSG00000033955	one_groupCHOP_KO	-0.609164328052085	CHOP_KO1	1.02635407834398	CHOP_KO	one_group	4	8	8	4	3	2	2	1
1643	ENSMUSG00000033998	one_groupCHOP_KO	-0.378555231890573	CHOP_KO1	1.02635407834398	CHOP_KO	one_group	4	8	8	4	3	2	2	1
1644	ENSMUSG00000034028	one_groupCHOP_KO	-1.07259885530919	CHOP_KO1	1.02635407834398	CHOP_KO	one_group	4	6	6	4	3	2	2	1
1645	ENSMUSG00000034041	one_groupCHOP_KO	0.76415739086136	CHOP_KO1	1.02635407834398	CHOP_KO	one_group	2	2	2	2	1	1	1	1
1646	ENSMUSG00000034055	one_groupCHOP_KO	-0.320346887800804	CHOP_KO1	1.02635407834398	CHOP_KO	one_group	3	5	5	3	2	2	2	1
1647	ENSMUSG00000034110	one_groupCHOP_KO	0.586000372065335	CHOP_KO1	1.02635407834398	CHOP_KO	one_group	1	7	7	1	1	1	1	1
1648	ENSMUSG00000034164	one_groupCHOP_KO	-0.725131549391717	CHOP_KO1	1.02635407834398	CHOP_KO	one_group	3	3	3	3	2	2	2	1
1649	ENSMUSG00000034173	one_groupCHOP_KO	-0.798344664566084	CHOP_KO1	1.02635407834398	CHOP_KO	one_group	4	6	6	4	3	2	2	1
1650	ENSMUSG00000034271	one_groupCHOP_KO	-0.537600484048343	CHOP_KO1	1.02635407834398	CHOP_KO	one_group	4	8	8	4	3	2	2	1
1651	ENSMUSG00000034282	one_groupCHOP_KO	-0.569167730446285	CHOP_KO1	1.02635407834398	CHOP_KO	one_group	4	8	8	4	3	2	2	1
1652	ENSMUSG00000034394	one_groupCHOP_KO	0.577761838897697	CHOP_KO1	1.02635407834398	CHOP_KO	one_group	1	7	7	1	1	1	1	1
1653	ENSMUSG00000034463	one_groupCHOP_KO	-0.844044843386233	CHOP_KO1	1.02635407834398	CHOP_KO	one_group	4	6	6	4	3	2	2	1
1654	ENSMUSG00000034586	one_groupCHOP_KO	-0.371709230756033	CHOP_KO1	1.02635407834398	CHOP_KO	one_group	3	5	5	3	2	2	2	1
1655	ENSMUSG00000034591	one_groupCHOP_KO	1.09573609542353	CHOP_KO1	1.02635407834398	CHOP_KO	one_group	2	2	2	2	1	1	1	1
1656	ENSMUSG00000034612	one_groupCHOP_KO	-0.547019024468446	CHOP_KO1	1.02635407834398	CHOP_KO	one_group	3	5	5	3	2	2	2	1
1657	ENSMUSG00000034634	one_groupCHOP_KO	-0.520710684846876	CHOP_KO1	1.02635407834398	CHOP_KO	one_group	4	8	8	4	3	2	2	1
1658	ENSMUSG00000034675	one_groupCHOP_KO	-0.283286160046006	CHOP_KO1	1.02635407834398	CHOP_KO	one_group	3	5	5	3	2	2	2	1
1659	ENSMUSG00000034799	one_groupCHOP_KO	0.884923793865247	CHOP_KO1	1.02635407834398	CHOP_KO	one_group	2	4	4	2	1	1	1	1
1660	ENSMUSG00000034855	one_groupCHOP_KO	-0.455821747626974	CHOP_KO1	1.02635407834398	CHOP_KO	one_group	3	5	5	3	2	2	2	1
1661	ENSMUSG00000034891	one_groupCHOP_KO	0.992709866817742	CHOP_KO1	1.02635407834398	CHOP_KO	one_group	2	2	2	2	1	1	1	1
1662	ENSMUSG00000034947	one_groupCHOP_KO	1.11574525623247	CHOP_KO1	1.02635407834398	CHOP_KO	one_group	2	4	4	2	1	1	1	1
1663	ENSMUSG00000034958	one_groupCHOP_KO	0.548061504843652	CHOP_KO1	1.02635407834398	CHOP_KO	one_group	1	1	1	1	1	1	1	1
1664	ENSMUSG00000035095	one_groupCHOP_KO	-0.730827067921242	CHOP_KO1	1.02635407834398	CHOP_KO	one_group	4	6	6	4	3	2	2	1
1665	ENSMUSG00000035105	one_groupCHOP_KO	1.12263514041087	CHOP_KO1	1.02635407834398	CHOP_KO	one_group	2	4	4	2	1	1	1	1
1666	ENSMUSG00000035186	one_groupCHOP_KO	1.18587116793571	CHOP_KO1	1.02635407834398	CHOP_KO	one_group	2	4	4	2	1	1	1	1
1667	ENSMUSG00000035235	one_groupCHOP_KO	-0.724003008233053	CHOP_KO1	1.02635407834398	CHOP_KO	one_group	4	8	8	4	3	2	2	1
1668	ENSMUSG00000035239	one_groupCHOP_KO	0.913533665262907	CHOP_KO1	1.02635407834398	CHOP_KO	one_group	2	2	2	2	1	1	1	1
1669	ENSMUSG00000035258	one_groupCHOP_KO	0.203575715923952	CHOP_KO1	1.02635407834398	CHOP_KO	one_group	1	1	1	1	1	1	1	1
1670	ENSMUSG00000035273	one_groupCHOP_KO	0.745086296674621	CHOP_KO1	1.02635407834398	CHOP_KO	one_group	2	4	4	2	1	1	1	1
1671	ENSMUSG00000035299	one_groupCHOP_KO	0.514147461156424	CHOP_KO1	1.02635407834398	CHOP_KO	one_group	4	10	10	6	3	2	2	1
1672	ENSMUSG00000035456	one_groupCHOP_KO	-0.741782590354898	CHOP_KO1	1.02635407834398	CHOP_KO	one_group	3	3	3	3	2	2	2	1
1673	ENSMUSG00000035493	one_groupCHOP_KO	-0.206435576306438	CHOP_KO1	1.02635407834398	CHOP_KO	one_group	3	5	5	3	2	2	2	1
1674	ENSMUSG00000035504	one_groupCHOP_KO	-0.617941716697011	CHOP_KO1	1.02635407834398	CHOP_KO	one_group	4	6	6	4	3	2	2	1
1675	ENSMUSG00000035547	one_groupCHOP_KO	0.338870855770893	CHOP_KO1	1.02635407834398	CHOP_KO	one_group	1	1	1	1	1	1	1	1
1676	ENSMUSG00000035637	one_groupCHOP_KO	0.811088539376626	CHOP_KO1	1.02635407834398	CHOP_KO	one_group	2	4	4	2	1	1	1	1
1677	ENSMUSG00000035860	one_groupCHOP_KO	0.253062423011211	CHOP_KO1	1.02635407834398	CHOP_KO	one_group	1	7	7	1	1	1	1	1
1678	ENSMUSG00000036040	one_groupCHOP_KO	-0.844318387154043	CHOP_KO1	1.02635407834398	CHOP_KO	one_group	9	17	17	12	3	2	2	1
1679	ENSMUSG00000036053	one_groupCHOP_KO	-0.744844196151971	CHOP_KO1	1.02635407834398	CHOP_KO	one_group	4	6	6	4	3	2	2	1
1680	ENSMUSG00000036106	one_groupCHOP_KO	-0.832528101988582	CHOP_KO1	1.02635407834398	CHOP_KO	one_group	3	3	3	3	2	2	2	1
1681	ENSMUSG00000036169	one_groupCHOP_KO	0.420989018974584	CHOP_KO1	1.02635407834398	CHOP_KO	one_group	1	1	1	1	1	1	1	1
1682	ENSMUSG00000036206	one_groupCHOP_KO	0.773374060575648	CHOP_KO1	1.02635407834398	CHOP_KO	one_group	2	2	2	2	1	1	1	1
1683	ENSMUSG00000036256	one_groupCHOP_KO	0.398025130071133	CHOP_KO1	1.02635407834398	CHOP_KO	one_group	1	1	1	1	1	1	1	1
1684	ENSMUSG00000036381	one_groupCHOP_KO	-0.548834647167181	CHOP_KO1	1.02635407834398	CHOP_KO	one_group	3	5	5	3	2	2	2	1
1685	ENSMUSG00000036545	one_groupCHOP_KO	-0.398828513180078	CHOP_KO1	1.02635407834398	CHOP_KO	one_group	4	8	8	4	3	2	2	1
1686	ENSMUSG00000036661	one_groupCHOP_KO	-0.735229783996968	CHOP_KO1	1.02635407834398	CHOP_KO	one_group	3	5	5	3	2	2	2	1
1687	ENSMUSG00000036731	one_groupCHOP_KO	-0.556470891680561	CHOP_KO1	1.02635407834398	CHOP_KO	one_group	4	8	8	4	3	2	2	1
1688	ENSMUSG00000036826	one_groupCHOP_KO	-0.589539483616912	CHOP_KO1	1.02635407834398	CHOP_KO	one_group	3	3	3	3	2	2	2	1
1689	ENSMUSG00000036834	one_groupCHOP_KO	-0.750249630207412	CHOP_KO1	1.02635407834398	CHOP_KO	one_group	3	3	3	3	2	2	2	1
1690	ENSMUSG00000036863	one_groupCHOP_KO	1.01454027428682	CHOP_KO1	1.02635407834398	CHOP_KO	one_group	2	2	2	2	1	1	1	1
1691	ENSMUSG00000036867	one_groupCHOP_KO	-0.442592786264045	CHOP_KO1	1.02635407834398	CHOP_KO	one_group	4	8	8	4	3	2	2	1
1692	ENSMUSG00000036938	one_groupCHOP_KO	-0.72633260162295	CHOP_KO1	1.02635407834398	CHOP_KO	one_group	3	3	3	3	2	2	2	1
1693	ENSMUSG00000036959	one_groupCHOP_KO	1.02785619862103	CHOP_KO1	1.02635407834398	CHOP_KO	one_group	2	4	4	2	1	1	1	1
1694	ENSMUSG00000037010	one_groupCHOP_KO	0.259053715947343	CHOP_KO1	1.02635407834398	CHOP_KO	one_group	1	1	1	1	1	1	1	1
1695	ENSMUSG00000037032	one_groupCHOP_KO	0.82152702499702	CHOP_KO1	1.02635407834398	CHOP_KO	one_group	2	2	2	2	1	1	1	1
1696	ENSMUSG00000037071	one_groupCHOP_KO	0.59056517005537	CHOP_KO1	1.02635407834398	CHOP_KO	one_group	1	7	7	1	1	1	1	1
1697	ENSMUSG00000037161	one_groupCHOP_KO	0.953207887306591	CHOP_KO1	1.02635407834398	CHOP_KO	one_group	2	4	4	2	1	1	1	1
1698	ENSMUSG00000037169	one_groupCHOP_KO	-0.71049471931414	CHOP_KO1	1.02635407834398	CHOP_KO	one_group	3	3	3	3	2	2	2	1
1699	ENSMUSG00000037202	one_groupCHOP_KO	-0.509142920071891	CHOP_KO1	1.02635407834398	CHOP_KO	one_group	3	5	5	3	2	2	2	1
1700	ENSMUSG00000037411	one_groupCHOP_KO	0.993443249143943	CHOP_KO1	1.02635407834398	CHOP_KO	one_group	2	2	2	2	1	1	1	1
1701	ENSMUSG00000037709	one_groupCHOP_KO	0.940221677757646	CHOP_KO1	1.02635407834398	CHOP_KO	one_group	2	2	2	2	1	1	1	1
1702	ENSMUSG00000037818	one_groupCHOP_KO	0.864662596240912	CHOP_KO1	1.02635407834398	CHOP_KO	one_group	2	2	2	2	1	1	1	1
1703	ENSMUSG00000037820	one_groupCHOP_KO	1.14625538174626	CHOP_KO1	1.02635407834398	CHOP_KO	one_group	2	4	4	2	1	1	1	1
1704	ENSMUSG00000037846	one_groupCHOP_KO	0.63132807526167	CHOP_KO1	1.02635407834398	CHOP_KO	one_group	1	1	1	1	1	1	1	1
1705	ENSMUSG00000037922	one_groupCHOP_KO	0.0601344568686388	CHOP_KO1	1.02635407834398	CHOP_KO	one_group	1	1	1	1	1	1	1	1
1706	ENSMUSG00000038022	one_groupCHOP_KO	0.917883988391227	CHOP_KO1	1.02635407834398	CHOP_KO	one_group	2	4	4	2	1	1	1	1
1707	ENSMUSG00000038068	one_groupCHOP_KO	0.133790150865785	CHOP_KO1	1.02635407834398	CHOP_KO	one_group	1	1	1	1	1	1	1	1
1708	ENSMUSG00000038152	one_groupCHOP_KO	-0.758398488110878	CHOP_KO1	1.02635407834398	CHOP_KO	one_group	4	6	6	4	3	2	2	1
1709	ENSMUSG00000038292	one_groupCHOP_KO	-0.531411707465077	CHOP_KO1	1.02635407834398	CHOP_KO	one_group	4	8	8	4	3	2	2	1
1710	ENSMUSG00000038298	one_groupCHOP_KO	-0.782193617405366	CHOP_KO1	1.02635407834398	CHOP_KO	one_group	4	6	6	4	3	2	2	1
1711	ENSMUSG00000038304	one_groupCHOP_KO	-0.776838094248705	CHOP_KO1	1.02635407834398	CHOP_KO	one_group	3	3	3	3	2	2	2	1
1712	ENSMUSG00000038402	one_groupCHOP_KO	1.1101216439309	CHOP_KO1	1.02635407834398	CHOP_KO	one_group	2	2	2	2	1	1	1	1
1713	ENSMUSG00000038412	one_groupCHOP_KO	0.885817530456783	CHOP_KO1	1.02635407834398	CHOP_KO	one_group	2	4	4	2	1	1	1	1
1714	ENSMUSG00000038415	one_groupCHOP_KO	0.870572985414596	CHOP_KO1	1.02635407834398	CHOP_KO	one_group	2	2	2	2	1	1	1	1
1715	ENSMUSG00000038539	one_groupCHOP_KO	-0.595085445230776	CHOP_KO1	1.02635407834398	CHOP_KO	one_group	3	3	3	3	2	2	2	1
1716	ENSMUSG00000038550	one_groupCHOP_KO	0.913020837998826	CHOP_KO1	1.02635407834398	CHOP_KO	one_group	2	4	4	2	1	1	1	1
1717	ENSMUSG00000038587	one_groupCHOP_KO	0.721857832097791	CHOP_KO1	1.02635407834398	CHOP_KO	one_group	1	7	7	1	1	1	1	1
1718	ENSMUSG00000038623	one_groupCHOP_KO	-0.757276796321782	CHOP_KO1	1.02635407834398	CHOP_KO	one_group	3	3	3	3	2	2	2	1
1719	ENSMUSG00000038665	one_groupCHOP_KO	0.74617784465431	CHOP_KO1	1.02635407834398	CHOP_KO	one_group	2	2	2	2	1	1	1	1
1720	ENSMUSG00000038742	one_groupCHOP_KO	-0.523138822747835	CHOP_KO1	1.02635407834398	CHOP_KO	one_group	3	3	3	3	2	2	2	1
1721	ENSMUSG00000038777	one_groupCHOP_KO	-0.705732055743423	CHOP_KO1	1.02635407834398	CHOP_KO	one_group	4	6	6	4	3	2	2	1
1722	ENSMUSG00000038843	one_groupCHOP_KO	-0.469458660973048	CHOP_KO1	1.02635407834398	CHOP_KO	one_group	3	5	5	3	2	2	2	1
1723	ENSMUSG00000038872	one_groupCHOP_KO	-0.62301646243875	CHOP_KO1	1.02635407834398	CHOP_KO	one_group	3	5	5	3	2	2	2	1
1724	ENSMUSG00000038884	one_groupCHOP_KO	-0.608510188870994	CHOP_KO1	1.02635407834398	CHOP_KO	one_group	3	5	5	3	2	2	2	1
1725	ENSMUSG00000038936	one_groupCHOP_KO	1.0171576366076	CHOP_KO1	1.02635407834398	CHOP_KO	one_group	2	4	4	2	1	1	1	1
1726	ENSMUSG00000039021	one_groupCHOP_KO	1.01076173080047	CHOP_KO1	1.02635407834398	CHOP_KO	one_group	2	2	2	2	1	1	1	1
1727	ENSMUSG00000039057	one_groupCHOP_KO	-0.406532250369175	CHOP_KO1	1.02635407834398	CHOP_KO	one_group	3	5	5	3	2	2	2	1
1728	ENSMUSG00000039058	one_groupCHOP_KO	-0.90289980318674	CHOP_KO1	1.02635407834398	CHOP_KO	one_group	3	3	3	3	2	2	2	1
1729	ENSMUSG00000039084	one_groupCHOP_KO	-0.538382246407225	CHOP_KO1	1.02635407834398	CHOP_KO	one_group	4	8	8	4	3	2	2	1
1730	ENSMUSG00000039114	one_groupCHOP_KO	0.391593374596687	CHOP_KO1	1.02635407834398	CHOP_KO	one_group	1	1	1	1	1	1	1	1
1731	ENSMUSG00000039137	one_groupCHOP_KO	-0.904487013727378	CHOP_KO1	1.02635407834398	CHOP_KO	one_group	4	6	6	4	3	2	2	1
1732	ENSMUSG00000039153	one_groupCHOP_KO	-0.58644045495134	CHOP_KO1	1.02635407834398	CHOP_KO	one_group	3	5	5	3	2	2	2	1
1733	ENSMUSG00000039208	one_groupCHOP_KO	-0.380884343616478	CHOP_KO1	1.02635407834398	CHOP_KO	one_group	3	5	5	3	2	2	2	1
1734	ENSMUSG00000039315	one_groupCHOP_KO	-0.728887896072114	CHOP_KO1	1.02635407834398	CHOP_KO	one_group	3	3	3	3	2	2	2	1
1735	ENSMUSG00000039395	one_groupCHOP_KO	-0.678336514459353	CHOP_KO1	1.02635407834398	CHOP_KO	one_group	3	3	3	3	2	2	2	1
1736	ENSMUSG00000039410	one_groupCHOP_KO	0.00623872189677285	CHOP_KO1	1.02635407834398	CHOP_KO	one_group	1	7	7	1	1	1	1	1
1737	ENSMUSG00000039652	one_groupCHOP_KO	-0.718073940398899	CHOP_KO1	1.02635407834398	CHOP_KO	one_group	4	6	6	4	3	2	2	1
1738	ENSMUSG00000039676	one_groupCHOP_KO	0.922095039125401	CHOP_KO1	1.02635407834398	CHOP_KO	one_group	2	2	2	2	1	1	1	1
1739	ENSMUSG00000039851	one_groupCHOP_KO	1.23689890946897	CHOP_KO1	1.02635407834398	CHOP_KO	one_group	2	2	2	2	1	1	1	1
1740	ENSMUSG00000039853	one_groupCHOP_KO	0.208889934562614	CHOP_KO1	1.02635407834398	CHOP_KO	one_group	1	1	1	1	1	1	1	1
1741	ENSMUSG00000039873	one_groupCHOP_KO	-0.382370921983967	CHOP_KO1	1.02635407834398	CHOP_KO	one_group	4	8	8	4	3	2	2	1
1742	ENSMUSG00000039982	one_groupCHOP_KO	-0.743612326034359	CHOP_KO1	1.02635407834398	CHOP_KO	one_group	3	3	3	3	2	2	2	1
1743	ENSMUSG00000040009	one_groupCHOP_KO	1.07654557918953	CHOP_KO1	1.02635407834398	CHOP_KO	one_group	2	2	2	2	1	1	1	1
1744	ENSMUSG00000040010	one_groupCHOP_KO	-0.807035440760853	CHOP_KO1	1.02635407834398	CHOP_KO	one_group	4	6	6	4	3	2	2	1
1745	ENSMUSG00000040136	one_groupCHOP_KO	0.191992513022418	CHOP_KO1	1.02635407834398	CHOP_KO	one_group	1	1	1	1	1	1	1	1
1746	ENSMUSG00000040152	one_groupCHOP_KO	-0.728264520985528	CHOP_KO1	1.02635407834398	CHOP_KO	one_group	4	6	6	4	3	2	2	1
1747	ENSMUSG00000040229	one_groupCHOP_KO	-0.785009117645634	CHOP_KO1	1.02635407834398	CHOP_KO	one_group	3	3	3	3	2	2	2	1
1748	ENSMUSG00000040249	one_groupCHOP_KO	0.118259247910035	CHOP_KO1	1.02635407834398	CHOP_KO	one_group	1	7	7	1	1	1	1	1
1749	ENSMUSG00000040264	one_groupCHOP_KO	1.1287499816123	CHOP_KO1	1.02635407834398	CHOP_KO	one_group	2	2	2	2	1	1	1	1
1750	ENSMUSG00000040284	one_groupCHOP_KO	-0.584849315608169	CHOP_KO1	1.02635407834398	CHOP_KO	one_group	3	3	3	3	2	2	2	1
1751	ENSMUSG00000040364	one_groupCHOP_KO	0.127240905354192	CHOP_KO1	1.02635407834398	CHOP_KO	one_group	1	7	7	1	1	1	1	1
1752	ENSMUSG00000040380	one_groupCHOP_KO	0.979472933935909	CHOP_KO1	1.02635407834398	CHOP_KO	one_group	2	4	4	2	1	1	1	1
1753	ENSMUSG00000040441	one_groupCHOP_KO	-0.925664645694059	CHOP_KO1	1.02635407834398	CHOP_KO	one_group	5	11	11	7	4	3	2	1
1754	ENSMUSG00000040495	one_groupCHOP_KO	0.691412761138414	CHOP_KO1	1.02635407834398	CHOP_KO	one_group	1	7	7	1	1	1	1	1
1755	ENSMUSG00000040584	one_groupCHOP_KO	-0.778686985670149	CHOP_KO1	1.02635407834398	CHOP_KO	one_group	3	3	3	3	2	2	2	1
1756	ENSMUSG00000040592	one_groupCHOP_KO	-0.843599139374184	CHOP_KO1	1.02635407834398	CHOP_KO	one_group	3	3	3	3	2	2	2	1
1757	ENSMUSG00000040613	one_groupCHOP_KO	-0.971086640128846	CHOP_KO1	1.02635407834398	CHOP_KO	one_group	4	6	6	4	3	2	2	1
1758	ENSMUSG00000040618	one_groupCHOP_KO	-0.623651054249056	CHOP_KO1	1.02635407834398	CHOP_KO	one_group	4	8	8	4	3	2	2	1
1759	ENSMUSG00000040680	one_groupCHOP_KO	0.788841453949715	CHOP_KO1	1.02635407834398	CHOP_KO	one_group	2	2	2	2	1	1	1	1
1760	ENSMUSG00000040703	one_groupCHOP_KO	1.00407107213096	CHOP_KO1	1.02635407834398	CHOP_KO	one_group	2	4	4	2	1	1	1	1
1761	ENSMUSG00000040710	one_groupCHOP_KO	0.241540573930244	CHOP_KO1	1.02635407834398	CHOP_KO	one_group	1	1	1	1	1	1	1	1
1762	ENSMUSG00000040747	one_groupCHOP_KO	-0.252107363741767	CHOP_KO1	1.02635407834398	CHOP_KO	one_group	3	5	5	3	2	2	2	1
1763	ENSMUSG00000040751	one_groupCHOP_KO	-0.50170462107315	CHOP_KO1	1.02635407834398	CHOP_KO	one_group	3	5	5	3	2	2	2	1
1764	ENSMUSG00000040836	one_groupCHOP_KO	0.66780854317093	CHOP_KO1	1.02635407834398	CHOP_KO	one_group	1	7	7	1	1	1	1	1
1765	ENSMUSG00000040867	one_groupCHOP_KO	-0.730030060636956	CHOP_KO1	1.02635407834398	CHOP_KO	one_group	4	6	6	4	3	2	2	1
1766	ENSMUSG00000040907	one_groupCHOP_KO	-0.633117057207543	CHOP_KO1	1.02635407834398	CHOP_KO	one_group	3	5	5	3	2	2	2	1
1767	ENSMUSG00000040938	one_groupCHOP_KO	-0.598440938333441	CHOP_KO1	1.02635407834398	CHOP_KO	one_group	3	3	3	3	2	2	2	1
1768	ENSMUSG00000040957	one_groupCHOP_KO	-0.661624676986974	CHOP_KO1	1.02635407834398	CHOP_KO	one_group	3	3	3	3	2	2	2	1
1769	ENSMUSG00000040978	one_groupCHOP_KO	0.746715143519446	CHOP_KO1	1.02635407834398	CHOP_KO	one_group	2	2	2	2	1	1	1	1
1770	ENSMUSG00000041046	one_groupCHOP_KO	0.360158322549515	CHOP_KO1	1.02635407834398	CHOP_KO	one_group	1	7	7	1	1	1	1	1
1771	ENSMUSG00000041075	one_groupCHOP_KO	0.985854098290183	CHOP_KO1	1.02635407834398	CHOP_KO	one_group	2	4	4	2	1	1	1	1
1772	ENSMUSG00000041324	one_groupCHOP_KO	0.0249157533121975	CHOP_KO1	1.02635407834398	CHOP_KO	one_group	3	9	9	5	2	2	2	1
1773	ENSMUSG00000041351	one_groupCHOP_KO	0.477558313569663	CHOP_KO1	1.02635407834398	CHOP_KO	one_group	1	7	7	1	1	1	1	1
1774	ENSMUSG00000041362	one_groupCHOP_KO	0.39196566536896	CHOP_KO1	1.02635407834398	CHOP_KO	one_group	1	1	1	1	1	1	1	1
1775	ENSMUSG00000041538	one_groupCHOP_KO	0.747624463187937	CHOP_KO1	1.02635407834398	CHOP_KO	one_group	2	2	2	2	1	1	1	1
1776	ENSMUSG00000041556	one_groupCHOP_KO	-0.917412368586565	CHOP_KO1	1.02635407834398	CHOP_KO	one_group	3	3	3	3	2	2	2	1
1777	ENSMUSG00000041633	one_groupCHOP_KO	0.0494572079661307	CHOP_KO1	1.02635407834398	CHOP_KO	one_group	1	1	1	1	1	1	1	1
1778	ENSMUSG00000041688	one_groupCHOP_KO	0.640386209112384	CHOP_KO1	1.02635407834398	CHOP_KO	one_group	1	1	1	1	1	1	1	1
1779	ENSMUSG00000041750	one_groupCHOP_KO	-0.300215362556773	CHOP_KO1	1.02635407834398	CHOP_KO	one_group	3	5	5	3	2	2	2	1
1780	ENSMUSG00000041762	one_groupCHOP_KO	-0.732062952772213	CHOP_KO1	1.02635407834398	CHOP_KO	one_group	3	5	5	3	2	2	2	1
1781	ENSMUSG00000041798	one_groupCHOP_KO	1.21838827117508	CHOP_KO1	1.02635407834398	CHOP_KO	one_group	2	4	4	2	1	1	1	1
1782	ENSMUSG00000041827	one_groupCHOP_KO	-0.484831549398199	CHOP_KO1	1.02635407834398	CHOP_KO	one_group	3	5	5	3	2	2	2	1
1783	ENSMUSG00000041895	one_groupCHOP_KO	1.22129348920905	CHOP_KO1	1.02635407834398	CHOP_KO	one_group	2	4	4	2	1	1	1	1
1784	ENSMUSG00000041954	one_groupCHOP_KO	0.724381238793124	CHOP_KO1	1.02635407834398	CHOP_KO	one_group	2	4	4	2	1	1	1	1
1785	ENSMUSG00000041957	one_groupCHOP_KO	1.02717992360335	CHOP_KO1	1.02635407834398	CHOP_KO	one_group	2	4	4	2	1	1	1	1
1786	ENSMUSG00000041992	one_groupCHOP_KO	0.767358696028604	CHOP_KO1	1.02635407834398	CHOP_KO	one_group	2	2	2	2	1	1	1	1
1787	ENSMUSG00000042010	one_groupCHOP_KO	0.977585954201631	CHOP_KO1	1.02635407834398	CHOP_KO	one_group	2	2	2	2	1	1	1	1
1788	ENSMUSG00000042064	one_groupCHOP_KO	0.968535659105953	CHOP_KO1	1.02635407834398	CHOP_KO	one_group	2	4	4	2	1	1	1	1
1789	ENSMUSG00000042116	one_groupCHOP_KO	1.23824499359941	CHOP_KO1	1.02635407834398	CHOP_KO	one_group	2	2	2	2	1	1	1	1
1790	ENSMUSG00000042129	one_groupCHOP_KO	0.200288009891985	CHOP_KO1	1.02635407834398	CHOP_KO	one_group	1	7	7	1	1	1	1	1
1791	ENSMUSG00000042182	one_groupCHOP_KO	-0.71291241287121	CHOP_KO1	1.02635407834398	CHOP_KO	one_group	3	3	3	3	2	2	2	1
1792	ENSMUSG00000042228	one_groupCHOP_KO	-0.698248770032155	CHOP_KO1	1.02635407834398	CHOP_KO	one_group	3	3	3	3	2	2	2	1
1793	ENSMUSG00000042284	one_groupCHOP_KO	-0.936257581620889	CHOP_KO1	1.02635407834398	CHOP_KO	one_group	3	3	3	3	2	2	2	1
1794	ENSMUSG00000042286	one_groupCHOP_KO	-0.509337682110155	CHOP_KO1	1.02635407834398	CHOP_KO	one_group	4	8	8	4	3	2	2	1
1795	ENSMUSG00000042377	one_groupCHOP_KO	-0.467590014840798	CHOP_KO1	1.02635407834398	CHOP_KO	one_group	4	8	8	4	3	2	2	1
1796	ENSMUSG00000042379	one_groupCHOP_KO	0.833964014411604	CHOP_KO1	1.02635407834398	CHOP_KO	one_group	2	2	2	2	1	1	1	1
1797	ENSMUSG00000042444	one_groupCHOP_KO	0.879132169972658	CHOP_KO1	1.02635407834398	CHOP_KO	one_group	2	4	4	2	1	1	1	1
1798	ENSMUSG00000042671	one_groupCHOP_KO	-0.673867405591463	CHOP_KO1	1.02635407834398	CHOP_KO	one_group	3	5	5	3	2	2	2	1
1799	ENSMUSG00000042759	one_groupCHOP_KO	-0.759770336805907	CHOP_KO1	1.02635407834398	CHOP_KO	one_group	3	3	3	3	2	2	2	1
1800	ENSMUSG00000042804	one_groupCHOP_KO	-0.794868298937128	CHOP_KO1	1.02635407834398	CHOP_KO	one_group	4	6	6	4	3	2	2	1
1801	ENSMUSG00000042842	one_groupCHOP_KO	-0.849633749320531	CHOP_KO1	1.02635407834398	CHOP_KO	one_group	3	3	3	3	2	2	2	1
1802	ENSMUSG00000043051	one_groupCHOP_KO	0.888565208193051	CHOP_KO1	1.02635407834398	CHOP_KO	one_group	2	2	2	2	1	1	1	1
1803	ENSMUSG00000043088	one_groupCHOP_KO	-0.155292996403192	CHOP_KO1	1.02635407834398	CHOP_KO	one_group	4	8	8	4	3	2	2	1
1804	ENSMUSG00000043099	one_groupCHOP_KO	-0.786713796089911	CHOP_KO1	1.02635407834398	CHOP_KO	one_group	3	3	3	3	2	2	2	1
1805	ENSMUSG00000043251	one_groupCHOP_KO	-0.706343617149195	CHOP_KO1	1.02635407834398	CHOP_KO	one_group	3	3	3	3	2	2	2	1
1806	ENSMUSG00000043289	one_groupCHOP_KO	-0.923225257186789	CHOP_KO1	1.02635407834398	CHOP_KO	one_group	4	6	6	4	3	2	2	1
1807	ENSMUSG00000043300	one_groupCHOP_KO	0.942422868610013	CHOP_KO1	1.02635407834398	CHOP_KO	one_group	2	4	4	2	1	1	1	1
1808	ENSMUSG00000043346	one_groupCHOP_KO	0.63326896077779	CHOP_KO1	1.02635407834398	CHOP_KO	one_group	1	7	7	1	1	1	1	1
1809	ENSMUSG00000043415	one_groupCHOP_KO	-0.797927266824567	CHOP_KO1	1.02635407834398	CHOP_KO	one_group	4	6	6	4	3	2	2	1
1810	ENSMUSG00000043421	one_groupCHOP_KO	1.10143623822767	CHOP_KO1	1.02635407834398	CHOP_KO	one_group	2	4	4	2	1	1	1	1
1811	ENSMUSG00000043445	one_groupCHOP_KO	0.856901534138896	CHOP_KO1	1.02635407834398	CHOP_KO	one_group	2	4	4	2	1	1	1	1
1812	ENSMUSG00000043740	one_groupCHOP_KO	1.19333702190504	CHOP_KO1	1.02635407834398	CHOP_KO	one_group	2	2	2	2	1	1	1	1
1813	ENSMUSG00000043753	one_groupCHOP_KO	-0.653128551381366	CHOP_KO1	1.02635407834398	CHOP_KO	one_group	4	8	8	4	3	2	2	1
1814	ENSMUSG00000043807	one_groupCHOP_KO	-0.927964720636872	CHOP_KO1	1.02635407834398	CHOP_KO	one_group	3	3	3	3	2	2	2	1
1815	ENSMUSG00000043822	one_groupCHOP_KO	0.961860096944223	CHOP_KO1	1.02635407834398	CHOP_KO	one_group	2	2	2	2	1	1	1	1
1816	ENSMUSG00000044005	one_groupCHOP_KO	-0.35048968119348	CHOP_KO1	1.02635407834398	CHOP_KO	one_group	10	18	18	13	6	5	1	1
1817	ENSMUSG00000044156	one_groupCHOP_KO	1.02862818499524	CHOP_KO1	1.02635407834398	CHOP_KO	one_group	2	2	2	2	1	1	1	1
1818	ENSMUSG00000044162	one_groupCHOP_KO	0.685239356016517	CHOP_KO1	1.02635407834398	CHOP_KO	one_group	2	4	4	2	1	1	1	1
1819	ENSMUSG00000044211	one_groupCHOP_KO	0.254748898432885	CHOP_KO1	1.02635407834398	CHOP_KO	one_group	1	1	1	1	1	1	1	1
1820	ENSMUSG00000044258	one_groupCHOP_KO	-0.294508339419951	CHOP_KO1	1.02635407834398	CHOP_KO	one_group	3	5	5	3	2	2	2	1
1821	ENSMUSG00000044303	one_groupCHOP_KO	-0.425811834330345	CHOP_KO1	1.02635407834398	CHOP_KO	one_group	4	8	8	4	3	2	2	1
1822	ENSMUSG00000044313	one_groupCHOP_KO	0.208559252680855	CHOP_KO1	1.02635407834398	CHOP_KO	one_group	1	1	1	1	1	1	1	1
1823	ENSMUSG00000044330	one_groupCHOP_KO	0.343031677281342	CHOP_KO1	1.02635407834398	CHOP_KO	one_group	1	7	7	1	1	1	1	1
1824	ENSMUSG00000044345	one_groupCHOP_KO	-0.62938334606481	CHOP_KO1	1.02635407834398	CHOP_KO	one_group	3	5	5	3	2	2	2	1
1825	ENSMUSG00000044364	one_groupCHOP_KO	0.960918528232398	CHOP_KO1	1.02635407834398	CHOP_KO	one_group	2	2	2	2	1	1	1	1
1826	ENSMUSG00000044461	one_groupCHOP_KO	-0.700683537194775	CHOP_KO1	1.02635407834398	CHOP_KO	one_group	4	6	6	4	3	2	2	1
1827	ENSMUSG00000044505	one_groupCHOP_KO	-0.132378522203177	CHOP_KO1	1.02635407834398	CHOP_KO	one_group	4	8	8	4	3	2	2	1
1828	ENSMUSG00000044629	one_groupCHOP_KO	-1.08421383688371	CHOP_KO1	1.02635407834398	CHOP_KO	one_group	3	3	3	3	2	2	2	1
1829	ENSMUSG00000044678	one_groupCHOP_KO	0.855696118533465	CHOP_KO1	1.02635407834398	CHOP_KO	one_group	2	2	2	2	1	1	1	1
1830	ENSMUSG00000044813	one_groupCHOP_KO	-0.667730877668861	CHOP_KO1	1.02635407834398	CHOP_KO	one_group	3	5	5	3	2	2	2	1
1831	ENSMUSG00000044927	one_groupCHOP_KO	-0.83060730096886	CHOP_KO1	1.02635407834398	CHOP_KO	one_group	3	3	3	3	2	2	2	1
1832	ENSMUSG00000045034	one_groupCHOP_KO	0.909200922663989	CHOP_KO1	1.02635407834398	CHOP_KO	one_group	2	2	2	2	1	1	1	1
1833	ENSMUSG00000045092	one_groupCHOP_KO	0.92475492558794	CHOP_KO1	1.02635407834398	CHOP_KO	one_group	2	2	2	2	1	1	1	1
1834	ENSMUSG00000045102	one_groupCHOP_KO	0.631837449821939	CHOP_KO1	1.02635407834398	CHOP_KO	one_group	1	7	7	1	1	1	1	1
1835	ENSMUSG00000045136	one_groupCHOP_KO	1.06727337474044	CHOP_KO1	1.02635407834398	CHOP_KO	one_group	2	4	4	2	1	1	1	1
1836	ENSMUSG00000045287	one_groupCHOP_KO	-0.735022770120218	CHOP_KO1	1.02635407834398	CHOP_KO	one_group	3	5	5	3	2	2	2	1
1837	ENSMUSG00000045312	one_groupCHOP_KO	-0.777324928328108	CHOP_KO1	1.02635407834398	CHOP_KO	one_group	3	3	3	3	2	2	2	1
1838	ENSMUSG00000045319	one_groupCHOP_KO	1.12772013764022	CHOP_KO1	1.02635407834398	CHOP_KO	one_group	2	2	2	2	1	1	1	1
1839	ENSMUSG00000045349	one_groupCHOP_KO	-0.653062782304018	CHOP_KO1	1.02635407834398	CHOP_KO	one_group	3	5	5	3	2	2	2	1
1840	ENSMUSG00000045362	one_groupCHOP_KO	0.323841171862754	CHOP_KO1	1.02635407834398	CHOP_KO	one_group	4	10	10	6	3	2	2	1
1841	ENSMUSG00000045394	one_groupCHOP_KO	-0.346918924277802	CHOP_KO1	1.02635407834398	CHOP_KO	one_group	4	8	8	4	3	2	2	1
1842	ENSMUSG00000045625	one_groupCHOP_KO	0.92359502734518	CHOP_KO1	1.02635407834398	CHOP_KO	one_group	2	2	2	2	1	1	1	1
1843	ENSMUSG00000045658	one_groupCHOP_KO	-0.653218699107279	CHOP_KO1	1.02635407834398	CHOP_KO	one_group	4	6	6	4	3	2	2	1
1844	ENSMUSG00000045667	one_groupCHOP_KO	1.06976796333553	CHOP_KO1	1.02635407834398	CHOP_KO	one_group	2	4	4	2	1	1	1	1
1845	ENSMUSG00000045725	one_groupCHOP_KO	0.944414378543477	CHOP_KO1	1.02635407834398	CHOP_KO	one_group	2	4	4	2	1	1	1	1
1846	ENSMUSG00000045730	one_groupCHOP_KO	-0.623078896279818	CHOP_KO1	1.02635407834398	CHOP_KO	one_group	4	8	8	4	3	2	2	1
1847	ENSMUSG00000045827	one_groupCHOP_KO	-0.83251770461346	CHOP_KO1	1.02635407834398	CHOP_KO	one_group	3	3	3	3	2	2	2	1
1848	ENSMUSG00000045991	one_groupCHOP_KO	-0.693427502329259	CHOP_KO1	1.02635407834398	CHOP_KO	one_group	3	3	3	3	2	2	2	1
1849	ENSMUSG00000046027	one_groupCHOP_KO	-0.643577657620615	CHOP_KO1	1.02635407834398	CHOP_KO	one_group	3	5	5	3	2	2	2	1
1850	ENSMUSG00000046207	one_groupCHOP_KO	-0.590510026555523	CHOP_KO1	1.02635407834398	CHOP_KO	one_group	3	5	5	3	2	2	2	1
1851	ENSMUSG00000046280	one_groupCHOP_KO	0.626965756442514	CHOP_KO1	1.02635407834398	CHOP_KO	one_group	1	1	1	1	1	1	1	1
1852	ENSMUSG00000046402	one_groupCHOP_KO	0.267655386240909	CHOP_KO1	1.02635407834398	CHOP_KO	one_group	3	9	9	5	2	2	2	1
1853	ENSMUSG00000046668	one_groupCHOP_KO	-0.685947063964079	CHOP_KO1	1.02635407834398	CHOP_KO	one_group	3	5	5	3	2	2	2	1
1854	ENSMUSG00000046794	one_groupCHOP_KO	1.33825067060696	CHOP_KO1	1.02635407834398	CHOP_KO	one_group	2	4	4	2	1	1	1	1
1855	ENSMUSG00000046798	one_groupCHOP_KO	-0.513646364275268	CHOP_KO1	1.02635407834398	CHOP_KO	one_group	4	8	8	4	3	2	2	1
1856	ENSMUSG00000046844	one_groupCHOP_KO	0.369666588136338	CHOP_KO1	1.02635407834398	CHOP_KO	one_group	1	1	1	1	1	1	1	1
1857	ENSMUSG00000047037	one_groupCHOP_KO	0.738947420131373	CHOP_KO1	1.02635407834398	CHOP_KO	one_group	2	4	4	2	1	1	1	1
1858	ENSMUSG00000047139	one_groupCHOP_KO	0.0719783617863593	CHOP_KO1	1.02635407834398	CHOP_KO	one_group	1	7	7	1	1	1	1	1
1859	ENSMUSG00000047205	one_groupCHOP_KO	-0.71328798387795	CHOP_KO1	1.02635407834398	CHOP_KO	one_group	3	3	3	3	2	2	2	1
1860	ENSMUSG00000047428	one_groupCHOP_KO	-0.734496146861499	CHOP_KO1	1.02635407834398	CHOP_KO	one_group	3	3	3	3	2	2	2	1
1861	ENSMUSG00000047501	one_groupCHOP_KO	-0.704736028995373	CHOP_KO1	1.02635407834398	CHOP_KO	one_group	4	6	6	4	3	2	2	1
1862	ENSMUSG00000047507	one_groupCHOP_KO	-0.764973393091808	CHOP_KO1	1.02635407834398	CHOP_KO	one_group	3	3	3	3	2	2	2	1
1863	ENSMUSG00000047880	one_groupCHOP_KO	-0.458822137148215	CHOP_KO1	1.02635407834398	CHOP_KO	one_group	3	5	5	3	2	2	2	1
1864	ENSMUSG00000047963	one_groupCHOP_KO	0.507367648561602	CHOP_KO1	1.02635407834398	CHOP_KO	one_group	1	7	7	1	1	1	1	1
1865	ENSMUSG00000048065	one_groupCHOP_KO	-0.508760737864432	CHOP_KO1	1.02635407834398	CHOP_KO	one_group	4	8	8	4	3	2	2	1
1866	ENSMUSG00000048215	one_groupCHOP_KO	0.916490112583797	CHOP_KO1	1.02635407834398	CHOP_KO	one_group	2	2	2	2	1	1	1	1
1867	ENSMUSG00000048218	one_groupCHOP_KO	-0.663259006227405	CHOP_KO1	1.02635407834398	CHOP_KO	one_group	3	5	5	3	2	2	2	1
1868	ENSMUSG00000048232	one_groupCHOP_KO	0.85949485837832	CHOP_KO1	1.02635407834398	CHOP_KO	one_group	2	2	2	2	1	1	1	1
1869	ENSMUSG00000048281	one_groupCHOP_KO	-0.739098356774853	CHOP_KO1	1.02635407834398	CHOP_KO	one_group	4	8	8	4	3	2	2	1
1870	ENSMUSG00000048385	one_groupCHOP_KO	0.990236118613412	CHOP_KO1	1.02635407834398	CHOP_KO	one_group	2	4	4	2	1	1	1	1
1871	ENSMUSG00000048534	one_groupCHOP_KO	-0.73188259921393	CHOP_KO1	1.02635407834398	CHOP_KO	one_group	3	3	3	3	2	2	2	1
1872	ENSMUSG00000048752	one_groupCHOP_KO	-0.716342926607728	CHOP_KO1	1.02635407834398	CHOP_KO	one_group	3	3	3	3	2	2	2	1
1873	ENSMUSG00000048826	one_groupCHOP_KO	-0.670765472565229	CHOP_KO1	1.02635407834398	CHOP_KO	one_group	4	6	6	4	3	2	2	1
1874	ENSMUSG00000048905	one_groupCHOP_KO	-0.635266078049171	CHOP_KO1	1.02635407834398	CHOP_KO	one_group	4	8	8	4	3	2	2	1
1875	ENSMUSG00000049093	one_groupCHOP_KO	0.15411136294666	CHOP_KO1	1.02635407834398	CHOP_KO	one_group	4	10	10	6	3	2	2	1
1876	ENSMUSG00000049103	one_groupCHOP_KO	-0.207618410656413	CHOP_KO1	1.02635407834398	CHOP_KO	one_group	3	5	5	3	2	2	2	1
1877	ENSMUSG00000049109	one_groupCHOP_KO	0.822590638650121	CHOP_KO1	1.02635407834398	CHOP_KO	one_group	2	2	2	2	1	1	1	1
1878	ENSMUSG00000049154	one_groupCHOP_KO	0.929876276922447	CHOP_KO1	1.02635407834398	CHOP_KO	one_group	2	2	2	2	1	1	1	1
1879	ENSMUSG00000049281	one_groupCHOP_KO	-0.698568526344083	CHOP_KO1	1.02635407834398	CHOP_KO	one_group	3	5	5	3	2	2	2	1
1880	ENSMUSG00000049410	one_groupCHOP_KO	-0.981913212480535	CHOP_KO1	1.02635407834398	CHOP_KO	one_group	3	3	3	3	2	2	2	1
1881	ENSMUSG00000049580	one_groupCHOP_KO	0.654249096419133	CHOP_KO1	1.02635407834398	CHOP_KO	one_group	1	7	7	1	1	1	1	1
1882	ENSMUSG00000049676	one_groupCHOP_KO	-0.859065525021507	CHOP_KO1	1.02635407834398	CHOP_KO	one_group	4	6	6	4	3	2	2	1
1883	ENSMUSG00000049709	one_groupCHOP_KO	0.668596324019952	CHOP_KO1	1.02635407834398	CHOP_KO	one_group	2	2	2	2	1	1	1	1
1884	ENSMUSG00000049719	one_groupCHOP_KO	-0.500038698084285	CHOP_KO1	1.02635407834398	CHOP_KO	one_group	3	5	5	3	2	2	2	1
1885	ENSMUSG00000049807	one_groupCHOP_KO	-0.813561561615922	CHOP_KO1	1.02635407834398	CHOP_KO	one_group	4	6	6	4	3	2	2	1
1886	ENSMUSG00000049907	one_groupCHOP_KO	-0.728087892050827	CHOP_KO1	1.02635407834398	CHOP_KO	one_group	4	6	6	4	3	2	2	1
1887	ENSMUSG00000049969	one_groupCHOP_KO	-0.595432103382956	CHOP_KO1	1.02635407834398	CHOP_KO	one_group	4	8	8	4	3	2	2	1
1888	ENSMUSG00000049985	one_groupCHOP_KO	0.845077469875428	CHOP_KO1	1.02635407834398	CHOP_KO	one_group	2	2	2	2	1	1	1	1
1889	ENSMUSG00000050014	one_groupCHOP_KO	0.575387165514428	CHOP_KO1	1.02635407834398	CHOP_KO	one_group	1	1	1	1	1	1	1	1
1890	ENSMUSG00000050052	one_groupCHOP_KO	-0.77136435119115	CHOP_KO1	1.02635407834398	CHOP_KO	one_group	4	6	6	4	3	2	2	1
1891	ENSMUSG00000050108	one_groupCHOP_KO	-0.71215918017778	CHOP_KO1	1.02635407834398	CHOP_KO	one_group	3	5	5	3	2	2	2	1
1892	ENSMUSG00000050138	one_groupCHOP_KO	-0.859103579273459	CHOP_KO1	1.02635407834398	CHOP_KO	one_group	3	3	3	3	2	2	2	1
1893	ENSMUSG00000050271	one_groupCHOP_KO	-0.770244813231489	CHOP_KO1	1.02635407834398	CHOP_KO	one_group	4	6	6	4	3	2	2	1
1894	ENSMUSG00000050335	one_groupCHOP_KO	-0.563476299671714	CHOP_KO1	1.02635407834398	CHOP_KO	one_group	3	5	5	3	2	2	2	1
1895	ENSMUSG00000050370	one_groupCHOP_KO	0.753002310032008	CHOP_KO1	1.02635407834398	CHOP_KO	one_group	2	4	4	2	1	1	1	1
1896	ENSMUSG00000050394	one_groupCHOP_KO	0.997478082363978	CHOP_KO1	1.02635407834398	CHOP_KO	one_group	2	2	2	2	1	1	1	1
1897	ENSMUSG00000050473	one_groupCHOP_KO	0.620863592912374	CHOP_KO1	1.02635407834398	CHOP_KO	one_group	2	2	2	2	1	1	1	1
1898	ENSMUSG00000050530	one_groupCHOP_KO	0.861433570066567	CHOP_KO1	1.02635407834398	CHOP_KO	one_group	2	4	4	2	1	1	1	1
1899	ENSMUSG00000050777	one_groupCHOP_KO	-0.571833552217072	CHOP_KO1	1.02635407834398	CHOP_KO	one_group	3	5	5	3	2	2	2	1
1900	ENSMUSG00000050910	one_groupCHOP_KO	-0.470434540245315	CHOP_KO1	1.02635407834398	CHOP_KO	one_group	3	5	5	3	2	2	2	1
1901	ENSMUSG00000050914	one_groupCHOP_KO	1.08545270715898	CHOP_KO1	1.02635407834398	CHOP_KO	one_group	2	4	4	2	1	1	1	1
1902	ENSMUSG00000051212	one_groupCHOP_KO	-0.641082353064976	CHOP_KO1	1.02635407834398	CHOP_KO	one_group	3	5	5	3	2	2	2	1
1903	ENSMUSG00000051359	one_groupCHOP_KO	-0.457633584483098	CHOP_KO1	1.02635407834398	CHOP_KO	one_group	3	5	5	3	2	2	2	1
1904	ENSMUSG00000051367	one_groupCHOP_KO	-0.637634692510351	CHOP_KO1	1.02635407834398	CHOP_KO	one_group	3	5	5	3	2	2	2	1
1905	ENSMUSG00000051817	one_groupCHOP_KO	-0.624136284390699	CHOP_KO1	1.02635407834398	CHOP_KO	one_group	4	6	6	4	3	2	2	1
1906	ENSMUSG00000052117	one_groupCHOP_KO	0.592081010956201	CHOP_KO1	1.02635407834398	CHOP_KO	one_group	1	7	7	1	1	1	1	1
1907	ENSMUSG00000052151	one_groupCHOP_KO	0.861687686124698	CHOP_KO1	1.02635407834398	CHOP_KO	one_group	2	4	4	2	1	1	1	1
1908	ENSMUSG00000052160	one_groupCHOP_KO	-0.00102707363272441	CHOP_KO1	1.02635407834398	CHOP_KO	one_group	1	1	1	1	1	1	1	1
1909	ENSMUSG00000052384	one_groupCHOP_KO	-0.92219272141924	CHOP_KO1	1.02635407834398	CHOP_KO	one_group	3	3	3	3	2	2	2	1
1910	ENSMUSG00000052512	one_groupCHOP_KO	0.105513658792978	CHOP_KO1	1.02635407834398	CHOP_KO	one_group	4	10	10	6	3	2	2	1
1911	ENSMUSG00000052609	one_groupCHOP_KO	-0.608312459875174	CHOP_KO1	1.02635407834398	CHOP_KO	one_group	3	5	5	3	2	2	2	1
1912	ENSMUSG00000052673	one_groupCHOP_KO	-0.471999878153154	CHOP_KO1	1.02635407834398	CHOP_KO	one_group	4	8	8	4	3	2	2	1
1913	ENSMUSG00000052675	one_groupCHOP_KO	-0.518790297637257	CHOP_KO1	1.02635407834398	CHOP_KO	one_group	4	8	8	4	3	2	2	1
1914	ENSMUSG00000052736	one_groupCHOP_KO	-0.694507792704221	CHOP_KO1	1.02635407834398	CHOP_KO	one_group	3	5	5	3	2	2	2	1
1915	ENSMUSG00000052852	one_groupCHOP_KO	0.742575982180241	CHOP_KO1	1.02635407834398	CHOP_KO	one_group	2	2	2	2	1	1	1	1
1916	ENSMUSG00000052981	one_groupCHOP_KO	-0.886869758271287	CHOP_KO1	1.02635407834398	CHOP_KO	one_group	4	6	6	4	3	2	2	1
1917	ENSMUSG00000053044	one_groupCHOP_KO	0.00948885826336524	CHOP_KO1	1.02635407834398	CHOP_KO	one_group	3	5	5	3	2	2	2	1
1918	ENSMUSG00000053063	one_groupCHOP_KO	-0.263938750936766	CHOP_KO1	1.02635407834398	CHOP_KO	one_group	3	5	5	3	2	2	2	1
1919	ENSMUSG00000053310	one_groupCHOP_KO	-0.848852021091507	CHOP_KO1	1.02635407834398	CHOP_KO	one_group	3	3	3	3	2	2	2	1
1920	ENSMUSG00000053469	one_groupCHOP_KO	0.845772024866721	CHOP_KO1	1.02635407834398	CHOP_KO	one_group	2	4	4	2	1	1	1	1
1921	ENSMUSG00000053559	one_groupCHOP_KO	-0.0426554516572834	CHOP_KO1	1.02635407834398	CHOP_KO	one_group	4	8	8	4	3	2	2	1
1922	ENSMUSG00000053835	one_groupCHOP_KO	0.577890182969866	CHOP_KO1	1.02635407834398	CHOP_KO	one_group	1	7	7	1	1	1	1	1
1923	ENSMUSG00000053846	one_groupCHOP_KO	0.494327842100348	CHOP_KO1	1.02635407834398	CHOP_KO	one_group	1	7	7	1	1	1	1	1
1924	ENSMUSG00000053965	one_groupCHOP_KO	-0.222916102818927	CHOP_KO1	1.02635407834398	CHOP_KO	one_group	4	8	8	4	3	2	2	1
1925	ENSMUSG00000053977	one_groupCHOP_KO	-0.57172664532787	CHOP_KO1	1.02635407834398	CHOP_KO	one_group	3	5	5	3	2	2	2	1
1926	ENSMUSG00000054136	one_groupCHOP_KO	-0.377868654802445	CHOP_KO1	1.02635407834398	CHOP_KO	one_group	4	8	8	4	3	2	2	1
1927	ENSMUSG00000054555	one_groupCHOP_KO	-0.272235874838105	CHOP_KO1	1.02635407834398	CHOP_KO	one_group	4	8	8	4	3	2	2	1
1928	ENSMUSG00000054672	one_groupCHOP_KO	-0.325264837776161	CHOP_KO1	1.02635407834398	CHOP_KO	one_group	4	8	8	4	3	2	2	1
1929	ENSMUSG00000054850	one_groupCHOP_KO	0.572163153324389	CHOP_KO1	1.02635407834398	CHOP_KO	one_group	1	1	1	1	1	1	1	1
1930	ENSMUSG00000054894	one_groupCHOP_KO	0.15907903769957	CHOP_KO1	1.02635407834398	CHOP_KO	one_group	3	5	5	3	2	2	2	1
1931	ENSMUSG00000054932	one_groupCHOP_KO	-0.880541639830285	CHOP_KO1	1.02635407834398	CHOP_KO	one_group	4	6	6	4	3	2	2	1
1932	ENSMUSG00000054978	one_groupCHOP_KO	0.894419616134676	CHOP_KO1	1.02635407834398	CHOP_KO	one_group	2	4	4	2	1	1	1	1
1933	ENSMUSG00000055013	one_groupCHOP_KO	-0.709281542207176	CHOP_KO1	1.02635407834398	CHOP_KO	one_group	3	5	5	3	2	2	2	1
1934	ENSMUSG00000055022	one_groupCHOP_KO	-0.76624701221338	CHOP_KO1	1.02635407834398	CHOP_KO	one_group	4	6	6	4	3	2	2	1
1935	ENSMUSG00000055148	one_groupCHOP_KO	0.630651306904914	CHOP_KO1	1.02635407834398	CHOP_KO	one_group	2	2	2	2	1	1	1	1
1936	ENSMUSG00000055313	one_groupCHOP_KO	0.942555282754182	CHOP_KO1	1.02635407834398	CHOP_KO	one_group	2	2	2	2	1	1	1	1
1937	ENSMUSG00000055413	one_groupCHOP_KO	-0.742170456389664	CHOP_KO1	1.02635407834398	CHOP_KO	one_group	3	3	3	3	2	2	2	1
1938	ENSMUSG00000055493	one_groupCHOP_KO	1.23459303860362	CHOP_KO1	1.02635407834398	CHOP_KO	one_group	2	2	2	2	1	1	1	1
1939	ENSMUSG00000055675	one_groupCHOP_KO	0.703872085359201	CHOP_KO1	1.02635407834398	CHOP_KO	one_group	2	4	4	2	1	1	1	1
1940	ENSMUSG00000055676	one_groupCHOP_KO	0.955100281899701	CHOP_KO1	1.02635407834398	CHOP_KO	one_group	2	4	4	2	1	1	1	1
1941	ENSMUSG00000055725	one_groupCHOP_KO	-0.277361778133087	CHOP_KO1	1.02635407834398	CHOP_KO	one_group	7	13	13	9	6	5	1	1
1942	ENSMUSG00000055809	one_groupCHOP_KO	1.04217375027779	CHOP_KO1	1.02635407834398	CHOP_KO	one_group	2	4	4	2	1	1	1	1
1943	ENSMUSG00000055912	one_groupCHOP_KO	-0.577682472981485	CHOP_KO1	1.02635407834398	CHOP_KO	one_group	4	8	8	4	3	2	2	1
1944	ENSMUSG00000056004	one_groupCHOP_KO	0.854574261444485	CHOP_KO1	1.02635407834398	CHOP_KO	one_group	2	4	4	2	1	1	1	1
1945	ENSMUSG00000056290	one_groupCHOP_KO	-0.777988917300042	CHOP_KO1	1.02635407834398	CHOP_KO	one_group	3	3	3	3	2	2	2	1
1946	ENSMUSG00000056486	one_groupCHOP_KO	0.342912819557664	CHOP_KO1	1.02635407834398	CHOP_KO	one_group	1	1	1	1	1	1	1	1
1947	ENSMUSG00000056498	one_groupCHOP_KO	-0.821222884540256	CHOP_KO1	1.02635407834398	CHOP_KO	one_group	4	6	6	4	3	2	2	1
1948	ENSMUSG00000056501	one_groupCHOP_KO	-0.551135361064179	CHOP_KO1	1.02635407834398	CHOP_KO	one_group	3	5	5	3	2	2	2	1
1949	ENSMUSG00000056671	one_groupCHOP_KO	1.0106462110097	CHOP_KO1	1.02635407834398	CHOP_KO	one_group	2	4	4	2	1	1	1	1
1950	ENSMUSG00000056888	one_groupCHOP_KO	-0.924547822037353	CHOP_KO1	1.02635407834398	CHOP_KO	one_group	3	3	3	3	2	2	2	1
1951	ENSMUSG00000057093	one_groupCHOP_KO	0.907235997124753	CHOP_KO1	1.02635407834398	CHOP_KO	one_group	2	2	2	2	1	1	1	1
1952	ENSMUSG00000057098	one_groupCHOP_KO	1.11880268206187	CHOP_KO1	1.02635407834398	CHOP_KO	one_group	2	2	2	2	1	1	1	1
1953	ENSMUSG00000057132	one_groupCHOP_KO	-0.705931494680263	CHOP_KO1	1.02635407834398	CHOP_KO	one_group	3	3	3	3	2	2	2	1
1954	ENSMUSG00000057666	one_groupCHOP_KO	0.885663557820987	CHOP_KO1	1.02635407834398	CHOP_KO	one_group	2	4	4	2	1	1	1	1
1955	ENSMUSG00000057836	one_groupCHOP_KO	-0.738680101482591	CHOP_KO1	1.02635407834398	CHOP_KO	one_group	10	18	18	13	6	5	1	1
1956	ENSMUSG00000058046	one_groupCHOP_KO	0.700211724652746	CHOP_KO1	1.02635407834398	CHOP_KO	one_group	2	2	2	2	1	1	1	1
1957	ENSMUSG00000058056	one_groupCHOP_KO	-0.136484309532117	CHOP_KO1	1.02635407834398	CHOP_KO	one_group	4	8	8	4	3	2	2	1
1958	ENSMUSG00000058145	one_groupCHOP_KO	-0.84491790962403	CHOP_KO1	1.02635407834398	CHOP_KO	one_group	4	6	6	4	3	2	2	1
1959	ENSMUSG00000058254	one_groupCHOP_KO	-0.723950655780506	CHOP_KO1	1.02635407834398	CHOP_KO	one_group	4	8	8	4	3	2	2	1
1960	ENSMUSG00000058297	one_groupCHOP_KO	0.794854107525035	CHOP_KO1	1.02635407834398	CHOP_KO	one_group	2	4	4	2	1	1	1	1
1961	ENSMUSG00000058715	one_groupCHOP_KO	-0.620934674697158	CHOP_KO1	1.02635407834398	CHOP_KO	one_group	3	3	3	3	2	2	2	1
1962	ENSMUSG00000059027	one_groupCHOP_KO	-0.187382966577136	CHOP_KO1	1.02635407834398	CHOP_KO	one_group	1	1	1	1	1	1	1	1
1963	ENSMUSG00000059040	one_groupCHOP_KO	0.854365211066593	CHOP_KO1	1.02635407834398	CHOP_KO	one_group	2	4	4	2	1	1	1	1
1964	ENSMUSG00000059146	one_groupCHOP_KO	0.32361579712878	CHOP_KO1	1.02635407834398	CHOP_KO	one_group	1	1	1	1	1	1	1	1
1965	ENSMUSG00000059256	one_groupCHOP_KO	-0.572583448806736	CHOP_KO1	1.02635407834398	CHOP_KO	one_group	3	3	3	3	2	2	2	1
1966	ENSMUSG00000059743	one_groupCHOP_KO	0.925033575273572	CHOP_KO1	1.02635407834398	CHOP_KO	one_group	2	4	4	2	1	1	1	1
1967	ENSMUSG00000059901	one_groupCHOP_KO	-0.521839733331877	CHOP_KO1	1.02635407834398	CHOP_KO	one_group	4	8	8	4	3	2	2	1
1968	ENSMUSG00000060131	one_groupCHOP_KO	-0.744885766829877	CHOP_KO1	1.02635407834398	CHOP_KO	one_group	3	3	3	3	2	2	2	1
1969	ENSMUSG00000060470	one_groupCHOP_KO	-0.476955580333033	CHOP_KO1	1.02635407834398	CHOP_KO	one_group	3	5	5	3	2	2	2	1
1970	ENSMUSG00000060548	one_groupCHOP_KO	-0.394589227732518	CHOP_KO1	1.02635407834398	CHOP_KO	one_group	4	10	10	6	3	2	2	1
1971	ENSMUSG00000060568	one_groupCHOP_KO	-0.635551631080376	CHOP_KO1	1.02635407834398	CHOP_KO	one_group	3	5	5	3	2	2	2	1
1972	ENSMUSG00000060600	one_groupCHOP_KO	0.158878942548964	CHOP_KO1	1.02635407834398	CHOP_KO	one_group	1	7	7	1	1	1	1	1
1973	ENSMUSG00000060961	one_groupCHOP_KO	-0.298676508479608	CHOP_KO1	1.02635407834398	CHOP_KO	one_group	4	8	8	4	3	2	2	1
1974	ENSMUSG00000061186	one_groupCHOP_KO	0.144369955703116	CHOP_KO1	1.02635407834398	CHOP_KO	one_group	1	7	7	1	1	1	1	1
1975	ENSMUSG00000061577	one_groupCHOP_KO	-0.646030826340427	CHOP_KO1	1.02635407834398	CHOP_KO	one_group	3	5	5	3	2	2	2	1
1976	ENSMUSG00000062070	one_groupCHOP_KO	0.886707965468613	CHOP_KO1	1.02635407834398	CHOP_KO	one_group	2	4	4	2	1	1	1	1
1977	ENSMUSG00000062082	one_groupCHOP_KO	-0.52863049067611	CHOP_KO1	1.02635407834398	CHOP_KO	one_group	3	5	5	3	2	2	2	1
1978	ENSMUSG00000062127	one_groupCHOP_KO	0.205810798208095	CHOP_KO1	1.02635407834398	CHOP_KO	one_group	1	7	7	1	1	1	1	1
1979	ENSMUSG00000062310	one_groupCHOP_KO	-0.637139230163408	CHOP_KO1	1.02635407834398	CHOP_KO	one_group	4	8	8	4	3	2	2	1
1980	ENSMUSG00000062593	one_groupCHOP_KO	-0.381440357010508	CHOP_KO1	1.02635407834398	CHOP_KO	one_group	3	5	5	3	2	2	2	1
1981	ENSMUSG00000062609	one_groupCHOP_KO	-0.831110610175168	CHOP_KO1	1.02635407834398	CHOP_KO	one_group	4	6	6	4	3	2	2	1
1982	ENSMUSG00000063157	one_groupCHOP_KO	-0.183253351097724	CHOP_KO1	1.02635407834398	CHOP_KO	one_group	1	1	1	1	1	1	1	1
1983	ENSMUSG00000063229	one_groupCHOP_KO	0.846030631090137	CHOP_KO1	1.02635407834398	CHOP_KO	one_group	2	4	4	2	1	1	1	1
1984	ENSMUSG00000063235	one_groupCHOP_KO	0.689270891533249	CHOP_KO1	1.02635407834398	CHOP_KO	one_group	1	7	7	1	1	1	1	1
1985	ENSMUSG00000063524	one_groupCHOP_KO	0.830414836654812	CHOP_KO1	1.02635407834398	CHOP_KO	one_group	2	4	4	2	1	1	1	1
1986	ENSMUSG00000063605	one_groupCHOP_KO	-0.611433704493305	CHOP_KO1	1.02635407834398	CHOP_KO	one_group	3	5	5	3	2	2	2	1
1987	ENSMUSG00000063727	one_groupCHOP_KO	-0.742560976445422	CHOP_KO1	1.02635407834398	CHOP_KO	one_group	4	6	6	4	3	2	2	1
1988	ENSMUSG00000063760	one_groupCHOP_KO	1.11544799691254	CHOP_KO1	1.02635407834398	CHOP_KO	one_group	2	2	2	2	1	1	1	1
1989	ENSMUSG00000063873	one_groupCHOP_KO	-0.747967717524826	CHOP_KO1	1.02635407834398	CHOP_KO	one_group	3	3	3	3	2	2	2	1
1990	ENSMUSG00000064065	one_groupCHOP_KO	-0.969811876833994	CHOP_KO1	1.02635407834398	CHOP_KO	one_group	4	6	6	4	3	2	2	1
1991	ENSMUSG00000064125	one_groupCHOP_KO	0.666686501046442	CHOP_KO1	1.02635407834398	CHOP_KO	one_group	2	4	4	2	1	1	1	1
1992	ENSMUSG00000064193	one_groupCHOP_KO	0.867649582685021	CHOP_KO1	1.02635407834398	CHOP_KO	one_group	2	4	4	2	1	1	1	1
1993	ENSMUSG00000064247	one_groupCHOP_KO	0.917844537219553	CHOP_KO1	1.02635407834398	CHOP_KO	one_group	2	4	4	2	1	1	1	1
1994	ENSMUSG00000064337	one_groupCHOP_KO	-0.673540277301055	CHOP_KO1	1.02635407834398	CHOP_KO	one_group	4	8	8	4	3	2	2	1
1995	ENSMUSG00000066235	one_groupCHOP_KO	-0.630059200076327	CHOP_KO1	1.02635407834398	CHOP_KO	one_group	3	3	3	3	2	2	2	1
1996	ENSMUSG00000066278	one_groupCHOP_KO	-0.695596021517712	CHOP_KO1	1.02635407834398	CHOP_KO	one_group	3	3	3	3	2	2	2	1
1997	ENSMUSG00000066438	one_groupCHOP_KO	0.942067508409136	CHOP_KO1	1.02635407834398	CHOP_KO	one_group	2	4	4	2	1	1	1	1
1998	ENSMUSG00000066677	one_groupCHOP_KO	-0.0356547700500924	CHOP_KO1	1.02635407834398	CHOP_KO	one_group	4	10	10	6	3	2	2	1
1999	ENSMUSG00000066687	one_groupCHOP_KO	0.668606202164349	CHOP_KO1	1.02635407834398	CHOP_KO	one_group	2	2	2	2	1	1	1	1
[truncated: 2,593 more rows]
