# Supplementary material for: Cardiolipin preserves Treg metabolic fitness and immune homeostasis in the gut
Source: Nat Metab. 2026 May 18;8(6):1368–89. doi: 10.1038/s42255-026-01533-9 (PMC13303090; doi:10.1038/s42255-026-01533-9)
Supplement: Supplementary file 17 — Uncropped blots. [file 42255_2026_1533_MOESM17_ESM.xlsx]

## Sheet: Ext. Fig. 7a
% CD4+ FOXP3+			MFI FOXP3			MFI CD357
Wt	TAZ KO		Wt	TAZ KO		Wt	TAZ KO
73.7	39.3		728	752		5454	2763
78.7	52.8		697	723		4593	2790
76.2	53.1		888	688		4791	2764
68.9	38.6

## Sheet: Ext. Fig. 7b
time (minutes)	wt				Taz KO
1.30873	100	100	100	100	100	100	100	100
7.77035	94.3984	92.3922	91.3556	89.539	91.854	92.4947	92.5466	91.914
14.2367	91.2546	89.0727	86.4273	84.4652	87.8314	88.0679	89.7113	88.8957
20.7855	39.9695	44.7271	48.0298	38.8766	37.5677	36.8713	34.6067	30.8654
27.249	39.3744	43.7216	44.8317	39.508	39.8521	37.419	34.1604	30.5535
33.7127	39.0867	43.8708	43.9551	40.0006	39.5135	37.3327	35.023	31.4167
40.253	165.498	174.875	209.406	164.587	178.299	153.451	142.237	139.895
46.72	201.915	198.103	245.331	184.854	202.49	180.753	162.769	162.022
53.1843	209.896	197.591	252.416	187.695	202.588	183.885	168.448	166.008
59.7251	11.3571	12.5988	15.2503	13.4009	11.9432	12.6835	13.6515	10.2979
66.1888	13.524	13.5988	19.2821	14.0654	16.0078	15.4583	15.4552	11.9914
72.6513	13.9355	12.4124	20.9961	14.7894	16.4479	15.9216	16.4611	11.979

## Sheet: Ext. Fig. 7e
weight
Wt	TAZ KO
30.98	22.63
31.26	23.09
28.57	23.3

## Sheet: Ext. Fig. 7f
siLP								Spleen
	Wt			TAZ KO					Wt			TAZ KO
T cellls	29.5	28.9	29.5	24.9	24.9	25.2		T cellls	28.7	28.8	28.9	32	31.9	32.5
CD4+	14.6	14.3	14.4	13.3	13.3	13.1		CD4+	15.3	15.6	15.5	17.2	17.1	17.3
CD8+	3.84	3.8	3.74	2.18	2.18	2.21		CD8+	10.5	10.4	10.5	12	12	12.3
B cells	25.4	25.9	25.1	20.6	20.9	20.7		B cells	74	73.8	72.6	61.9	62.1	62

## Sheet: Ext. Fig. 7g
siLP								Spleen
	Wt			TAZ KO					Wt			TAZ KO
Th1	1.85	1.72	1.73	2.12	2.29	2.24		Th1	1.16	1.18	1.13	0.87	0.84	0.89
Th2	1.16	1.13	1.26	1.26	1.13	1.11		Th2	0.069	0.052	0.052	0.066	0.072	0.063
Th17	3.18	2.9	3.09	3.85	3.85	3.75		Th17	0.043	0.04	0.037	0.058	0.067	0.059
Treg	3.03	2.83	3	2.98	2.98	3		Treg	2.77	2.8	3	1.93	1.94	2

## Sheet: Ext. Fig. 7h
	Wt			TAZ KO
siLP	323	339	341	259	259	266
Spleen	218	216	217	202	203	203

## Sheet: Ext. Fig. 7i
siLP								Spleen
	Wt			TAZ KO					Wt			TAZ KO
Neutrophils	0.19	0.2	0.2	0.62	0.64	0.68		Neutrophils	0.4	0.41	0.48	0.65	0.69	0.68
Eosinophils	2.13	2.02	2.2	6.4	6.14	6.23		Eosinophils	0.61	0.58	0.74	1.11	1.1	1.02
Dendritic cells	0.55	0.58	0.59	1.35	1.2	1.29		Dendritic cells	0.87	0.99	1.03	1.99	2.47	1.67
Inflammatory monocytes	0.33	0.36	0.37	0.55	0.6	0.58		Inflammatory monocytes	1	0.99	0.92	0.53	0.37	0.57
Classic macrophages	0.19	0.21	0.2	0.36	0.34	0.38		Classic macrophages	0.77	0.71	0.71	1.06	1.53	1.23

## Sheet: Ext. Fig. 7j
		Healthy donors									Barth Syndrome patients
IL-5		4.14	0	3.21	0	0	0	2.28	0		0	3.66	17.17	4.17	0	1.48	4.65	59.65	65.03	247.13	115.98
IL-13		3.08	0	0	0	0	0	1.22	0		0	0	9.96	0	0	0	5.98	47.43	51.74	74.92	49.22
IL-2		0	0	2.69	0	0	0	3.2	0		0	0	59.83	4.77	10.51	2.6	10.41	19.27	21.74	71.09	55.43
IL-6		4.2	2.62	2.79	0	0	0	3.14	2.79		0	3.13	3.67	5.34	5.54	3.31	4.02	11.73	12.41	84.13	29.45
IL-9		0	0	2.38	0	0	2.38	4.47	0		0	0	11.16	3.14	5	2.83	3.63	9.39	9.61	116.45	39.02
IL-10		1.94	1.5	0	0	0	1.55	2.36	0		0	0	2.12	1.72	1.72	83.09	2	6.24	6.54	20.15	11.04
IFNg		0	0	0	0	0	0	16.66	0		0	0	0	0	0	0	0	0	0	127.43	37.48
TNFa		11.04	4.2	6.44	0	7.4	3.38	20.86	0		6.44	7.4	17.3	5.06	4.24	6.44	9.44	13.8	16.69	425.5	224.08
IL-17a		0.59	0	0.54	0	0.49	0.67	1.12	0		0.52	0.49	7.86	0.49	1.62	0	1.1	1.14	1.23	31.97	22.74
IL-17f		2.07	0	36.72	0	0	4.03	2.16	0		0	0	148.2	8.11	3.06	0	5.2	59.1	64.68	62.14	80.38
IL-4		3.19	2.56	2.56	0	0	2.81	7.08	0		3.06	3.06	8.34	2.56	3.59	4.68	4.4	6.3	5.69	144.44	34.14
IL-21		0	0	0	0	0	0	0	0		0	0	328.14	0	0	0	0	126.5	175.05	735	414.63
IL-23		0	0	0	0	0	1.78	0	0		0	0	13.28	2.14	3.99	0	4.22	7.92	8.65	20.98	22.84

## Sheet: Ext. Fig. 7k
% FOXP3+
Untreated	AD
100	70
100	69
100	60
100	50

## Sheet: Ext. Fig. 7l
	NES
Mouse adipocytes	1.12
Mouse fibroblasts	1.96
